# Supplementary material for: Transcription attenuation amplifies collateral vulnerabilities in rifampicin-resistant Mycobacterium tuberculosis
Source: Nat Microbiol. 2026 May 19;11(6):1696–710. doi: 10.1038/s41564-026-02357-9 (PMC13236596; doi:10.1038/s41564-026-02357-9)
Supplement: Supplementary file 3 — Differential vulnerability results of Rif-resistant (H445Y ‘Diff_vuln_H445Y_RS’ or D435V ‘Diff_vul_D435V_RS’) and Rif-sensitive (RS) M. tuberculosis. Differential vulnerability results of Rif-resistant (H445Y ‘Diff_vuln_H445Y_S450L’ or D435V ‘Diff_vul_D435V_S450L’) and S450L Mtb. Differential vulnerability results of RifR and RifS identified as blue points in Fig. 2b,c (Fig2BC_Hits). [file 41564_2026_2357_MOESM3_ESM.xlsx]

## Sheet: Legend
Extended Data Table 1: Differential vulnerability results of Rif Resistant (H445Y "Diff_vuln_H445Y_RS" or D435V "Diff_vul_D435V_RS") and Rif Sensitive (RS) M. tuberculosis. Differential vulnerability results of Rif Resistant (H445Y "Diff_vuln_H445Y_S450L" or D435V "Diff_vul_D435V_S450L") and S450L Mtb. Differential vulnerability results of RifR and RifS identified as blue points in Figure 2B, C (…
Column names	Column descriptions
gene	ORF ID.
name	ORF common name.
tnseq_ess	Essentiality of the indicated gene by TnSeq in WT M. tuberculosis.
crispr_ess	Essentiality of the indicated gene by CRISPRi in WT M. tuberculosis (PMID: 34297925).
n_guides	Number of sgRNAs targeting this gene.
str_span	The predicted strength span (linear model strengths) covered by sgRNAs targeting this gene (i.e. max(strength) - min(strength)).
gene_gamma_RS/S450L	The mean gene-level gamma value estimated by the vulnerability model for all sgRNAs targeting this gene. Gamma represents the phenotypic lag i.e. the number of generations it takes for sgRNAs to transition from a lag-phase to a depletion phase (RS or S450L).
beta_max_RS/S450L	The mean beta_max value estimated by the vulnerability model. Beta_max represents the maxium fitness cost (RS or S450L).
M_RS/S450L	The mean M value estimated by the vulnerability model. M represents the sensitivity to partial knockdown (RS or S450L).
F_min_RS/S450L	The mean value of the logistic fit at a strength = 0; representing the weakest possible phenotype that our model predicts for this gene using our CRISPRi system (RS or S450L).
vulnerability_index_RS	Mean Vulnerability index (RS or S450L).
gene_gamma_B	The mean gene-level gamma value estimated by the vulnerability model for all sgRNAs targeting this gene. Gamma represents the phenotypic lag i.e. the number of generations it takes for sgRNAs to transition from a lag-phase to a depletion phase (H445Y or D435V).
beta_max_B	The mean beta_max value estimated by the vulnerability model. Beta_max represents the maxium fitness cost (H445Y or D435V).
M_B	The mean M value estimated by the vulnerability model. M represents the sensitivity to partial knockdown (H445Y or D435V).
F_min_B	The mean value of the logistic fit at a strength = 0 aka "the weakest possible phenotype" that our model predicts for this gene using our CRISPRi system (H445Y or D435V).
vulnerability_index_B	Mean Vulnerability index (H445Y or D435V).
delta_gamma	Difference in gene-level gamma value estimated between the two conditions ((H445Y or D435V) - RS).
l_delta_gamma	Lower bound of the difference in gene-level gamma value estimated between the two conditions ((H445Y or D435V) - RS).
u_delta_gamma	Upper bound of the difference in gene-level gamma value estimated between the two conditions ((H445Y or D435V) - RS).
delta_beta_max	Difference in beta_max value estimated between the two conditions ((H445Y or D435V) - RS).
l_delta_beta_max	Lower bound of the difference in beta_max value estimated between the two conditions ((H445Y or D435V) - RS).
u_delta_beta_max	Upper bound of the difference in beta_max value estimated between the two conditions ((H445Y or D435V) - RS).
delta_M	Difference in the mean M value estimated between the two conditions ((H445Y or D435V) - RS).
l_delta_M	Lower bound of the difference in the mean M value estimated between the two conditions ((H445Y or D435V) - RS).
u_delta_M	Upper bound of the difference in the mean M value estimated between the two conditions ((H445Y or D435V) - RS).
sig_gamma	Boolean value showing if the difference in gammas (delta_gamma) is significantly different than 0.
sig_beta_max	Boolean value showing if the difference in beta_max (delta_beta_max) is significantly different than 0.
sig_M	Boolean value showing if the difference in M (delta_M) is significantly different than 0.
delta_F_min	Difference in F_min estimated between the two conditions ((H445Y or D435V) - RS). This value is used to determine gene differential vulnerability.
l_delta_F_min	Lower bound of the difference in F_min estimated between the two conditions ((H445Y or D435V) - RS).
u_delta_F_min	Upper bound of the difference in F_min estimated between the two conditions ((H445Y or D435V) - RS).
sig_delta_F_min	Boolean value showing if the difference in the mean value of the logistic fit at a strength = 0 (F_min) is significantly different than 0. This value is used to determine gene differential vulnerability.
delta_vulnerability	Difference in vulnerability estimated between the two conditions ((H445Y or D435V) - RS). This value is used to determine gene differential vulnerability.
l_delta_vulnerability	Lower bound of the difference in vulnerability estimated between the two conditions ((H445Y or D435V) - RS).
u_delta_vulnerability	Upper bound of the difference in vulnerability estimated between the two conditions ((H445Y or D435V) - RS).
sig_delta_vulnerability	Boolean value showing if the difference in vulnerability (delta_vulnerability) is significantly different than 0. This value is used to determine gene differential vulnerability.
x_position_2B/C	Gene ranked by difference in vulnerability compared to S450L, corresponds to x position in Figure 2B, C.
Hit_Compared_To_S450L	Denotes in which strain(s) this gene is significantly differentially vulnerable when compared to S450L Mtb.

## Sheet: Diff_vul_H445Y_RS
gene	name	tnseq_ess	crispr_ess	n_guides	str_span	gene_gamma_A	beta_max_RS	M_RS	Fmin_RS	vulnerability_index_RS	gene_gamma_B	beta_max_B	M_B	Fmin_B	vulnerability_index_B	delta_gamma	l_delta_gamma	u_delta_gamma	delta_beta_max	l_delta_beta_max	u_delta_beta_max	delta_M	l_delta_M	u_delta_M	sig_gamma	sig_beta_max	sig_M	delta_Fmin	l_delta_Fmin	u_delta_Fmin	sig_delta_Fmin	delta_vulnerability_index	l_delta_vulnerability_index	u_delta_hypo_vulnerability_index	sig_delta_vulnerability_index
4.5S	4.5S	Uncertain	Essential	9	0.660553	2.11926	-1.45502	0.383655	-0.421403	-20.8422	3.19293	-1.16057	0.381108	-0.258384	-16.363	1.07367	0.331405	1.58706	0.294448	-0.11888	0.727586	-0.00254674	-0.13258	0.137034	TRUE	FALSE	FALSE	0.163018	-3.40733	11.106	FALSE	4.47916	-0.114601	9.5098	FALSE
rnpB	rnpB	Uncertain	Essential	21	0.966177	2.77793	-0.488968	0.528109	-0.00243736	-5.75628	3.52748	-0.377746	0.488699	-0.00545873	-4.55555	0.749555	0.198862	1.27555	0.111222	-0.043684	0.265805	-0.0394099	-0.184293	0.099502	TRUE	FALSE	FALSE	-0.00302136	-0.653177	0.534426	FALSE	1.20073	-0.363985	2.85945	FALSE
RVBD0001	dnaA	Essential	Essential	109	0.938639	2.30126	-1.05738	0.388459	-0.0473225	-16.2104	3.07287	-1.17798	0.520807	-0.00303074	-13.9681	0.771605	0.448231	0.896457	-0.120604	-0.335024	0.10699	0.132348	0.063523	0.199407	TRUE	FALSE	TRUE	0.0442918	-0.680068	1.32095	FALSE	2.24235	0.2167	4.26206	TRUE
RVBD0002	dnaN	Essential	Essential	138	0.936897	3.37889	-0.531697	0.425564	-0.00547792	-7.37826	3.04178	-0.552866	0.528492	-0.000963881	-6.36525	-0.337115	-0.522203	-0.068256	-0.0211688	-0.142018	0.10245	0.102928	0.03475	0.179732	TRUE	FALSE	TRUE	0.00451404	-0.27101	0.186004	FALSE	1.013	-0.170877	2.25244	FALSE
RVBD0003	recF	NonEssential	NonEssential	3	0.119165	2.6597	-0.137334	0.400171	-0.0151994	-1.97873	2.6606	-0.067111	0.40104	-0.00790612	-0.936268	0.000905	-1.63185	1.62668	0.0702233	-0.030783	0.183383	0.000869696	-0.133148	0.135209	FALSE	FALSE	FALSE	0.00729327	-1.12442	2.03891	FALSE	1.04246	-0.381657	2.50617	FALSE
RVBD0004	RVBD0004	NonEssential	Essential	5	0.522655	2.79307	-0.443477	0.446734	-0.0269798	-6.07568	2.79422	-0.315375	0.401075	-0.0326048	-4.47392	0.00115	-1.45795	1.50662	0.128102	-0.2878	0.499245	-0.045659	-0.1995	0.11624	FALSE	FALSE	FALSE	-0.005625	-5.2124	3.83069	FALSE	1.60176	-4.4124	6.84379	FALSE
RVBD0005	gyrB	Essential	Essential	119	0.854104	2.58146	-0.888866	0.427513	-0.00730633	-12.7631	3.22196	-0.968725	0.461087	-0.00513547	-12.7067	0.6405	0.322778	0.697768	-0.0798593	-0.250219	0.092226	0.0335735	-0.034835	0.100054	TRUE	FALSE	FALSE	0.00217086	-0.438197	0.556666	FALSE	0.0564372	-1.6625	1.7899	FALSE
RVBD0006	gyrA	Essential	Essential	198	0.981679	3.05669	-0.756063	0.460751	-0.0195032	-10.0228	3.62261	-0.961181	0.569998	-0.00859797	-9.92903	0.565915	0.225599	0.555523	-0.205118	-0.392459	-0.010789	0.109247	0.029972	0.190631	TRUE	TRUE	TRUE	0.0109052	-0.280954	0.728287	FALSE	0.0938049	-1.2023	1.3761	FALSE
RVBD0007	RVBD0007	NonEssential	NonEssential	5	0.230272	3.36081	-0.130442	0.402857	-0.0166189	-1.87024	2.78566	-0.0438632	0.402845	-0.00533673	-0.539317	-0.575145	-1.71717	0.757211	0.0865788	-0.0250144	0.193498	-1.2674e-05	-0.131373	0.139949	FALSE	FALSE	FALSE	0.0112822	-0.89315	1.76201	FALSE	1.33092	-0.151593	2.77984	FALSE
RVBD0008c	RVBD0008c	NonEssential	NonEssential	6	0.112742	2.66518	-0.0120329	0.401728	-0.00124126	-0.180784	2.53464	-0.0209503	0.401569	-0.00229683	-0.236037	-0.130535	-1.35563	1.2026	-0.00891731	-0.043324	0.0245409	-0.000159207	-0.133318	0.134373	FALSE	FALSE	FALSE	-0.00105557	-0.306894	0.256647	FALSE	-0.0552536	-0.631734	0.548572	FALSE
RVBD0009	ppiA	NonEssential	NonEssential	5	0.34996	2.77705	-0.049588	0.403338	-0.00600675	-0.741456	2.55024	-0.0159599	0.402362	-0.00175445	-0.0636259	-0.22681	-1.43659	1.15487	0.033628	-0.0074541	0.075964	-0.000975949	-0.142151	0.131477	FALSE	FALSE	FALSE	0.0042523	-0.34141	0.655332	FALSE	0.67783	0.0433543	1.33294	TRUE
RVBD0010c	RVBD0010c	NonEssential	NonEssential	5	0.417178	2.68622	-0.0045433	0.397768	-0.000500339	-0.0720821	2.60631	-0.011098	0.393069	-0.00144998	-0.0926033	-0.07991	-1.34498	1.27249	-0.00655466	-0.0210818	0.00470827	-0.0046993	-0.141938	0.12632	FALSE	FALSE	FALSE	-0.000949645	-0.269451	0.0393082	FALSE	-0.0205212	-0.370658	0.309011	FALSE
RVBD0011c	RVBD0011c	NonEssential	NonEssential	4	0.0719222	2.32052	-0.267089	0.402714	-0.0325827	-4.01527	3.16816	-0.169368	0.403296	-0.0205746	-2.3469	0.84763	-0.500457	2.00004	0.0977211	-0.073845	0.294632	0.000581954	-0.136185	0.140438	FALSE	FALSE	FALSE	0.012008	-2.57889	3.87622	FALSE	1.66837	-0.586444	4.01359	FALSE
RVBD0012	RVBD0012	NonEssential	NonEssential	7	0.337135	2.71501	-0.0156263	0.401797	-0.00169367	-0.256268	2.63083	-0.00626103	0.402739	-0.000699098	0.0294877	-0.084175	-1.17188	1.03844	0.00936528	-0.0131112	0.0394754	0.000942679	-0.12961	0.146172	FALSE	FALSE	FALSE	0.000994576	-0.209957	0.174055	FALSE	0.285756	-0.138968	0.758244	FALSE
RVBD0013	trpG	Essential	Essential	99	0.90099	2.36497	-0.676743	0.555489	-0.00200638	-7.62494	2.82414	-0.627879	0.631242	-6.45718e-05	-5.69145	0.459175	0.0851905	0.624779	0.0488642	-0.083843	0.178574	0.0757538	0.021985	0.132254	TRUE	FALSE	TRUE	0.00194181	-0.0267319	0.134231	FALSE	1.93349	0.934796	2.90117	TRUE
RVBD0014c	pknB	Essential	Essential	160	0.897992	3.80687	-0.689772	0.418877	-0.0258409	-9.4559	3.70472	-0.730011	0.518961	-0.0141256	-8.32171	-0.102145	-0.486659	-0.110235	-0.0402389	-0.228534	0.144202	0.100085	0.008263	0.202197	TRUE	FALSE	TRUE	0.0117153	-0.523084	0.901228	FALSE	1.13419	-0.258907	2.48204	FALSE
RVBD0015c	pknA	Essential	Essential	98	0.971437	3.64387	-0.677925	0.418655	-0.0145864	-9.38786	3.33551	-0.624395	0.561925	-0.00201082	-6.46309	-0.308365	-0.556313	-0.0629103	0.0535307	-0.100795	0.222809	0.14327	0.065354	0.222936	TRUE	FALSE	TRUE	0.0125756	-0.192956	0.565813	FALSE	2.92477	1.65834	4.14844	TRUE
RVBD0016c	pbpA	NonEssential	NonEssential	10	0.215715	3.30304	-0.266715	0.401498	-0.029999	-3.79277	3.35215	-0.0945406	0.400788	-0.0100187	-1.20194	0.04911	-1.08753	0.853761	0.172175	0.060754	0.321947	-0.000710167	-0.136559	0.134407	FALSE	TRUE	FALSE	0.0199803	-1.42034	3.74604	FALSE	2.59083	1.13069	4.12896	TRUE
RVBD0017c	rodA	NonEssential	NonEssential	14	0.272671	3.12947	-0.271996	0.401982	-0.0324912	-3.89729	3.19013	-0.101728	0.401127	-0.0116344	-1.36387	0.060655	-0.515729	1.03852	0.170268	0.01794	0.35887	-0.00085544	-0.130713	0.14131	FALSE	TRUE	FALSE	0.0208568	-1.93152	3.68984	FALSE	2.53341	0.465594	4.66237	TRUE
RVBD0018c	pstP	Essential	Essential	174	0.989758	2.48697	-0.592792	0.39239	-0.0424979	-8.92323	3.02424	-0.485637	0.443221	-0.00530863	-6.51219	0.53727	0.27726	0.687725	0.107155	-0.091556	0.289872	0.0508313	-0.05632	0.158395	TRUE	FALSE	FALSE	0.0371893	-0.0771062	1.97029	FALSE	2.41104	0.545374	4.23093	TRUE
RVBD0019c	fhaB	NonEssential	Essential	5	0.485419	2.58552	-0.638961	0.418188	-0.0424437	-9.23782	3.61859	-0.621733	0.482027	-0.0166691	-7.59063	1.03307	0.207086	2.33771	0.0172284	-0.306559	0.392921	0.0638397	-0.096292	0.202815	TRUE	FALSE	FALSE	0.0257746	-3.17486	5.9382	FALSE	1.64719	-3.25773	6.12286	FALSE
RVBD0020c	fhaA	Essential	Essential	92	0.935178	2.97264	-0.485304	0.390118	-0.0358191	-7.2409	2.83847	-0.226149	0.435495	-0.00738759	-3.08039	-0.134165	-0.403006	0.160064	0.259155	0.12492	0.397315	0.0453764	-0.076598	0.169904	FALSE	TRUE	FALSE	0.0284315	-0.270699	1.6628	FALSE	4.16051	2.8715	5.37441	TRUE
RVBD0021c	RVBD0021c	NonEssential	NonEssential	7	0.287389	2.71976	-0.00779505	0.400359	-0.000816463	-0.202767	2.59799	-0.00543392	0.399986	-0.000572674	0.0603717	-0.12177	-1.21006	0.95752	0.00236113	-0.0090335	0.012689	-0.000373434	-0.134387	0.131608	FALSE	FALSE	FALSE	0.000243789	-0.126822	0.0928722	FALSE	0.263139	-0.0143415	0.576043	FALSE
RVBD0022c	whiB5	NonEssential	NonEssential	6	0.373946	2.63278	-0.00349575	0.401041	-0.000358402	-0.0729482	2.50301	-0.00235269	0.402416	-0.000251434	0.188617	-0.12976	-1.34236	1.06115	0.00114307	-0.00691017	0.010299	0.00137419	-0.132019	0.139387	FALSE	FALSE	FALSE	0.000106968	0.000374399	0.103335	TRUE	0.261565	-0.0352361	0.580868	FALSE
RVBD0023	RVBD0023	Essential	Essential	56	0.96224	2.57409	-0.569936	0.627761	-8.04255e-10	-5.36486	2.53426	-0.589305	0.659078	-9.03383e-12	-4.92361	-0.03983	-0.416407	0.360815	-0.0193691	-0.074294	0.036017	0.031317	0.004821	0.057157	FALSE	FALSE	TRUE	7.95221e-10	-0.0200111	-0.020011	TRUE	0.441255	-0.0790641	0.957911	FALSE
RVBD0024	RVBD0024	NonEssential	NonEssential	5	0.362652	2.70803	-0.111278	0.404639	-0.0128615	-1.6776	2.68583	-0.0787977	0.405925	-0.00930204	-1.01578	-0.02219	-1.44429	1.43942	0.0324804	-0.0983236	0.177283	0.00128667	-0.133088	0.144081	FALSE	FALSE	FALSE	0.00355941	-1.27711	1.6861	FALSE	0.661818	-1.26528	2.59143	FALSE
RVBD0025	RVBD0025	NonEssential	NonEssential	6	0.113003	2.62162	-0.002927	0.408796	-0.000308933	-0.0697442	2.55812	-0.00355042	0.401438	-0.000406347	0.0645815	-0.0635	-1.24726	1.14462	-0.000623424	-0.00721649	0.00553096	-0.00735859	-0.148153	0.127301	FALSE	FALSE	FALSE	-9.74145e-05	0.0516771	0.16437	TRUE	0.134326	-0.120198	0.43665	FALSE
RVBD0026	RVBD0026	NonEssential	NonEssential	12	0.292396	2.72771	-0.130926	0.402878	-0.0158771	-1.91785	2.83082	-0.0592469	0.40202	-0.00704727	-0.770057	0.103105	-0.683152	0.911817	0.0716787	-0.0211221	0.171557	-0.000857731	-0.138455	0.134104	FALSE	FALSE	FALSE	0.00882983	-1.09355	1.79113	FALSE	1.1478	-0.180172	2.39616	FALSE
RVBD0027	RVBD0027	NonEssential	NonEssential	4	0.102736	2.66195	-0.00650133	0.401731	-0.000613637	-0.128417	2.38563	-0.00624311	0.406699	-0.000587438	0.259488	-0.276325	-1.53643	1.15801	0.00025821	-0.0197656	0.0206356	0.00496859	-0.13227	0.14983	FALSE	FALSE	FALSE	2.61996e-05	-0.190879	0.00825227	FALSE	0.387905	-0.113797	0.864271	FALSE
RVBD0028	RVBD0028	NonEssential	NonEssential	5	0.208691	2.67584	-0.00405189	0.400541	-0.000436063	-0.0959438	2.5648	-0.00351336	0.399572	-0.000445598	-0.0658181	-0.11104	-1.38576	1.1865	0.000538529	-0.00956374	0.00989979	-0.000969247	-0.128769	0.137373	FALSE	FALSE	FALSE	-9.53526e-06	-0.0174903	0.130296	FALSE	0.0301257	-0.307208	0.368327	FALSE
RVBD0029	RVBD0029	NonEssential	NonEssential	8	0.28768	2.7373	-0.0421686	0.400702	-0.00469286	-0.639274	2.62464	-0.0172171	0.399477	-0.00177542	-0.152381	-0.112665	-1.09221	0.961009	0.0249515	-0.00691367	0.0584787	-0.00122452	-0.135373	0.130967	FALSE	FALSE	FALSE	0.00291744	-0.24709	0.665962	FALSE	0.486893	0.0156603	0.995488	TRUE
RVBD0030	RVBD0030	NonEssential	NonEssential	4	0.163281	2.57402	-0.0252209	0.400713	-0.00219985	-0.429373	2.73756	-0.0281539	0.399978	-0.00274327	-0.434454	0.163535	-1.26823	1.55904	-0.00293307	-0.0351409	0.025229	-0.000734775	-0.13826	0.132219	FALSE	FALSE	FALSE	-0.000543411	-0.286865	0.522236	FALSE	-0.0050807	-0.589431	0.544168	FALSE
RVBD0031	RVBD0031	Uncertain	NonEssential	2	0.045522	2.91417	-0.0612509	0.400621	-0.00645509	-0.868224	2.51257	-0.0141174	0.40106	-0.00138043	-0.112919	-0.4016	-2.36901	1.67723	0.0471335	-0.112949	0.3457	0.000438726	-0.140211	0.136625	FALSE	FALSE	FALSE	0.00507466	-0.0289173	1.23123	FALSE	0.755305	-1.5501	5.19816	FALSE
RVBD0032	bioF2	NonEssential	NonEssential	27	0.297732	2.67165	-0.0600311	0.402595	-0.00722818	-0.91367	2.62122	-0.0277676	0.401517	-0.00313505	-0.306138	-0.050425	-0.639864	0.535436	0.0322636	-0.0035586	0.0711892	-0.00107816	-0.131952	0.14605	FALSE	FALSE	FALSE	0.00409313	-0.46287	0.835689	FALSE	0.607533	0.120668	1.10024	TRUE
RVBD0033	acpA	NonEssential	NonEssential	5	0.404656	2.57191	-0.00234494	0.403212	-0.000223889	0.0230695	2.52615	-0.00661696	0.403366	-0.000607281	-0.022659	-0.045765	-1.24123	1.22976	-0.00427203	-0.0173143	0.00639859	0.000154063	-0.140763	0.131643	FALSE	FALSE	FALSE	-0.000383392	-0.0583162	0.0825558	FALSE	-0.0457285	-0.414895	0.307708	FALSE
RVBD0034	RVBD0034	NonEssential	NonEssential	7	0.361349	2.66535	-0.0850798	0.402653	-0.0103218	-1.26842	2.55556	-0.0458218	0.402294	-0.00539718	-0.539866	-0.109795	-1.12483	0.941944	0.039258	-0.0633694	0.150772	-0.00035942	-0.138885	0.134338	FALSE	FALSE	FALSE	0.0049246	-0.930427	1.24918	FALSE	0.728557	-0.773888	2.25607	FALSE
RVBD0035	fadD34	NonEssential	NonEssential	10	0.246851	2.64588	-0.0825361	0.400248	-0.00954097	-1.24138	2.60491	-0.0283253	0.399643	-0.00309093	-0.337871	-0.040975	-0.982218	0.951441	0.0542108	-0.0237735	0.12883	-0.000604784	-0.140363	0.12835	FALSE	FALSE	FALSE	0.00645004	-0.62001	1.14332	FALSE	0.903512	-0.196249	2.01051	FALSE
RVBD0036c	RVBD0036c	NonEssential	NonEssential	6	0.239153	2.63923	-0.0124886	0.400933	-0.00143423	-0.15853	2.56036	-0.00678307	0.401096	-0.000722763	0.0156772	-0.078865	-1.26577	1.15117	0.0057055	-0.01479	0.0255262	0.000163348	-0.133799	0.135893	FALSE	FALSE	FALSE	0.000711464	0.00645765	0.351513	TRUE	0.174208	-0.214959	0.560453	FALSE
RVBD0037c	RVBD0037c	NonEssential	NonEssential	17	0.308211	2.67524	-0.0281306	0.401283	-0.00318694	-0.413003	2.67122	-0.0317483	0.402635	-0.00363152	-0.337885	-0.004025	-0.758747	0.726173	-0.00361771	-0.0324401	0.0254907	0.00135224	-0.133629	0.136276	FALSE	FALSE	FALSE	-0.00044457	-0.494277	0.411962	FALSE	0.0751182	-0.335398	0.499239	FALSE
RVBD0038	RVBD0038	NonEssential	NonEssential	5	0.241363	2.59787	-0.0151064	0.413708	-0.00119005	-0.209229	2.43174	-0.0114646	0.404812	-0.00113956	0.0622967	-0.166135	-1.54303	1.26879	0.00364185	-0.0249032	0.0321439	-0.00889621	-0.149861	0.130625	FALSE	FALSE	FALSE	5.04936e-05	-0.124223	0.252491	FALSE	0.271526	-0.288162	0.804653	FALSE
RVBD0039c	RVBD0039c	NonEssential	NonEssential	5	0.300765	2.69539	-0.0553314	0.405166	-0.00554381	-0.786171	2.56182	-0.0365816	0.403605	-0.00391531	-0.37584	-0.13357	-1.38973	1.18946	0.0187498	-0.0541541	0.0945803	-0.00156122	-0.140167	0.130624	FALSE	FALSE	FALSE	0.0016285	-0.52023	0.895535	FALSE	0.410331	-0.659535	1.5021	FALSE
RVBD0040c	mtc28	NonEssential	NonEssential	7	0.0732623	2.67761	-0.0787755	0.399706	-0.0079671	-1.14537	2.58286	-0.0339393	0.400448	-0.00358168	-0.379984	-0.094755	-1.17801	1.06323	0.0448363	-0.0211042	0.117164	0.00074276	-0.131964	0.136275	FALSE	FALSE	FALSE	0.00438541	-0.492728	1.31989	FALSE	0.765386	-0.218673	1.76665	FALSE
RVBD0041	leuS	Essential	Essential	283	0.989758	2.37374	-0.646099	0.426633	-0.0332579	-9.29255	3.1459	-0.56384	0.408967	-0.00835703	-8.11283	0.77216	0.445777	0.741182	0.0822585	-0.027311	0.195609	-0.0176665	-0.095727	0.060293	TRUE	FALSE	FALSE	0.0249008	-0.159354	1.22458	FALSE	1.17972	0.13484	2.19248	TRUE
RVBD0042c	RVBD0042c	NonEssential	NonEssential	6	0.343787	3.05229	-0.0535116	0.407775	-0.0057427	-0.872736	2.63436	-0.0508737	0.404926	-0.00535222	-0.648997	-0.417925	-1.74171	1.19353	0.00263787	-0.0685273	0.0791282	-0.00284971	-0.145038	0.136365	FALSE	FALSE	FALSE	0.000390482	-0.760025	0.814277	FALSE	0.223739	-0.942977	1.21473	FALSE
RVBD0043c	RVBD0043c	NonEssential	NonEssential	14	0.224005	2.63901	-0.0326119	0.400272	-0.00353795	-0.502098	2.63506	-0.0168603	0.407004	-0.00204908	-0.177848	-0.00395	-0.801285	0.793263	0.0157517	-0.0011941	0.0373203	0.0067319	-0.126611	0.145265	FALSE	FALSE	FALSE	0.00148887	-0.244	0.484519	FALSE	0.32425	0.0525001	0.626703	TRUE
RVBD0044c	RVBD0044c	NonEssential	NonEssential	9	0.263213	2.64424	-0.0275413	0.401226	-0.00296938	-0.462639	2.55596	-0.00972304	0.397466	-0.000908464	-0.157739	-0.08828	-1.01824	1.01658	0.0178182	-0.00814	0.042728	-0.00375967	-0.141051	0.129561	FALSE	FALSE	FALSE	0.00206091	-0.0597382	0.505492	FALSE	0.3049	-0.163784	0.741005	FALSE
RVBD0045c	RVBD0045c	NonEssential	NonEssential	10	0.29761	3.10921	-0.0174206	0.399059	-0.00161511	-0.317062	2.73994	-0.0152921	0.400999	-0.00165239	-0.0921778	-0.36927	-1.26303	0.57432	0.00212853	-0.0187127	0.0207798	0.00194053	-0.131343	0.133374	FALSE	FALSE	FALSE	-3.7284e-05	-0.159886	0.367783	FALSE	0.224884	-0.0884105	0.555104	FALSE
RVBD0046c	ino1	Essential	Essential	50	0.850577	2.43453	-0.38964	0.441963	-0.00128919	-5.48464	2.80583	-0.469485	0.446048	-0.00134187	-6.33345	0.3713	-0.103212	0.680092	-0.0798449	-0.26596	0.116833	0.00408505	-0.09512	0.100031	FALSE	FALSE	FALSE	-5.2681e-05	-0.247363	0.218489	FALSE	-0.84881	-3.39872	1.4892	FALSE
RVBD0047c	RVBD0047c	NonEssential	Essential	6	0.186768	2.36687	-0.548849	0.401138	-0.0550072	-8.08197	3.13414	-0.474272	0.402247	-0.0500501	-6.72631	0.767265	-0.495697	1.31574	0.0745773	-0.442783	0.615248	0.00110856	-0.128075	0.135252	FALSE	FALSE	FALSE	0.0049571	-6.8164	7.22377	FALSE	1.35565	-5.88932	8.37076	FALSE
RVBD0048c	RVBD0048c	NonEssential	NonEssential	6	0.389751	2.69444	-0.00443779	0.401288	-0.000466994	-0.136386	2.63772	-0.00401668	0.399939	-0.000400104	-0.00694147	-0.056725	-1.34644	1.23647	0.000421114	-0.0123532	0.0158202	-0.00134906	-0.136019	0.133184	FALSE	FALSE	FALSE	6.68893e-05	-0.0495806	0.108883	FALSE	0.129445	-0.262086	0.479107	FALSE
RVBD0049	RVBD0049	NonEssential	NonEssential	6	0.334102	2.66922	-0.116756	0.408911	-0.0140019	-1.69978	2.69055	-0.025783	0.406147	-0.00282912	-0.265623	0.02132	-1.2288	1.33639	0.0909732	0.0170721	0.176248	-0.00276408	-0.140441	0.137434	FALSE	TRUE	FALSE	0.0111728	-0.275867	1.6843	FALSE	1.43416	0.372587	2.56051	TRUE
RVBD0050	ponA1	NonEssential	NonEssential	14	0.316573	2.73	-0.17451	0.402501	-0.0226565	-2.5826	2.84672	-0.0650907	0.402857	-0.00777445	-0.854269	0.11672	-0.620725	0.843648	0.109419	0.016074	0.217224	0.000356686	-0.135248	0.133728	FALSE	TRUE	FALSE	0.014882	-0.969615	2.52111	FALSE	1.72833	0.495901	3.01868	TRUE
RVBD0051	RVBD0051	NonEssential	NonEssential	22	0.314288	2.69147	-0.0765236	0.40175	-0.0092609	-1.14627	2.69635	-0.0369174	0.40101	-0.00432982	-0.470434	0.00488	-0.667602	0.59817	0.0396062	-0.0237049	0.101989	-0.000740234	-0.13725	0.13427	FALSE	FALSE	FALSE	0.00493108	-0.63498	1.11807	FALSE	0.675831	-0.164595	1.53766	FALSE
RVBD0052	RVBD0052	NonEssential	NonEssential	8	0.368166	2.66383	-0.0154923	0.405154	-0.00181196	-0.181662	2.54508	-0.006498	0.403956	-0.000714729	0.031933	-0.11875	-1.1522	0.911138	0.00899433	-0.00865628	0.0270702	-0.00119878	-0.139054	0.137271	FALSE	FALSE	FALSE	0.00109723	-0.0943325	0.246708	FALSE	0.213595	-0.111292	0.55005	FALSE
RVBD0053	rpsF	Essential	Essential	20	0.592771	2.08152	-0.794989	0.399695	-0.0393431	-12.0436	3.07662	-0.666723	0.401235	-0.0387824	-9.68791	0.995105	0.305276	1.36377	0.128266	-0.25774	0.50948	0.00154031	-0.12112	0.125275	TRUE	FALSE	FALSE	0.000560722	-5.41113	4.7653	FALSE	2.35571	-2.45507	7.28578	FALSE
RVBD0054	ssb	Essential	Essential	8	0.496573	2.15422	-0.80361	0.409418	-0.0208583	-11.9795	2.89958	-0.867093	0.480097	-0.00238281	-10.9929	0.745365	-0.291035	1.57962	-0.0634824	-0.37468	0.255776	0.0706789	-0.037146	0.16743	FALSE	FALSE	FALSE	0.0184755	-0.641127	2.60949	FALSE	0.986582	-2.92972	4.76649	FALSE
RVBD0055	rpsR1	Essential	Essential	12	0.829525	2.02141	-0.901798	0.385167	-0.0258609	-14.0431	2.8404	-0.787819	0.385924	-0.0140742	-12.0382	0.818985	-0.00526333	1.29789	0.113979	-0.186759	0.415224	0.000757517	-0.104688	0.101847	FALSE	FALSE	FALSE	0.0117868	-2.02517	2.8027	FALSE	2.00497	-2.08714	6.35529	FALSE
RVBD0056	rplI	NonEssential	NonEssential	6	0.429718	2.59069	-0.129736	0.404348	-0.0143436	-1.96124	2.5818	-0.0526472	0.404967	-0.00577927	-0.659991	-0.008895	-1.18788	1.29051	0.0770892	-0.0374801	0.198352	0.000618554	-0.137517	0.136485	FALSE	FALSE	FALSE	0.0085643	-0.880243	1.80814	FALSE	1.30125	-0.338687	3.01938	FALSE
RVBD0057	RVBD0057	NonEssential	Essential	8	0.435308	2.24796	-0.677191	0.402081	-0.0634316	-9.96988	2.91377	-0.554909	0.404687	-0.0553917	-8.06283	0.665815	-0.166439	1.53306	0.122281	-0.452498	0.719887	0.00260573	-0.132893	0.1399	FALSE	FALSE	FALSE	0.00803998	-8.42377	6.66156	FALSE	1.90705	-5.99099	10.2682	FALSE
RVBD0058	dnaB	Essential	Essential	207	0.989636	2.53172	-0.973745	0.549858	-0.0129959	-11.0339	2.86533	-0.943487	0.69565	-0.000359747	-7.1123	0.33361	0.0878487	0.468012	0.030258	-0.260947	0.318323	0.145792	0.067311	0.220496	TRUE	FALSE	TRUE	0.0126361	-0.408272	0.168911	FALSE	3.92163	2.53658	5.31062	TRUE
RVBD0059	RVBD0059	NonEssential	NonEssential	7	0.185125	2.64722	-0.111166	0.400884	-0.0127536	-1.56892	2.81488	-0.0368015	0.401096	-0.00379896	-0.49852	0.167665	-0.959171	1.24979	0.0743642	-0.0370421	0.206937	0.000212142	-0.133548	0.140985	FALSE	FALSE	FALSE	0.00895467	-0.745031	1.63346	FALSE	1.0704	-0.578551	2.88013	FALSE
RVBD0060	RVBD0060	Essential	Essential	62	0.90099	2.28504	-0.889948	0.451068	-0.0153658	-12.3124	2.54496	-0.670461	0.46844	-0.00799134	-8.79641	0.259925	-0.164868	0.511705	0.219487	-0.051309	0.498238	0.0173723	-0.095909	0.13272	FALSE	FALSE	FALSE	0.00737443	-1.25869	1.41461	FALSE	3.51602	0.338524	6.6199	TRUE
RVBD0061c	RVBD0061c	NonEssential	NonEssential	6	0.194355	2.71853	-0.0108009	0.39969	-0.00116119	-0.147567	2.50102	-0.00789813	0.397722	-0.000985563	0.0927476	-0.21751	-1.33908	0.990039	0.00290279	-0.00936297	0.0152238	-0.00196853	-0.140256	0.127545	FALSE	FALSE	FALSE	0.000175624	0.071754	0.362469	TRUE	0.240314	-0.118247	0.620698	FALSE
RVBD0062	celA1	NonEssential	NonEssential	9	0.253753	2.63166	-0.0434637	0.400137	-0.00474751	-0.650389	2.65393	-0.00983864	0.399762	-0.00108985	0.0281263	0.02227	-0.940017	0.962639	0.0336251	0.00508171	0.0653827	-0.000374861	-0.135905	0.131403	FALSE	TRUE	FALSE	0.00365766	-0.30353	0.551621	FALSE	0.678515	0.223067	1.14347	TRUE
RVBD0063	RVBD0063	NonEssential	NonEssential	19	0.318094	2.63461	-0.0877884	0.400321	-0.00985375	-1.30419	2.73696	-0.0413073	0.401279	-0.00469476	-0.518846	0.102345	-0.623119	0.80083	0.0464811	-0.0105836	0.106458	0.000957501	-0.136621	0.132585	FALSE	FALSE	FALSE	0.00515899	-0.762241	1.21909	FALSE	0.785345	0.0272244	1.58088	TRUE
RVBD0064	RVBD0064	NonEssential	NonEssential	37	0.290655	2.78979	-0.0801986	0.402106	-0.00961156	-1.20037	2.64641	-0.0355663	0.402089	-0.00435404	-0.39142	-0.143375	-0.595233	0.374561	0.0446323	-0.0001095	0.0952908	-1.71858e-05	-0.133906	0.135571	FALSE	FALSE	FALSE	0.00525752	-0.588064	1.1205	FALSE	0.808955	0.221302	1.41814	TRUE
RVBD0064A	vapB1	NonEssential	NonEssential	4	0.233701	2.59333	-0.00996384	0.408284	-0.00127537	-0.228207	2.76619	-0.0115864	0.403909	-0.00125426	-0.0659122	0.17286	-1.61723	1.78937	-0.00162261	-0.0292484	0.0223116	-0.00437421	-0.145154	0.132797	FALSE	FALSE	FALSE	2.11046e-05	-0.116375	0.246086	FALSE	0.162295	-0.405729	0.641362	FALSE
RVBD0065	vapC1	NonEssential	NonEssential	6	0.17198	2.72296	-0.0234432	0.400211	-0.00251706	-0.320225	2.53808	-0.00563081	0.400312	-0.000565142	0.0467472	-0.184885	-1.31345	1.06399	0.0178124	-0.00749285	0.0479028	0.00010149	-0.133868	0.131036	FALSE	FALSE	FALSE	0.00195192	-0.0606466	0.419065	FALSE	0.366972	-0.0844461	0.854514	FALSE
RVBD0066c	icd2	NonEssential	NonEssential	20	0.226268	2.48614	-0.158653	0.40583	-0.0239417	-2.31562	2.84676	-0.0801598	0.404502	-0.0110185	-1.06658	0.36062	-0.333007	0.93893	0.0784928	0.00447	0.159849	-0.0013279	-0.142795	0.127854	FALSE	TRUE	FALSE	0.0129232	-0.97821	2.28308	FALSE	1.24904	0.392159	2.16969	TRUE
RVBD0067c	RVBD0067c	NonEssential	NonEssential	5	0.275917	2.77727	-0.136619	0.40008	-0.0144371	-2.01485	3.06955	-0.173406	0.400982	-0.02093	-2.41463	0.292275	-1.10585	1.50028	-0.0367865	-0.188129	0.104343	0.000901976	-0.133187	0.138619	FALSE	FALSE	FALSE	-0.00649282	-2.32463	2.59584	FALSE	-0.399771	-2.31705	1.45889	FALSE
RVBD0068	RVBD0068	NonEssential	NonEssential	5	0.385503	2.61998	-0.0215911	0.406396	-0.00240128	-0.31878	2.65971	-0.0111395	0.401463	-0.00117932	-0.0759344	0.03973	-1.26061	1.33242	0.0104515	-0.0257033	0.0466205	-0.00493219	-0.144349	0.133048	FALSE	FALSE	FALSE	0.00122195	-0.262288	0.265081	FALSE	0.242845	-0.343283	0.856746	FALSE
RVBD0069c	sdaA	NonEssential	NonEssential	9	0.217653	2.75576	-0.0070522	0.399581	-0.000717548	-0.0970865	2.53899	-0.00452123	0.396354	-0.00055104	0.114307	-0.21677	-1.11378	0.846351	0.00253098	-0.00628952	0.0125765	-0.00322751	-0.135363	0.12935	FALSE	FALSE	FALSE	0.000166508	-0.109468	0.0733314	FALSE	0.211393	-0.0532571	0.474706	FALSE
RVBD0070c	glyA2	NonEssential	NonEssential	10	0.186534	2.54261	-0.0370503	0.400883	-0.00379722	-0.606072	2.62188	-0.0118874	0.40067	-0.0011511	-0.000723443	0.079265	-1.05587	1.02859	0.0251629	-0.0165611	0.0697355	-0.000212514	-0.137802	0.131546	FALSE	FALSE	FALSE	0.00264612	-0.155263	0.633706	FALSE	0.605348	-0.0749723	1.26045	FALSE
RVBD0071	RVBD0071	NonEssential	NonEssential	6	0.345995	2.71692	-0.0147648	0.401852	-0.00164051	-0.29967	2.62025	-0.0146449	0.403017	-0.00159833	-0.0993653	-0.09667	-1.43146	1.22606	0.000119946	-0.0247532	0.0267338	0.00116507	-0.136194	0.14011	FALSE	FALSE	FALSE	4.21772e-05	-0.220347	0.258048	FALSE	0.200305	-0.288005	0.656638	FALSE
RVBD0072	RVBD0072	NonEssential	NonEssential	10	0.271773	2.60514	-0.0310763	0.400609	-0.00325605	-0.420885	2.51987	-0.0136844	0.40147	-0.00144218	-0.0282455	-0.08526	-0.916151	0.860991	0.0173919	-0.017157	0.0572617	0.000861686	-0.133197	0.136744	FALSE	FALSE	FALSE	0.00181387	-0.25728	0.476814	FALSE	0.392639	-0.160113	0.982866	FALSE
RVBD0073	RVBD0073	NonEssential	NonEssential	7	0.266693	2.61849	-0.0219087	0.401304	-0.00252289	-0.291418	2.61106	-0.00937359	0.400943	-0.0009842	-0.0839761	-0.007425	-1.08858	1.10466	0.0125351	-0.0214764	0.0508867	-0.00036139	-0.136354	0.135428	FALSE	FALSE	FALSE	0.00153869	-0.185835	0.382567	FALSE	0.207442	-0.350032	0.795236	FALSE
RVBD0074	RVBD0074	NonEssential	NonEssential	6	0.256254	2.87233	-0.0452437	0.40126	-0.00506792	-0.659365	2.51207	-0.0202426	0.400164	-0.00221285	-0.161205	-0.360265	-1.42533	0.872798	0.0250011	-0.0246908	0.0748688	-0.00109626	-0.136954	0.134809	FALSE	FALSE	FALSE	0.00285508	-0.380532	0.680366	FALSE	0.49816	-0.216493	1.26962	FALSE
RVBD0075	RVBD0075	NonEssential	NonEssential	6	0.156098	2.78236	-0.0323273	0.401345	-0.00358952	-0.516364	2.53456	-0.00939682	0.399471	-0.00087838	0.0440371	-0.24781	-1.39362	0.967655	0.0229305	-0.0017959	0.0504435	-0.00187411	-0.136401	0.131192	FALSE	FALSE	FALSE	0.00271113	-0.135653	0.490343	FALSE	0.560402	0.122323	1.00616	TRUE
RVBD0076c	RVBD0076c	NonEssential	NonEssential	8	0.125041	2.92402	-0.00398316	0.400354	-0.000400948	-0.0996906	2.58881	-0.00476565	0.400553	-0.000458519	0.0109885	-0.335205	-1.2694	0.982041	-0.000782495	-0.00956759	0.00808249	0.00019954	-0.136901	0.130471	FALSE	FALSE	FALSE	-5.75711e-05	-0.120941	0.0250271	FALSE	0.110679	-0.209549	0.346043	FALSE
RVBD0077c	RVBD0077c	NonEssential	NonEssential	8	0.219155	2.57547	-0.0248259	0.400863	-0.00253961	-0.404607	2.60052	-0.0126708	0.40116	-0.00139511	0.00549219	0.02504	-0.990516	1.05679	0.0121551	-0.0213616	0.0467019	0.000297788	-0.131957	0.137604	FALSE	FALSE	FALSE	0.00114449	-0.29426	0.333924	FALSE	0.410099	-0.0968635	0.965636	FALSE
RVBD0078	RVBD0078	NonEssential	NonEssential	7	0.395482	2.81451	-0.125989	0.402657	-0.0153957	-1.83063	2.93846	-0.0788838	0.40304	-0.00904677	-1.06236	0.123955	-1.09878	1.26926	0.0471055	-0.067027	0.155851	0.000382261	-0.132772	0.137824	FALSE	FALSE	FALSE	0.00634898	-1.18115	1.88906	FALSE	0.768267	-0.750786	2.25743	FALSE
RVBD0078A	RVBD0078A	NonEssential	NonEssential	8	0.271737	2.66043	-0.00272779	0.400632	-0.000298395	0.0187728	2.5705	-0.0022017	0.401633	-0.00026226	0.133198	-0.08993	-1.09685	0.976205	0.000526094	-0.00686076	0.0069019	0.00100145	-0.135954	0.130738	FALSE	FALSE	FALSE	3.61354e-05	0.0339426	0.124812	TRUE	0.114425	-0.138122	0.380156	FALSE
RVBD0078B	RVBD0078B	NonEssential	NonEssential	3	0.0163403	3.12323	-0.00814376	0.403883	-0.000482108	-0.257272	2.58545	-0.00425033	0.399814	-0.00045475	0.0751558	-0.53778	-1.95934	1.12792	0.00389343	-0.0106093	0.0160251	-0.00406938	-0.133913	0.12715	FALSE	FALSE	FALSE	2.7358e-05	-0.309165	-0.142388	TRUE	0.332428	-0.116016	0.773967	FALSE
RVBD0079	RVBD0079	NonEssential	NonEssential	7	0.106202	2.82695	-0.225845	0.400537	-0.0251724	-3.32924	2.80078	-0.118301	0.400309	-0.0124246	-1.75184	-0.02617	-1.14278	1.03158	0.107544	-0.069524	0.303579	-0.000227734	-0.131501	0.141944	FALSE	FALSE	FALSE	0.0127477	-1.90901	3.45638	FALSE	1.5774	-1.01703	4.03255	FALSE
RVBD0080	RVBD0080	NonEssential	NonEssential	4	0.176966	2.67796	-0.00991145	0.401889	-0.00109049	-0.124141	2.49307	-0.00355936	0.413698	-0.000471133	0.101551	-0.184895	-1.62754	1.53736	0.00635209	-0.01233	0.0357187	0.0118089	-0.123509	0.1419	FALSE	FALSE	FALSE	0.000619354	-0.0673836	0.1561	FALSE	0.225692	-0.317394	0.811519	FALSE
RVBD0081	RVBD0081	NonEssential	NonEssential	5	0.338138	2.66166	-0.00848358	0.406496	-0.00086578	-0.206432	2.68721	-0.0100037	0.403979	-0.00101688	-0.043138	0.025555	-1.42287	1.48643	-0.00152013	-0.0193853	0.0209662	-0.00251702	-0.148023	0.138472	FALSE	FALSE	FALSE	-0.000151097	-0.187704	0.115575	FALSE	0.163294	-0.317085	0.624543	FALSE
RVBD0082	RVBD0082	NonEssential	NonEssential	2	0.045522	2.82851	-0.187978	0.400326	-0.0184297	-2.73362	3.14027	-0.131712	0.399957	-0.0132476	-1.85638	0.311765	-1.65848	2.2053	0.0562658	-0.112622	0.244438	-0.000368423	-0.125971	0.136406	FALSE	FALSE	FALSE	0.00518216	-1.87271	3.0476	FALSE	0.877239	-1.48248	3.39774	FALSE
RVBD0083	RVBD0083	NonEssential	NonEssential	12	0.289133	2.73653	-0.118908	0.404007	-0.0147469	-1.77647	2.61051	-0.0493342	0.403625	-0.00626389	-0.667809	-0.126025	-0.877825	0.845256	0.0695742	-0.0281281	0.169744	-0.000381355	-0.138271	0.13374	FALSE	FALSE	FALSE	0.00848298	-0.888264	1.61965	FALSE	1.10866	-0.194434	2.46971	FALSE
RVBD0084	hycD	NonEssential	Essential	7	0.215218	2.65085	-0.244319	0.401125	-0.0277628	-3.5946	3.02709	-0.131357	0.400713	-0.0153489	-1.70743	0.376235	-0.739697	1.31433	0.112962	-0.077519	0.298774	-0.000411976	-0.134217	0.134692	FALSE	FALSE	FALSE	0.0124139	-2.27913	3.59126	FALSE	1.88717	-0.629731	4.3915	FALSE
RVBD0085	hycP	NonEssential	NonEssential	5	0.25781	2.68516	-0.0567064	0.401377	-0.00640963	-0.926464	2.48007	-0.0163178	0.400385	-0.00178373	-0.177148	-0.20509	-1.84918	1.56772	0.0403886	-0.027562	0.124422	-0.000991618	-0.13098	0.134652	FALSE	FALSE	FALSE	0.0046259	-0.427148	0.780336	FALSE	0.749316	-0.329157	1.95428	FALSE
RVBD0086	hycQ	NonEssential	NonEssential	22	0.297948	2.69234	-0.124081	0.403678	-0.0162608	-1.82981	2.7256	-0.0595299	0.403702	-0.00738054	-0.762631	0.033255	-0.581819	0.718641	0.064551	-0.0342271	0.166984	2.38696e-05	-0.140212	0.131308	FALSE	FALSE	FALSE	0.00888022	-1.05099	1.66741	FALSE	1.06718	-0.215108	2.48038	FALSE
RVBD0087	hycE	NonEssential	NonEssential	9	0.122732	2.64774	-0.0730515	0.40133	-0.00806249	-1.1131	2.66638	-0.00786174	0.420727	-0.00123087	-0.095487	0.01864	-1.0645	1.01379	0.0651898	8.78e-05	0.132953	0.0193969	-0.121472	0.160925	FALSE	TRUE	FALSE	0.00683162	-0.181219	1.05892	FALSE	1.01761	0.0819772	2.02244	TRUE
RVBD0088	RVBD0088	NonEssential	NonEssential	5	0.331573	2.63143	-0.0617623	0.402321	-0.00658537	-1.03523	2.47783	-0.0160275	0.404578	-0.00192813	-0.0792079	-0.1536	-1.56811	1.25856	0.0457349	-0.0115455	0.104423	0.0022568	-0.132336	0.139485	FALSE	FALSE	FALSE	0.00465724	-0.312396	0.789719	FALSE	0.956027	0.00320168	1.73336	TRUE
RVBD0089	RVBD0089	NonEssential	NonEssential	5	0.399725	2.57286	-0.0299324	0.398346	-0.00309124	-0.405708	2.64146	-0.0137089	0.40179	-0.00146442	-0.0141647	0.068605	-1.21353	1.36465	0.0162235	-0.0180708	0.0554531	0.00344467	-0.129244	0.135942	FALSE	FALSE	FALSE	0.00162681	-0.23081	0.457986	FALSE	0.391543	-0.188769	1.04215	FALSE
RVBD0090	RVBD0090	NonEssential	NonEssential	6	0.261531	2.79114	-0.0765262	0.403164	-0.00911986	-1.10659	2.63374	-0.0365683	0.401579	-0.00409377	-0.341053	-0.157405	-1.39721	1.09707	0.0399579	-0.0562552	0.146041	-0.0015848	-0.138967	0.13287	FALSE	FALSE	FALSE	0.0050261	-0.670088	1.20617	FALSE	0.765535	-0.609548	2.29225	FALSE
RVBD0091	mtn	NonEssential	NonEssential	6	0.305464	2.6864	-0.0177765	0.398271	-0.00199878	-0.244099	2.75369	-0.00553086	0.404854	-0.000625048	0.0554019	0.067295	-1.19327	1.37262	0.0122456	-0.00467766	0.0296393	0.00658213	-0.12141	0.135422	FALSE	FALSE	FALSE	0.00137373	-0.0405378	0.316337	FALSE	0.299501	-0.0273629	0.660998	FALSE
RVBD0092	ctpA	NonEssential	NonEssential	10	0.263909	2.63695	-0.0893473	0.401047	-0.0104396	-1.31771	2.70509	-0.044078	0.400429	-0.00499218	-0.652238	0.06814	-0.833598	0.964667	0.0452693	-0.0070112	0.10651	-0.000618528	-0.136753	0.133854	FALSE	FALSE	FALSE	0.00544739	-0.648038	1.37209	FALSE	0.665475	-0.0263039	1.42667	FALSE
RVBD0093c	RVBD0093c	NonEssential	NonEssential	5	0.315705	2.48674	-0.122096	0.403233	-0.0147508	-1.80997	2.74015	-0.0705614	0.403487	-0.00799173	-0.982968	0.2534	-1.10873	1.4276	0.0515349	-0.0904261	0.1932	0.000253496	-0.14156	0.134577	FALSE	FALSE	FALSE	0.00675907	-1.1636	1.99534	FALSE	0.827003	-1.09168	2.84587	FALSE
RVBD0094c	RVBD0094c	NonEssential	NonEssential	4	0.203516	2.67216	-0.0878515	0.401287	-0.0098446	-1.25895	2.68303	-0.0525564	0.40008	-0.00565467	-0.637436	0.01088	-1.40429	1.41682	0.0352952	-0.107862	0.189978	-0.0012071	-0.137964	0.133506	FALSE	FALSE	FALSE	0.00418993	-0.897487	1.57336	FALSE	0.621511	-1.29119	2.897	FALSE
RVBD0095c	RVBD0095c	NonEssential	NonEssential	6	0.390994	2.84136	-0.0210185	0.404307	-0.00219548	-0.363519	2.60342	-0.00449617	0.404238	-0.00043047	0.0182398	-0.23794	-1.4087	0.956003	0.0165224	-0.00660387	0.044708	-6.84501e-05	-0.135072	0.142103	FALSE	FALSE	FALSE	0.001765	-0.0680054	0.316458	FALSE	0.381759	-0.0744267	0.862463	FALSE
RVBD0096	PPE1	NonEssential	NonEssential	12	0.309496	2.87776	-0.0658283	0.401368	-0.00774245	-0.974676	2.65184	-0.0250872	0.400489	-0.00273295	-0.373321	-0.225915	-0.982415	0.70144	0.0407411	-0.0090333	0.0919597	-0.000879462	-0.134189	0.138265	FALSE	FALSE	FALSE	0.0050095	-0.524271	0.871599	FALSE	0.601355	-0.0772761	1.31498	FALSE
RVBD0097	RVBD0097	NonEssential	NonEssential	10	0.245879	2.81097	-0.0691068	0.401877	-0.00792643	-0.999509	2.59549	-0.00787306	0.398141	-0.000988607	0.0774471	-0.21548	-1.20003	0.988903	0.0612337	-0.00557402	0.133625	-0.00373627	-0.143551	0.131833	FALSE	FALSE	FALSE	0.00693782	-0.212132	0.953508	FALSE	1.07696	0.116594	2.16299	TRUE
RVBD0098	fcoT	NonEssential	NonEssential	11	0.345136	2.58664	-0.0418786	0.404518	-0.0049915	-0.615108	2.5789	-0.0157498	0.403309	-0.00184682	-0.131602	-0.007735	-0.915573	0.916215	0.0261288	-0.00908748	0.0628475	-0.00120858	-0.135915	0.140106	FALSE	FALSE	FALSE	0.00314468	-0.329506	0.541733	FALSE	0.483506	-0.0375175	1.00586	FALSE
RVBD0099	fadD10	NonEssential	NonEssential	17	0.28749	2.67539	-0.0362685	0.401508	-0.0043099	-0.592163	2.61213	-0.0158469	0.401453	-0.00178916	-0.117417	-0.063265	-0.769355	0.635118	0.0204217	-0.0077801	0.052218	-5.54545e-05	-0.132374	0.135812	FALSE	FALSE	FALSE	0.00252074	-0.300704	0.505525	FALSE	0.474746	0.0439586	0.912754	TRUE
RVBD0100	RVBD0100	NonEssential	NonEssential	5	0.357003	2.60821	-0.0151698	0.408185	-0.00184519	-0.228225	2.28034	-0.00505073	0.404429	-0.000393437	0.0778995	-0.327875	-1.47468	1.05774	0.0101191	-0.00139958	0.0219211	-0.00375568	-0.140363	0.121864	FALSE	FALSE	FALSE	0.00145175	-0.0831219	0.192653	FALSE	0.306125	0.0398417	0.600825	TRUE
RVBD0101	nrp	NonEssential	Essential	51	0.287727	2.70545	-0.109968	0.406395	-0.0154909	-1.58533	2.69351	-0.0570305	0.404645	-0.00764394	-0.711936	-0.011935	-0.383551	0.415749	0.0529372	-0.0147501	0.128701	-0.00175009	-0.139827	0.136079	FALSE	FALSE	FALSE	0.00784693	-0.901618	1.46479	FALSE	0.873395	0.012361	1.84265	TRUE
RVBD0102	RVBD0102	Essential	Essential	239	0.972958	2.61712	-0.23332	0.517111	-0.0110636	-2.84378	2.72631	-0.166021	0.596061	-0.00109033	-1.60735	0.10919	-0.109348	0.276851	0.0672993	0.010461	0.126332	0.0789502	-0.024953	0.184472	FALSE	TRUE	FALSE	0.00997326	0.191466	0.561237	TRUE	1.23644	0.866694	1.59021	TRUE
RVBD0103c	ctpB	NonEssential	NonEssential	17	0.270552	2.57637	-0.0509441	0.400629	-0.00597338	-0.734498	2.57237	-0.0244097	0.400623	-0.00278793	-0.292038	-0.003995	-0.704648	0.668732	0.0265344	-0.0228887	0.0771216	-5.87567e-06	-0.139881	0.131306	FALSE	FALSE	FALSE	0.00318545	-0.462896	0.754637	FALSE	0.44246	-0.24464	1.17515	FALSE
RVBD0104	RVBD0104	NonEssential	NonEssential	23	0.267319	2.70261	-0.0254995	0.403298	-0.00320077	-0.435483	2.61347	-0.0141054	0.402164	-0.0016786	-0.0977356	-0.08914	-0.750547	0.569885	0.0113941	-0.0104581	0.0344634	-0.00113366	-0.137324	0.132938	FALSE	FALSE	FALSE	0.00152217	-0.203781	0.386215	FALSE	0.337747	0.00524169	0.683724	TRUE
RVBD0105c	rpmB1	NonEssential	NonEssential	2	0.0274632	2.74154	-0.00914453	0.401214	-0.00101631	-0.0901043	2.46887	-0.043293	0.40122	-0.00455903	-0.489247	-0.27268	-2.31295	1.79954	-0.0341485	-0.277546	0.0589264	5.52142e-06	-0.130655	0.135042	FALSE	FALSE	FALSE	-0.00354272	-0.588904	0.200142	FALSE	-0.399142	-3.55615	1.47953	FALSE
RVBD0106	RVBD0106	NonEssential	NonEssential	6	0.381934	2.78169	-0.0467777	0.402941	-0.00512056	-0.776261	2.98323	-0.0325968	0.401833	-0.00364896	-0.348173	0.20154	-0.988375	1.3211	0.0141809	-0.0549094	0.0838048	-0.00110763	-0.133791	0.136525	FALSE	FALSE	FALSE	0.0014716	-0.504978	0.783005	FALSE	0.428088	-0.572688	1.42364	FALSE
RVBD0107c	ctpI	NonEssential	NonEssential	27	0.264073	2.65782	-0.0343853	0.400465	-0.00386973	-0.556836	2.6468	-0.0196599	0.400359	-0.00215987	-0.178073	-0.011025	-0.594182	0.574821	0.0147254	-0.0118242	0.0419374	-0.000106641	-0.137584	0.129839	FALSE	FALSE	FALSE	0.00170986	-0.329003	0.528531	FALSE	0.378763	-0.000118068	0.751115	FALSE
RVBD0108c	RVBD0108c	NonEssential	NonEssential	5	0.43292	2.62008	-0.0148875	0.401565	-0.00184635	-0.25455	2.61352	-0.0051244	0.397629	-0.000528533	0.0194691	-0.00656	-1.44356	1.45878	0.00976312	-0.00938856	0.0301171	-0.0039359	-0.138565	0.13059	FALSE	FALSE	FALSE	0.00131782	-0.00847135	0.379185	FALSE	0.274019	-0.166217	0.768186	FALSE
RVBD0109	PE-PGRS1	NonEssential	NonEssential	4	0.121175	2.6847	-0.0118767	0.400706	-0.0012634	-0.218007	2.56961	-0.00576557	0.400814	-0.000696565	-0.109649	-0.11509	-1.75437	1.63719	0.00611109	-0.0148739	0.0317289	0.000108495	-0.133518	0.134202	FALSE	FALSE	FALSE	0.000566839	-0.0586218	0.256529	FALSE	0.108358	-0.442695	0.639928	FALSE
RVBD0110	RVBD0110	NonEssential	NonEssential	5	0.0868731	2.75847	-0.051362	0.400612	-0.00584705	-0.776996	2.47547	-0.0211439	0.401175	-0.002301	-0.216541	-0.28299	-1.5915	1.26738	0.0302181	-0.0521104	0.121521	0.000562487	-0.133459	0.135707	FALSE	FALSE	FALSE	0.00354605	-0.469493	0.828524	FALSE	0.560455	-0.652399	1.91353	FALSE
RVBD0111	RVBD0111	NonEssential	NonEssential	18	0.289011	2.73904	-0.140509	0.402009	-0.0171893	-2.09301	2.73386	-0.0668577	0.401847	-0.00750208	-0.943836	-0.005185	-0.70631	0.706418	0.0736512	-0.0205915	0.179677	-0.000161611	-0.134186	0.137223	FALSE	FALSE	FALSE	0.00968718	-1.09769	1.97565	FALSE	1.14918	-0.0985655	2.53638	FALSE
RVBD0112	gca	NonEssential	NonEssential	10	0.305689	2.79163	-0.0435615	0.401681	-0.00494847	-0.667696	2.74779	-0.0261267	0.402325	-0.00305056	-0.346328	-0.04384	-0.955308	0.859539	0.0174348	-0.028564	0.0679909	0.000644175	-0.13898	0.131446	FALSE	FALSE	FALSE	0.00189792	-0.39667	0.683543	FALSE	0.321368	-0.372734	1.04548	FALSE
RVBD0113	gmhA	NonEssential	NonEssential	4	0.429718	2.66276	-0.019866	0.405921	-0.0021512	-0.282601	2.57701	-0.00569151	0.403837	-0.000535043	0.010076	-0.085755	-1.53078	1.43408	0.0141745	-0.00624439	0.0350581	-0.0020843	-0.136918	0.138243	FALSE	FALSE	FALSE	0.00161615	-0.0635175	0.292399	FALSE	0.292677	-0.127843	0.723104	FALSE
RVBD0114	gmhB	NonEssential	NonEssential	8	0.457552	2.66384	-0.0287407	0.406755	-0.00289243	-0.444186	2.62816	-0.0163138	0.407704	-0.00152173	-0.185613	-0.03568	-1.12719	1.10064	0.0124269	-0.0157689	0.0419585	0.000949255	-0.144484	0.126807	FALSE	FALSE	FALSE	0.0013707	-0.207344	0.410785	FALSE	0.258572	-0.197114	0.744857	FALSE
RVBD0115	hddA	NonEssential	NonEssential	15	0.315954	2.6608	-0.0309833	0.402164	-0.00349292	-0.50073	2.68998	-0.0170933	0.398364	-0.0017305	-0.142767	0.029175	-0.718881	0.820666	0.01389	-0.0079424	0.0351374	-0.00379964	-0.134505	0.130768	FALSE	FALSE	FALSE	0.00176241	-0.33008	0.403193	FALSE	0.357963	0.0341624	0.682751	TRUE
RVBD0116c	ldtA	NonEssential	NonEssential	5	0.370543	2.66156	-0.0101759	0.405595	-0.00116589	-0.227102	2.58357	-0.00604463	0.403073	-0.000659214	0.0330487	-0.07799	-1.39246	1.18584	0.00413131	-0.0159575	0.0245338	-0.0025218	-0.137131	0.13402	FALSE	FALSE	FALSE	0.000506681	-0.221359	0.0601769	FALSE	0.26015	-0.194901	0.721762	FALSE
RVBD0117	oxyS	NonEssential	NonEssential	6	0.281392	2.74996	-0.0982826	0.402136	-0.0115954	-1.43893	2.6425	-0.0566069	0.401221	-0.00647973	-0.723847	-0.107455	-1.31916	0.994361	0.0416757	-0.0625123	0.14222	-0.000915227	-0.133139	0.131799	FALSE	FALSE	FALSE	0.00511564	-0.951612	1.50849	FALSE	0.71508	-0.693408	2.17077	FALSE
RVBD0118c	oxcA	NonEssential	NonEssential	10	0.255375	2.8085	-0.00742531	0.400525	-0.00080609	-0.150054	2.61089	-0.0092779	0.400052	-0.000952014	0.0191289	-0.19762	-1.10536	0.719554	-0.00185259	-0.0157491	0.0133437	-0.000473752	-0.142916	0.131238	FALSE	FALSE	FALSE	-0.000145924	-0.0666916	0.222606	FALSE	0.169183	-0.103722	0.453007	FALSE
RVBD0119	fadD7	NonEssential	NonEssential	9	0.327152	2.62525	-0.054128	0.402654	-0.00634366	-0.796713	2.637	-0.0320701	0.400124	-0.00327777	-0.362405	0.01176	-1.03568	1.03234	0.0220579	-0.0197166	0.0632557	-0.0025307	-0.130532	0.141561	FALSE	FALSE	FALSE	0.00306589	-0.508171	0.794929	FALSE	0.434308	-0.14213	1.03569	FALSE
RVBD0120c	fusA2	NonEssential	NonEssential	18	0.288468	2.65339	-0.0186007	0.400084	-0.00185702	-0.326724	2.51021	-0.0050542	0.399088	-0.000479428	-0.00125121	-0.143185	-0.832199	0.595737	0.0135465	-0.0005259	0.027811	-0.000995818	-0.128979	0.138112	FALSE	FALSE	FALSE	0.0013776	-0.0857976	0.288345	FALSE	0.325473	0.0585543	0.583459	TRUE
RVBD0121c	RVBD0121c	NonEssential	NonEssential	5	0.335427	2.74019	-0.00768365	0.404433	-0.000734509	-0.119994	2.62215	-0.00367844	0.404418	-0.000367332	0.0335455	-0.118045	-1.40837	1.29802	0.0040052	-0.00772375	0.0162648	-1.47728e-05	-0.133098	0.141518	FALSE	FALSE	FALSE	0.000367178	-0.0531748	0.117415	FALSE	0.15354	-0.163613	0.4757	FALSE
RVBD0122	RVBD0122	NonEssential	NonEssential	5	0.29381	2.88057	-0.0162678	0.402391	-0.00153925	-0.259768	2.76265	-0.0338588	0.404067	-0.0036588	-0.433942	-0.117925	-1.45074	1.21315	-0.017591	-0.0714332	0.0264728	0.00167529	-0.136586	0.131676	FALSE	FALSE	FALSE	-0.00211954	-0.596729	0.198993	FALSE	-0.174174	-0.95831	0.563601	FALSE
RVBD0123	RVBD0123	NonEssential	Essential	5	0.531354	2.13814	-1.22921	0.37901	-0.0454488	-19.3653	2.72745	-0.956154	0.377202	-0.0732412	-14.4573	0.589315	-0.463564	1.71149	0.273055	-0.41015	0.954518	-0.00180844	-0.119858	0.116872	FALSE	FALSE	FALSE	-0.0277924	-14.363	8.77916	FALSE	4.90792	-4.79771	13.8192	FALSE
RVBD0124	PE-PGRS2	NonEssential	NonEssential	5	0.507039	2.75541	-0.131259	0.394267	-0.0174894	-1.96827	2.5538	-0.0897375	0.393815	-0.011146	-1.14732	-0.20161	-1.60227	1.22591	0.0415217	-0.112677	0.22196	-0.000451931	-0.1333	0.134821	FALSE	FALSE	FALSE	0.0063434	-1.53887	2.28474	FALSE	0.820944	-1.39385	3.26008	FALSE
RVBD0125	pepA	NonEssential	NonEssential	7	0.186491	2.72026	-0.0147862	0.400065	-0.00153191	-0.280172	2.61506	-0.0191563	0.40054	-0.00204373	-0.166408	-0.105205	-1.16146	1.04246	-0.00437011	-0.0343453	0.0272238	0.000474988	-0.135173	0.135923	FALSE	FALSE	FALSE	-0.000511816	-0.293379	0.284141	FALSE	0.113763	-0.361285	0.641318	FALSE
RVBD0126	treS	NonEssential	Essential	26	0.297948	3.08141	-0.354659	0.402553	-0.0408114	-5.09112	3.24113	-0.159751	0.402296	-0.0194645	-2.18852	0.159725	-0.390789	0.612298	0.194909	0.045902	0.393762	-0.000257342	-0.138134	0.135624	FALSE	TRUE	FALSE	0.0213469	-2.62482	4.82579	FALSE	2.9026	1.21777	5.0039	TRUE
RVBD0127	mak	NonEssential	NonEssential	11	0.274151	2.96814	-0.188129	0.405415	-0.0252996	-2.70462	3.12082	-0.0935289	0.404114	-0.0122071	-1.19345	0.152685	-0.666576	1.14399	0.0946001	-0.0320041	0.222111	-0.00130141	-0.136498	0.142546	FALSE	FALSE	FALSE	0.0130925	-1.53979	2.3922	FALSE	1.51117	-0.00679046	3.22449	FALSE
RVBD0128	RVBD0128	NonEssential	NonEssential	10	0.277487	2.6256	-0.0707953	0.402813	-0.00855685	-1.03939	2.63845	-0.0327667	0.402289	-0.00389002	-0.413637	0.01285	-0.918215	0.911246	0.0380287	-0.0354003	0.113217	-0.000524195	-0.138987	0.13279	FALSE	FALSE	FALSE	0.00466683	-0.613536	1.02717	FALSE	0.62575	-0.458442	1.6275	FALSE
RVBD0129c	fbpC	NonEssential	NonEssential	13	0.21486	2.60957	-0.0888279	0.401259	-0.0103311	-1.30936	2.64361	-0.0289364	0.400551	-0.00322753	-0.283402	0.034035	-0.778357	0.851292	0.0598915	0.0181221	0.111113	-0.000707868	-0.135186	0.135755	FALSE	TRUE	FALSE	0.00710361	-0.624109	1.12504	FALSE	1.02596	0.469807	1.66778	TRUE
RVBD0130	htdZ	NonEssential	NonEssential	5	0.392712	2.67184	-0.0196413	0.411424	-0.00195625	-0.358325	2.50828	-0.00496235	0.404615	-0.000488997	0.131467	-0.163555	-1.41331	1.10665	0.014679	-0.00508033	0.0364011	-0.00680917	-0.149915	0.130001	FALSE	FALSE	FALSE	0.00146726	-0.16638	0.184504	FALSE	0.489792	0.0541245	0.956695	TRUE
RVBD0131c	fadE1	NonEssential	NonEssential	11	0.298514	2.7083	-0.00867822	0.401486	-0.000978252	-0.136177	2.56244	-0.00612074	0.39779	-0.000596445	0.0764841	-0.145855	-0.996015	0.811837	0.00255748	-0.00835574	0.0140269	-0.00369574	-0.14655	0.123622	FALSE	FALSE	FALSE	0.000381807	-0.108345	0.136584	FALSE	0.212661	-0.0603323	0.453234	FALSE
RVBD0132c	fgd2	NonEssential	NonEssential	13	0.198381	2.84925	-0.0259609	0.400171	-0.0026214	-0.37165	2.5893	-0.00572213	0.400407	-0.000602391	0.0657523	-0.25995	-1.00179	0.621478	0.0202388	-0.0028522	0.04302	0.000236085	-0.136077	0.133663	FALSE	FALSE	FALSE	0.00201901	-0.0960477	0.393663	FALSE	0.437403	0.0666321	0.801905	TRUE
RVBD0133	RVBD0133	NonEssential	NonEssential	5	0.377155	2.62271	-0.037111	0.40308	-0.0041259	-0.552383	2.67001	-0.0191942	0.403668	-0.00208636	-0.200333	0.04729	-1.28361	1.30217	0.0179168	-0.0321382	0.0696431	0.000587157	-0.135505	0.135779	FALSE	FALSE	FALSE	0.00203954	-0.362206	0.54724	FALSE	0.352051	-0.434277	1.13335	FALSE
RVBD0134	ephF	NonEssential	NonEssential	12	0.209614	2.68672	-0.0150683	0.403379	-0.00179781	-0.214161	2.57595	-0.0048491	0.400851	-0.000528486	0.0383597	-0.11077	-0.948555	0.791368	0.0102192	-0.00308191	0.0244651	-0.0025287	-0.132875	0.137221	FALSE	FALSE	FALSE	0.00126932	-0.100708	0.21852	FALSE	0.252521	-0.00250339	0.523613	FALSE
RVBD0135c	RVBD0135c	NonEssential	NonEssential	4	0.167509	2.7523	-0.0256859	0.401746	-0.00289766	-0.356193	2.67801	-0.0119571	0.400919	-0.00124989	-0.0481634	-0.07428	-1.53192	1.33481	0.0137287	-0.0154865	0.0443403	-0.000826614	-0.141653	0.12803	FALSE	FALSE	FALSE	0.00164778	-0.218912	0.365192	FALSE	0.30803	-0.256558	0.888638	FALSE
RVBD0136	cyp138	NonEssential	NonEssential	10	0.255311	2.66493	-0.0192848	0.400596	-0.00210342	-0.256274	2.63276	-0.00500945	0.40214	-0.000526656	0.0844875	-0.032165	-0.958847	0.951378	0.0142753	-0.00691792	0.0385647	0.00154349	-0.131925	0.139349	FALSE	FALSE	FALSE	0.00157677	-0.100811	0.305247	FALSE	0.340761	-0.0191816	0.784476	FALSE
RVBD0137c	msrA	NonEssential	NonEssential	7	0.25264	2.69532	-0.0152529	0.406863	-0.00154862	-0.182773	2.45676	-0.00837063	0.400776	-0.00087869	0.0273812	-0.238565	-1.2562	0.845262	0.00688223	-0.0047574	0.0172801	-0.00608667	-0.138511	0.123528	FALSE	FALSE	FALSE	0.000669931	-0.197415	0.13607	FALSE	0.210154	-0.0620471	0.507254	FALSE
RVBD0138	RVBD0138	NonEssential	NonEssential	8	0.220139	2.6694	-0.015792	0.400708	-0.00162365	-0.259455	2.46448	-0.00657065	0.397013	-0.000599794	0.0861772	-0.20492	-1.07443	0.92976	0.00922139	-0.00693476	0.0248939	-0.00369502	-0.137161	0.126337	FALSE	FALSE	FALSE	0.00102386	-0.0473167	0.304015	FALSE	0.345632	0.0455993	0.681786	TRUE
RVBD0139	RVBD0139	NonEssential	NonEssential	7	0.311313	2.63143	-0.0200426	0.402228	-0.00215987	-0.286027	2.60504	-0.00597355	0.401187	-0.000650701	-0.0250565	-0.02639	-1.1236	1.06481	0.014069	-0.0038101	0.0328982	-0.00104077	-0.136491	0.133135	FALSE	FALSE	FALSE	0.00150917	-0.0779044	0.323804	FALSE	0.26097	-0.100711	0.622511	FALSE
RVBD0140	RVBD0140	NonEssential	NonEssential	6	0.44253	2.65162	-0.0209991	0.403501	-0.00215554	-0.307322	2.56559	-0.0192175	0.409677	-0.00196361	-0.108925	-0.086025	-1.29122	1.08539	0.00178169	-0.0300292	0.0361743	0.00617611	-0.130271	0.142504	FALSE	FALSE	FALSE	0.000191931	-0.247676	0.350734	FALSE	0.198397	-0.328312	0.758334	FALSE
RVBD0141c	RVBD0141c	NonEssential	NonEssential	5	0.161967	2.48454	-0.00737239	0.400973	-0.000839738	-0.166158	2.71375	-0.00635037	0.400871	-0.000716508	-0.117325	0.22921	-1.16856	1.50508	0.00102202	-0.0216003	0.0216401	-0.000101771	-0.134229	0.135449	FALSE	FALSE	FALSE	0.00012323	-0.119474	0.138254	FALSE	0.0488327	-0.367714	0.48923	FALSE
RVBD0142	RVBD0142	NonEssential	NonEssential	7	0.246612	2.76987	-0.0386088	0.401231	-0.00431373	-0.589495	2.65513	-0.0253995	0.4012	-0.00276374	-0.264209	-0.11474	-1.22561	1.00804	0.0132093	-0.0256623	0.0537299	-3.05668e-05	-0.133313	0.138502	FALSE	FALSE	FALSE	0.00154998	-0.362663	0.632347	FALSE	0.325287	-0.253625	0.905142	FALSE
RVBD0143c	RVBD0143c	NonEssential	NonEssential	16	0.261756	2.61862	-0.0212535	0.400298	-0.00217356	-0.368759	2.61121	-0.00742431	0.401134	-0.000776046	-0.0757818	-0.007405	-0.761909	0.749352	0.0138292	-0.0043186	0.0330467	0.000836512	-0.139633	0.135144	FALSE	FALSE	FALSE	0.00139752	-0.148914	0.30877	FALSE	0.292977	-0.0221659	0.594794	FALSE
RVBD0144	RVBD0144	NonEssential	NonEssential	5	0.266073	2.5583	-0.0260144	0.405005	-0.00289211	-0.431481	2.58892	-0.0151124	0.397598	-0.00143863	-0.287747	0.03062	-1.30154	1.26431	0.0109019	-0.0064333	0.029728	-0.00740732	-0.142647	0.128074	FALSE	FALSE	FALSE	0.00145348	-0.315037	0.308203	FALSE	0.143734	-0.219024	0.549191	FALSE
RVBD0145	RVBD0145	NonEssential	NonEssential	7	0.2428	2.79474	-0.0375112	0.400484	-0.00419358	-0.576581	2.59044	-0.00838172	0.400274	-0.000854305	0.00938409	-0.2043	-1.21684	1.13236	0.0291295	-0.0147191	0.0785891	-0.000210315	-0.139959	0.132875	FALSE	FALSE	FALSE	0.00333928	-0.144174	0.614486	FALSE	0.585965	-0.108292	1.32464	FALSE
RVBD0146	RVBD0146	NonEssential	NonEssential	7	0.26245	3.12662	-0.0880295	0.399118	-0.00916685	-1.27185	2.74707	-0.0260526	0.398765	-0.00241745	-0.243717	-0.379545	-1.45633	0.693069	0.0619769	-0.037532	0.180118	-0.000353569	-0.131512	0.135638	FALSE	FALSE	FALSE	0.0067494	-0.571436	1.25529	FALSE	1.02813	-0.389962	2.69646	FALSE
RVBD0147	RVBD0147	NonEssential	NonEssential	6	0.304601	2.57087	-0.0476996	0.401835	-0.00552619	-0.659861	2.60604	-0.00723199	0.40122	-0.000783538	0.0311808	0.03517	-1.25482	1.39937	0.0404677	-0.00749601	0.0922774	-0.000614949	-0.131209	0.13418	FALSE	FALSE	FALSE	0.00474265	-0.137379	0.712425	FALSE	0.691042	-0.0805179	1.52046	FALSE
RVBD0148	RVBD0148	NonEssential	NonEssential	7	0.253714	2.62383	-0.0174901	0.400886	-0.00202141	-0.273909	2.59178	-0.00270991	0.400566	-0.000270312	0.149752	-0.03205	-1.07298	1.04445	0.0147802	-0.00350911	0.0366056	-0.000319658	-0.131704	0.137834	FALSE	FALSE	FALSE	0.0017511	-0.0662218	0.243388	FALSE	0.42366	0.0910876	0.836843	TRUE
RVBD0149	RVBD0149	NonEssential	NonEssential	8	0.212389	2.69362	-0.0637376	0.401324	-0.00731765	-0.951285	2.68648	-0.0162664	0.40052	-0.00168142	-0.176768	-0.007145	-1.25302	1.35904	0.0474713	-0.0092321	0.108046	-0.000803219	-0.132846	0.136384	FALSE	FALSE	FALSE	0.00563623	-0.29641	0.993385	FALSE	0.774517	-0.0987606	1.62523	FALSE
RVBD0150c	RVBD0150c	NonEssential	NonEssential	7	0.290829	2.74205	-0.0179469	0.399774	-0.0018744	-0.311932	2.58106	-0.00997936	0.401619	-0.00106863	-0.0775067	-0.16099	-1.35908	0.995022	0.00796758	-0.0108424	0.026961	0.00184508	-0.135029	0.133651	FALSE	FALSE	FALSE	0.000805767	-0.203638	0.233555	FALSE	0.234426	-0.12383	0.643087	FALSE
RVBD0151c	PE1	NonEssential	NonEssential	16	0.21486	2.62687	-0.0122569	0.401071	-0.00126686	-0.197399	2.64195	-0.00443157	0.400604	-0.000470287	0.064999	0.015075	-0.699758	0.734556	0.0078253	-0.00548767	0.0210403	-0.000467594	-0.135017	0.133756	FALSE	FALSE	FALSE	0.000796572	-0.0742863	0.200322	FALSE	0.262398	0.0112606	0.504664	TRUE
RVBD0152c	PE2	NonEssential	NonEssential	14	0.267803	2.66718	-0.0128515	0.401552	-0.00139917	-0.225827	2.6229	-0.00374244	0.400671	-0.000391228	0.0911217	-0.044285	-0.827694	0.765763	0.00910908	-0.00153705	0.0192873	-0.000880813	-0.136673	0.130712	FALSE	FALSE	FALSE	0.00100794	-0.0825149	0.173898	FALSE	0.316949	0.0961367	0.546746	TRUE
RVBD0153c	ptbB	NonEssential	NonEssential	5	0.385891	2.67988	-0.119508	0.395676	-0.0133192	-1.79593	2.68037	-0.0796685	0.396413	-0.0090879	-0.967404	0.000485	-1.26914	1.25848	0.0398394	-0.077549	0.164009	0.000736894	-0.125862	0.135253	FALSE	FALSE	FALSE	0.00423126	-1.57341	1.86679	FALSE	0.828522	-0.8703	2.42987	FALSE
RVBD0154c	fadE2	NonEssential	NonEssential	8	0.203091	2.648	-0.0410187	0.400602	-0.00442757	-0.644004	2.74997	-0.0469929	0.401202	-0.00520661	-0.594671	0.101965	-0.943316	1.17259	-0.00597425	-0.0406921	0.0269743	0.000600613	-0.140282	0.13188	FALSE	FALSE	FALSE	-0.000779038	-0.551521	0.78004	FALSE	0.0493325	-0.397037	0.504549	FALSE
RVBD0155	pntAa	NonEssential	NonEssential	7	0.238721	2.60407	-0.040431	0.403194	-0.00509123	-0.669604	2.7447	-0.0321425	0.401514	-0.00369363	-0.356409	0.140625	-0.977795	1.30887	0.0082885	-0.0207617	0.0375943	-0.00168021	-0.133729	0.131293	FALSE	FALSE	FALSE	0.0013976	-0.414225	0.657098	FALSE	0.313195	-0.0882421	0.759868	FALSE
RVBD0156	pntAb	Uncertain	NonEssential	9	0.450617	2.74338	-0.0198042	0.432526	-0.00111289	-0.316093	2.58086	-0.0259127	0.395437	-0.00245369	-0.249553	-0.162525	-1.20939	0.853292	-0.00610852	-0.0269001	0.0125078	-0.0370882	-0.173425	0.099449	FALSE	FALSE	FALSE	-0.0013408	-0.193734	0.433333	FALSE	0.0665401	-0.301233	0.405924	FALSE
RVBD0157	pntB	NonEssential	NonEssential	15	0.297971	2.64997	-0.0781069	0.402558	-0.00929483	-1.15899	2.66287	-0.0524538	0.402862	-0.00648888	-0.72363	0.012895	-0.772721	0.840549	0.0256531	-0.0328552	0.0821242	0.000304302	-0.131262	0.139479	FALSE	FALSE	FALSE	0.00280595	-0.645713	1.27086	FALSE	0.435355	-0.323149	1.20499	FALSE
RVBD0157A	RVBD0157A	NonEssential	NonEssential	6	0.361425	2.65719	-0.04245	0.403389	-0.00465684	-0.610533	2.59296	-0.0107419	0.40142	-0.00124961	-0.0721896	-0.064225	-1.35167	1.29014	0.0317081	-0.0056827	0.0698284	-0.00196929	-0.135104	0.133116	FALSE	FALSE	FALSE	0.00340723	-0.215936	0.589928	FALSE	0.538343	-0.0407868	1.15229	FALSE
RVBD0158	RVBD0158	NonEssential	NonEssential	5	0.336289	2.82294	-0.0642467	0.405117	-0.00734769	-0.99917	2.59385	-0.0228812	0.40086	-0.0023565	-0.247349	-0.229085	-1.50458	1.07764	0.0413655	0.0019972	0.083166	-0.00425706	-0.139215	0.135135	FALSE	TRUE	FALSE	0.00499118	-0.500739	0.792568	FALSE	0.751821	0.153554	1.34739	TRUE
RVBD0159c	PE3	NonEssential	NonEssential	12	0.25295	2.63413	-0.00785918	0.401095	-0.000852112	-0.116227	2.46059	-0.00236547	0.400182	-0.000243952	0.185834	-0.17354	-0.938107	0.695064	0.00549371	-0.00388324	0.0168514	-0.000912998	-0.134471	0.137071	FALSE	FALSE	FALSE	0.00060816	-0.0595118	0.11722	FALSE	0.302061	0.0619318	0.560622	TRUE
RVBD0160c	PE4	NonEssential	NonEssential	18	0.305591	2.69667	-0.0221455	0.401771	-0.00243525	-0.349227	2.67139	-0.00527842	0.400644	-0.000588707	0.0122641	-0.025275	-0.738078	0.689427	0.0168671	-0.00063123	0.0355821	-0.00112739	-0.136571	0.130794	FALSE	FALSE	FALSE	0.00184654	-0.124483	0.315997	FALSE	0.361491	0.0531749	0.66245	TRUE
RVBD0161	RVBD0161	NonEssential	NonEssential	6	0.250491	2.62832	-0.0275555	0.401144	-0.00306001	-0.367136	2.52786	-0.019467	0.403235	-0.00226941	-0.273234	-0.100465	-1.33125	1.22043	0.00808847	-0.020469	0.0374008	0.00209082	-0.133499	0.139236	FALSE	FALSE	FALSE	0.000790602	-0.290408	0.40437	FALSE	0.0939026	-0.405358	0.62632	FALSE
RVBD0162c	adhE1	NonEssential	NonEssential	7	0.293611	2.67466	-0.00752189	0.400865	-0.000855715	-0.177316	2.46782	-0.00873227	0.404256	-0.000966365	0.0532007	-0.206835	-1.3549	1.04565	-0.00121038	-0.0115233	0.00922202	0.00339082	-0.130594	0.143724	FALSE	FALSE	FALSE	-0.00011065	-0.170333	0.0833054	FALSE	0.230516	-0.12282	0.504057	FALSE
RVBD0163	RVBD0163	NonEssential	NonEssential	8	0.283659	2.81365	-0.153814	0.402507	-0.0186673	-2.26836	2.63964	-0.0788375	0.401919	-0.00916206	-1.05381	-0.174015	-1.15966	0.776644	0.0749768	-0.0675655	0.217642	-0.000588325	-0.135364	0.137877	FALSE	FALSE	FALSE	0.00950526	-1.41322	2.23598	FALSE	1.21455	-0.654869	3.27739	FALSE
RVBD0164	TB18.5	Essential	Essential	63	0.856324	3.28588	-0.507118	0.429944	-0.0464789	-6.91513	3.48297	-0.467973	0.419311	-0.0414425	-6.20071	0.197085	0.190292	0.830838	0.0391448	-0.188739	0.282758	-0.0106338	-0.139824	0.124575	TRUE	FALSE	FALSE	0.00503643	-2.25223	2.49082	FALSE	0.714421	-1.81053	3.37077	FALSE
RVBD0165c	mce1R	NonEssential	NonEssential	6	0.238534	2.66529	-0.0145385	0.401433	-0.00157307	-0.269356	2.3186	-0.00431156	0.402412	-0.000439834	0.20882	-0.346695	-1.64701	1.08446	0.0102269	-0.0110496	0.0379636	0.00097913	-0.13075	0.137546	FALSE	FALSE	FALSE	0.00113323	-0.299049	0.0362555	FALSE	0.478176	-0.0368224	1.07804	FALSE
RVBD0166	fadD5	NonEssential	NonEssential	13	0.271773	2.64138	-0.0339974	0.399393	-0.00348791	-0.500337	2.56866	-0.0118934	0.401065	-0.00134225	0.00183093	-0.072725	-0.862334	0.741425	0.0221039	-0.0043538	0.0517486	0.00167222	-0.13218	0.140195	FALSE	FALSE	FALSE	0.00214566	-0.214009	0.526146	FALSE	0.502168	0.0973131	0.937727	TRUE
RVBD0167	yrbE1A	NonEssential	NonEssential	5	0.271912	2.53925	-0.0630377	0.402236	-0.00754875	-0.943328	2.64296	-0.0430441	0.401565	-0.00456583	-0.572301	0.10372	-1.23402	1.34451	0.0199935	-0.0528171	0.0969598	-0.000670785	-0.138792	0.130693	FALSE	FALSE	FALSE	0.00298292	-0.741471	0.95357	FALSE	0.371027	-0.702656	1.45609	FALSE
RVBD0168	yrbE1B	NonEssential	NonEssential	6	0.101408	2.71809	-0.0526962	0.400578	-0.00552266	-0.771016	2.67216	-0.0405976	0.400597	-0.00413852	-0.431213	-0.04594	-1.2529	1.16488	0.0120986	-0.037368	0.0584712	1.89541e-05	-0.137308	0.129313	FALSE	FALSE	FALSE	0.00138414	-0.670849	0.788104	FALSE	0.339803	-0.328481	1.06895	FALSE
RVBD0169	mce1A	NonEssential	NonEssential	13	0.309496	2.67666	-0.0524777	0.401341	-0.00610371	-0.765493	2.56406	-0.0323217	0.400191	-0.00311007	-0.452208	-0.11261	-1.01698	0.82699	0.020156	-0.0211437	0.0598352	-0.00114928	-0.133244	0.13481	FALSE	FALSE	FALSE	0.00299365	-0.574185	0.694088	FALSE	0.313285	-0.26635	0.892296	FALSE
RVBD0170	mce1B	NonEssential	NonEssential	10	0.150397	2.63917	-0.0749365	0.400339	-0.00818646	-1.13568	2.69082	-0.029213	0.398684	-0.00320611	-0.248806	0.05164	-1.07232	1.0173	0.0457235	-0.0089391	0.102114	-0.00165422	-0.142413	0.130874	FALSE	FALSE	FALSE	0.00498035	-0.734011	0.854672	FALSE	0.886874	0.0914255	1.64851	TRUE
RVBD0171	mce1C	NonEssential	NonEssential	15	0.292612	2.6657	-0.0351629	0.40157	-0.00408767	-0.54418	2.62597	-0.0448342	0.402739	-0.00580137	-0.550829	-0.039725	-0.811507	0.697196	-0.00967137	-0.0445058	0.0227011	0.00116968	-0.130972	0.141591	FALSE	FALSE	FALSE	-0.0017137	-0.682777	0.54067	FALSE	-0.00664974	-0.446326	0.464967	FALSE
RVBD0172	mce1D	NonEssential	NonEssential	11	0.270093	2.72348	-0.0817015	0.400109	-0.00849268	-1.21616	2.76458	-0.0618188	0.40022	-0.00617473	-0.775912	0.041105	-0.770608	0.931191	0.0198827	-0.0880924	0.124891	0.000111239	-0.136777	0.135868	FALSE	FALSE	FALSE	0.00231795	-1.09646	1.31167	FALSE	0.440244	-1.03782	1.97029	FALSE
RVBD0173	lprK	NonEssential	NonEssential	8	0.289794	2.72992	-0.0419138	0.401235	-0.00489542	-0.641401	2.64229	-0.0382844	0.40139	-0.00409139	-0.416132	-0.087625	-1.12215	0.972305	0.00362939	-0.0256745	0.0350972	0.000155419	-0.140239	0.132934	FALSE	FALSE	FALSE	0.00080403	-0.561238	0.622534	FALSE	0.22527	-0.202682	0.669537	FALSE
RVBD0174	mce1F	NonEssential	NonEssential	13	0.29294	2.65627	-0.0298848	0.403641	-0.00366528	-0.408332	2.57481	-0.0270889	0.404568	-0.00352325	-0.180173	-0.08146	-0.874763	0.727491	0.00279585	-0.0184065	0.0272204	0.000926253	-0.134464	0.13781	FALSE	FALSE	FALSE	0.000142025	-0.437681	0.375343	FALSE	0.228159	-0.110159	0.586732	FALSE
RVBD0175	RVBD0175	NonEssential	NonEssential	5	0.20649	2.84645	-0.0877839	0.402434	-0.0103155	-1.271	2.57716	-0.0567295	0.404594	-0.00702424	-0.718228	-0.26928	-1.47159	1.09941	0.0310544	-0.050499	0.114524	0.00215933	-0.139485	0.134524	FALSE	FALSE	FALSE	0.0032913	-0.920739	1.20534	FALSE	0.552769	-0.468231	1.82407	FALSE
RVBD0176	RVBD0176	NonEssential	NonEssential	9	0.289035	2.67978	-0.0697478	0.402024	-0.00856649	-1.03272	2.54664	-0.0401787	0.403489	-0.00502618	-0.445605	-0.133135	-1.11747	0.962785	0.029569	-0.027839	0.0918073	0.00146462	-0.134236	0.138469	FALSE	FALSE	FALSE	0.00354031	-0.706713	0.961744	FALSE	0.587112	-0.253395	1.42501	FALSE
RVBD0177	RVBD0177	NonEssential	NonEssential	7	0.357078	2.74017	-0.0322526	0.40118	-0.00370246	-0.519638	2.50415	-0.0343163	0.401895	-0.00583932	-0.421508	-0.23602	-1.31495	0.89418	-0.00206374	-0.0311389	0.0232403	0.000715369	-0.128551	0.135573	FALSE	FALSE	FALSE	-0.00213686	-0.495705	0.476031	FALSE	0.0981303	-0.346581	0.493877	FALSE
RVBD0178	RVBD0178	NonEssential	NonEssential	5	0.133767	2.68571	-0.00681451	0.404433	-0.000702154	-0.115773	2.73386	-0.0124483	0.402821	-0.00133526	-0.0863112	0.048145	-1.41945	1.50113	-0.00563381	-0.0370583	0.0219231	-0.00161158	-0.141185	0.13539	FALSE	FALSE	FALSE	-0.000633105	-0.329665	0.00578334	FALSE	0.0294622	-0.53779	0.597347	FALSE
RVBD0179c	lprO	NonEssential	NonEssential	13	0.217653	2.76886	-0.0454262	0.400859	-0.0051424	-0.656563	2.66296	-0.0212429	0.400559	-0.00231559	-0.262215	-0.10591	-0.919703	0.791111	0.0241833	-0.0169559	0.0640699	-0.000299861	-0.137484	0.133834	FALSE	FALSE	FALSE	0.00282681	-0.304288	0.771553	FALSE	0.394348	-0.17329	0.980187	FALSE
RVBD0180c	RVBD0180c	NonEssential	NonEssential	15	0.231626	3.27244	-0.0914699	0.398793	-0.00846317	-1.35656	2.5902	-0.00562908	0.401383	-0.000636624	0.0363079	-0.68224	-1.50929	0.119581	0.0858408	0.0424588	0.135717	0.00258999	-0.129773	0.138806	FALSE	TRUE	FALSE	0.00782654	-0.425795	0.952555	FALSE	1.39287	0.779679	1.99404	TRUE
RVBD0181c	RVBD0181c	NonEssential	NonEssential	8	0.327152	2.53009	-0.0100673	0.401306	-0.00109852	-0.0737229	2.64176	-0.00445197	0.400039	-0.000447146	0.0879323	0.11167	-0.90717	1.13132	0.00561538	-0.00766252	0.0206436	-0.00126722	-0.138502	0.13105	FALSE	FALSE	FALSE	0.000651374	-0.0850565	0.155515	FALSE	0.161655	-0.130463	0.478821	FALSE
RVBD0182c	sigG	NonEssential	NonEssential	5	0.282016	2.81437	-0.00578781	0.401238	-0.000623913	-0.106422	2.50974	-0.00363033	0.404986	-0.000425366	0.169734	-0.30463	-1.54947	1.00365	0.00215748	-0.00795845	0.0137588	0.00374827	-0.131034	0.143509	FALSE	FALSE	FALSE	0.000198547	-0.103381	0.0631572	FALSE	0.276156	-0.0632041	0.671049	FALSE
RVBD0183	RVBD0183	NonEssential	NonEssential	6	0.367494	2.67393	-0.0709203	0.406758	-0.0077169	-1.11155	2.61503	-0.0428024	0.405127	-0.00470554	-0.469063	-0.058895	-1.32476	1.2579	0.0281179	-0.066393	0.135085	-0.00163095	-0.139289	0.141252	FALSE	FALSE	FALSE	0.00301137	-0.630777	1.08035	FALSE	0.642482	-0.809928	2.13796	FALSE
RVBD0184	RVBD0184	NonEssential	NonEssential	7	0.289329	2.57105	-0.0624645	0.403876	-0.00736655	-0.961848	2.59299	-0.0189739	0.402394	-0.00210942	-0.301879	0.021935	-1.15824	1.23395	0.0434906	-0.0090881	0.0937248	-0.00148255	-0.144694	0.130458	FALSE	FALSE	FALSE	0.00525713	-0.371904	0.866876	FALSE	0.659969	-0.0961589	1.40617	FALSE
RVBD0185	RVBD0185	NonEssential	NonEssential	6	0.433856	2.77529	-0.0478849	0.448486	-0.00284351	-0.71996	2.61264	-0.0175873	0.408507	-0.00169971	-0.196325	-0.162655	-1.42878	1.12638	0.0302976	0.0019038	0.0563149	-0.0399794	-0.197482	0.110686	FALSE	TRUE	FALSE	0.0011438	-0.357679	0.314891	FALSE	0.523635	0.0271792	1.03558	TRUE
RVBD0186	bglS	NonEssential	NonEssential	12	0.242398	2.52583	-0.0631412	0.400704	-0.00771423	-0.94212	2.70117	-0.0219784	0.400679	-0.00253706	-0.207431	0.17533	-0.781855	1.05917	0.0411628	-0.0258413	0.110482	-2.57204e-05	-0.134072	0.136853	FALSE	FALSE	FALSE	0.00517718	-0.431556	1.01566	FALSE	0.734688	-0.178312	1.75993	FALSE
RVBD0186Ac	RVBD0186Ac	Unknown	NonEssential	4	0.325715	2.70141	-0.0167479	0.405325	-0.0016417	-0.246285	2.52615	-0.00908933	0.404268	-0.000792662	-0.109606	-0.175265	-1.82317	1.53876	0.00765855	-0.0226507	0.0515098	-0.00105712	-0.135862	0.129723	FALSE	FALSE	FALSE	0.000849038	-0.0307677	0.357998	FALSE	0.136679	-0.659656	0.844289	FALSE
RVBD0187	RVBD0187	NonEssential	NonEssential	5	0.378647	2.63017	-0.0340255	0.403153	-0.00378846	-0.456058	2.73213	-0.0123353	0.401384	-0.00140034	-0.250386	0.10196	-1.19005	1.38821	0.0216901	-0.0173687	0.0691442	-0.00176991	-0.138709	0.134055	FALSE	FALSE	FALSE	0.00238812	-0.10786	0.645352	FALSE	0.205673	-0.49359	0.897296	FALSE
RVBD0188	RVBD0188	NonEssential	NonEssential	7	0.514035	2.77685	-0.090436	0.406544	-0.00965452	-1.33516	2.49058	-0.00541135	0.405225	-0.000549622	-0.0198361	-0.286265	-1.34583	1.16501	0.0850247	-0.00287232	0.176251	-0.00131905	-0.148605	0.131844	FALSE	FALSE	FALSE	0.0091049	-0.172774	1.11017	FALSE	1.31532	0.0765485	2.73614	TRUE
RVBD0189c	ilvD	Essential	Essential	183	0.952496	2.42326	-0.606819	0.420545	-0.0181504	-8.85635	3.49586	-0.475932	0.458244	-0.00663001	-6.13163	1.0726	0.748412	1.11842	0.130887	0.02521	0.240478	0.0376984	-0.036835	0.114474	TRUE	TRUE	FALSE	0.0115204	-0.144692	0.828566	FALSE	2.72472	1.78105	3.6961	TRUE
RVBD0190	RVBD0190	NonEssential	NonEssential	5	0.358721	2.64395	-0.11484	0.400058	-0.0138147	-1.72526	2.67041	-0.0859022	0.400686	-0.00965591	-1.14259	0.02646	-1.4816	1.39162	0.0289382	-0.12823	0.200685	0.000627323	-0.136012	0.130313	FALSE	FALSE	FALSE	0.00415882	-1.17964	2.23852	FALSE	0.582669	-1.73682	2.82402	FALSE
RVBD0191	RVBD0191	NonEssential	NonEssential	5	0.0277952	2.73723	-0.0166202	0.40109	-0.00179406	-0.220123	2.82938	-0.0101981	0.400834	-0.00107258	-0.0632688	0.092155	-1.19337	1.42409	0.00642208	-0.0195269	0.0313289	-0.000256467	-0.140522	0.128388	FALSE	FALSE	FALSE	0.000721479	-0.178405	0.27288	FALSE	0.156854	-0.27777	0.624674	FALSE
RVBD0192	RVBD0192	NonEssential	NonEssential	12	0.257562	2.62792	-0.0512882	0.402001	-0.00570058	-0.809648	2.62284	-0.0196616	0.401745	-0.00225382	-0.214198	-0.00508	-0.839489	0.823215	0.0316265	-0.0063273	0.0704645	-0.00025613	-0.136723	0.137374	FALSE	FALSE	FALSE	0.00344676	-0.318453	0.742152	FALSE	0.595451	0.0566447	1.13598	TRUE
RVBD0193c	RVBD0193c	NonEssential	NonEssential	27	0.318216	2.71053	-0.00800035	0.401434	-0.000847416	-0.131296	2.57385	-0.000748108	0.400964	-8.13381e-05	0.153425	-0.13668	-0.690754	0.461333	0.00725224	0.00072641	0.0138439	-0.00046967	-0.136056	0.133413	FALSE	TRUE	FALSE	0.000766078	-0.00531416	0.12729	FALSE	0.284721	0.127881	0.440593	TRUE
RVBD0194	RVBD0194	NonEssential	NonEssential	17	0.277149	2.65443	-0.0801308	0.402218	-0.00972919	-1.23152	2.60402	-0.0318487	0.401592	-0.00364124	-0.444005	-0.050415	-0.735412	0.66318	0.048282	-0.0047013	0.103822	-0.000625785	-0.136888	0.134589	FALSE	FALSE	FALSE	0.00608795	-0.581187	1.116	FALSE	0.787519	0.0609675	1.52127	TRUE
RVBD0195	RVBD0195	NonEssential	NonEssential	6	0.406628	2.65833	-0.0199995	0.40096	-0.00203086	-0.31511	2.57874	-0.00514109	0.400558	-0.000530858	0.0889217	-0.07959	-1.21898	1.17021	0.0148584	-0.00585427	0.03585	-0.000401271	-0.140794	0.130271	FALSE	FALSE	FALSE	0.0015	-0.146194	0.257476	FALSE	0.404032	0.00540721	0.831117	TRUE
RVBD0196	RVBD0196	NonEssential	NonEssential	5	0.323129	2.71891	-0.0223921	0.405609	-0.00253268	-0.313366	2.50576	-0.0138256	0.398973	-0.00147854	0.0213603	-0.21315	-1.59246	1.24851	0.00856642	-0.0151831	0.0340023	-0.00663598	-0.138645	0.140784	FALSE	FALSE	FALSE	0.00105413	-0.180234	0.344178	FALSE	0.334726	-0.123564	0.841498	FALSE
RVBD0197	RVBD0197	NonEssential	NonEssential	29	0.299254	2.66075	-0.0758922	0.403206	-0.00970201	-1.13886	2.74179	-0.0424012	0.40268	-0.00509349	-0.479516	0.08104	-0.450128	0.621959	0.033491	-0.0184245	0.0874334	-0.000526252	-0.139053	0.134906	FALSE	FALSE	FALSE	0.00460852	-0.645519	1.08331	FALSE	0.659348	0.000756586	1.37564	TRUE
RVBD0198c	zmp1	NonEssential	NonEssential	12	0.267195	2.69021	-0.0381176	0.400474	-0.00402209	-0.58078	2.64852	-0.00753763	0.399996	-0.00074865	-0.00985201	-0.041685	-0.936229	0.896222	0.03058	-0.0102679	0.0773084	-0.000477456	-0.13313	0.134627	FALSE	FALSE	FALSE	0.00327344	-0.0800766	0.658647	FALSE	0.570928	-0.0691589	1.27162	FALSE
RVBD0199	RVBD0199	NonEssential	NonEssential	5	0.457552	2.54339	-0.0262488	0.410974	-0.00241921	-0.354281	2.5825	-0.0275306	0.437178	-0.00168606	-0.248531	0.039105	-1.20256	1.38508	-0.00128179	-0.0326446	0.0358612	0.026204	-0.125064	0.171428	FALSE	FALSE	FALSE	0.000733154	-0.232926	0.364693	FALSE	0.10575	-0.433434	0.661383	FALSE
RVBD0200	RVBD0200	NonEssential	NonEssential	9	0.297732	2.64534	-0.101938	0.401991	-0.0113573	-1.51138	2.68064	-0.0612778	0.401875	-0.00714099	-0.791476	0.0353	-1.21132	1.17449	0.0406601	-0.0627724	0.148282	-0.000115412	-0.135521	0.139177	FALSE	FALSE	FALSE	0.00421631	-0.992058	1.54968	FALSE	0.719903	-0.748483	2.23767	FALSE
RVBD0201c	RVBD0201c	NonEssential	NonEssential	6	0.430632	2.65503	-0.0680272	0.380677	-0.00837023	-1.0155	2.58343	-0.0174733	0.3945	-0.00172636	-0.0367852	-0.0716	-1.3639	1.21529	0.0505539	0.018094	0.101618	0.0138238	-0.114475	0.142179	FALSE	TRUE	FALSE	0.00664387	-0.237966	1.27333	FALSE	0.978716	0.37609	1.52682	TRUE
RVBD0202c	mmpL11	NonEssential	NonEssential	14	0.323009	2.61422	-0.0896563	0.403111	-0.0119758	-1.29683	2.74055	-0.0474397	0.402608	-0.0061239	-0.582869	0.12632	-0.676472	0.891709	0.0422166	-0.0018631	0.096438	-0.000503369	-0.146363	0.131352	FALSE	FALSE	FALSE	0.00585194	-0.56425	1.43098	FALSE	0.713963	0.152779	1.3253	TRUE
RVBD0203	RVBD0203	NonEssential	NonEssential	5	0.109301	2.59834	-0.00523836	0.40336	-0.000557548	-0.0748471	2.58996	-0.00400643	0.403469	-0.000399654	0.00839374	-0.00837	-1.20846	1.22951	0.00123194	-0.0125245	0.0150473	0.000109101	-0.133749	0.141104	FALSE	FALSE	FALSE	0.000157894	-0.0764013	0.0849693	FALSE	0.0832408	-0.303412	0.517409	FALSE
RVBD0204c	RVBD0204c	NonEssential	NonEssential	13	0.108363	2.56624	-0.223081	0.400016	-0.02511	-3.30116	3.30841	-0.237045	0.40228	-0.0315857	-3.28496	0.742165	-0.0641683	1.49431	-0.0139646	-0.167792	0.155364	0.00226317	-0.131788	0.135319	FALSE	FALSE	FALSE	-0.00647576	-3.13992	3.99788	FALSE	0.016206	-1.68619	1.60076	FALSE
RVBD0205	RVBD0205	NonEssential	NonEssential	16	0.216456	2.66387	-0.100986	0.401691	-0.0123191	-1.49635	2.65252	-0.0590399	0.401044	-0.00660165	-0.71612	-0.011355	-0.738987	0.722138	0.0419456	-0.038699	0.124833	-0.000646335	-0.142181	0.131298	FALSE	FALSE	FALSE	0.00571747	-0.910685	1.53399	FALSE	0.780231	-0.303453	1.85506	FALSE
RVBD0206c	mmpL3	Essential	Essential	293	0.964381	2.61897	-0.791522	0.339678	-0.0504789	-12.9916	3.26372	-0.799977	0.44358	-0.0020498	-10.8228	0.64475	0.433537	0.701926	-0.00845515	-0.098485	0.083949	0.103902	0.056878	0.14639	TRUE	FALSE	TRUE	0.0484291	0.329925	1.7718	TRUE	2.16878	1.32709	2.99986	TRUE
RVBD0207c	RVBD0207c	NonEssential	Essential	6	0.345733	2.82653	-0.563032	0.398947	-0.0499445	-8.29489	3.99931	-0.450802	0.40028	-0.046735	-6.25676	1.17278	0.137528	1.98384	0.112231	-0.375614	0.610985	0.00133289	-0.132472	0.13051	TRUE	FALSE	FALSE	0.0032095	-6.71169	6.9135	FALSE	2.03813	-4.36349	8.7535	FALSE
RVBD0208c	RVBD0208c	NonEssential	NonEssential	8	0.252035	2.75506	-0.0249531	0.401054	-0.00282542	-0.382929	2.619	-0.0354616	0.402415	-0.00401698	-0.33673	-0.13606	-1.30026	0.887701	-0.0105085	-0.0533748	0.0316041	0.00136125	-0.129684	0.135856	FALSE	FALSE	FALSE	-0.00119156	-0.337709	0.648662	FALSE	0.0461992	-0.619049	0.644417	FALSE
RVBD0209	RVBD0209	NonEssential	NonEssential	9	0.291512	2.739	-0.0664128	0.399592	-0.00748144	-0.98119	2.57536	-0.0327142	0.400077	-0.00336582	-0.273647	-0.16364	-1.0892	0.797507	0.0336986	-0.0300718	0.095489	0.000485415	-0.136954	0.136917	FALSE	FALSE	FALSE	0.00411563	-0.538817	1.08982	FALSE	0.707542	-0.156122	1.6054	FALSE
RVBD0210	RVBD0210	NonEssential	NonEssential	6	0.208925	2.62251	-0.0355938	0.400723	-0.0038444	-0.550346	2.55106	-0.013348	0.400666	-0.00144144	-0.0528967	-0.071455	-1.31519	1.22207	0.0222458	-0.0284946	0.0829234	-5.7067e-05	-0.128245	0.139953	FALSE	FALSE	FALSE	0.00240296	-0.462551	0.418635	FALSE	0.497449	-0.276475	1.40722	FALSE
RVBD0211	pckA	NonEssential	NonEssential	18	0.273434	2.69391	-0.0589692	0.403992	-0.00753056	-0.878644	2.57973	-0.0445492	0.404721	-0.0060068	-0.525126	-0.114175	-0.764951	0.611777	0.0144201	-0.035295	0.0648267	0.000729025	-0.134201	0.139798	FALSE	FALSE	FALSE	0.00152376	-0.606902	0.881011	FALSE	0.353518	-0.341917	0.997122	FALSE
RVBD0212c	nadR	NonEssential	NonEssential	5	0.247752	2.64367	-0.012832	0.39994	-0.00125844	-0.304025	2.62209	-0.00955463	0.40093	-0.00103557	-0.127065	-0.02159	-1.26032	1.27595	0.00327734	-0.0190235	0.0206188	0.000990468	-0.129712	0.135624	FALSE	FALSE	FALSE	0.000222865	-0.183349	0.187629	FALSE	0.17696	-0.274022	0.625989	FALSE
RVBD0213c	RVBD0213c	NonEssential	NonEssential	16	0.291512	2.66348	-0.00901875	0.400445	-0.000969386	-0.141366	2.54676	-0.00353143	0.400573	-0.000385071	0.0724216	-0.11672	-0.805887	0.69246	0.00548731	-0.00475454	0.0157498	0.000128903	-0.137003	0.132423	FALSE	FALSE	FALSE	0.000584315	-0.0717239	0.136716	FALSE	0.213788	0.012128	0.423103	TRUE
RVBD0214	fadD4	NonEssential	NonEssential	10	0.286749	2.64098	-0.114417	0.402695	-0.0146994	-1.67302	2.61399	-0.049572	0.40278	-0.00603385	-0.64643	-0.026995	-0.914407	0.885799	0.064845	-0.0404761	0.168052	8.42617e-05	-0.133929	0.136472	FALSE	FALSE	FALSE	0.0086656	-0.81768	1.7472	FALSE	1.02659	-0.384406	2.47871	FALSE
RVBD0215c	fadE3	NonEssential	NonEssential	7	0.317181	2.59235	-0.0127885	0.404902	-0.00133206	-0.186664	2.58466	-0.00550597	0.398597	-0.000631222	0.000335809	-0.007695	-1.14753	1.06284	0.0072825	-0.00810155	0.0231626	-0.00630462	-0.145487	0.121313	FALSE	FALSE	FALSE	0.000700833	-0.0483023	0.254942	FALSE	0.187	-0.152873	0.524016	FALSE
RVBD0216	RVBD0216	NonEssential	NonEssential	10	0.297732	2.81561	-0.214388	0.401935	-0.0254025	-3.15486	2.87006	-0.129119	0.401825	-0.0149629	-1.7311	0.054455	-0.769938	0.936224	0.0852686	-0.103566	0.285237	-0.000110266	-0.136334	0.136414	FALSE	FALSE	FALSE	0.0104396	-2.11482	3.22368	FALSE	1.42376	-1.06809	4.2183	FALSE
RVBD0217c	lipW	NonEssential	NonEssential	7	0.219856	2.61549	-0.00212995	0.401008	-0.000236906	-0.0832947	2.52126	-0.00496782	0.40236	-0.000507708	0.0710938	-0.09423	-1.15435	1.0413	-0.00283786	-0.0104339	0.00462436	0.00135148	-0.130747	0.133584	FALSE	FALSE	FALSE	-0.000270802	-0.0860105	0.0447598	FALSE	0.154388	-0.137327	0.470489	FALSE
RVBD0218	RVBD0218	NonEssential	NonEssential	14	0.260188	2.66419	-0.0521142	0.401538	-0.00613545	-0.818506	2.62552	-0.0234869	0.401056	-0.00261627	-0.32922	-0.03867	-0.85212	0.748227	0.0286273	-0.009398	0.0679206	-0.000482058	-0.142306	0.129005	FALSE	FALSE	FALSE	0.00351917	-0.436336	0.7207	FALSE	0.489286	-0.0462542	1.03685	FALSE
RVBD0219	RVBD0219	NonEssential	NonEssential	5	0.267319	2.72758	-0.0272693	0.398452	-0.00356197	-0.363588	2.43403	-0.00143591	0.386369	-0.000144443	0.14507	-0.29355	-1.40965	1.07448	0.0258334	0.0142217	0.0417439	-0.0120833	-0.167904	0.127163	FALSE	TRUE	FALSE	0.00341752	0.0211733	0.414754	TRUE	0.508657	0.214973	0.868798	TRUE
RVBD0220	lipC	NonEssential	NonEssential	10	0.261473	2.79917	-0.076711	0.400969	-0.00863845	-1.16909	2.73848	-0.0367221	0.400382	-0.00417595	-0.503009	-0.0607	-0.955475	0.861938	0.0399889	-0.0406584	0.122393	-0.000586689	-0.132825	0.140462	FALSE	FALSE	FALSE	0.0044625	-0.663907	1.15284	FALSE	0.666076	-0.49655	1.80414	FALSE
RVBD0221	RVBD0221	NonEssential	NonEssential	8	0.270093	2.72519	-0.0167793	0.402134	-0.00187191	-0.270926	2.53174	-0.00508586	0.401278	-0.000561363	0.0936368	-0.193455	-1.20071	1.04203	0.0116934	-0.00243134	0.0272253	-0.000855214	-0.135066	0.13449	FALSE	FALSE	FALSE	0.00131055	-0.168634	0.182171	FALSE	0.364563	0.0778352	0.728771	TRUE
RVBD0222	echA1	NonEssential	NonEssential	9	0.236371	2.671	-0.0325495	0.400757	-0.00366008	-0.483446	2.61166	-0.0104484	0.401331	-0.00111721	-0.0597803	-0.05933	-1.03549	0.93398	0.0221011	-0.00871751	0.0529938	0.000573976	-0.136542	0.138668	FALSE	FALSE	FALSE	0.00254288	-0.186479	0.486415	FALSE	0.423666	-0.0636567	0.887204	FALSE
RVBD0223c	RVBD0223c	NonEssential	NonEssential	13	0.305733	2.68999	-0.0211893	0.401358	-0.00215162	-0.385554	2.58625	-0.00680545	0.400173	-0.000684334	-0.0333109	-0.103735	-0.928296	0.698289	0.0143839	-0.00267303	0.0313623	-0.00118477	-0.133216	0.137035	FALSE	FALSE	FALSE	0.00146728	-0.155262	0.265859	FALSE	0.352243	0.048415	0.642674	TRUE
RVBD0224c	RVBD0224c	Essential	Essential	100	0.919658	2.99422	-0.294432	0.452587	-0.0197056	-3.92637	3.09515	-0.23506	0.4143	-0.0489166	-3.11527	0.10093	-0.165707	0.373199	0.0593723	-0.079636	0.195491	-0.0382876	-0.178968	0.106119	FALSE	FALSE	FALSE	-0.0292111	-2.57974	1.22051	FALSE	0.811105	-0.87972	2.40373	FALSE
RVBD0225	RVBD0225	Essential	Essential	95	0.870715	2.90675	-0.652164	0.396915	-0.0201513	-9.71405	3.27078	-0.760802	0.412284	-0.0285506	-10.7243	0.364025	0.0916998	0.583487	-0.108638	-0.345894	0.115222	0.0153691	-0.08772	0.114497	TRUE	FALSE	FALSE	-0.00839931	-1.37701	0.895409	FALSE	-1.0102	-3.12935	1.2386	FALSE
RVBD0226c	RVBD0226c	Essential	Essential	176	0.924957	3.22831	-0.437691	0.445182	-0.026595	-5.90223	3.4422	-0.442649	0.457319	-0.0279883	-5.62849	0.21389	0.144394	0.545576	-0.00495792	-0.149211	0.14837	0.0121372	-0.100055	0.13929	TRUE	FALSE	FALSE	-0.00139329	-0.742693	0.764536	FALSE	0.273745	-0.843345	1.45384	FALSE
RVBD0227c	RVBD0227c	Essential	Essential	98	0.981679	2.78815	-1.04429	0.386401	-0.321006	-14.4362	3.50767	-1.07075	0.360464	-0.210212	-15.4981	0.719525	0.507744	0.922207	-0.0264578	-0.270879	0.219152	-0.0259376	-0.163675	0.103171	TRUE	FALSE	FALSE	0.110794	-0.893592	6.09514	FALSE	-1.06184	-3.13147	0.953984	FALSE
RVBD0228	RVBD0228	Essential	Essential	155	0.989758	2.9356	-0.348024	0.604356	-0.000760187	-3.41315	2.91005	-0.254625	0.622767	-0.000133267	-2.25101	-0.02555	-0.13034	0.319832	0.0933993	0.002025	0.191398	0.0184105	-0.071563	0.106143	FALSE	TRUE	FALSE	0.00062692	-0.00390698	0.0673342	FALSE	1.16214	0.610629	1.70436	TRUE
RVBD0229Ac	RVBD0229Ac	Unknown	NonEssential	2	0.0180588	2.63514	-0.0493806	0.394448	-0.00463561	-0.864304	2.72063	-0.0217321	0.392837	-0.00264851	-0.558753	0.085485	-1.93833	1.90485	0.0276485	-0.0189413	0.0777199	-0.00161129	-0.13663	0.126487	FALSE	FALSE	FALSE	0.0019871	-0.337033	0.691813	FALSE	0.305551	-0.57011	1.34035	FALSE
RVBD0229c	RVBD0229c	NonEssential	NonEssential	7	0.394414	2.57688	-0.0603132	0.396912	-0.00625979	-0.906685	2.58195	-0.0170441	0.397319	-0.00177969	-0.118436	0.005065	-1.07098	1.10698	0.0432691	-0.0061458	0.090952	0.000407183	-0.133843	0.13223	FALSE	FALSE	FALSE	0.0044801	-0.405052	0.858669	FALSE	0.788248	0.111244	1.54851	TRUE
RVBD0230c	php	NonEssential	NonEssential	9	0.245033	2.75626	-0.0275193	0.399402	-0.00274724	-0.449345	2.53061	-0.0139317	0.40068	-0.0014384	-0.016893	-0.225655	-1.16697	0.921935	0.0135876	-0.00695842	0.0367337	0.00127766	-0.134183	0.133751	FALSE	FALSE	FALSE	0.00130884	-0.268417	0.385437	FALSE	0.432452	0.0533274	0.808493	TRUE
RVBD0231	fadE4	NonEssential	NonEssential	21	0.29547	2.60645	-0.0675052	0.40332	-0.00863882	-1.01422	2.64563	-0.0286347	0.401909	-0.00320313	-0.328237	0.039185	-0.610463	0.701633	0.0388705	-0.0062695	0.0875679	-0.00141063	-0.140299	0.133931	FALSE	FALSE	FALSE	0.00543569	-0.480207	0.979006	FALSE	0.685982	0.0656475	1.33635	TRUE
RVBD0232	RVBD0232	NonEssential	NonEssential	12	0.30633	2.62701	-0.0226074	0.403162	-0.00284399	-0.346529	2.44482	-0.00630552	0.400816	-0.000722571	0.0772275	-0.18219	-1.09811	0.744532	0.0163018	-0.00264059	0.0374833	-0.00234556	-0.139098	0.131675	FALSE	FALSE	FALSE	0.00212142	-0.146115	0.313886	FALSE	0.423756	0.0828937	0.785438	TRUE
RVBD0233	nrdB	NonEssential	NonEssential	11	0.251328	2.58458	-0.0440862	0.402044	-0.00494063	-0.646446	2.55017	-0.018231	0.400971	-0.00208765	-0.0937768	-0.03441	-0.886397	0.843894	0.0258552	-0.0065403	0.0619139	-0.00107264	-0.133543	0.135637	FALSE	FALSE	FALSE	0.00285298	-0.325101	0.628637	FALSE	0.55267	0.0596774	1.05215	TRUE
RVBD0234c	gabD1	NonEssential	NonEssential	15	0.218475	2.70083	-0.0224001	0.399373	-0.00224289	-0.329462	2.61895	-0.0145764	0.39948	-0.00135322	-0.137558	-0.08188	-0.824794	0.749023	0.0078237	-0.0173318	0.0324031	0.000106533	-0.134346	0.136377	FALSE	FALSE	FALSE	0.000889663	-0.24488	0.357707	FALSE	0.191903	-0.194984	0.593806	FALSE
RVBD0235c	RVBD0235c	NonEssential	NonEssential	23	0.287391	2.65247	-0.0303587	0.399363	-0.00307649	-0.463169	2.60487	-0.0104343	0.399413	-0.0010474	-0.064755	-0.047595	-0.64274	0.600089	0.0199244	6.77e-05	0.0420801	5.03377e-05	-0.13068	0.132253	FALSE	TRUE	FALSE	0.00202908	-0.198313	0.450787	FALSE	0.398414	0.0976048	0.728461	TRUE
RVBD0236A	RVBD0236A	NonEssential	Essential	4	0.305993	3.26458	-0.912336	0.371607	-0.0742929	-13.6946	3.9338	-0.964164	0.360517	-0.0646457	-14.2076	0.669225	-0.198637	1.95636	-0.0518286	-0.672657	0.578632	-0.0110901	-0.126192	0.099621	FALSE	FALSE	FALSE	0.00964727	-12.2615	11.5528	FALSE	-0.513015	-7.81294	5.55986	FALSE
RVBD0236c	aftD	Essential	Essential	495	0.979416	3.26903	-0.636397	0.473909	-0.0173661	-8.20116	3.26777	-0.589113	0.563958	-0.00287953	-6.18569	-0.00126	-0.0476986	0.188804	0.0472838	-0.049732	0.135462	0.0900499	0.036444	0.140939	FALSE	FALSE	TRUE	0.0144866	0.120269	0.588076	TRUE	2.01547	1.39057	2.60336	TRUE
RVBD0237	lpqI	NonEssential	NonEssential	7	0.242591	3.03428	-0.0345828	0.40283	-0.00405718	-0.550478	2.58439	-0.0160166	0.401539	-0.00175141	-0.0965195	-0.44989	-1.5527	0.796588	0.0185662	-0.0106037	0.0465174	-0.00129048	-0.139966	0.12981	FALSE	FALSE	FALSE	0.00230577	-0.424833	0.340672	FALSE	0.453959	0.0118219	0.914854	TRUE
RVBD0238	RVBD0238	NonEssential	NonEssential	7	0.214307	3.67495	-0.27095	0.398842	-0.0291286	-3.8021	3.31839	-0.0703939	0.399818	-0.00802689	-0.987523	-0.35656	-1.45332	0.536489	0.200556	0.121566	0.369498	0.000975622	-0.131476	0.137985	FALSE	TRUE	FALSE	0.0211017	-1.29612	3.85184	FALSE	2.81458	1.77572	4.45569	TRUE
RVBD0240	vapC24	NonEssential	NonEssential	9	0.250391	2.711	-0.00856532	0.402329	-0.000939859	-0.201313	2.60301	-0.00369081	0.402175	-0.000366481	0.0339642	-0.107985	-1.03288	0.873935	0.00487451	-0.00489035	0.01517	-0.000154044	-0.134857	0.132652	FALSE	FALSE	FALSE	0.000573378	-0.0551471	0.146946	FALSE	0.235278	-0.0458237	0.514271	FALSE
RVBD0241c	htdX	NonEssential	NonEssential	6	0.251075	2.76419	-0.074271	0.398308	-0.00732064	-1.13888	2.66102	-0.0305688	0.399422	-0.00295398	-0.314832	-0.10317	-1.26902	1.07992	0.0437022	-0.0110259	0.0984145	0.00111354	-0.135037	0.136727	FALSE	FALSE	FALSE	0.00436665	-0.626749	1.0426	FALSE	0.824053	0.0329704	1.5892	TRUE
RVBD0242c	fabG4	NonEssential	NonEssential	8	0.20162	2.64934	-0.148594	0.402011	-0.0190315	-2.22459	2.83697	-0.0563011	0.401565	-0.00666667	-0.687107	0.187635	-1.0146	1.13721	0.0922932	0.0032845	0.205112	-0.000446111	-0.139528	0.134043	FALSE	TRUE	FALSE	0.0123648	-0.894881	2.22864	FALSE	1.53749	0.227252	2.87813	TRUE
RVBD0243	fadA2	NonEssential	NonEssential	7	0.39174	2.6576	-0.0463087	0.410933	-0.00563713	-0.654483	2.64934	-0.00934575	0.403351	-0.00103551	-0.0652439	-0.008255	-1.07754	1.11473	0.0369629	0.008293	0.0666033	-0.0075813	-0.144805	0.132587	FALSE	TRUE	FALSE	0.00460162	-0.163972	0.578331	FALSE	0.589239	0.113246	1.03819	TRUE
RVBD0244c	fadE5	NonEssential	NonEssential	14	0.28937	2.61913	-0.054654	0.400572	-0.0063069	-0.800093	2.72187	-0.0216128	0.400856	-0.00230416	-0.300792	0.102745	-0.674641	0.860216	0.0330412	-0.0095046	0.0783937	0.000283299	-0.13573	0.13535	FALSE	FALSE	FALSE	0.00400275	-0.299861	0.863015	FALSE	0.499301	-0.11289	1.13773	FALSE
RVBD0245	RVBD0245	NonEssential	NonEssential	6	0.366316	2.95272	-0.119285	0.403179	-0.014493	-1.77064	2.55388	-0.0540404	0.402916	-0.00639065	-0.605354	-0.39884	-1.39617	0.838893	0.0652448	-0.056915	0.209282	-0.000262894	-0.136639	0.132771	FALSE	FALSE	FALSE	0.0081024	-0.930538	1.8816	FALSE	1.16529	-0.691177	3.01104	FALSE
RVBD0246	RVBD0246	NonEssential	NonEssential	11	0.270976	2.68939	-0.07245	0.402082	-0.00856643	-1.12511	2.63264	-0.0312214	0.400561	-0.00338245	-0.359628	-0.056745	-0.968372	0.820769	0.0412286	-0.0283385	0.107955	-0.00152052	-0.140437	0.130952	FALSE	FALSE	FALSE	0.00518399	-0.604073	1.05285	FALSE	0.765483	-0.198051	1.71344	FALSE
RVBD0247c	RVBD0247c	NonEssential	NonEssential	8	0.237078	2.68138	-0.00290609	0.401804	-0.000288544	-0.0663851	2.54167	-0.00304681	0.400616	-0.000321321	0.115274	-0.13971	-1.11817	0.941144	-0.00014072	-0.00887493	0.00743703	-0.00118867	-0.139847	0.126886	FALSE	FALSE	FALSE	-3.2777e-05	-0.141311	-0.0359602	TRUE	0.181659	-0.0493383	0.443741	FALSE
RVBD0248c	RVBD0248c	NonEssential	NonEssential	6	0.318216	2.62896	-0.0176714	0.401245	-0.00197326	-0.292758	2.75624	-0.00324625	0.400829	-0.000368037	0.0112964	0.127275	-1.21882	1.38259	0.0144251	-0.00885633	0.0434893	-0.000416012	-0.135504	0.137643	FALSE	FALSE	FALSE	0.00160522	-0.0325631	0.327665	FALSE	0.304054	-0.20135	0.820197	FALSE
RVBD0249c	RVBD0249c	NonEssential	NonEssential	16	0.243489	2.71868	-0.0116295	0.400895	-0.00125091	-0.175541	2.55287	-0.00178379	0.400208	-0.000184456	0.101558	-0.165815	-0.889577	0.611431	0.00984567	-0.00186643	0.0218101	-0.000687356	-0.127116	0.144079	FALSE	FALSE	FALSE	0.00106645	-0.156787	0.0594885	FALSE	0.277099	0.024318	0.522918	TRUE
RVBD0250c	RVBD0250c	NonEssential	NonEssential	4	0.235419	2.74471	-0.0312667	0.407281	-0.00324543	-0.501669	2.45995	-0.0153981	0.397157	-0.00160654	-0.0660806	-0.28476	-1.62402	1.20756	0.0158686	-0.013508	0.0479213	-0.0101244	-0.143084	0.123039	FALSE	FALSE	FALSE	0.00163889	-0.323964	0.328632	FALSE	0.435588	-0.111871	0.974529	FALSE
RVBD0251c	hsp	NonEssential	NonEssential	8	0.239153	2.73154	-0.00991945	0.399961	-0.00103807	-0.23656	2.72767	-0.00214861	0.401128	-0.000225972	0.00598474	-0.003865	-1.11436	1.0433	0.00777085	-0.00573779	0.0261969	0.00116703	-0.137415	0.131089	FALSE	FALSE	FALSE	0.0008121	0.129376	0.329715	TRUE	0.242545	-0.134589	0.622515	FALSE
RVBD0252	nirB	NonEssential	NonEssential	9	0.319737	2.73613	-0.0268968	0.400818	-0.0030122	-0.468146	2.59831	-0.0137997	0.401739	-0.0015739	-0.091439	-0.13782	-1.14402	1.06865	0.0130971	-0.0141198	0.0414369	0.000920531	-0.133914	0.139727	FALSE	FALSE	FALSE	0.0014383	-0.216842	0.447339	FALSE	0.376707	-0.139931	0.829548	FALSE
RVBD0253	nirD	NonEssential	NonEssential	6	0.173768	2.8348	-0.0272004	0.401143	-0.00320234	-0.439207	2.5074	-0.00794032	0.402335	-0.000817498	0.0754167	-0.327405	-1.44064	0.939133	0.0192601	-0.0004289	0.0436797	0.00119255	-0.140098	0.134606	FALSE	FALSE	FALSE	0.00238485	-0.245355	0.302955	FALSE	0.514623	0.138971	0.931424	TRUE
RVBD0254c	cobU	NonEssential	NonEssential	6	0.411712	2.77679	-0.0300031	0.412484	-0.00336583	-0.479209	2.60753	-0.0116829	0.401	-0.00123498	-0.0165197	-0.16926	-1.32097	1.01597	0.0183202	-0.0091338	0.0454396	-0.0114845	-0.154653	0.126109	FALSE	FALSE	FALSE	0.00213085	-0.229782	0.368287	FALSE	0.46269	-0.0513662	0.913446	FALSE
RVBD0255c	cobQ1	NonEssential	NonEssential	12	0.289011	2.67245	-0.0308387	0.401871	-0.00354316	-0.487076	2.57256	-0.0093744	0.401342	-0.0010174	0.0541963	-0.099885	-0.952684	0.757341	0.0214643	-0.0069006	0.0512213	-0.000529214	-0.132265	0.136798	FALSE	FALSE	FALSE	0.00252576	-0.187974	0.444217	FALSE	0.541272	0.0947312	0.972483	TRUE
RVBD0256c	PPE2	NonEssential	NonEssential	10	0.112512	2.92204	-0.0127905	0.400942	-0.0013103	-0.207881	2.55503	-0.00290044	0.401671	-0.000288489	0.108756	-0.367015	-1.27703	0.522043	0.00989007	-0.00121386	0.0214862	0.000729559	-0.139637	0.134422	FALSE	FALSE	FALSE	0.00102181	0.0495795	0.292062	TRUE	0.316637	0.0657173	0.568842	TRUE
RVBD0257	RVBD0257	NonEssential	NonEssential	7	0.318216	2.58822	-0.0307615	0.401069	-0.00331377	-0.554109	2.64987	-0.00905448	0.401521	-0.00095525	-0.0251482	0.061645	-1.0865	1.08329	0.0217071	-0.0096232	0.0545745	0.000451779	-0.138228	0.129623	FALSE	FALSE	FALSE	0.00235852	-0.193704	0.4315	FALSE	0.528961	0.0229294	1.06834	TRUE
RVBD0258c	RVBD0258c	NonEssential	NonEssential	8	0.199511	2.80666	-0.119165	0.400851	-0.0132847	-1.7759	3.03208	-0.041397	0.400086	-0.00433732	-0.450736	0.22543	-0.64427	1.23167	0.0777678	-0.0637013	0.232277	-0.000764911	-0.134924	0.133341	FALSE	FALSE	FALSE	0.0089474	-0.85238	1.84893	FALSE	1.32516	-0.600958	3.53791	FALSE
RVBD0259c	RVBD0259c	NonEssential	NonEssential	11	0.279754	2.59572	-0.0166327	0.40106	-0.00187021	-0.32454	2.57729	-0.00421091	0.400053	-0.000439576	0.111093	-0.018435	-0.941113	0.881163	0.0124218	-0.00237682	0.0275623	-0.00100703	-0.134841	0.138313	FALSE	FALSE	FALSE	0.00143063	-0.0832393	0.262201	FALSE	0.435633	0.128938	0.723963	TRUE
RVBD0260c	RVBD0260c	NonEssential	NonEssential	7	0.271051	2.70216	-0.013791	0.405178	-0.00154328	-0.211007	2.50074	-0.0063861	0.399566	-0.000638504	-0.0570182	-0.20143	-1.25313	0.94768	0.00740493	-0.0038924	0.0193653	-0.00561191	-0.144883	0.13604	FALSE	FALSE	FALSE	0.000904771	-0.0754933	0.22936	FALSE	0.153988	-0.11893	0.421627	FALSE
RVBD0261c	narK3	NonEssential	NonEssential	20	0.233248	2.63209	-0.0362638	0.400846	-0.00389964	-0.524279	2.65529	-0.00584974	0.40065	-0.000599408	0.0109863	0.0232	-0.651362	0.690343	0.030414	0.0102267	0.0528331	-0.0001958	-0.130149	0.137403	FALSE	TRUE	FALSE	0.00330023	-0.115159	0.510806	FALSE	0.535266	0.214255	0.856557	TRUE
RVBD0262c	aac	NonEssential	NonEssential	5	0.160118	2.7238	-0.0175398	0.400651	-0.0019298	-0.340027	2.47587	-0.00475474	0.402552	-0.00044615	0.249308	-0.247935	-1.52451	1.22508	0.0127851	-0.0106644	0.0441292	0.00190047	-0.126065	0.141105	FALSE	FALSE	FALSE	0.00148365	-0.131843	0.232753	FALSE	0.589334	0.0384501	1.21645	TRUE
RVBD0263c	RVBD0263c	NonEssential	NonEssential	6	0.487137	2.6917	-0.0143631	0.403858	-0.00150703	-0.257483	2.64137	-0.0108812	0.40284	-0.00103634	-0.0876068	-0.050325	-1.21961	1.11129	0.00348185	-0.0181396	0.0226092	-0.00101792	-0.137388	0.131822	FALSE	FALSE	FALSE	0.00047069	-0.235748	0.148505	FALSE	0.169877	-0.233412	0.593666	FALSE
RVBD0264c	RVBD0264c	NonEssential	NonEssential	5	0.283643	2.62527	-0.019166	0.401903	-0.00206524	-0.295592	2.46688	-0.00453011	0.401051	-0.000470542	0.100221	-0.15838	-1.43891	1.15198	0.0146359	-0.0113102	0.0508314	-0.000852283	-0.136773	0.128883	FALSE	FALSE	FALSE	0.0015947	-0.0403362	0.357726	FALSE	0.395813	-0.154593	0.99558	FALSE
RVBD0265c	RVBD0265c	NonEssential	NonEssential	11	0.309618	2.88315	-0.0777169	0.401228	-0.00839375	-1.1916	2.58431	-0.00946813	0.401277	-0.00101684	-0.0672295	-0.29884	-1.08396	0.760461	0.0682488	-0.00568612	0.147041	4.91298e-05	-0.132255	0.13984	FALSE	FALSE	FALSE	0.00737691	-0.421405	0.899671	FALSE	1.12437	-0.00139781	2.20551	FALSE
RVBD0266c	oplA	NonEssential	NonEssential	24	0.318216	2.60038	-0.0357711	0.401428	-0.00415167	-0.53178	2.64447	-0.0239606	0.401295	-0.00271469	-0.270577	0.04409	-0.583484	0.620892	0.0118105	-0.0277036	0.051687	-0.000133183	-0.138431	0.132874	FALSE	FALSE	FALSE	0.00143698	-0.360865	0.618384	FALSE	0.261204	-0.288736	0.839343	FALSE
RVBD0267	narU	NonEssential	NonEssential	27	0.304067	2.74895	-0.04233	0.402012	-0.00459159	-0.617744	2.66017	-0.0202757	0.401929	-0.00220898	-0.245625	-0.088785	-0.642143	0.524057	0.0220544	-0.0043029	0.0512678	-8.29082e-05	-0.142514	0.131755	FALSE	FALSE	FALSE	0.00238261	-0.377923	0.509876	FALSE	0.372119	-0.0131716	0.763115	FALSE
RVBD0268c	RVBD0268c	NonEssential	NonEssential	2	0.0274632	2.79226	-0.0330746	0.400307	-0.00367493	-0.516105	2.5732	-0.0148596	0.403548	-0.00154002	-0.218339	-0.21906	-2.31954	1.72007	0.0182149	-0.060649	0.154868	0.00324093	-0.135229	0.13759	FALSE	FALSE	FALSE	0.00213491	-0.354942	0.286966	FALSE	0.297765	-1.00321	2.21057	FALSE
RVBD0269c	RVBD0269c	NonEssential	NonEssential	7	0.278792	2.67464	-0.0182923	0.400582	-0.00201751	-0.264781	2.65029	-0.0109428	0.400689	-0.00113185	-0.145604	-0.02435	-1.147	1.20585	0.0073495	-0.0251716	0.0420657	0.000107373	-0.133582	0.135047	FALSE	FALSE	FALSE	0.000885658	-0.235424	0.294924	FALSE	0.119178	-0.441065	0.678851	FALSE
RVBD0270	fadD2	NonEssential	NonEssential	13	0.257076	2.71474	-0.0548838	0.399647	-0.00525139	-0.84967	2.55556	-0.0105341	0.401014	-0.00115284	-0.00128885	-0.15918	-0.915596	0.798153	0.0443497	0.0206395	0.0745039	0.00136761	-0.136567	0.133451	FALSE	TRUE	FALSE	0.00409856	-0.205511	0.739867	FALSE	0.848381	0.47485	1.25576	TRUE
RVBD0271c	fadE6	NonEssential	NonEssential	14	0.271791	2.59916	-0.0255921	0.400981	-0.00280117	-0.391077	2.60457	-0.00864446	0.400693	-0.00094827	-0.0326746	0.005415	-0.861971	0.929002	0.0169476	-0.0095081	0.0447463	-0.000287875	-0.13631	0.136286	FALSE	FALSE	FALSE	0.0018529	-0.238661	0.341505	FALSE	0.358402	-0.070126	0.776743	FALSE
RVBD0272c	RVBD0272c	NonEssential	NonEssential	8	0.0974559	2.68913	-0.0145484	0.400022	-0.00147147	-0.26643	2.75378	-0.0130165	0.399721	-0.001319	-0.0908979	0.064645	-1.03162	1.13661	0.00153194	-0.0188813	0.0207131	-0.000300842	-0.136144	0.133452	FALSE	FALSE	FALSE	0.000152478	-0.194281	0.249307	FALSE	0.175532	-0.189984	0.529741	FALSE
RVBD0273c	RVBD0273c	NonEssential	NonEssential	6	0.15978	2.69315	-0.0245947	0.400924	-0.00250099	-0.339827	2.61545	-0.011227	0.400322	-0.00113819	0.0479859	-0.077705	-1.26345	1.1099	0.0133677	-0.0236714	0.0518899	-0.000602082	-0.137108	0.134338	FALSE	FALSE	FALSE	0.0013628	-0.268296	0.358357	FALSE	0.387813	-0.163649	1.04234	FALSE
RVBD0274	RVBD0274	NonEssential	NonEssential	12	0.223457	2.68346	-0.051975	0.400797	-0.00558909	-0.826754	2.56864	-0.0249088	0.400503	-0.00258271	-0.355339	-0.11482	-0.953416	0.699933	0.0270662	-0.0212915	0.0756608	-0.000294907	-0.135273	0.135692	FALSE	FALSE	FALSE	0.00300638	-0.474276	0.73703	FALSE	0.471415	-0.212583	1.15978	FALSE
RVBD0275c	RVBD0275c	NonEssential	NonEssential	6	0.402124	2.8853	-0.00298877	0.394824	-0.000300529	-0.102629	2.62848	-0.00610143	0.401221	-0.000639371	0.0382871	-0.256815	-1.39786	1.06763	-0.00311266	-0.0186408	0.009718	0.00639638	-0.132644	0.143907	FALSE	FALSE	FALSE	-0.000338842	-0.145953	0.0134443	FALSE	0.140916	-0.190107	0.499013	FALSE
RVBD0276	RVBD0276	NonEssential	NonEssential	5	0.373272	2.7677	-0.0084599	0.406775	-0.000917266	-0.187526	2.65521	-0.00432025	0.400498	-0.000458438	0.0533468	-0.112495	-1.35651	1.19596	0.00413964	-0.0102235	0.0177046	-0.00627749	-0.142681	0.136345	FALSE	FALSE	FALSE	0.000458828	-0.0536154	0.155916	FALSE	0.240873	-0.10346	0.604639	FALSE
RVBD0277Ac	RVBD0277Ac	Unknown	NonEssential	2	0.00171847	2.7766	-0.0162184	0.408259	-0.00129383	-0.228026	2.38756	-0.0235026	0.409453	-0.00224539	-0.154431	-0.389035	-2.38485	1.69245	-0.00728424	-0.175792	0.125872	0.00119445	-0.139104	0.141648	FALSE	FALSE	FALSE	-0.00095156	-0.144064	0.346909	FALSE	0.0735949	-2.57782	1.69713	FALSE
RVBD0277c	vapC25	NonEssential	NonEssential	6	0.225914	2.60826	-0.00247829	0.400708	-0.000255119	-0.0679185	2.53741	-0.00419815	0.400784	-0.000436096	0.0494961	-0.07086	-1.18838	1.1273	-0.00171986	-0.0143365	0.00789547	7.611e-05	-0.137004	0.132087	FALSE	FALSE	FALSE	-0.000180978	-0.170092	-0.0490555	TRUE	0.117415	-0.20522	0.46561	FALSE
RVBD0278c	PE-PGRS3	NonEssential	NonEssential	10	0.282838	2.57293	-0.0483356	0.402443	-0.00546517	-0.66774	2.53784	-0.0245105	0.401617	-0.00268844	-0.272646	-0.035085	-0.938115	0.855073	0.023825	-0.0181734	0.0723657	-0.000825772	-0.135173	0.134057	FALSE	FALSE	FALSE	0.00277673	-0.285663	0.859831	FALSE	0.395095	-0.263531	1.06854	FALSE
RVBD0279c	PE-PGRS4	NonEssential	NonEssential	7	0.246014	2.72646	-0.0771502	0.400447	-0.00853001	-1.14653	2.56452	-0.0139869	0.400506	-0.00150558	-0.034583	-0.161945	-1.18529	1.11526	0.0631633	-0.0139057	0.149138	5.84311e-05	-0.141073	0.133447	FALSE	FALSE	FALSE	0.00702443	-0.327335	1.12707	FALSE	1.11195	-0.0405243	2.35378	FALSE
RVBD0280	PPE3	NonEssential	NonEssential	5	0.215261	2.84572	-0.0354873	0.400283	-0.00364135	-0.549669	2.58177	-0.0168972	0.400231	-0.00192296	-0.275495	-0.263945	-1.59429	1.05708	0.0185901	-0.0198673	0.0599097	-5.19916e-05	-0.135716	0.135898	FALSE	FALSE	FALSE	0.00171839	-0.203559	0.623196	FALSE	0.274175	-0.371593	0.900861	FALSE
RVBD0281	RVBD0281	NonEssential	NonEssential	6	0.169552	2.80039	-0.0831566	0.400278	-0.00894028	-1.21263	2.65747	-0.0486373	0.40093	-0.00511376	-0.634793	-0.142915	-1.33493	1.03869	0.0345193	-0.0632801	0.146348	0.000652091	-0.135804	0.134819	FALSE	FALSE	FALSE	0.00382651	-0.878049	1.26483	FALSE	0.577835	-0.925527	2.04233	FALSE
RVBD0282	eccA3	Essential	Essential	159	0.947121	2.40012	-0.549597	0.379571	-0.047749	-8.45139	3.23424	-0.439163	0.538973	-0.00384441	-4.83199	0.83412	0.534346	0.953977	0.110433	0.00955	0.216984	0.159402	0.075996	0.243993	TRUE	TRUE	TRUE	0.0439046	0.513084	1.86592	TRUE	3.6194	2.88779	4.35684	TRUE
RVBD0283	eccB3	Essential	Essential	155	0.998357	2.38967	-0.625842	0.41783	-0.034834	-9.11592	3.08904	-0.424247	0.498099	-0.00640742	-5.11359	0.69937	0.472692	0.89405	0.201595	0.073972	0.330732	0.0802696	-0.005307	0.165614	TRUE	TRUE	FALSE	0.0284266	0.208655	1.33544	TRUE	4.00233	2.99149	5.01472	TRUE
RVBD0284	eccC3	Essential	Essential	395	0.970818	2.38293	-0.564074	0.432236	-0.029101	-8.0556	3.11035	-0.375722	0.536669	-0.00599051	-4.20399	0.72742	0.503505	0.769402	0.188352	0.107595	0.267996	0.104432	0.033442	0.171689	TRUE	TRUE	TRUE	0.0231105	0.327842	1.02603	TRUE	3.85162	3.34568	4.38849	TRUE
RVBD0285	PE5	Essential	NonEssential	9	0.732249	2.47399	-0.47856	0.362606	-0.000574219	-7.71228	2.67828	-0.130409	0.379749	-0.00189118	-1.99849	0.204285	-0.728435	1.12521	0.348151	0.255992	0.443088	0.0171429	-0.078045	0.110878	FALSE	TRUE	FALSE	-0.00131696	-0.218494	0.190755	FALSE	5.71379	4.18418	7.17495	TRUE
RVBD0286	PPE4	Essential	Essential	145	0.966003	2.25161	-0.596077	0.448043	-0.0216071	-8.34678	3.43406	-0.429314	0.532894	-0.00121431	-4.79151	1.18245	0.871476	1.28876	0.166763	0.088791	0.247079	0.0848512	0.021607	0.150394	TRUE	TRUE	TRUE	0.0203927	0.184636	1.03108	TRUE	3.55527	2.83649	4.28423	TRUE
RVBD0287	esxG	Essential	Essential	25	0.615653	2.34928	-0.587526	0.422991	-0.0200389	-8.49205	2.98533	-0.343221	0.494496	-0.0011218	-4.16198	0.636045	0.0375327	1.06154	0.244305	0.01933	0.45937	0.071505	-0.051634	0.189336	TRUE	TRUE	FALSE	0.0189171	0.0420273	1.57988	TRUE	4.33007	2.07653	6.55623	TRUE
RVBD0288	esxH	Essential	NonEssential	12	0.49729	2.66469	-0.490723	0.461196	-0.00106725	-6.54338	2.56968	-0.109958	0.511322	-7.14901e-05	-1.12965	-0.095015	-0.961222	0.91728	0.380765	0.105263	0.665604	0.0501257	-0.058835	0.159437	FALSE	TRUE	FALSE	0.000995756	0.188262	0.319927	TRUE	5.41373	2.39924	8.46264	TRUE
RVBD0289	espG3	Essential	Essential	85	0.952496	2.48708	-0.565195	0.449251	-0.0193149	-7.81061	3.20657	-0.362891	0.545762	-0.00182723	-3.94853	0.71949	0.364327	0.938638	0.202303	0.098105	0.309982	0.096511	0.006998	0.183539	TRUE	TRUE	TRUE	0.0174877	0.234131	1.12065	TRUE	3.86208	2.89828	4.76686	TRUE
RVBD0290	eccD3	Essential	Essential	195	0.970818	2.51723	-0.5788	0.471047	-0.0289319	-7.68281	2.97204	-0.362706	0.607404	-0.00169601	-3.44537	0.45481	0.198639	0.606949	0.216094	0.116548	0.312904	0.136357	0.063221	0.20868	TRUE	TRUE	TRUE	0.0272359	0.45618	1.16879	TRUE	4.23744	3.61941	4.82247	TRUE
RVBD0291	mycP3	Essential	Essential	98	0.920317	2.55435	-0.503777	0.447562	-0.00386845	-7.01336	2.9782	-0.319823	0.549746	-0.000711434	-3.43839	0.423855	0.13744	0.703223	0.183954	0.102387	0.270562	0.102185	0.034812	0.166658	TRUE	TRUE	TRUE	0.00315701	0.134758	0.414212	TRUE	3.57497	2.84686	4.35075	TRUE
RVBD0292	eccE3	Essential	Essential	137	0.964381	2.54515	-0.258112	0.338724	-0.0108254	-4.27163	2.68897	-0.0861193	0.462936	-0.002178	-1.05504	0.14382	-0.159272	0.341236	0.171992	0.107411	0.247448	0.124212	0.00333	0.246685	FALSE	TRUE	TRUE	0.0086474	0.0271467	0.95224	TRUE	3.21659	2.5113	3.94459	TRUE
RVBD0293c	RVBD0293c	NonEssential	NonEssential	10	0.0706581	2.66833	-0.0045989	0.401346	-0.000463428	-0.0726191	2.60514	-0.00389921	0.39993	-0.000412916	0.0500163	-0.063185	-1.03303	0.941136	0.000699683	-0.00691167	0.00917174	-0.00141627	-0.138834	0.131475	FALSE	FALSE	FALSE	5.05114e-05	-0.0260067	0.118507	FALSE	0.122635	-0.102503	0.377585	FALSE
RVBD0294	tam	NonEssential	NonEssential	6	0.0580511	2.79855	-0.117817	0.400118	-0.0122693	-1.77302	2.76368	-0.0625492	0.399635	-0.00645659	-0.849227	-0.034875	-1.10085	1.17421	0.0552677	-0.0617224	0.181769	-0.000482688	-0.130316	0.137842	FALSE	FALSE	FALSE	0.00581275	-1.08299	1.79796	FALSE	0.923797	-0.752307	2.69024	FALSE
RVBD0295c	RVBD0295c	NonEssential	NonEssential	8	0.237078	2.60526	-0.0104934	0.401755	-0.00115304	-0.110119	2.51709	-0.00401251	0.401353	-0.000451766	0.0997971	-0.088165	-1.08579	1.00119	0.00648093	-0.00748764	0.0239034	-0.00040286	-0.139003	0.130384	FALSE	FALSE	FALSE	0.000701274	-0.0299197	0.230794	FALSE	0.209916	-0.101839	0.54355	FALSE
RVBD0296c	RVBD0296c	NonEssential	NonEssential	9	0.268962	2.66827	-0.00292856	0.400302	-0.000313653	-0.0369747	2.50492	-0.00114386	0.399692	-0.000126369	0.158015	-0.163355	-1.09761	0.829694	0.00178471	-0.00320218	0.00888877	-0.000610186	-0.135213	0.135923	FALSE	FALSE	FALSE	0.000187284	0.0637179	0.139741	TRUE	0.194989	-0.0260927	0.454118	FALSE
RVBD0297	PE-PGRS5	NonEssential	NonEssential	11	0.263076	2.65932	-0.0807007	0.403172	-0.00971024	-1.20714	2.55062	-0.0440711	0.401474	-0.00519329	-0.433293	-0.108705	-1.04066	0.888063	0.0366296	-0.0401767	0.117198	-0.00169821	-0.139084	0.133062	FALSE	FALSE	FALSE	0.00451695	-0.710643	1.2339	FALSE	0.773849	-0.346058	1.84129	FALSE
RVBD0298	RVBD0298	NonEssential	NonEssential	1	0	2.86623	-0.270665	0.403187	-0.0243617	-4.05666	2.22697	-0.188381	0.401627	-0.0174407	-2.33	-0.639255	-3.30154	2.00749	0.0822839	-0.772824	0.991457	-0.00156019	-0.140347	0.132076	FALSE	FALSE	FALSE	0.006921	-4.38887	3.68109	FALSE	1.72665	-10.4118	15.2851	FALSE
RVBD0299	RVBD0299	NonEssential	NonEssential	5	0.386884	2.61457	-0.0314744	0.40626	-0.00335732	-0.484296	2.57219	-0.0180863	0.406511	-0.00199033	-0.10731	-0.042385	-1.37946	1.23503	0.0133882	-0.0316733	0.0688164	0.000250969	-0.142641	0.136425	FALSE	FALSE	FALSE	0.001367	-0.302675	0.47881	FALSE	0.376986	-0.355567	1.18288	FALSE
RVBD0300	RVBD0300	NonEssential	NonEssential	4	0.0291064	2.69821	-0.00383902	0.407991	-0.000393439	-0.0363132	2.51701	-0.0047409	0.401336	-0.00051694	0.0274428	-0.1812	-1.9029	1.48757	-0.000901884	-0.0140878	0.0108397	-0.0066548	-0.148636	0.14565	FALSE	FALSE	FALSE	-0.000123502	-0.0351507	0.105358	FALSE	0.0637559	-0.427962	0.468538	FALSE
RVBD0301	vapC2	NonEssential	NonEssential	6	0.344102	2.64298	-0.0152078	0.407	-0.00187482	-0.240248	2.52923	-0.0122548	0.423221	-0.000904099	-0.0624083	-0.113745	-1.36073	1.2224	0.00295299	-0.0120503	0.0171227	0.0162207	-0.130452	0.157016	FALSE	FALSE	FALSE	0.000970724	-0.0947894	0.298787	FALSE	0.17784	-0.231239	0.589211	FALSE
RVBD0302	RVBD0302	NonEssential	NonEssential	8	0.287391	2.71118	-0.0348147	0.401813	-0.00383429	-0.578974	2.49479	-0.0112506	0.401247	-0.00118695	0.0207974	-0.216395	-1.14674	0.879123	0.023564	-0.0085351	0.0560847	-0.000566032	-0.134384	0.135178	FALSE	FALSE	FALSE	0.00264734	-0.295395	0.419847	FALSE	0.599771	0.0894193	1.09385	TRUE
RVBD0303	RVBD0303	NonEssential	NonEssential	10	0.318216	2.73197	-0.0811266	0.402357	-0.00977647	-1.23036	2.62697	-0.0401379	0.401399	-0.0046857	-0.472394	-0.105005	-0.974479	0.822561	0.0409887	-0.0327139	0.122509	-0.000957427	-0.135733	0.135162	FALSE	FALSE	FALSE	0.00509077	-0.628841	1.28308	FALSE	0.757966	-0.286199	1.89488	FALSE
RVBD0304c	PPE5	NonEssential	NonEssential	45	0.307853	2.67084	-0.0267269	0.399614	-0.00266998	-0.413538	2.61412	-0.00997682	0.400025	-0.00102135	-0.0603444	-0.05672	-0.474603	0.41488	0.0167501	0.0026705	0.032789	0.000410697	-0.131162	0.133312	FALSE	TRUE	FALSE	0.00164863	-0.194486	0.358865	FALSE	0.353194	0.13305	0.568417	TRUE
RVBD0305c	PPE6	NonEssential	NonEssential	13	0.0485934	2.64568	-0.0119562	0.399907	-0.00129901	-0.168987	2.60268	-0.00372429	0.399192	-0.00037595	-0.0291841	-0.04301	-0.918205	0.78218	0.00823196	-0.00256641	0.019943	-0.000714701	-0.13648	0.136782	FALSE	FALSE	FALSE	0.000923058	-0.066221	0.194122	FALSE	0.139803	-0.110795	0.415605	FALSE
RVBD0306	RVBD0306	NonEssential	NonEssential	5	0.388889	2.91288	-0.0697794	0.403656	-0.00781228	-1.12942	2.71051	-0.0331566	0.400354	-0.00336047	-0.459236	-0.20237	-1.77153	1.10389	0.0366228	-0.0537202	0.144615	-0.00330289	-0.136287	0.134637	FALSE	FALSE	FALSE	0.00445182	-0.750482	0.875778	FALSE	0.670189	-0.700397	2.14464	FALSE
RVBD0307c	RVBD0307c	NonEssential	NonEssential	5	0.128165	2.63475	-0.0652225	0.40572	-0.00663572	-0.968878	2.67594	-0.0404579	0.406701	-0.00399472	-0.477931	0.04119	-1.32322	1.28794	0.0247646	-0.0729197	0.135242	0.000980595	-0.132849	0.142015	FALSE	FALSE	FALSE	0.002641	-0.473949	1.1386	FALSE	0.490947	-1.0212	1.93496	FALSE
RVBD0308	RVBD0308	NonEssential	NonEssential	6	0.259851	2.50974	-0.0396873	0.402303	-0.00459608	-0.631352	2.57257	-0.0226239	0.401276	-0.00253443	-0.242652	0.06283	-1.09696	1.21985	0.0170635	-0.0264073	0.0614469	-0.00102735	-0.133472	0.137525	FALSE	FALSE	FALSE	0.00206165	-0.4345	0.602564	FALSE	0.3887	-0.229903	1.09337	FALSE
RVBD0309	RVBD0309	NonEssential	NonEssential	7	0.289033	2.80188	-0.0879641	0.396818	-0.00696921	-1.29928	2.53312	-0.0333731	0.398187	-0.00304855	-0.365599	-0.26876	-1.32174	0.90188	0.054591	0.015983	0.106098	0.00136997	-0.133828	0.127959	FALSE	TRUE	FALSE	0.00392067	-0.39483	1.41919	FALSE	0.933677	0.388901	1.54783	TRUE
RVBD0310c	RVBD0310c	NonEssential	NonEssential	6	0.456452	2.69244	-0.00402435	0.401045	-0.000404251	-0.0217598	2.42577	-0.00308605	0.401189	-0.000312748	0.160189	-0.266675	-1.37387	0.991422	0.000938308	-0.0123984	0.0135017	0.000143664	-0.135251	0.132017	FALSE	FALSE	FALSE	9.15031e-05	-0.128233	0.00388825	FALSE	0.181949	-0.118009	0.53586	FALSE
RVBD0311	RVBD0311	NonEssential	NonEssential	8	0.236446	2.62766	-0.0274909	0.40167	-0.00302814	-0.434724	2.74327	-0.0104591	0.400783	-0.00113015	-0.0369681	0.11561	-0.892404	1.15658	0.0170318	-0.0178298	0.0547309	-0.000887028	-0.134304	0.136602	FALSE	FALSE	FALSE	0.00189799	-0.24555	0.416696	FALSE	0.397756	-0.16478	0.972755	FALSE
RVBD0312	RVBD0312	NonEssential	NonEssential	15	0.257076	2.66251	-0.0457674	0.400725	-0.00499747	-0.679602	2.55982	-0.0128627	0.399905	-0.00130211	-0.0843899	-0.102695	-0.886138	0.721039	0.0329046	0.0013248	0.065606	-0.000819834	-0.142124	0.131458	FALSE	TRUE	FALSE	0.00369536	-0.28589	0.610115	FALSE	0.595212	0.122483	1.06632	TRUE
RVBD0313	RVBD0313	NonEssential	NonEssential	6	0.347099	2.75558	-0.0544025	0.407503	-0.00716691	-0.875296	2.58906	-0.0110417	0.39886	-0.00117658	0.0163026	-0.166525	-1.32179	1.10522	0.0433607	0.0189908	0.0703197	-0.00864302	-0.152527	0.133498	FALSE	TRUE	FALSE	0.00599033	-0.114494	0.700302	FALSE	0.891599	0.471026	1.34462	TRUE
RVBD0314c	RVBD0314c	NonEssential	NonEssential	7	0.201742	2.81004	-0.0454406	0.400892	-0.00451707	-0.72957	2.6277	-0.00960343	0.400597	-0.000991266	0.0122212	-0.18234	-1.33049	0.971015	0.0358372	-0.0128055	0.0855309	-0.000294622	-0.131184	0.135606	FALSE	FALSE	FALSE	0.0035258	-0.305949	0.550911	FALSE	0.741791	0.0413825	1.5219	TRUE
RVBD0315	RVBD0315	NonEssential	NonEssential	13	0.269594	2.8516	-0.0459609	0.403061	-0.00564845	-0.721723	2.62975	-0.0270579	0.401923	-0.00317706	-0.276742	-0.221855	-0.979159	0.656534	0.018903	-0.03228	0.070517	-0.00113809	-0.139547	0.136358	FALSE	FALSE	FALSE	0.00247138	-0.455062	0.735938	FALSE	0.444981	-0.259486	1.18675	FALSE
RVBD0316	RVBD0316	NonEssential	NonEssential	7	0.402526	2.58736	-0.0361116	0.4026	-0.00435788	-0.534073	2.53158	-0.0153619	0.40266	-0.00167819	-0.132402	-0.05578	-1.15484	1.02159	0.0207497	-0.0194728	0.064134	5.93124e-05	-0.135257	0.140241	FALSE	FALSE	FALSE	0.00267969	-0.292076	0.545553	FALSE	0.401671	-0.241969	1.0249	FALSE
RVBD0317c	glpQ2	NonEssential	NonEssential	8	0.247494	2.65623	-0.0388753	0.400189	-0.00435372	-0.707376	2.70456	-0.0281864	0.401791	-0.00321846	-0.413269	0.04833	-1.11597	1.07577	0.010689	-0.0377275	0.0622226	0.00160169	-0.128931	0.137431	FALSE	FALSE	FALSE	0.00113526	-0.560563	0.570916	FALSE	0.294106	-0.462435	1.02842	FALSE
RVBD0318c	RVBD0318c	NonEssential	NonEssential	9	0.118706	2.61436	-0.01536	0.40033	-0.00150188	-0.288818	2.61419	-0.00424475	0.400564	-0.000434912	-0.000763024	-0.000175	-0.951142	0.978939	0.0111152	-0.00439779	0.0287196	0.000233534	-0.136555	0.125342	FALSE	FALSE	FALSE	0.00106697	-0.0532722	0.243986	FALSE	0.288055	-0.0367406	0.616249	FALSE
RVBD0319	pcp	NonEssential	NonEssential	5	0.439231	2.59119	-0.02516	0.404456	-0.00266864	-0.319109	2.57076	-0.01989	0.400164	-0.00233194	-0.123082	-0.020435	-1.44067	1.4458	0.00527	-0.0368684	0.0543153	-0.00429213	-0.133574	0.136483	FALSE	FALSE	FALSE	0.0003367	-0.414532	0.332269	FALSE	0.196028	-0.488977	0.985253	FALSE
RVBD0320	RVBD0320	NonEssential	NonEssential	7	0.283659	2.61856	-0.0102517	0.400778	-0.00103982	-0.184085	2.55148	-0.00791619	0.401998	-0.000910719	-0.0294906	-0.067075	-1.13303	1.06595	0.00233553	-0.00997567	0.015811	0.0012209	-0.130599	0.140242	FALSE	FALSE	FALSE	0.000129102	-0.116259	0.156094	FALSE	0.154595	-0.121747	0.440586	FALSE
RVBD0321	dcd	NonEssential	NonEssential	6	0.282132	2.40606	-0.0738231	0.409742	-0.0097412	-1.07135	2.51003	-0.0484066	0.396789	-0.00446567	-0.626423	0.103965	-1.19349	1.43111	0.0254165	-0.0120389	0.0740762	-0.0129526	-0.181846	0.125663	FALSE	FALSE	FALSE	0.00527553	-0.671603	1.21354	FALSE	0.44493	-0.061374	0.993541	FALSE
RVBD0322	udgA	NonEssential	NonEssential	7	0.0748267	2.70244	-0.0794195	0.3997	-0.00854608	-1.1975	2.64624	-0.0495612	0.400238	-0.00502638	-0.593401	-0.056195	-1.25388	1.08524	0.0298583	-0.0623159	0.117845	0.000538419	-0.131972	0.135801	FALSE	FALSE	FALSE	0.00351969	-0.841273	1.22399	FALSE	0.604102	-0.59137	1.98579	FALSE
RVBD0323c	RVBD0323c	NonEssential	NonEssential	7	0.227466	2.74836	-0.00281073	0.402598	-0.000281731	-0.0642761	2.57614	-0.00353804	0.400636	-0.000378533	0.0756277	-0.17221	-1.23809	0.995412	-0.000727315	-0.00927172	0.00862683	-0.00196164	-0.137426	0.131712	FALSE	FALSE	FALSE	-9.68013e-05	0.00452488	0.11634	TRUE	0.139904	-0.119204	0.397663	FALSE
RVBD0324	RVBD0324	NonEssential	NonEssential	7	0.260305	2.73895	-0.0188464	0.405346	-0.00194874	-0.235614	2.66228	-0.0177049	0.406454	-0.00186094	-0.142418	-0.076675	-1.25733	1.13475	0.00114146	-0.017936	0.020734	0.00110876	-0.142085	0.13762	FALSE	FALSE	FALSE	8.77997e-05	-0.232975	0.297897	FALSE	0.0931969	-0.231125	0.494663	FALSE
RVBD0325	RVBD0325	NonEssential	NonEssential	5	0.129393	2.76794	-0.0044557	0.406974	-0.000356883	-0.0711681	2.48404	-0.00789063	0.404978	-0.000798304	0.0479665	-0.2839	-1.65982	1.18995	-0.00343494	-0.0269078	0.0131617	-0.00199586	-0.141904	0.135204	FALSE	FALSE	FALSE	-0.000441421	-0.0807311	0.108966	FALSE	0.119135	-0.330256	0.603053	FALSE
RVBD0326	RVBD0326	NonEssential	NonEssential	6	0.211573	2.71731	-0.0821832	0.400907	-0.00951434	-1.12214	2.61399	-0.0490532	0.401121	-0.00530106	-0.53169	-0.103315	-1.30452	1.08566	0.03313	-0.0561731	0.125193	0.000213915	-0.134455	0.138512	FALSE	FALSE	FALSE	0.00421327	-0.91552	1.21261	FALSE	0.590447	-0.658091	1.9272	FALSE
RVBD0327c	cyp135A1	NonEssential	NonEssential	24	0.328458	2.63281	-0.0116882	0.400817	-0.00121647	-0.207979	2.57272	-0.00339521	0.400968	-0.000354278	0.0448105	-0.060095	-0.638547	0.509958	0.00829301	-0.00437003	0.0216137	0.000151409	-0.133028	0.135738	FALSE	FALSE	FALSE	0.000862194	-0.143158	0.10298	FALSE	0.25279	0.0223657	0.486859	TRUE
RVBD0328	RVBD0328	NonEssential	NonEssential	6	0.336121	2.67486	-0.00428558	0.402307	-0.000468583	-0.144054	2.59231	-0.00225249	0.403007	-0.000234017	0.0349497	-0.08255	-1.28412	1.15559	0.00203309	-0.00644307	0.0120719	0.000699992	-0.126505	0.139226	FALSE	FALSE	FALSE	0.000234566	-0.0121893	0.109046	FALSE	0.179003	-0.111689	0.488251	FALSE
RVBD0329c	RVBD0329c	NonEssential	NonEssential	6	0.40046	2.63106	-0.0209759	0.40396	-0.00233148	-0.25078	2.4723	-0.0084907	0.404709	-0.00088439	0.0275834	-0.158755	-1.30677	1.04988	0.0124852	-0.0153641	0.0401232	0.000749019	-0.139838	0.136711	FALSE	FALSE	FALSE	0.00144709	-0.219383	0.251823	FALSE	0.278364	-0.226056	0.772321	FALSE
RVBD0330c	RVBD0330c	NonEssential	NonEssential	6	0.206573	2.6513	-0.0404656	0.401033	-0.0042426	-0.659769	2.61552	-0.0292298	0.400467	-0.0032409	-0.368901	-0.03578	-1.19605	1.15361	0.0112358	-0.0416606	0.0621012	-0.00056598	-0.135374	0.134161	FALSE	FALSE	FALSE	0.0010017	-0.438361	0.722196	FALSE	0.290868	-0.484837	1.07365	FALSE
RVBD0331	RVBD0331	NonEssential	NonEssential	10	0.280413	2.83196	-0.103735	0.401441	-0.0125493	-1.53463	2.73665	-0.0461739	0.401823	-0.00509424	-0.521966	-0.095315	-1.04718	0.813339	0.0575615	-0.0364751	0.160619	0.000382216	-0.138707	0.131008	FALSE	FALSE	FALSE	0.00745503	-0.724211	1.58554	FALSE	1.01266	-0.370925	2.3618	FALSE
RVBD0332	RVBD0332	NonEssential	NonEssential	8	0.308211	2.80773	-0.0880487	0.401271	-0.00999178	-1.34566	2.66207	-0.0544362	0.401176	-0.00588807	-0.642715	-0.14566	-1.36927	0.864505	0.0336125	-0.0708288	0.139148	-9.44328e-05	-0.132905	0.135158	FALSE	FALSE	FALSE	0.00410371	-0.984163	1.40375	FALSE	0.702949	-0.768062	2.16844	FALSE
RVBD0333	RVBD0333	NonEssential	NonEssential	5	0.49844	2.9024	-0.0373707	0.389214	-0.00464505	-0.614115	2.70755	-0.020902	0.397205	-0.00176777	-0.335395	-0.19485	-1.47062	0.954172	0.0164687	-0.0157424	0.0526132	0.00799058	-0.118455	0.126555	FALSE	FALSE	FALSE	0.00287728	-0.23056	0.683928	FALSE	0.27872	-0.269176	0.841792	FALSE
RVBD0334	rmlA	Essential	Essential	45	0.96436	3.21734	-0.417829	0.492025	-0.000975876	-5.21886	3.15416	-0.328199	0.506123	-0.00108695	-3.84441	-0.06318	-0.321551	0.507311	0.0896296	-0.031098	0.221467	0.0140974	-0.08928	0.116657	FALSE	FALSE	FALSE	-0.000111075	-0.135239	0.16447	FALSE	1.37445	0.0857617	2.71045	TRUE
RVBD0335c	PE6	Uncertain	NonEssential	8	0.176815	2.70844	-0.0405838	0.40131	-0.00414695	-0.626984	2.48159	-0.0196339	0.400543	-0.00201934	-0.0481638	-0.226845	-1.18333	0.882849	0.0209499	-0.0256533	0.0684208	-0.000767758	-0.131386	0.137072	FALSE	FALSE	FALSE	0.00212761	-0.347079	0.617098	FALSE	0.57882	-0.146043	1.2704	FALSE
RVBD0336	RVBD0336	NonEssential	NonEssential	6	0.357393	2.65684	-0.00848673	0.402702	-0.000878195	-0.0846753	2.541	-0.00298909	0.401508	-0.000326555	0.085809	-0.115845	-1.42889	1.16733	0.00549763	-0.0065662	0.0226926	-0.00119355	-0.134408	0.13301	FALSE	FALSE	FALSE	0.00055164	-0.0254083	0.164356	FALSE	0.170484	-0.189009	0.567059	FALSE
RVBD0337c	aspC	Essential	Essential	150	0.940166	2.32087	-0.695507	0.500589	-0.00764431	-8.80963	2.90241	-0.808429	0.51645	-0.00314116	-9.57609	0.58154	0.303038	0.730583	-0.112921	-0.256665	0.02797	0.015861	-0.045318	0.075929	TRUE	FALSE	FALSE	0.00450315	-0.144446	0.274305	FALSE	-0.766457	-1.84607	0.35157	FALSE
RVBD0338c	RVBD0338c	Essential	Essential	348	0.998357	2.59043	-0.609831	0.444895	-0.0540908	-8.43039	3.68627	-0.529127	0.525411	-0.0225991	-5.96515	1.09584	0.932345	1.20496	0.0807036	-0.028989	0.187076	0.0805167	-0.004378	0.169243	TRUE	FALSE	FALSE	0.0314916	0.223309	1.46691	TRUE	2.46523	1.8166	3.12632	TRUE
RVBD0339c	RVBD0339c	NonEssential	NonEssential	17	0.268962	2.67074	-0.0250672	0.40304	-0.00304135	-0.401939	2.53936	-0.00955366	0.402997	-0.00102863	-0.0654123	-0.131385	-0.798405	0.649464	0.0155136	-1.13e-05	0.0329251	-4.31875e-05	-0.136618	0.133548	FALSE	FALSE	FALSE	0.00201272	-0.124884	0.385357	FALSE	0.336527	0.0631641	0.60433	TRUE
RVBD0340	RVBD0340	NonEssential	NonEssential	6	0.319688	3.09178	-0.198801	0.407894	-0.0239849	-2.92571	3.2874	-0.266746	0.405624	-0.031538	-3.71777	0.19562	-1.26034	1.25413	-0.0679451	-0.350305	0.195661	-0.00226978	-0.138474	0.138877	FALSE	FALSE	FALSE	-0.00755301	-3.09065	3.49072	FALSE	-0.792058	-4.51723	2.70735	FALSE
RVBD0341	iniB	NonEssential	NonEssential	8	0.299275	2.62	-0.0161584	0.399726	-0.00158829	-0.259424	2.61036	-0.00911433	0.398798	-0.000912323	-0.0181966	-0.00964	-1.03544	1.02445	0.00704406	-0.0109408	0.0246841	-0.000927533	-0.132873	0.133751	FALSE	FALSE	FALSE	0.000675969	-0.0880224	0.320534	FALSE	0.241228	-0.0814569	0.593238	FALSE
RVBD0342	iniA	NonEssential	NonEssential	12	0.280314	2.64269	-0.0176865	0.402268	-0.00212671	-0.273015	2.49699	-0.00314447	0.414659	-0.000313939	0.0756333	-0.1457	-1.0338	0.708515	0.014542	2.449e-05	0.0303713	0.0123914	-0.119497	0.150051	FALSE	TRUE	FALSE	0.00181277	-0.00628045	0.323346	FALSE	0.348649	0.0968998	0.644891	TRUE
RVBD0343	iniC	NonEssential	NonEssential	13	0.290677	2.76559	-0.0247905	0.403188	-0.00293085	-0.370283	2.64386	-0.0167179	0.404222	-0.00205548	-0.126618	-0.12172	-1.11371	0.545939	0.00807263	-0.0162913	0.0348843	0.00103391	-0.135945	0.140429	FALSE	FALSE	FALSE	0.000875372	-0.185883	0.443726	FALSE	0.243665	-0.152824	0.658603	FALSE
RVBD0344c	lpqJ	NonEssential	NonEssential	8	0.432295	2.87513	-0.0358806	0.411301	-0.00401279	-0.543649	2.60637	-0.00698912	0.401962	-0.000767583	0.0617505	-0.26875	-1.36863	0.856444	0.0288915	0.0062747	0.0526253	-0.00933942	-0.145469	0.130603	FALSE	TRUE	FALSE	0.00324521	-0.231083	0.318678	FALSE	0.605399	0.199503	0.99483	TRUE
RVBD0345	RVBD0345	NonEssential	NonEssential	5	0.317116	2.68191	-0.00664407	0.404534	-0.000639317	-0.106676	2.63016	-0.0123255	0.404138	-0.00127219	-0.134001	-0.05175	-1.52184	1.32019	-0.00568142	-0.0426687	0.0244426	-0.000395186	-0.135948	0.139843	FALSE	FALSE	FALSE	-0.000632869	-0.149375	0.173773	FALSE	-0.0273252	-0.685252	0.571038	FALSE
RVBD0346c	ansP2	NonEssential	NonEssential	20	0.242276	3.09979	-0.0444727	0.399821	-0.00411649	-0.625156	2.63233	-0.0650755	0.39968	-0.00748353	-0.841279	-0.46746	-1.11884	0.236199	-0.0206028	-0.0656367	0.010263	-0.000140961	-0.136079	0.132778	FALSE	FALSE	FALSE	-0.00336704	-0.820867	0.83422	FALSE	-0.216123	-0.645812	0.197935	FALSE
RVBD0347	RVBD0347	Essential	Essential	74	0.94542	2.21779	-0.860505	0.448971	-0.016274	-11.9763	2.64069	-0.649347	0.488287	-0.00230142	-8.24659	0.4229	-0.0210032	0.603636	0.211158	-0.008127	0.440788	0.0393161	-0.056837	0.125517	FALSE	FALSE	FALSE	0.0139726	-0.416438	1.27294	FALSE	3.72969	1.39193	6.22446	TRUE
RVBD0348	RVBD0348	NonEssential	NonEssential	7	0.119697	2.6647	-0.0116427	0.402137	-0.00129779	-0.187574	2.599	-0.00152957	0.400951	-0.000173842	0.0827105	-0.065695	-1.12464	1.09588	0.0101131	0.00103624	0.0200231	-0.00118582	-0.14163	0.131018	FALSE	TRUE	FALSE	0.00112395	0.059423	0.26009	TRUE	0.270285	0.00914347	0.529092	TRUE
RVBD0349	RVBD0349	NonEssential	NonEssential	10	0.257562	2.65318	-0.00829612	0.400622	-0.000883701	-0.175654	2.6029	-0.00459028	0.402075	-0.000498148	-0.000628578	-0.05028	-0.994783	0.855275	0.00370584	-0.00668887	0.0145919	0.00145304	-0.137945	0.13268	FALSE	FALSE	FALSE	0.000385553	-0.0860172	0.125812	FALSE	0.175025	-0.0722824	0.430761	FALSE
RVBD0350	dnaK	Essential	Essential	124	0.970839	2.35848	-0.712967	0.430674	-0.0280042	-10.2193	3.3288	-0.684584	0.486303	-0.00487	-8.49379	0.97032	0.635657	1.06834	0.0283827	-0.141057	0.186896	0.0556286	-0.023285	0.133266	TRUE	FALSE	FALSE	0.0231342	-0.090082	1.30427	FALSE	1.72548	0.394722	2.97315	TRUE
RVBD0351	grpE	Essential	Essential	30	0.754958	3.36124	-0.662648	0.418827	-0.0150681	-9.35028	3.61139	-0.524712	0.463887	-0.00462467	-6.56895	0.250155	-0.196713	0.784027	0.137936	-0.11882	0.398645	0.0450597	-0.057036	0.146577	FALSE	FALSE	FALSE	0.0104434	-0.235558	1.11063	FALSE	2.78133	0.225339	5.2397	TRUE
RVBD0352	dnaJ1	NonEssential	Essential	7	0.36833	2.98969	-0.448994	0.403703	-0.0579125	-6.46169	3.51228	-0.372928	0.404987	-0.0488816	-5.06346	0.522595	-0.396843	1.37815	0.076066	-0.265057	0.418556	0.00128444	-0.141874	0.135023	FALSE	FALSE	FALSE	0.00903087	-4.98754	6.31449	FALSE	1.39823	-2.81692	5.6884	FALSE
RVBD0353	hspR	NonEssential	NonEssential	5	0.43231	2.68042	-0.013999	0.402262	-0.00149172	-0.172678	2.53407	-0.00712672	0.402578	-0.000699519	0.0101803	-0.146355	-1.59328	1.33039	0.00687228	-0.026946	0.0515439	0.000315947	-0.139902	0.132686	FALSE	FALSE	FALSE	0.000792205	-0.120815	0.239411	FALSE	0.182859	-0.441742	0.887369	FALSE
RVBD0354c	PPE7	NonEssential	NonEssential	12	0.289011	2.5602	-0.0192331	0.400978	-0.00204365	-0.267048	2.54516	-0.010373	0.400135	-0.00117657	-0.109082	-0.015035	-0.849294	0.802188	0.00886014	-0.0124502	0.0317742	-0.000842365	-0.133549	0.133817	FALSE	FALSE	FALSE	0.000867087	-0.0996791	0.391299	FALSE	0.157966	-0.20503	0.530362	FALSE
RVBD0355c	PPE8	NonEssential	NonEssential	54	0.0913829	2.62662	-0.0328396	0.400332	-0.00357115	-0.487053	2.57394	-0.0116402	0.400074	-0.00121532	-0.015007	-0.052685	-0.435637	0.36387	0.0211993	0.0003079	0.0420129	-0.000257242	-0.140436	0.134473	FALSE	TRUE	FALSE	0.00235583	-0.220931	0.467165	FALSE	0.472046	0.186521	0.763012	TRUE
RVBD0356c	RVBD0356c	NonEssential	NonEssential	5	0.395629	2.69738	-0.0670589	0.404442	-0.00741491	-1.04116	2.63063	-0.0392486	0.404117	-0.0041714	-0.501987	-0.06674	-1.31299	1.26853	0.0278103	-0.0741579	0.132055	-0.000325136	-0.14608	0.131281	FALSE	FALSE	FALSE	0.00324351	-0.624802	1.04753	FALSE	0.539178	-0.868769	2.08335	FALSE
RVBD0357c	purA	Essential	Essential	155	0.955449	2.3482	-0.723344	0.410309	-0.0595559	-10.586	3.30311	-0.723907	0.461626	-0.0272831	-9.37975	0.95491	0.563062	0.970707	-0.00056297	-0.196218	0.218286	0.0513165	-0.056891	0.153726	TRUE	FALSE	FALSE	0.0322728	-0.0520187	1.96207	FALSE	1.20629	-0.317243	2.73586	FALSE
RVBD0358	RVBD0358	Essential	NonEssential	53	0.782476	2.63294	-0.276438	0.505928	-0.000181161	-3.42661	2.72078	-0.183591	0.49472	-3.39174e-05	-2.22229	0.087845	-0.30116	0.48959	0.0928463	0.016136	0.176619	-0.011208	-0.072069	0.047026	FALSE	TRUE	FALSE	0.000147244	0.100419	0.125559	TRUE	1.20432	0.418658	1.95228	TRUE
RVBD0359	RVBD0359	NonEssential	NonEssential	8	0.25983	2.73459	-0.093904	0.401309	-0.0118622	-1.35735	2.72375	-0.0518302	0.401947	-0.00611277	-0.735722	-0.010835	-1.01508	0.974785	0.0420738	-0.0561715	0.153031	0.000638384	-0.136159	0.132658	FALSE	FALSE	FALSE	0.00574948	-0.979161	1.50057	FALSE	0.621629	-0.86847	2.06035	FALSE
RVBD0360c	RVBD0360c	NonEssential	NonEssential	4	0.398082	2.62595	-0.102845	0.398031	-0.0109199	-1.56504	2.69704	-0.0655979	0.397721	-0.00680854	-0.972794	0.07109	-1.37771	1.4953	0.0372475	-0.0996529	0.180165	-0.000310025	-0.13084	0.139157	FALSE	FALSE	FALSE	0.0041114	-1.18752	1.70227	FALSE	0.592244	-1.3449	2.61586	FALSE
RVBD0361	RVBD0361	NonEssential	NonEssential	6	0.335491	3.39485	-0.159213	0.405393	-0.0202133	-2.25306	2.94512	-0.0576425	0.404104	-0.0066839	-0.677306	-0.44973	-1.6682	0.69445	0.101571	-0.0286806	0.240318	-0.00128852	-0.139359	0.137932	FALSE	FALSE	FALSE	0.0135294	-0.95543	2.20007	FALSE	1.57575	-0.302955	3.27608	FALSE
RVBD0362	mgtE	NonEssential	NonEssential	11	0.24732	2.61829	-0.0714253	0.401396	-0.00814101	-1.06823	2.59139	-0.0565574	0.400967	-0.00551607	-0.786858	-0.026905	-0.902562	0.82326	0.0148679	-0.0483161	0.0795584	-0.000429309	-0.134329	0.133252	FALSE	FALSE	FALSE	0.00262494	-0.781939	1.21446	FALSE	0.281369	-0.610222	1.14113	FALSE
RVBD0363c	fba	Essential	NonEssential	85	0.971437	2.85191	-0.125655	0.455071	-0.00823221	-1.70459	2.81745	-0.0460229	0.448311	-0.00319533	-0.517318	-0.03446	-0.349473	0.281196	0.0796325	0.0294652	0.128275	-0.00675998	-0.165916	0.159664	FALSE	TRUE	FALSE	0.00503687	-0.233151	0.61624	FALSE	1.18728	0.646756	1.76313	TRUE
RVBD0364	RVBD0364	Essential	Essential	111	0.96224	3.12896	-0.684514	0.399343	-0.0106586	-10.1208	3.26036	-0.763315	0.447913	-0.00604022	-10.2185	0.1314	-0.0576214	0.420378	-0.0788009	-0.241304	0.079727	0.0485695	-0.021084	0.115862	FALSE	FALSE	FALSE	0.00461841	-0.493304	0.529074	FALSE	-0.0976917	-1.80525	1.52395	FALSE
RVBD0365c	RVBD0365c	NonEssential	NonEssential	7	0.25545	2.74376	-0.0188475	0.400913	-0.00213279	-0.326215	2.53605	-0.00577396	0.40027	-0.000574845	0.0237671	-0.20771	-1.26643	0.912945	0.0130736	-0.0077961	0.0344237	-0.00064233	-0.137294	0.133959	FALSE	FALSE	FALSE	0.00155795	-0.130804	0.277155	FALSE	0.349982	-0.019756	0.728056	FALSE
RVBD0366c	RVBD0366c	NonEssential	NonEssential	7	0.369353	2.61681	-0.0567073	0.402771	-0.00613811	-0.829755	2.70054	-0.0260502	0.40215	-0.00275029	-0.33408	0.08373	-1.10427	1.22789	0.0306571	-0.0249471	0.0891805	-0.000621415	-0.13811	0.134004	FALSE	FALSE	FALSE	0.00338782	-0.464174	0.875007	FALSE	0.495675	-0.301145	1.37888	FALSE
RVBD0367c	RVBD0367c	NonEssential	NonEssential	5	0.0377802	2.77609	-0.05797	0.407341	-0.00524675	-0.920385	2.75833	-0.045017	0.406578	-0.00406739	-0.457007	-0.017765	-1.28446	1.28426	0.0129531	-0.107158	0.142436	-0.000762962	-0.148381	0.136066	FALSE	FALSE	FALSE	0.00117936	-0.581136	0.824552	FALSE	0.463378	-1.15023	2.2696	FALSE
RVBD0368c	RVBD0368c	NonEssential	NonEssential	5	0.0692079	2.72686	-0.0203741	0.402032	-0.00212924	-0.282908	2.58018	-0.0138457	0.40085	-0.00155806	-0.0432971	-0.146685	-1.61902	1.27342	0.00652838	-0.027359	0.0348751	-0.00118125	-0.127483	0.134669	FALSE	FALSE	FALSE	0.000571184	-0.152781	0.419737	FALSE	0.239611	-0.3148	0.833115	FALSE
RVBD0369c	RVBD0369c	NonEssential	NonEssential	6	0.19544	2.75564	-0.00277985	0.413336	-0.00028897	-0.109204	2.58285	-0.00642648	0.402555	-0.000643617	0.0254809	-0.172795	-1.83451	1.33093	-0.00364663	-0.0245108	0.011753	-0.0107807	-0.134228	0.131156	FALSE	FALSE	FALSE	-0.000354646	-0.200706	-0.0408901	TRUE	0.134685	-0.452696	0.456023	FALSE
RVBD0370c	RVBD0370c	NonEssential	NonEssential	6	0.252719	2.60552	-0.00288969	0.379486	-0.000275156	-0.0957792	2.5456	-0.00375393	0.4008	-0.000422769	0.0459139	-0.05992	-1.16892	1.06389	-0.000864234	-0.0116561	0.00829317	0.0213142	-0.117991	0.161689	FALSE	FALSE	FALSE	-0.000147613	0.00444986	0.130605	TRUE	0.141693	-0.258536	0.488346	FALSE
RVBD0371c	RVBD0371c	NonEssential	NonEssential	7	0.523801	2.6524	-0.0156886	0.397881	-0.00199999	-0.254877	2.61762	-0.00292011	0.399214	-0.000296663	-0.020688	-0.03478	-1.06905	1.06083	0.0127685	-0.00052038	0.0276683	0.00133279	-0.133798	0.126875	FALSE	FALSE	FALSE	0.00170332	-0.0353984	0.244492	FALSE	0.234189	-0.092341	0.554483	FALSE
RVBD0372c	RVBD0372c	NonEssential	NonEssential	5	0.251898	2.76038	-0.0558054	0.40067	-0.00644597	-0.834724	2.35563	-0.00315326	0.401316	-0.000319091	0.17982	-0.404755	-1.86205	1.42756	0.0526521	-0.00395744	0.127772	0.000645539	-0.129489	0.139967	FALSE	FALSE	FALSE	0.00612688	-0.0600866	0.894217	FALSE	1.01454	0.0220441	2.12602	TRUE
RVBD0373c	RVBD0373c	NonEssential	NonEssential	13	0.277148	2.60379	-0.0149867	0.401365	-0.0015973	-0.250157	2.69006	-0.00497547	0.400732	-0.000534008	0.0240568	0.08626	-0.842381	0.920318	0.0100113	-0.0035476	0.0248505	-0.000632488	-0.134247	0.134742	FALSE	FALSE	FALSE	0.00106329	-0.0985576	0.210027	FALSE	0.274214	0.00695339	0.592061	TRUE
RVBD0374c	RVBD0374c	NonEssential	NonEssential	10	0.304067	2.8415	-0.121116	0.402752	-0.014354	-1.77168	2.55712	-0.0114151	0.401131	-0.00118827	-0.0294044	-0.28438	-0.982565	1.02173	0.109701	0.0147869	0.220268	-0.00162118	-0.139191	0.13594	FALSE	TRUE	FALSE	0.0131657	-0.322931	1.65692	FALSE	1.74228	0.339645	3.22038	TRUE
RVBD0375c	RVBD0375c	NonEssential	NonEssential	7	0.196876	2.64039	-0.0238412	0.401174	-0.00256951	-0.374735	2.58702	-0.00838063	0.400329	-0.000847649	-0.0319224	-0.05338	-1.2457	1.10619	0.0154606	-0.0085157	0.0400836	-0.000844848	-0.138017	0.131706	FALSE	FALSE	FALSE	0.00172186	-0.0389123	0.466463	FALSE	0.342812	-0.0988937	0.795005	FALSE
RVBD0376c	RVBD0376c	NonEssential	NonEssential	6	0.236593	2.52916	-0.0410317	0.400946	-0.00419883	-0.660817	2.74978	-0.025915	0.400354	-0.00273911	-0.239316	0.22062	-0.924802	1.31879	0.0151166	-0.050855	0.0900285	-0.000591363	-0.133912	0.133816	FALSE	FALSE	FALSE	0.00145972	-0.52588	0.63305	FALSE	0.421502	-0.532728	1.53273	FALSE
RVBD0377	RVBD0377	NonEssential	NonEssential	12	0.205474	2.82944	-0.102377	0.40062	-0.0125079	-1.49756	2.73631	-0.0548881	0.401292	-0.00598354	-0.749202	-0.09313	-1.01457	0.817843	0.0474889	-0.0497063	0.14259	0.000672031	-0.134697	0.133396	FALSE	FALSE	FALSE	0.00652437	-0.933055	1.64811	FALSE	0.748358	-0.514881	2.131	FALSE
RVBD0378	RVBD0378	Uncertain	NonEssential	2	0.00171847	2.59318	-0.0326174	0.40159	-0.00357568	-0.476062	2.24353	-0.0146649	0.400452	-0.00161949	0.0794945	-0.349645	-2.14182	1.79847	0.0179525	-0.10567	0.125492	-0.00113757	-0.134698	0.129426	FALSE	FALSE	FALSE	0.0019562	-0.322549	0.420439	FALSE	0.555557	-0.984555	2.43296	FALSE
RVBD0379	secE2	NonEssential	NonEssential	2	0.0274632	2.65584	-0.0355985	0.398645	-0.00349115	-0.524194	3.03453	-0.01251	0.381422	-0.00161792	-0.0507705	0.378685	-1.80569	2.51719	0.0230884	-0.0153147	0.067815	-0.0172236	-0.146764	0.113195	FALSE	FALSE	FALSE	0.00187323	-0.240657	0.442497	FALSE	0.473423	-0.197478	1.23795	FALSE
RVBD0380c	RVBD0380c	NonEssential	NonEssential	5	0.221312	2.64735	-0.00615733	0.398038	-0.00066363	-0.152255	2.69896	-0.00325135	0.403642	-0.000298592	-0.100617	0.051615	-1.44178	1.55292	0.00290598	-0.00521616	0.0125426	0.00560422	-0.12687	0.145208	FALSE	FALSE	FALSE	0.000365039	-0.0603393	0.0982519	FALSE	0.0516378	-0.291178	0.409866	FALSE
RVBD0381c	RVBD0381c	NonEssential	NonEssential	10	0.25221	2.67496	-0.0580151	0.401495	-0.00696491	-0.848387	2.70926	-0.0387611	0.40175	-0.00444066	-0.47824	0.03431	-0.900098	0.926253	0.0192539	-0.0515054	0.0883758	0.000255545	-0.134727	0.134771	FALSE	FALSE	FALSE	0.00252425	-0.632741	0.981351	FALSE	0.370147	-0.575489	1.39139	FALSE
RVBD0382c	pyrE	Essential	Essential	22	0.496233	2.78398	-0.769572	0.412881	-0.0128644	-11.1866	3.24767	-0.550752	0.411709	-0.00205883	-7.81413	0.463685	-0.113741	0.961585	0.21882	-0.138312	0.597226	-0.00117147	-0.098205	0.104767	FALSE	FALSE	FALSE	0.0108055	-0.311502	1.0461	FALSE	3.37244	-0.756954	7.41526	FALSE
RVBD0383c	RVBD0383c	Essential	Essential	68	0.774396	2.95889	-1.00723	0.371848	-0.189024	-14.845	3.22707	-0.863239	0.377579	-0.0840146	-12.7379	0.268175	-0.0682216	0.519678	0.143986	-0.171157	0.449746	0.00573044	-0.119207	0.148255	FALSE	FALSE	FALSE	0.10501	-0.20542	4.82578	FALSE	2.1071	-0.810571	5.07368	FALSE
RVBD0384c	clpB	Essential	Essential	166	0.912426	3.10926	-0.605309	0.420137	-0.0758959	-8.45013	3.14996	-0.296732	0.496722	-0.0120952	-3.56795	0.0407	-0.218443	0.193009	0.308577	0.192628	0.428718	0.0765842	-0.0362	0.185454	FALSE	TRUE	FALSE	0.0638008	0.76082	2.29187	TRUE	4.88218	4.17938	5.64651	TRUE
RVBD0385	RVBD0385	NonEssential	NonEssential	6	0.0834241	2.63192	-0.119988	0.400433	-0.0122422	-1.74803	2.82726	-0.0488102	0.400407	-0.00516553	-0.598404	0.195335	-0.992438	1.35425	0.0711773	-0.02971	0.17127	-2.56835e-05	-0.132255	0.141631	FALSE	FALSE	FALSE	0.00707668	-0.633093	2.0106	FALSE	1.14963	-0.210452	2.55186	FALSE
RVBD0386	RVBD0386	NonEssential	NonEssential	10	0.299276	2.70061	-0.0814457	0.401647	-0.00927764	-1.23026	2.65673	-0.0516325	0.401213	-0.00582401	-0.5767	-0.04388	-0.922405	0.866387	0.0298132	-0.065811	0.129957	-0.000433646	-0.13387	0.140346	FALSE	FALSE	FALSE	0.00345363	-0.900006	1.32006	FALSE	0.653558	-0.662375	2.11872	FALSE
RVBD0387c	RVBD0387c	NonEssential	NonEssential	16	0.302715	2.62748	-0.0316132	0.401359	-0.00356368	-0.473532	2.67969	-0.0118648	0.40191	-0.00131006	-0.10897	0.052215	-0.678999	0.790856	0.0197485	-0.0157689	0.0610525	0.000550689	-0.136644	0.134786	FALSE	FALSE	FALSE	0.00225362	-0.169363	0.542708	FALSE	0.364561	-0.170374	0.983865	FALSE
RVBD0389	purT	NonEssential	NonEssential	11	0.243736	2.8258	-0.0239081	0.400575	-0.00272741	-0.383975	2.65632	-0.00737193	0.400138	-0.000770324	-0.0522453	-0.16949	-1.01601	0.7239	0.0165362	-0.002412	0.0359648	-0.000437121	-0.133614	0.135385	FALSE	FALSE	FALSE	0.00195708	-0.22216	0.275487	FALSE	0.33173	0.00322477	0.653866	TRUE
RVBD0390	RVBD0390	NonEssential	NonEssential	6	0.309319	2.8619	-0.00446192	0.401033	-0.000484354	-0.146263	2.38631	-0.00129448	0.401432	-0.000136869	0.173269	-0.475585	-1.58729	0.779668	0.00316744	-0.00300787	0.0105425	0.000399415	-0.134543	0.137541	FALSE	FALSE	FALSE	0.000347485	0.0155097	0.119849	TRUE	0.319532	0.0626879	0.598606	TRUE
RVBD0391	metZ	NonEssential	NonEssential	6	0.397347	2.62416	-0.0726485	0.402847	-0.00878307	-1.08097	2.64833	-0.0386054	0.40326	-0.00459609	-0.438028	0.024175	-1.14045	1.2409	0.0340431	-0.0506941	0.129784	0.000412246	-0.130387	0.137049	FALSE	FALSE	FALSE	0.00418699	-0.515601	1.3392	FALSE	0.642942	-0.568658	1.97335	FALSE
RVBD0392c	ndhA	NonEssential	NonEssential	5	0.0552349	2.6892	-0.042416	0.399809	-0.00479031	-0.681392	2.57979	-0.0170056	0.404006	-0.00189301	-0.211239	-0.10941	-1.35195	1.20827	0.0254104	-0.0149609	0.0703005	0.00419721	-0.123265	0.145957	FALSE	FALSE	FALSE	0.0028973	-0.315078	0.629814	FALSE	0.470154	-0.211946	1.13233	FALSE
RVBD0393	RVBD0393	NonEssential	NonEssential	6	0.384172	2.78452	-0.0733398	0.403135	-0.00844571	-1.03404	2.55494	-0.00507742	0.401756	-0.000532322	-0.00333959	-0.22958	-1.57292	1.34704	0.0682624	-0.00456752	0.152531	-0.00137879	-0.13637	0.13675	FALSE	FALSE	FALSE	0.00791339	-0.084266	1.09599	FALSE	1.0307	-0.0441196	2.32632	FALSE
RVBD0394c	RVBD0394c	NonEssential	NonEssential	7	0.286772	2.62342	-0.0332683	0.400051	-0.00364189	-0.510866	2.58452	-0.0208988	0.400696	-0.00213675	-0.143105	-0.038905	-1.11612	1.055	0.0123696	-0.0196369	0.047971	0.000645541	-0.128601	0.142911	FALSE	FALSE	FALSE	0.00150514	-0.277268	0.612263	FALSE	0.367761	-0.154304	0.886823	FALSE
RVBD0395	RVBD0395	NonEssential	NonEssential	7	0.2656	2.64281	-0.0870183	0.402691	-0.0114189	-1.30528	2.69421	-0.0510433	0.402992	-0.00617309	-0.593938	0.05141	-1.06635	1.30301	0.035975	-0.0425399	0.110434	0.000301154	-0.137776	0.134695	FALSE	FALSE	FALSE	0.00524579	-0.756703	1.27835	FALSE	0.711337	-0.322901	1.79608	FALSE
RVBD0396	RVBD0396	NonEssential	NonEssential	6	0.455909	2.85247	-0.0222259	0.42007	-0.00196377	-0.312278	2.61348	-0.00583313	0.400763	-0.000640479	-0.0807756	-0.238985	-1.41467	0.913874	0.0163928	0.00090785	0.0325621	-0.0193068	-0.156427	0.126341	FALSE	TRUE	FALSE	0.00132329	-0.0629776	0.278014	FALSE	0.231502	-0.112633	0.562852	FALSE
RVBD0397	RVBD0397	NonEssential	NonEssential	6	0.39238	2.60339	-0.0541902	0.397112	-0.00592525	-0.782461	2.58126	-0.0248045	0.396591	-0.00261222	-0.15285	-0.022135	-1.33139	1.28939	0.0293857	-0.0311532	0.097871	-0.00052105	-0.127969	0.136511	FALSE	FALSE	FALSE	0.00331304	-0.482943	0.855316	FALSE	0.629611	-0.318393	1.63005	FALSE
RVBD0397A	RVBD0397A	NonEssential	NonEssential	6	0.370543	2.61655	-0.00333679	0.395346	-0.000300933	-0.0955114	2.57531	-0.00521524	0.399345	-0.000566	-0.0656286	-0.04124	-1.30119	1.02793	-0.00187845	-0.011696	0.00906515	0.00399937	-0.125655	0.131827	FALSE	FALSE	FALSE	-0.000265067	-0.162075	-0.0102388	TRUE	0.0298828	-0.287877	0.349242	FALSE
RVBD0398c	RVBD0398c	NonEssential	NonEssential	8	0.247966	2.68188	-0.00733373	0.400997	-0.000756781	-0.155987	2.49289	-0.00139711	0.400282	-0.000150053	0.158728	-0.18899	-1.18744	0.881507	0.00593662	-0.0031874	0.0181057	-0.000715725	-0.134348	0.134375	FALSE	FALSE	FALSE	0.000606728	-0.0464055	0.0944504	FALSE	0.314716	0.0435887	0.606997	TRUE
RVBD0399c	lpqK	NonEssential	NonEssential	6	0.257077	2.74862	-0.0213176	0.401671	-0.00234979	-0.321168	2.48412	-0.00863624	0.400286	-0.000938041	0.103603	-0.2645	-1.36667	0.969991	0.0126813	-0.0111362	0.0372251	-0.00138523	-0.135395	0.136239	FALSE	FALSE	FALSE	0.00141175	-0.288386	0.219261	FALSE	0.424771	0.0171285	0.882316	TRUE
RVBD0400c	fadE7	NonEssential	NonEssential	8	0.36732	2.66879	-0.0156846	0.401215	-0.00155389	-0.258679	2.53526	-0.00403027	0.397993	-0.000397369	0.275719	-0.133525	-1.17693	0.969	0.0116543	-0.00512787	0.0321362	-0.00322191	-0.139316	0.127797	FALSE	FALSE	FALSE	0.00115652	-0.0687162	0.244608	FALSE	0.534398	0.177994	0.966397	TRUE
RVBD0401	RVBD0401	NonEssential	NonEssential	6	0.520372	2.6432	-0.107462	0.411115	-0.0101628	-1.54102	2.79836	-0.0382431	0.406206	-0.00437035	-0.503209	0.15516	-1.39073	1.55282	0.0692192	-0.020724	0.168641	-0.00490846	-0.143658	0.138204	FALSE	FALSE	FALSE	0.00579244	-0.589689	1.21707	FALSE	1.03781	-0.339539	2.40773	FALSE
RVBD0402c	mmpL1	NonEssential	NonEssential	32	0.336415	2.6773	-0.0108132	0.40182	-0.00117143	-0.172449	2.59845	-0.00283231	0.40122	-0.000293654	0.040978	-0.07885	-0.593465	0.462469	0.00798084	-0.0004061	0.0168441	-0.000600011	-0.133352	0.135148	FALSE	FALSE	FALSE	0.000877778	-0.0371451	0.17303	FALSE	0.213427	0.0546218	0.382547	TRUE
RVBD0403c	mmpS1	NonEssential	NonEssential	8	0.386434	2.61691	-0.0176984	0.401781	-0.00190186	-0.287105	2.66319	-0.0131806	0.400872	-0.00142527	-0.156448	0.046285	-1.05559	1.10834	0.00451777	-0.0221435	0.0335679	-0.000908571	-0.144958	0.130087	FALSE	FALSE	FALSE	0.000476594	-0.306184	0.215184	FALSE	0.130657	-0.29797	0.645429	FALSE
RVBD0404	fadD30	NonEssential	NonEssential	15	0.26855	2.68183	-0.0840918	0.402591	-0.0102077	-1.25777	2.70046	-0.0581158	0.401901	-0.00686505	-0.750101	0.018625	-0.987702	0.693928	0.0259759	-0.065876	0.112741	-0.000690128	-0.135683	0.135963	FALSE	FALSE	FALSE	0.0033427	-0.889471	1.3963	FALSE	0.507665	-0.73052	1.69599	FALSE
RVBD0405	pks6	Essential	Essential	379	0.998357	2.67919	-0.0530345	0.622707	-2.91362e-05	-0.535667	2.62087	-0.028971	0.592671	-5.13186e-05	-0.228768	-0.05832	-0.2076	0.101201	0.0240635	0.0086869	0.04061	-0.0300358	-0.138516	0.074915	FALSE	TRUE	FALSE	-2.21824e-05	-0.00953278	0.00363731	FALSE	0.306899	0.178518	0.407261	TRUE
RVBD0406c	RVBD0406c	NonEssential	NonEssential	7	0.258573	2.70614	-0.0204223	0.401208	-0.00228567	-0.296276	2.51257	-0.00484397	0.40095	-0.000545401	0.155568	-0.193565	-1.25409	0.958972	0.0155784	-0.00226323	0.0338973	-0.000257878	-0.130642	0.140664	FALSE	FALSE	FALSE	0.00174027	-0.0751946	0.328835	FALSE	0.451844	0.113895	0.791227	TRUE
RVBD0407	fgd1	NonEssential	NonEssential	7	0.221459	2.62817	-0.109751	0.401601	-0.0126293	-1.57958	2.57325	-0.0593484	0.401601	-0.00646349	-0.664443	-0.054915	-1.10746	1.02137	0.0504022	-0.0520671	0.165466	-9.94167e-08	-0.134627	0.134759	FALSE	FALSE	FALSE	0.00616578	-1.07098	1.71991	FALSE	0.915139	-0.560771	2.42334	FALSE
RVBD0408	pta	NonEssential	NonEssential	19	0.222057	2.57629	-0.0545826	0.402181	-0.00656607	-0.861108	2.65469	-0.0286679	0.401595	-0.00313206	-0.377847	0.078405	-0.585081	0.755377	0.0259147	-0.0278639	0.078846	-0.000586734	-0.130382	0.138403	FALSE	FALSE	FALSE	0.00343401	-0.509911	0.792717	FALSE	0.483261	-0.283537	1.20858	FALSE
RVBD0409	ackA	NonEssential	NonEssential	5	0.247494	2.96819	-0.111303	0.401763	-0.0135781	-1.672	2.90123	-0.0598643	0.401794	-0.00686599	-0.801897	-0.06696	-1.30903	1.18644	0.0514392	-0.0672136	0.190963	3.04153e-05	-0.140643	0.134933	FALSE	FALSE	FALSE	0.00671213	-0.876297	1.91415	FALSE	0.870108	-0.921442	2.67836	FALSE
RVBD0410c	pknG	NonEssential	NonEssential	19	0.26245	2.58706	-0.229818	0.402099	-0.0340025	-3.35848	2.97762	-0.237604	0.410267	-0.0397825	-3.25884	0.390555	-0.319592	1.01823	-0.00778611	-0.136695	0.141012	0.00816777	-0.128646	0.147836	FALSE	FALSE	FALSE	-0.00578009	-2.72366	3.43315	FALSE	0.0996386	-1.25912	1.70835	FALSE
RVBD0411c	glnH	NonEssential	NonEssential	9	0.27903	2.5853	-0.24346	0.415738	-0.0397745	-3.39405	2.88625	-0.219226	0.411079	-0.0334904	-3.05354	0.300955	-0.686935	1.21165	0.0242342	-0.12069	0.151622	-0.00465883	-0.146263	0.142303	FALSE	FALSE	FALSE	0.00628416	-2.51524	3.01868	FALSE	0.340512	-1.32883	1.89256	FALSE
RVBD0412c	RVBD0412c	NonEssential	NonEssential	7	0.253853	2.55863	-0.239502	0.403329	-0.0328447	-3.46792	3.07675	-0.264039	0.403545	-0.0359959	-3.67118	0.518125	-0.670838	1.76059	-0.0245373	-0.199959	0.151697	0.000215798	-0.133033	0.137097	FALSE	FALSE	FALSE	-0.00315127	-3.44252	3.71646	FALSE	-0.203257	-2.14988	1.84916	FALSE
RVBD0413	mutT3	NonEssential	NonEssential	5	0.228912	2.70153	-0.117301	0.402068	-0.0135393	-1.77111	2.70689	-0.0666531	0.401586	-0.00769234	-0.842447	0.005365	-1.32788	1.24823	0.0506482	-0.0845462	0.204244	-0.00048206	-0.142419	0.127925	FALSE	FALSE	FALSE	0.00584695	-1.16404	1.81134	FALSE	0.928665	-1.13939	2.94615	FALSE
RVBD0414c	thiE	Essential	NonEssential	48	0.900868	3.03001	-0.150438	0.381429	-0.014493	-2.25922	2.65543	-0.0315519	0.412354	-0.000706871	-0.336922	-0.374575	-0.677012	0.202376	0.118886	0.0449975	0.201922	0.0309253	-0.104704	0.156611	FALSE	TRUE	FALSE	0.0137861	-0.127799	1.33891	FALSE	1.9223	0.847719	2.97928	TRUE
RVBD0415	thiO	Essential	Essential	96	0.951856	2.81441	-0.497625	0.440708	-9.95392e-05	-6.94699	2.91489	-0.516427	0.50875	-0.000274714	-6.11652	0.100475	0.0367483	0.607003	-0.0188018	-0.15344	0.119266	0.0680423	0.010386	0.130495	TRUE	FALSE	TRUE	-0.000175175	-0.0233559	0.0275346	FALSE	0.830469	-0.548824	2.19687	FALSE
RVBD0416	thiS	Essential	NonEssential	7	0.344001	2.53371	-0.492815	0.492876	-0.00143053	-6.23005	2.57339	-0.145997	0.535663	-6.10904e-06	-1.46445	0.03968	-0.979264	0.989267	0.346818	0.120918	0.594857	0.0427868	-0.042065	0.139095	FALSE	TRUE	FALSE	0.00142442	-0.0621039	0.00891941	FALSE	4.7656	2.64556	6.84305	TRUE
RVBD0417	thiG	Essential	Essential	77	0.916359	2.87281	-0.483177	0.571701	-0.000512365	-5.16853	2.87993	-0.542656	0.648916	-1.43694e-05	-4.59818	0.007115	-0.151754	0.496675	-0.0594795	-0.195415	0.075886	0.077215	0.01776	0.137268	FALSE	FALSE	TRUE	0.000497995	0.0248334	0.0664908	TRUE	0.570346	-0.380201	1.4914	FALSE
RVBD0418	lpqL	NonEssential	NonEssential	6	0.0997645	2.68821	-0.0173415	0.400464	-0.00181932	-0.299172	2.44384	-0.00661771	0.400899	-0.00071336	0.110463	-0.24437	-1.34868	0.981573	0.0107238	-0.0115144	0.0366034	0.000434853	-0.130616	0.134907	FALSE	FALSE	FALSE	0.00110596	-0.192822	0.212584	FALSE	0.409635	0.00495402	0.866007	TRUE
RVBD0419	lpqM	NonEssential	NonEssential	11	0.292472	2.70875	-0.0134781	0.402971	-0.00161867	-0.223668	2.61936	-0.00169419	0.400585	-0.000164746	0.0581276	-0.089395	-0.970846	0.804064	0.0117839	0.0004645	0.0225721	-0.00238514	-0.140903	0.131102	FALSE	TRUE	FALSE	0.00145392	0.014252	0.239132	TRUE	0.281795	0.0436757	0.514085	TRUE
RVBD0420c	RVBD0420c	NonEssential	NonEssential	5	0.341246	2.81737	-0.00822685	0.401527	-0.000840841	-0.0963462	2.61567	-0.00311099	0.403369	-0.000356065	0.058364	-0.201695	-1.52327	1.14696	0.00511586	-0.00570696	0.0174889	0.00184242	-0.134355	0.137063	FALSE	FALSE	FALSE	0.000484777	0.0443567	0.219683	TRUE	0.15471	-0.184	0.47636	FALSE
RVBD0421c	RVBD0421c	NonEssential	NonEssential	6	0.242233	2.64367	-0.0474805	0.401969	-0.00570464	-0.767438	2.49655	-0.0182121	0.402078	-0.00200944	-0.0742766	-0.147125	-1.28847	1.01101	0.0292684	-0.0180443	0.0787776	0.000108665	-0.137258	0.135008	FALSE	FALSE	FALSE	0.0036952	-0.395196	0.679941	FALSE	0.693161	-0.0527762	1.43277	FALSE
RVBD0422c	thiD	Essential	NonEssential	73	0.759244	2.84195	-0.180533	0.504614	-0.00026909	-2.23319	2.76899	-0.212949	0.615803	-8.55727e-06	-1.93154	-0.072955	-0.331464	0.352173	-0.0324161	-0.128736	0.06872	0.111189	0.020784	0.196865	FALSE	FALSE	TRUE	0.000260532	0.0305655	0.061597	TRUE	0.301645	-0.443571	1.08122	FALSE
RVBD0423c	thiC	Essential	Essential	144	0.945617	2.76348	-0.582795	0.505726	-0.0057074	-7.21269	3.31162	-0.594056	0.569675	-0.00329473	-6.12489	0.54814	0.433111	0.867585	-0.0112608	-0.139948	0.112563	0.0639488	-0.012943	0.140602	TRUE	FALSE	FALSE	0.00241267	-0.0996568	0.278324	FALSE	1.0878	0.20356	2.01827	TRUE
RVBD0424c	RVBD0424c	NonEssential	NonEssential	3	0.375574	2.62729	-0.00905434	0.401124	-0.000961752	-0.214776	2.50759	-0.0316729	0.400718	-0.0032221	-0.404963	-0.119705	-1.68199	1.54203	-0.0226185	-0.137842	0.0536364	-0.000406199	-0.137819	0.13028	FALSE	FALSE	FALSE	-0.00226035	-0.674524	0.019511	FALSE	-0.190188	-1.74905	1.11461	FALSE
RVBD0425c	ctpH	NonEssential	NonEssential	24	0.28223	2.64987	-0.060908	0.3988	-0.00619492	-0.937251	2.57295	-0.0220483	0.399222	-0.00217154	-0.170818	-0.076915	-0.638426	0.575929	0.0388597	-0.0008996	0.086537	0.000421693	-0.131013	0.137768	FALSE	FALSE	FALSE	0.00402339	-0.478165	0.919766	FALSE	0.766433	0.216856	1.38649	TRUE
RVBD0426c	RVBD0426c	NonEssential	NonEssential	5	0.0603921	2.64506	-0.0109147	0.400599	-0.0011582	-0.191954	2.6475	-0.00582901	0.402887	-0.000623623	0.0661845	0.00244	-1.41239	1.46029	0.00508568	-0.0117311	0.0256022	0.00228754	-0.126554	0.142595	FALSE	FALSE	FALSE	0.00053458	-0.101838	0.19753	FALSE	0.258139	-0.177901	0.714544	FALSE
RVBD0427c	xthA	NonEssential	NonEssential	8	0.256835	2.75047	-0.0599897	0.399953	-0.00672653	-0.84279	2.8066	-0.0286756	0.401473	-0.00301709	-0.3059	0.05613	-0.901995	1.09442	0.031314	-0.050513	0.123761	0.00151987	-0.128583	0.135982	FALSE	FALSE	FALSE	0.00370944	-0.406472	1.14478	FALSE	0.53689	-0.653941	1.8405	FALSE
RVBD0428c	RVBD0428c	NonEssential	NonEssential	6	0.238622	2.65009	-0.0150824	0.401164	-0.00145776	-0.233392	2.5844	-0.00272912	0.400577	-0.000263645	0.0914018	-0.06569	-1.16331	1.18093	0.0123533	-0.0021733	0.0279853	-0.000587207	-0.13063	0.136235	FALSE	FALSE	FALSE	0.00119412	-0.0131999	0.276079	FALSE	0.324794	0.0215225	0.659495	TRUE
RVBD0429c	def	Essential	Essential	67	0.901453	2.8474	-0.247613	0.544313	-0.000852107	-2.8198	2.86159	-0.193125	0.605841	-0.000272892	-1.74243	0.01419	-0.227829	0.472467	0.0544882	-0.046805	0.147751	0.0615283	-0.063298	0.187627	FALSE	FALSE	FALSE	0.000579215	-0.00613432	0.114608	FALSE	1.07737	0.473952	1.65865	TRUE
RVBD0430	RVBD0430	Essential	Essential	23	0.782176	3.38077	-0.790913	0.348295	-0.0492962	-12.3118	3.80277	-0.648931	0.401661	-0.0374765	-9.21187	0.421995	-0.0965839	0.892193	0.141982	-0.157345	0.436113	0.0533667	-0.084354	0.183699	FALSE	FALSE	FALSE	0.0118198	-3.43821	3.51326	FALSE	3.09994	-0.192842	6.58441	FALSE
RVBD0431	RVBD0431	NonEssential	Essential	8	0.0802177	3.02535	-0.734623	0.399117	-0.0473729	-10.757	4.20266	-0.829168	0.399257	-0.0484332	-11.4543	1.1773	0.67934	1.85437	-0.0945455	-0.441072	0.26835	0.000140032	-0.143179	0.129257	TRUE	FALSE	FALSE	-0.00106031	-8.17826	8.27616	FALSE	-0.697263	-4.4443	3.30779	FALSE
RVBD0432	sodC	NonEssential	NonEssential	5	0.250855	2.65544	-0.0526033	0.40151	-0.0057304	-0.773656	2.58671	-0.0215389	0.400242	-0.00243277	-0.11792	-0.068725	-1.42077	1.22974	0.0310644	-0.0282791	0.0950356	-0.00126837	-0.141644	0.131155	FALSE	FALSE	FALSE	0.00329764	-0.412577	0.778203	FALSE	0.655735	-0.215981	1.61579	FALSE
RVBD0433	RVBD0433	NonEssential	NonEssential	5	0.199511	2.7719	-0.0805971	0.401224	-0.0090724	-1.15491	2.44896	-0.0293217	0.401626	-0.00323067	-0.202609	-0.322935	-1.59933	0.987215	0.0512755	-0.0319412	0.139964	0.000402616	-0.133722	0.14006	FALSE	FALSE	FALSE	0.00584173	-0.547451	1.24479	FALSE	0.952299	-0.248247	2.19246	FALSE
RVBD0434	RVBD0434	NonEssential	NonEssential	6	0.348479	2.81668	-0.0092712	0.400387	-0.0009815	-0.179033	2.53456	-0.00391241	0.424149	-0.000471253	-0.0238821	-0.282115	-1.38585	0.809745	0.0053588	-0.00669014	0.0164233	0.023762	-0.118162	0.170735	FALSE	FALSE	FALSE	0.000510246	-0.177587	0.0720243	FALSE	0.155151	-0.109277	0.457042	FALSE
RVBD0435c	RVBD0435c	NonEssential	NonEssential	10	0.231578	2.81074	-0.0357244	0.402042	-0.00408446	-0.522545	2.60378	-0.0225279	0.401258	-0.00251733	-0.188177	-0.20696	-1.10019	0.811072	0.0131965	-0.0352613	0.0653901	-0.00078447	-0.141848	0.132325	FALSE	FALSE	FALSE	0.00156714	-0.381169	0.616566	FALSE	0.334368	-0.346256	1.12012	FALSE
RVBD0436c	pssA	NonEssential	NonEssential	5	0.198595	2.68397	-0.19935	0.399216	-0.0192822	-3.0102	3.10469	-0.0998771	0.398313	-0.00911587	-1.3309	0.42073	-0.843263	1.73193	0.0994734	-0.0195722	0.241963	-0.000903219	-0.135143	0.133909	FALSE	FALSE	FALSE	0.0101664	-1.65031	3.10022	FALSE	1.6793	0.137523	3.39905	TRUE
RVBD0437c	psd	NonEssential	NonEssential	6	0.214661	2.64742	-0.163099	0.400689	-0.0192038	-2.46532	3.24701	-0.0799233	0.401062	-0.00929865	-1.03322	0.599595	-0.847568	1.72561	0.0831754	0.004113	0.18685	0.000372936	-0.132948	0.132745	FALSE	TRUE	FALSE	0.00990515	-1.08025	2.70031	FALSE	1.43211	0.468076	2.57318	TRUE
RVBD0438c	moeA2	NonEssential	NonEssential	8	0.276549	2.58447	-0.0499922	0.401484	-0.00568513	-0.720719	2.43952	-0.0213919	0.400962	-0.00226141	-0.308993	-0.144955	-1.07063	0.88736	0.0286003	-0.0191854	0.0791249	-0.000521593	-0.143561	0.131153	FALSE	FALSE	FALSE	0.00342372	-0.312156	0.854353	FALSE	0.411727	-0.328942	1.12041	FALSE
RVBD0439c	RVBD0439c	NonEssential	NonEssential	5	0.459017	2.75309	-0.0269969	0.405795	-0.0027886	-0.37863	2.65088	-0.00620161	0.40492	-0.000585679	0.0594266	-0.10221	-1.38863	1.26584	0.0207953	-0.0107722	0.0590486	-0.000875372	-0.143057	0.134953	FALSE	FALSE	FALSE	0.00220292	0.0142092	0.503616	TRUE	0.438057	-0.126471	1.05003	FALSE
RVBD0440	groEL2	Essential	Essential	111	0.874646	2.12718	-0.916888	0.338243	-0.0487686	-15.3138	3.09756	-0.78095	0.41665	-0.0136129	-11.1626	0.970385	0.601995	1.04878	0.135938	-0.070834	0.332581	0.0784065	0.003361	0.150053	TRUE	FALSE	TRUE	0.0351558	-0.362444	2.43396	FALSE	4.15119	2.18183	6.12859	TRUE
RVBD0441c	RVBD0441c	NonEssential	NonEssential	6	0.439231	2.73125	-0.0209097	0.403182	-0.00222772	-0.264418	2.66158	-0.00306481	0.401576	-0.000321136	-0.0107795	-0.06967	-1.39642	1.20028	0.0178449	-0.00273423	0.0405466	-0.00160608	-0.131579	0.135281	FALSE	FALSE	FALSE	0.00190658	0.0152168	0.371891	TRUE	0.253639	-0.23996	0.681731	FALSE
RVBD0442c	PPE10	NonEssential	NonEssential	7	0.287389	2.63807	-0.0107519	0.400743	-0.0011861	-0.168264	2.52291	-0.0024989	0.400857	-0.00025332	0.186762	-0.11516	-1.31648	1.05562	0.00825303	-0.00549865	0.0269308	0.000113608	-0.13376	0.134908	FALSE	FALSE	FALSE	0.00093278	-0.0114496	0.218177	FALSE	0.355027	-0.015277	0.732787	FALSE
RVBD0443	RVBD0443	NonEssential	NonEssential	5	0.231502	2.7343	-0.0065454	0.400599	-0.000745362	-0.201341	2.67121	-0.0181674	0.400554	-0.00210525	-0.175688	-0.063095	-1.76436	1.58093	-0.011622	-0.0754001	0.0363092	-4.52053e-05	-0.131092	0.133432	FALSE	FALSE	FALSE	-0.00135989	-0.234831	0.222155	FALSE	0.0256535	-1.08306	0.79432	FALSE
RVBD0444c	rskA	NonEssential	NonEssential	5	0.338138	2.77208	-0.0430982	0.402458	-0.00476975	-0.620498	2.7007	-0.103243	0.397399	-0.0119828	-1.36651	-0.071375	-1.51527	1.42663	-0.0601446	-0.146901	0.0118151	-0.00505916	-0.136055	0.130755	FALSE	FALSE	FALSE	-0.00721301	-1.42303	0.870658	FALSE	-0.746016	-1.83287	0.336388	FALSE
RVBD0445c	sigK	NonEssential	NonEssential	5	0.500454	2.66617	-0.00804259	0.40778	-0.000822783	-0.282545	2.55836	-0.00457334	0.405518	-0.000441776	0.0691589	-0.10782	-1.63099	1.32767	0.00346925	-0.00754399	0.0148945	-0.00226166	-0.141651	0.139468	FALSE	FALSE	FALSE	0.000381007	0.0066673	0.192179	TRUE	0.351704	-0.0866023	0.657288	FALSE
RVBD0446c	RVBD0446c	NonEssential	NonEssential	5	0.397347	2.74059	-0.0150096	0.404379	-0.00161073	-0.253398	2.50627	-0.00494509	0.403468	-0.000511466	0.0523213	-0.234325	-1.44858	1.09626	0.0100645	-0.00993205	0.0380102	-0.000910459	-0.141443	0.13734	FALSE	FALSE	FALSE	0.00109927	-0.104298	0.211676	FALSE	0.305719	-0.142986	0.797927	FALSE
RVBD0447c	ufaA1	NonEssential	NonEssential	5	0.0974559	2.5703	-0.0126549	0.400204	-0.00135682	-0.199295	2.34325	-0.00591351	0.399662	-0.000650546	0.075515	-0.227055	-1.33348	1.23937	0.0067414	-0.0111292	0.0247342	-0.000541921	-0.136541	0.131978	FALSE	FALSE	FALSE	0.000706275	-0.113758	0.206514	FALSE	0.27481	-0.183753	0.613752	FALSE
RVBD0448c	RVBD0448c	NonEssential	NonEssential	8	0.289032	2.7555	-0.0196386	0.40073	-0.00208158	-0.284302	2.42816	-0.00555623	0.400463	-0.000531194	0.0861464	-0.32734	-1.29721	0.734236	0.0140824	-0.0002292	0.0301105	-0.000267153	-0.134641	0.134599	FALSE	FALSE	FALSE	0.00155039	-0.0728192	0.315586	FALSE	0.370449	0.0570867	0.690349	TRUE
RVBD0449c	RVBD0449c	NonEssential	NonEssential	15	0.272455	2.80481	-0.0703673	0.401197	-0.0078071	-1.03433	2.58915	-0.00977951	0.400753	-0.00107093	-0.0630656	-0.215655	-0.956806	0.609942	0.0605878	-0.0101736	0.1362	-0.000444115	-0.131689	0.135762	FALSE	FALSE	FALSE	0.00673617	-0.27989	0.991145	FALSE	0.971264	-0.0582969	2.04386	FALSE
RVBD0450c	mmpL4	NonEssential	NonEssential	37	0.309496	2.59499	-0.122441	0.411778	-0.0198862	-1.74979	2.60907	-0.0645352	0.404111	-0.00858381	-0.803138	0.01408	-0.465352	0.522958	0.0579054	0.0079458	0.11522	-0.00766758	-0.138026	0.132566	FALSE	TRUE	FALSE	0.0113024	-0.818551	1.52977	FALSE	0.946648	0.375076	1.58639	TRUE
RVBD0451c	mmpS4	NonEssential	NonEssential	6	0.194275	2.50248	-0.095893	0.404	-0.0126062	-1.45593	2.53141	-0.0582438	0.399392	-0.00566686	-0.719215	0.028935	-1.16181	1.18361	0.0376493	-0.0125419	0.0966	-0.00460847	-0.136253	0.134866	FALSE	FALSE	FALSE	0.00693939	-0.723144	1.54697	FALSE	0.736715	0.101315	1.41712	TRUE
RVBD0452	RVBD0452	NonEssential	NonEssential	9	0.223457	2.66527	-0.0550835	0.401561	-0.00652996	-0.808057	2.59984	-0.0275402	0.402133	-0.00320439	-0.381689	-0.065435	-0.949824	0.964559	0.0275433	-0.0223656	0.0747186	0.000572375	-0.128332	0.143398	FALSE	FALSE	FALSE	0.00332557	-0.317115	0.967016	FALSE	0.426367	-0.249488	1.14999	FALSE
RVBD0453	PPE11	NonEssential	NonEssential	12	0.274314	2.70897	-0.101146	0.402912	-0.0126781	-1.50673	2.58825	-0.0455174	0.402326	-0.00515435	-0.575877	-0.120725	-0.901369	0.763381	0.0556281	-0.0171209	0.131971	-0.000586039	-0.135765	0.129226	FALSE	FALSE	FALSE	0.00752377	-0.727377	1.49205	FALSE	0.930851	-0.0111065	1.99489	FALSE
RVBD0454	RVBD0454	NonEssential	NonEssential	5	0.39453	2.57856	-0.0337255	0.403295	-0.00384874	-0.583656	2.52397	-0.0105124	0.404557	-0.00114144	0.0256444	-0.054585	-1.49886	1.39555	0.0232131	-0.0194556	0.0861783	0.00126215	-0.137961	0.135053	FALSE	FALSE	FALSE	0.00270731	-0.212887	0.475535	FALSE	0.6093	-0.237401	1.49696	FALSE
RVBD0455c	RVBD0455c	NonEssential	Essential	10	0.188156	2.50628	-0.301373	0.400969	-0.0318925	-4.44609	2.66838	-0.181205	0.40009	-0.0199764	-2.60407	0.162105	-0.741354	1.00353	0.120167	-0.038002	0.301845	-0.000879661	-0.13734	0.132223	FALSE	FALSE	FALSE	0.0119162	-3.06409	4.1782	FALSE	1.84202	0.131265	3.86187	TRUE
RVBD0456A	mazF1	NonEssential	NonEssential	3	0.192567	2.66256	-0.111414	0.399243	-0.0112004	-1.67285	2.74159	-0.063823	0.399326	-0.00676617	-0.805181	0.079025	-1.58147	1.7523	0.047591	-0.0703973	0.183665	8.30914e-05	-0.138267	0.131146	FALSE	FALSE	FALSE	0.00443421	-1.12726	1.74861	FALSE	0.867668	-0.964269	2.6149	FALSE
RVBD0456B	RVBD0456B	NonEssential	NonEssential	1	0	2.91914	-0.173828	0.394349	-0.019503	-2.46945	2.71216	-0.151846	0.403077	-0.0159898	-2.21875	-0.20698	-3.32657	2.70291	0.0219825	-0.646229	0.691473	0.00872725	-0.11915	0.169348	FALSE	FALSE	FALSE	0.00351313	-1.99133	3.00664	FALSE	0.250703	-10.1264	9.34394	FALSE
RVBD0456c	echA2	NonEssential	NonEssential	8	0.241869	2.53509	-0.0537697	0.400792	-0.0059781	-0.78496	2.71597	-0.0255646	0.400538	-0.00278238	-0.198534	0.18088	-0.873092	1.13389	0.0282051	-0.0375738	0.0932857	-0.000254103	-0.137006	0.135526	FALSE	FALSE	FALSE	0.00319572	-0.235748	1.12147	FALSE	0.586426	-0.393203	1.53202	FALSE
RVBD0457c	RVBD0457c	NonEssential	NonEssential	14	0.270953	2.63955	-0.004851	0.400194	-0.000500351	-0.0652375	2.57637	-0.00220895	0.399916	-0.000240852	0.103121	-0.063185	-0.825508	0.727419	0.00264205	-0.00394997	0.0097855	-0.000277993	-0.138893	0.131108	FALSE	FALSE	FALSE	0.000259498	0.0188209	0.141655	TRUE	0.168359	-0.0279246	0.389883	FALSE
RVBD0458	RVBD0458	NonEssential	NonEssential	20	0.278791	2.63065	-0.0614967	0.4024	-0.00757448	-0.927565	2.67488	-0.0308304	0.401349	-0.00339332	-0.413549	0.04423	-0.720289	0.723576	0.0306662	-0.0046036	0.0710867	-0.00105126	-0.134361	0.137179	FALSE	FALSE	FALSE	0.00418116	-0.535055	0.813943	FALSE	0.514016	0.0119489	1.00521	TRUE
RVBD0459	RVBD0459	NonEssential	NonEssential	5	0.212571	2.62387	-0.0596065	0.400806	-0.00662484	-0.900055	2.66178	-0.034836	0.400905	-0.00401886	-0.40152	0.037905	-1.30842	1.31031	0.0247705	-0.0474502	0.112489	9.81196e-05	-0.135546	0.131502	FALSE	FALSE	FALSE	0.00260598	-0.472059	1.11258	FALSE	0.498534	-0.663276	1.65613	FALSE
RVBD0460	RVBD0460	NonEssential	NonEssential	7	0.234727	2.64371	-0.0130823	0.404567	-0.00163843	-0.170228	2.58921	-0.00369308	0.400734	-0.000383694	-0.0443751	-0.0545	-1.15758	1.04642	0.0093892	-0.0029565	0.0219555	-0.0038332	-0.143184	0.131628	FALSE	FALSE	FALSE	0.00125473	-0.180986	0.0801962	FALSE	0.125853	-0.170431	0.445826	FALSE
RVBD0461	RVBD0461	NonEssential	NonEssential	6	0.237138	2.86894	-0.0708595	0.401804	-0.00893761	-1.08107	2.6706	-0.0386116	0.402473	-0.00433444	-0.414809	-0.198345	-1.28791	1.01992	0.0322479	-0.0456392	0.112736	0.000669342	-0.133424	0.132214	FALSE	FALSE	FALSE	0.00460317	-0.687627	1.12633	FALSE	0.666261	-0.458969	1.75303	FALSE
RVBD0462	lpdC	Essential	Essential	113	0.904839	2.53478	-0.330203	0.565567	-0.00192622	-3.65081	2.99412	-0.343237	0.616775	-0.000193	-3.16212	0.45934	0.224679	0.754319	-0.0130342	-0.104287	0.071948	0.0512079	-0.032868	0.132423	TRUE	FALSE	FALSE	0.00173322	0.013307	0.169307	TRUE	0.488686	-0.176053	1.13137	FALSE
RVBD0463	RVBD0463	NonEssential	NonEssential	7	0.238534	2.64857	-0.0767799	0.401187	-0.00903862	-1.13802	2.75615	-0.060017	0.401036	-0.00708381	-0.846191	0.10758	-0.98206	1.14836	0.0167629	-0.093837	0.125729	-0.000150911	-0.130654	0.14037	FALSE	FALSE	FALSE	0.00195481	-0.969542	1.36657	FALSE	0.29183	-1.20365	1.87916	FALSE
RVBD0464c	RVBD0464c	NonEssential	NonEssential	8	0.457106	2.74409	-0.0165148	0.403152	-0.0017717	-0.285443	2.62209	-0.00516773	0.419421	-0.000443566	-0.0227904	-0.121995	-0.996462	1.04756	0.0113471	-0.00531242	0.0301825	0.0162688	-0.124686	0.154678	FALSE	FALSE	FALSE	0.00132813	-0.045851	0.294142	FALSE	0.262652	-0.0854226	0.635797	FALSE
RVBD0465c	RVBD0465c	NonEssential	NonEssential	12	0.275917	2.61235	-0.00779581	0.401427	-0.000845136	-0.122349	2.57123	-0.00136213	0.400453	-0.000138553	0.13492	-0.04113	-0.872252	0.821592	0.00643369	-0.00052658	0.013779	-0.000973613	-0.133732	0.132753	FALSE	FALSE	FALSE	0.000706583	0.0511081	0.197822	TRUE	0.257269	0.0534087	0.464469	TRUE
RVBD0466	RVBD0466	NonEssential	NonEssential	5	0.162374	2.66716	-0.0323238	0.401497	-0.00374289	-0.495207	2.64658	-0.00944928	0.40045	-0.000947272	0.023739	-0.020585	-1.36194	1.20436	0.0228745	-0.006668	0.0556343	-0.00104705	-0.13571	0.131112	FALSE	FALSE	FALSE	0.00279562	-0.265686	0.392324	FALSE	0.518946	-0.0386026	1.03683	FALSE
RVBD0467	icl1	Essential	NonEssential	82	0.933556	2.62862	-0.192243	0.713832	-9.95483e-05	-1.34487	2.67316	-0.232845	0.790334	-1.91315e-07	-1.11551	0.044535	-0.28575	0.36945	-0.0406013	-0.126484	0.039706	0.0765024	-0.007735	0.194502	FALSE	FALSE	FALSE	9.9357e-05	0.117905	0.128262	TRUE	0.229361	-0.0161691	0.485122	FALSE
RVBD0468	fadB2	NonEssential	NonEssential	3	0.266236	2.65262	-0.0319021	0.401329	-0.00352942	-0.500366	2.55058	-0.0127647	0.398512	-0.00121781	-0.154303	-0.10204	-1.76333	1.57629	0.0191374	-0.0174817	0.0606081	-0.00281698	-0.141099	0.127459	FALSE	FALSE	FALSE	0.00231161	-0.147629	0.521896	FALSE	0.346063	-0.326429	1.06824	FALSE
RVBD0469	umaA	NonEssential	NonEssential	14	0.299591	2.72492	-0.133454	0.40154	-0.01488	-1.98464	2.9203	-0.0722357	0.400706	-0.00795146	-1.00086	0.195385	-0.534743	0.924369	0.0612179	-0.0622401	0.186188	-0.000834307	-0.133943	0.134873	FALSE	FALSE	FALSE	0.00692858	-1.22527	2.01358	FALSE	0.983781	-0.673118	2.72036	FALSE
RVBD0470A	RVBD0470A	NonEssential	NonEssential	6	0.268335	2.64393	-0.0109438	0.402534	-0.00125877	-0.130685	2.70273	-0.0068082	0.400008	-0.000886164	0.106824	0.058795	-1.39631	1.45741	0.00413556	-0.0104786	0.0219714	-0.00252629	-0.134384	0.137271	FALSE	FALSE	FALSE	0.000372606	-0.064486	0.222798	FALSE	0.237509	-0.149346	0.730727	FALSE
RVBD0470c	pcaA	NonEssential	NonEssential	9	0.207841	2.76476	-0.184801	0.401073	-0.0211803	-2.72948	2.88594	-0.0648312	0.400707	-0.0069941	-0.920256	0.12119	-0.756094	1.05624	0.11997	-0.023326	0.277778	-0.000366491	-0.135002	0.135694	FALSE	FALSE	FALSE	0.0141862	-0.910151	3.01061	FALSE	1.80922	-0.183868	3.89228	FALSE
RVBD0471c	RVBD0471c	NonEssential	NonEssential	5	0.177984	2.66904	-0.0190472	0.402506	-0.00198421	-0.287338	2.70849	-0.00537882	0.397877	-0.000564084	-0.0593675	0.039445	-1.30724	1.36536	0.0136684	-0.0111135	0.0437922	-0.00462829	-0.140699	0.132207	FALSE	FALSE	FALSE	0.00142012	-0.114482	0.259332	FALSE	0.227971	-0.286295	0.778008	FALSE
RVBD0472c	RVBD0472c	NonEssential	NonEssential	8	0.21204	2.71996	-0.158455	0.399772	-0.0184616	-2.29351	2.65713	-0.0646276	0.40087	-0.00757034	-0.822613	-0.06283	-1.14331	1.09841	0.0938272	0.019919	0.197267	0.00109799	-0.133343	0.134961	FALSE	TRUE	FALSE	0.0108912	-0.571284	2.87232	FALSE	1.4709	0.532147	2.65531	TRUE
RVBD0473	RVBD0473	NonEssential	NonEssential	8	0.280335	2.55369	-0.0516864	0.401898	-0.00589426	-0.819412	2.51485	-0.0220038	0.401685	-0.002534	-0.159033	-0.038835	-1.03922	0.962095	0.0296825	-0.0235296	0.082399	-0.000213378	-0.137017	0.138008	FALSE	FALSE	FALSE	0.00336026	-0.388265	0.786852	FALSE	0.660379	-0.0818873	1.46158	FALSE
RVBD0474	RVBD0474	NonEssential	NonEssential	5	0.373541	2.60874	-0.0352153	0.393148	-0.00312616	-0.662223	2.49815	-0.0030756	0.403669	-0.000300773	0.150122	-0.1106	-1.27165	1.26043	0.0321397	0.021096	0.0564633	0.0105208	-0.128287	0.144241	FALSE	TRUE	FALSE	0.00282539	-0.147528	0.483735	FALSE	0.812344	0.489684	1.21663	TRUE
RVBD0475	hbhA	NonEssential	NonEssential	5	0.286291	2.73395	-0.0331139	0.406782	-0.00352644	-0.49029	2.41629	-0.0151622	0.410039	-0.00117869	0.00541141	-0.31766	-2.18111	1.82562	0.0179517	-0.0203517	0.0691121	0.00325687	-0.133323	0.144027	FALSE	FALSE	FALSE	0.00234774	-0.0636088	0.568584	FALSE	0.495702	-0.392816	1.38523	FALSE
RVBD0476	RVBD0476	NonEssential	NonEssential	7	0.234987	2.69046	-0.0315374	0.398452	-0.00280512	-0.415822	2.64784	-0.0237813	0.407037	-0.00294971	-0.240405	-0.042615	-1.21812	1.14744	0.00775608	-0.0142128	0.0278765	0.00858439	-0.130589	0.141522	FALSE	FALSE	FALSE	-0.000144595	-0.199664	0.60558	FALSE	0.175417	-0.201757	0.553423	FALSE
RVBD0477	RVBD0477	NonEssential	NonEssential	5	0.312962	2.61037	-0.0174635	0.403116	-0.00209148	-0.373885	2.64703	-0.00533274	0.400586	-0.000570632	0.00912418	0.03666	-1.30655	1.29324	0.0121307	-0.0050686	0.0278569	-0.00253071	-0.147847	0.130697	FALSE	FALSE	FALSE	0.00152085	-0.143434	0.209628	FALSE	0.383009	0.0175424	0.745586	TRUE
RVBD0478	deoC	NonEssential	NonEssential	5	0.403835	2.69713	-0.0394215	0.403954	-0.00389086	-0.56621	2.58218	-0.00341985	0.403384	-0.000364019	0.141828	-0.114955	-1.29031	1.28208	0.0360016	-0.00151273	0.0776152	-0.000570409	-0.13427	0.143213	FALSE	FALSE	FALSE	0.00352684	-0.0789241	0.502283	FALSE	0.708038	0.0853754	1.37184	TRUE
RVBD0479c	RVBD0479c	Essential	Essential	102	0.949499	3.29611	-0.439976	0.56253	-0.00136072	-4.68969	3.1166	-0.312072	0.59899	-0.000291876	-2.91004	-0.17951	-0.20486	0.354142	0.127904	0.01582	0.240467	0.0364598	-0.054619	0.125469	FALSE	TRUE	FALSE	0.00106884	-0.0516302	0.0812712	FALSE	1.77965	1.07121	2.54463	TRUE
RVBD0480c	RVBD0480c	NonEssential	NonEssential	7	0.261317	2.6554	-0.0148216	0.401426	-0.00170288	-0.232593	2.55439	-0.0167198	0.400616	-0.00176306	-0.0761536	-0.10101	-1.19702	1.09512	-0.00189822	-0.0374484	0.0283226	-0.000809787	-0.137024	0.135978	FALSE	FALSE	FALSE	-6.01848e-05	-0.28323	0.266461	FALSE	0.15644	-0.432008	0.762085	FALSE
RVBD0481c	RVBD0481c	NonEssential	NonEssential	5	0.494497	2.72473	-0.0629878	0.414978	-0.00615138	-0.955859	2.64049	-0.0219159	0.411445	-0.00220309	-0.142821	-0.08424	-1.35133	1.19323	0.0410719	-0.0089272	0.0949687	-0.00353317	-0.147435	0.142335	FALSE	FALSE	FALSE	0.00394829	-0.378585	0.677226	FALSE	0.813038	0.0251377	1.58815	TRUE
RVBD0482	murB	Essential	Essential	76	0.929326	3.37434	-0.972591	0.387134	-0.313359	-13.0275	3.37107	-0.830325	0.402741	-0.0582514	-11.7505	-0.003265	-0.432637	0.112659	0.142267	-0.104378	0.365102	0.0156068	-0.109107	0.141895	FALSE	FALSE	FALSE	0.255108	2.45738	8.39936	TRUE	1.277	-1.22339	3.51516	FALSE
RVBD0483	lprQ	NonEssential	NonEssential	12	0.0716192	2.96896	-0.0527482	0.40016	-0.00572855	-0.80774	2.59112	-0.0216274	0.400691	-0.00228014	-0.25684	-0.37784	-1.20379	0.528401	0.0311209	-0.0188016	0.0830781	0.000530832	-0.132461	0.141764	FALSE	FALSE	FALSE	0.00344842	-0.584746	0.625431	FALSE	0.5509	-0.17948	1.29396	FALSE
RVBD0484c	RVBD0484c	NonEssential	NonEssential	5	0.292167	2.63239	-0.018143	0.402187	-0.00190345	-0.356619	2.63944	-0.0058034	0.401237	-0.000580183	0.010994	0.007045	-1.29338	1.26803	0.0123396	-0.0112092	0.0398995	-0.000950121	-0.131321	0.138269	FALSE	FALSE	FALSE	0.00132327	-0.17423	0.204789	FALSE	0.367613	-0.117931	0.875476	FALSE
RVBD0485	RVBD0485	NonEssential	NonEssential	8	0.267319	2.61844	-0.0394466	0.403173	-0.00471309	-0.688623	2.54777	-0.0114429	0.401398	-0.00121324	0.00599416	-0.07067	-1.27108	1.07392	0.0280037	-0.00814223	0.0667461	-0.00177476	-0.146001	0.130612	FALSE	FALSE	FALSE	0.00349985	-0.22467	0.584136	FALSE	0.694617	0.0933529	1.2611	TRUE
RVBD0486	mshA	NonEssential	NonEssential	7	0.25983	2.57999	-0.159646	0.402258	-0.0192949	-2.37072	3.32206	-0.131465	0.40137	-0.0160833	-1.80695	0.74208	-0.402703	1.69012	0.028181	-0.125766	0.183007	-0.000887826	-0.137683	0.130121	FALSE	FALSE	FALSE	0.00321159	-1.93785	2.56567	FALSE	0.563774	-1.47357	2.59866	FALSE
RVBD0487	RVBD0487	NonEssential	NonEssential	8	0.21204	2.64802	-0.0278763	0.400672	-0.00317585	-0.427268	2.50138	-0.0108392	0.402365	-0.00116587	-0.0558522	-0.146635	-1.15537	0.906559	0.0170371	-0.001543	0.0376802	0.00169319	-0.133941	0.139783	FALSE	FALSE	FALSE	0.00200998	-0.198219	0.411922	FALSE	0.371416	0.0365246	0.735635	TRUE
RVBD0488	RVBD0488	NonEssential	NonEssential	7	0.405567	2.95752	-0.147046	0.402233	-0.016779	-2.10577	2.65489	-0.0446562	0.401193	-0.00468907	-0.67304	-0.30264	-1.26435	1.07681	0.10239	-0.0387334	0.260582	-0.00104014	-0.138746	0.13021	FALSE	FALSE	FALSE	0.0120899	-0.976007	2.13869	FALSE	1.43273	-0.641898	3.61451	FALSE
RVBD0489	gpm1	NonEssential	Essential	5	0.183702	3.09893	-0.435357	0.400731	-0.0478426	-6.32719	5.00028	-0.511816	0.401158	-0.0534065	-6.79015	1.90135	0.53367	2.54743	-0.0764591	-0.532949	0.373319	0.000426121	-0.13893	0.131961	TRUE	FALSE	FALSE	-0.00556387	-6.66201	6.40798	FALSE	-0.46296	-6.30762	5.40321	FALSE
RVBD0490	senX3	NonEssential	NonEssential	8	0.0686305	2.6466	-0.0375885	0.400534	-0.00396876	-0.588684	2.572	-0.00814298	0.400846	-0.000847553	-0.0182286	-0.0746	-1.02624	0.981451	0.0294455	0.0010019	0.0595941	0.000312039	-0.136064	0.132675	FALSE	TRUE	FALSE	0.00312121	-0.143327	0.588255	FALSE	0.570456	0.111805	1.03874	TRUE
RVBD0491	regX3	NonEssential	NonEssential	5	0.394002	2.64146	-0.0346754	0.403753	-0.00386768	-0.507251	2.49496	-0.0132718	0.404446	-0.00141736	-0.0205593	-0.146505	-1.45845	1.16293	0.0214037	-0.0207012	0.0723599	0.000692734	-0.13591	0.13478	FALSE	FALSE	FALSE	0.00245032	-0.205511	0.553482	FALSE	0.486692	-0.185261	1.23366	FALSE
RVBD0492A	RVBD0492A	NonEssential	NonEssential	8	0.252719	2.62655	-0.00221428	0.405508	-0.0002408	-0.0703305	2.55159	-0.00191796	0.400302	-0.000215384	0.112797	-0.07496	-1.12573	1.06796	0.000296324	-0.00564963	0.00620385	-0.00520542	-0.143949	0.134221	FALSE	FALSE	FALSE	2.54159e-05	-0.042523	0.0369913	FALSE	0.183127	-0.0709175	0.478879	FALSE
RVBD0492c	RVBD0492c	NonEssential	NonEssential	8	0.21204	2.73175	-0.00946811	0.398796	-0.000900683	-0.153419	2.56422	-0.00208233	0.401006	-0.000231207	0.204524	-0.16752	-1.11042	0.896662	0.00738578	-0.00019809	0.0157736	0.00220973	-0.138208	0.131591	FALSE	FALSE	FALSE	0.000669475	-0.0414123	0.144238	FALSE	0.357943	0.105333	0.623871	TRUE
RVBD0493c	RVBD0493c	NonEssential	NonEssential	8	0.26616	2.65811	-0.0149871	0.401854	-0.00164753	-0.260844	2.64278	-0.00724192	0.400854	-0.000748446	-0.00838574	-0.015325	-1.1253	1.08615	0.00774521	-0.00912983	0.0240161	-0.00100065	-0.137657	0.133937	FALSE	FALSE	FALSE	0.000899082	-0.091136	0.273442	FALSE	0.252458	-0.0562141	0.593059	FALSE
RVBD0494	RVBD0494	NonEssential	NonEssential	9	0.226621	2.63742	-0.014638	0.400337	-0.00148514	-0.198814	2.56159	-0.00872209	0.401226	-0.00087218	-0.0425767	-0.075835	-1.17327	1.03721	0.00591591	-0.0111829	0.0250787	0.000888993	-0.14117	0.135817	FALSE	FALSE	FALSE	0.000612957	-0.145132	0.226002	FALSE	0.156237	-0.180691	0.584655	FALSE
RVBD0495c	RVBD0495c	NonEssential	NonEssential	7	0.239153	2.94918	-0.177763	0.399281	-0.0177049	-2.62472	3.25373	-0.11732	0.400371	-0.0126764	-1.56173	0.304545	-1.03558	1.29014	0.0604431	-0.0632242	0.192891	0.00108969	-0.132893	0.133438	FALSE	FALSE	FALSE	0.00502849	-2.11622	2.49917	FALSE	1.06299	-0.524232	2.65936	FALSE
RVBD0496	RVBD0496	NonEssential	NonEssential	7	0.208716	2.66359	-0.020942	0.401283	-0.00225059	-0.351997	2.61876	-0.0058918	0.399452	-0.000535347	-0.0330172	-0.044835	-1.1897	1.05216	0.0150502	-0.00179223	0.0327134	-0.00183106	-0.135875	0.132188	FALSE	FALSE	FALSE	0.00171524	-0.0110986	0.393562	FALSE	0.31898	-0.00772812	0.636066	FALSE
RVBD0497	RVBD0497	NonEssential	NonEssential	6	0.377217	2.61259	-0.210232	0.4079	-0.0243824	-3.08682	2.75297	-0.0667664	0.40587	-0.0080583	-0.901008	0.140375	-1.04595	1.28508	0.143466	0.052584	0.255144	-0.00203062	-0.128533	0.147396	FALSE	TRUE	FALSE	0.0163241	-0.961458	2.8607	FALSE	2.18582	1.00961	3.56588	TRUE
RVBD0498	RVBD0498	NonEssential	NonEssential	11	0.277611	2.68542	-0.0209447	0.399625	-0.00228407	-0.339821	2.46425	-0.00442543	0.400399	-0.000484263	0.122032	-0.22118	-1.19901	0.821447	0.0165192	0.00209377	0.0320445	0.00077395	-0.133223	0.131342	FALSE	TRUE	FALSE	0.00179981	-0.00765217	0.391654	FALSE	0.461853	0.142431	0.781571	TRUE
RVBD0499	RVBD0499	NonEssential	NonEssential	6	0.387122	2.5872	-0.0798798	0.40735	-0.00931631	-1.17767	2.70187	-0.0261627	0.405224	-0.00296781	-0.270376	0.11466	-1.51114	1.81854	0.053717	-0.019597	0.1367	-0.00212683	-0.14738	0.13225	FALSE	FALSE	FALSE	0.0063485	-0.402818	1.10093	FALSE	0.907299	-0.239424	2.09728	FALSE
RVBD0500	proC	Essential	Essential	51	0.784288	2.74223	-0.564425	0.412315	-0.0264341	-8.23636	3.43399	-0.436329	0.45251	-0.00616564	-5.68375	0.691755	0.277222	0.967538	0.128096	-0.046231	0.315926	0.0401957	-0.072138	0.148472	TRUE	FALSE	FALSE	0.0202684	-0.477368	2.0288	FALSE	2.55262	0.541081	4.48497	TRUE
RVBD0500A	RVBD0500A	NonEssential	NonEssential	4	0.0330184	2.69803	-0.0821701	0.413282	-0.00627003	-1.20826	2.81176	-0.0442156	0.402702	-0.00385442	-0.513817	0.11373	-1.41517	1.47311	0.0379545	0.0005848	0.0729284	-0.0105801	-0.141733	0.116377	FALSE	TRUE	FALSE	0.00241561	-0.5034	1.07769	FALSE	0.694445	0.186379	1.25491	TRUE
RVBD0500B	RVBD0500B	NonEssential	NonEssential	1	0	2.36555	-0.151637	0.398761	-0.0139454	-2.45408	2.75223	-0.134953	0.403822	-0.0125762	-2.0123	0.386675	-2.7524	3.06445	0.0166845	-0.733013	0.754576	0.00506112	-0.134925	0.147745	FALSE	FALSE	FALSE	0.0013692	-2.2583	2.7777	FALSE	0.441777	-9.2494	12.3393	FALSE
RVBD0501	galE2	NonEssential	NonEssential	12	0.245953	2.69582	-0.0397051	0.402664	-0.00477362	-0.631681	2.54319	-0.00910197	0.402331	-0.00104782	-0.0249656	-0.152625	-1.11307	0.826024	0.0306032	0.00649232	0.0578587	-0.000332106	-0.139735	0.13101	FALSE	TRUE	FALSE	0.0037258	-0.194813	0.522812	FALSE	0.606715	0.201753	0.996657	TRUE
RVBD0502	RVBD0502	NonEssential	NonEssential	8	0.289011	2.66539	-0.125554	0.401419	-0.0145494	-1.87254	2.57152	-0.0193111	0.400047	-0.00191176	-0.28576	-0.093865	-1.26251	1.27947	0.106242	0.026128	0.197431	-0.00137202	-0.137978	0.129366	FALSE	TRUE	FALSE	0.0126376	-0.564164	1.57547	FALSE	1.58678	0.458463	2.85001	TRUE
RVBD0503c	cmaA2	NonEssential	NonEssential	10	0.230336	2.61295	-0.0530457	0.401557	-0.00621289	-0.781271	2.55593	-0.01863	0.402006	-0.00216986	-0.249364	-0.057025	-0.923377	0.879808	0.0344157	-0.000821	0.0754298	0.000449849	-0.130705	0.136663	FALSE	FALSE	FALSE	0.00404304	-0.315764	0.76051	FALSE	0.531908	-0.0178905	1.10209	FALSE
RVBD0504c	RVBD0504c	NonEssential	NonEssential	5	0.159049	3.31189	-0.497886	0.401664	-0.0547726	-7.07178	3.69227	-0.236008	0.401928	-0.0286476	-3.14219	0.380385	-0.797476	1.43603	0.261878	-1.4e-05	0.567579	0.000264264	-0.132599	0.137182	FALSE	FALSE	FALSE	0.026125	-3.78002	6.09901	FALSE	3.9296	0.46225	7.44599	TRUE
RVBD0505c	serB1	NonEssential	Essential	8	0.272111	2.7465	-0.236234	0.405165	-0.031748	-3.45802	2.84674	-0.0817287	0.401465	-0.00963974	-1.06276	0.10024	-0.927491	1.02258	0.154506	0.0316849	0.303016	-0.00369945	-0.14206	0.131206	FALSE	TRUE	FALSE	0.0221082	-1.32797	3.29947	FALSE	2.39526	0.730134	4.17083	TRUE
RVBD0506	mmpS2	NonEssential	NonEssential	5	0.224622	2.81916	-0.0199074	0.39516	-0.00201125	-0.31741	2.61273	-0.00289195	0.400734	-0.000313238	0.0349369	-0.20643	-1.52822	1.07556	0.0170154	0.0032337	0.0329416	0.00557402	-0.121315	0.138439	FALSE	TRUE	FALSE	0.00169801	-0.0734024	0.289725	FALSE	0.352347	0.0172324	0.718855	TRUE
RVBD0507	mmpL2	NonEssential	NonEssential	43	0.324652	2.71568	-0.0668008	0.403476	-0.00850361	-0.962236	2.63963	-0.0249259	0.402268	-0.00296569	-0.302711	-0.07605	-0.506932	0.394166	0.0418749	0.0062225	0.0870333	-0.00120825	-0.142024	0.134295	FALSE	TRUE	FALSE	0.00553792	-0.401602	0.95146	FALSE	0.659525	0.16555	1.20726	TRUE
RVBD0508	RVBD0508	NonEssential	NonEssential	4	0.0679545	2.56182	-0.0747997	0.392951	-0.00731157	-1.07066	2.42918	-0.0119185	0.402393	-0.00133208	0.124592	-0.13264	-1.49278	1.12591	0.0628812	0.0328651	0.104855	0.00944119	-0.114938	0.136721	FALSE	TRUE	FALSE	0.00597949	-0.0652249	1.16175	FALSE	1.19525	0.678556	1.81796	TRUE
RVBD0509	hemA	Essential	Essential	125	0.803124	2.38348	-1.03592	0.393288	-0.056438	-15.6133	3.14209	-0.821221	0.457408	-0.0159359	-10.7058	0.75861	0.423884	0.878747	0.214702	-0.139532	0.537553	0.0641196	-0.043301	0.167832	TRUE	FALSE	FALSE	0.040502	-0.144548	2.12867	FALSE	4.90747	1.97142	7.87684	TRUE
RVBD0510	hemC	Essential	Essential	49	0.692064	2.25793	-0.60544	0.355179	-0.0235961	-9.83393	3.08046	-0.452151	0.382694	-0.0155117	-6.68529	0.82253	0.379366	1.10976	0.153289	-0.044456	0.349216	0.0275144	-0.079654	0.135701	TRUE	FALSE	FALSE	0.00808439	-0.791026	1.27724	FALSE	3.14863	1.1335	5.28139	TRUE
RVBD0511	hemD	Essential	Essential	154	0.940357	2.48211	-0.740319	0.52255	-0.0200301	-8.90063	2.88314	-0.688443	0.527105	-0.0240449	-8.02067	0.40103	-0.0114384	0.440082	0.0518762	-0.14402	0.253815	0.00455557	-0.093716	0.107467	FALSE	FALSE	FALSE	-0.0040148	-0.52543	0.563067	FALSE	0.879967	-0.386721	2.18965	FALSE
RVBD0512	hemB	Essential	Essential	75	0.863835	2.87073	-0.56569	0.470004	-0.00495044	-7.46797	3.25719	-0.570675	0.516727	-0.000508488	-6.59738	0.386465	0.285769	0.895051	-0.00498477	-0.170107	0.171905	0.0467227	-0.025808	0.125235	TRUE	FALSE	FALSE	0.00444195	-0.0527883	0.526133	FALSE	0.87059	-0.814844	2.51868	FALSE
RVBD0513	RVBD0513	NonEssential	NonEssential	6	0.279574	2.65327	-0.0457613	0.402743	-0.00557204	-0.715151	2.73203	-0.0395515	0.402028	-0.00470446	-0.448379	0.078755	-1.18482	1.25701	0.00620977	-0.0430613	0.054447	-0.000714403	-0.136005	0.136791	FALSE	FALSE	FALSE	0.000867579	-0.525376	0.781057	FALSE	0.266771	-0.446259	0.951031	FALSE
RVBD0514	RVBD0514	NonEssential	NonEssential	5	0.300765	2.79671	-0.0102366	0.40115	-0.00109113	-0.272346	2.51604	-0.0271528	0.409417	-0.0027093	-0.393371	-0.28067	-2.0975	1.96497	-0.0169162	-0.105122	0.0495243	0.00826699	-0.138125	0.145893	FALSE	FALSE	FALSE	-0.00161817	-0.174919	0.385413	FALSE	-0.121025	-1.49921	1.10612	FALSE
RVBD0515	RVBD0515	NonEssential	NonEssential	3	0.172209	2.75169	-0.0336772	0.40183	-0.00362985	-0.544445	2.67001	-0.0273233	0.404769	-0.00307098	-0.30603	-0.081675	-2.07256	2.08129	0.00635389	-0.109522	0.138137	0.00293931	-0.127238	0.139691	FALSE	FALSE	FALSE	0.000558864	-0.335256	0.666407	FALSE	0.238415	-1.39909	2.28871	FALSE
RVBD0516c	RVBD0516c	NonEssential	NonEssential	5	0.32588	2.64356	-0.0199993	0.398892	-0.00225644	-0.307391	2.53638	-0.0104833	0.385084	-0.00114616	-0.0304511	-0.107175	-1.16932	1.26984	0.00951599	-0.0202869	0.0465766	-0.0138074	-0.138964	0.114703	FALSE	FALSE	FALSE	0.00111028	-0.241862	0.229298	FALSE	0.276939	-0.283387	0.904432	FALSE
RVBD0517	RVBD0517	NonEssential	NonEssential	16	0.2251	2.78814	-0.0616937	0.40105	-0.00709507	-0.921364	2.54222	-0.0398603	0.400807	-0.00447188	-0.444068	-0.245915	-0.88405	0.648114	0.0218333	-0.032204	0.0799573	-0.000242948	-0.136594	0.132331	FALSE	FALSE	FALSE	0.00262319	-0.638583	0.995556	FALSE	0.477296	-0.306994	1.21326	FALSE
RVBD0518	RVBD0518	NonEssential	NonEssential	11	0.253631	2.58207	-0.0192209	0.402661	-0.00231666	-0.315989	2.57096	-0.00392138	0.402047	-0.000432715	0.0616994	-0.011105	-0.883704	0.861667	0.0152996	0.00052802	0.0317033	-0.000613932	-0.149499	0.126225	FALSE	TRUE	FALSE	0.00188394	-0.0789992	0.287809	FALSE	0.377688	0.0953369	0.682928	TRUE
RVBD0519c	RVBD0519c	NonEssential	NonEssential	11	0.252971	2.70838	-0.0560879	0.399123	-0.00534677	-0.854344	2.59317	-0.0204344	0.400176	-0.00202254	-0.234764	-0.115205	-1.06468	0.863915	0.0356536	-0.0121172	0.0842409	0.00105267	-0.133485	0.13177	FALSE	FALSE	FALSE	0.00332423	-0.498241	0.738435	FALSE	0.61958	-0.087101	1.33756	FALSE
RVBD0520	RVBD0520	NonEssential	NonEssential	5	0.186534	2.66019	-0.0373658	0.401451	-0.00429147	-0.588153	2.45255	-0.00985803	0.401766	-0.00112259	0.0296554	-0.20764	-1.46747	1.12343	0.0275078	-0.00360347	0.0626289	0.000314195	-0.135361	0.134052	FALSE	FALSE	FALSE	0.00316888	-0.24168	0.49728	FALSE	0.617808	0.0595909	1.15096	TRUE
RVBD0521	RVBD0521	NonEssential	NonEssential	6	0.494535	2.41743	-0.0717368	0.410828	-0.00779	-1.1063	2.72777	-0.0369678	0.41317	-0.00376738	-0.411745	0.31034	-0.926877	1.40357	0.034769	-0.0330939	0.105923	0.00234102	-0.143378	0.14104	FALSE	FALSE	FALSE	0.00402262	-0.591296	0.83536	FALSE	0.694553	-0.331249	1.67487	FALSE
RVBD0522	gabP	NonEssential	NonEssential	28	0.289032	2.69764	-0.0751296	0.402412	-0.00926325	-1.13405	2.83033	-0.0434472	0.401653	-0.00526307	-0.554221	0.132685	-0.442825	0.683912	0.0316824	-0.0222646	0.089008	-0.00075891	-0.138188	0.130954	FALSE	FALSE	FALSE	0.00400019	-0.727222	1.08185	FALSE	0.579828	-0.138954	1.31369	FALSE
RVBD0523c	RVBD0523c	NonEssential	NonEssential	5	0.404985	2.63245	-0.00358098	0.381632	-0.000266189	-0.00616402	2.66524	-0.0035381	0.403344	-0.000355304	0.0329074	0.032785	-1.48073	1.45814	4.28836e-05	-0.00677056	0.0054567	0.0217118	-0.129972	0.166504	FALSE	FALSE	FALSE	-8.91152e-05	0.0648716	0.178651	TRUE	0.0390714	-0.284758	0.31772	FALSE
RVBD0524	hemL	Essential	Essential	138	0.899897	2.55936	-0.594709	0.480153	-0.00626834	-7.77112	3.00622	-0.456478	0.522281	-0.00294699	-5.3164	0.44686	0.15633	0.639816	0.138231	0.006035	0.270275	0.042128	-0.03437	0.121355	TRUE	TRUE	FALSE	0.00332135	-0.0335229	0.363968	FALSE	2.45472	1.472	3.40457	TRUE
RVBD0525	RVBD0525	Essential	Essential	37	0.926676	2.61524	-0.517811	0.451657	-0.0062187	-7.12536	3.00479	-0.529837	0.489049	-0.00249986	-6.64785	0.38955	-0.125899	0.815464	-0.012026	-0.130721	0.098009	0.0373922	-0.050898	0.13266	FALSE	FALSE	FALSE	0.00371884	-0.0194912	0.527964	FALSE	0.477508	-0.740049	1.66333	FALSE
RVBD0526	RVBD0526	Essential	Essential	59	0.935178	2.35354	-0.460375	0.414879	-0.057329	-6.65952	2.98114	-0.331082	0.426661	-0.0217836	-4.55508	0.627595	0.1033	0.818024	0.129292	0.002782	0.252776	0.0117818	-0.118043	0.135984	TRUE	TRUE	FALSE	0.0355453	-0.740321	2.6106	FALSE	2.10445	0.670576	3.47675	TRUE
RVBD0527	ccdA	Essential	Essential	114	0.954603	2.55265	-0.356869	0.478333	-0.00879708	-4.67566	2.69489	-0.318617	0.553414	-0.00125171	-3.48616	0.142245	-0.18793	0.36972	0.0382514	-0.065628	0.144245	0.0750816	-0.018581	0.162106	FALSE	FALSE	FALSE	0.00754537	0.122607	0.524949	TRUE	1.1895	0.342407	1.9758	TRUE
RVBD0528	RVBD0528	Essential	Essential	161	0.928281	2.49424	-0.389645	0.422225	-0.015578	-5.63033	2.7706	-0.29453	0.457521	-0.00765647	-3.89104	0.27636	-0.0292723	0.416197	0.0951145	-0.000237	0.191524	0.0352963	-0.06064	0.137133	FALSE	FALSE	FALSE	0.00792156	-0.0409739	0.783983	FALSE	1.73928	0.94079	2.47937	TRUE
RVBD0529	ccsA	Essential	Essential	153	0.911719	2.36634	-0.472857	0.377639	-0.0377332	-7.34872	2.9242	-0.345611	0.402839	-0.0157365	-5.01779	0.55786	0.233367	0.670401	0.127246	0.035184	0.21766	0.0252	-0.062554	0.110622	TRUE	TRUE	FALSE	0.0219967	3.25243e-05	1.47337	TRUE	2.33093	1.58091	3.05571	TRUE
RVBD0530	RVBD0530	NonEssential	NonEssential	11	0.290677	2.82274	-0.0985126	0.402173	-0.011584	-1.47449	2.64015	-0.0335735	0.401694	-0.00362696	-0.373607	-0.182585	-0.985115	0.650805	0.0649391	-0.0125765	0.14313	-0.000479095	-0.139866	0.128472	FALSE	FALSE	FALSE	0.00795708	-0.629329	1.36572	FALSE	1.10088	0.0855271	2.1902	TRUE
RVBD0530Ac	RVBD0530Ac	Unknown	NonEssential	5	0.059402	2.63885	-0.0234134	0.402007	-0.0025607	-0.390186	2.73787	-0.00373785	0.401393	-0.000401454	0.00489614	0.099015	-1.24322	1.40947	0.0196755	-0.000837	0.0419991	-0.000613985	-0.133514	0.135887	FALSE	FALSE	FALSE	0.00215924	0.0419459	0.467406	TRUE	0.395082	0.0051744	0.786923	TRUE
RVBD0531	RVBD0531	NonEssential	NonEssential	5	0.403128	3.03789	-0.3492	0.401771	-0.0373504	-5.0381	3.67464	-0.271165	0.401406	-0.0291538	-3.72434	0.63675	-0.482399	1.76507	0.078035	-0.338376	0.524831	-0.000364853	-0.133015	0.137998	FALSE	FALSE	FALSE	0.00819661	-4.04449	5.28431	FALSE	1.31376	-4.63504	7.13983	FALSE
RVBD0532	PE-PGRS6	NonEssential	NonEssential	9	0.271773	2.60774	-0.0854363	0.402734	-0.00967959	-1.26217	2.75442	-0.0160053	0.400659	-0.00171604	-0.314441	0.146685	-1.0364	1.12397	0.069431	-0.0109153	0.152894	-0.00207527	-0.133697	0.134057	FALSE	FALSE	FALSE	0.00796355	-0.410322	1.19223	FALSE	0.947733	-0.149141	2.20371	FALSE
RVBD0533c	fabH	NonEssential	NonEssential	7	0.252933	2.70959	-0.0378375	0.398691	-0.00337756	-0.584837	2.63453	-0.0149855	0.400783	-0.00168803	-0.043272	-0.07506	-1.25386	0.956753	0.022852	0.0058507	0.0437959	0.00209278	-0.129052	0.138815	FALSE	TRUE	FALSE	0.00168953	-0.178595	0.584972	FALSE	0.541565	0.261174	0.888715	TRUE
RVBD0534c	menA	Essential	Essential	76	0.856988	2.93247	-0.4231	0.487849	-0.00852103	-5.3643	3.01769	-0.335028	0.529275	-0.00187484	-3.68901	0.08522	-0.0393707	0.607545	0.088072	-0.102522	0.262408	0.0414254	-0.080519	0.163986	FALSE	FALSE	FALSE	0.00664618	-0.0484091	0.530083	FALSE	1.6753	0.269125	3.05809	TRUE
RVBD0535	pnp	NonEssential	NonEssential	10	0.259926	2.70022	-0.110027	0.398195	-0.0110265	-1.67329	2.91269	-0.0662508	0.398933	-0.00642926	-0.842439	0.21247	-0.659412	1.09795	0.0437758	-0.043845	0.137681	0.000738023	-0.130592	0.138228	FALSE	FALSE	FALSE	0.00459723	-1.29875	1.66587	FALSE	0.830852	-0.384974	1.99677	FALSE
RVBD0536	galE3	NonEssential	NonEssential	5	0.368988	2.67297	-0.00624514	0.404154	-0.000634537	-0.161958	2.5292	-0.00468367	0.400222	-0.000499133	0.0859959	-0.143765	-1.49164	1.4613	0.00156147	-0.0108662	0.0146288	-0.00393195	-0.131224	0.135	FALSE	FALSE	FALSE	0.000135405	-0.113544	0.0806071	FALSE	0.247954	-0.190756	0.653123	FALSE
RVBD0537c	RVBD0537c	NonEssential	NonEssential	10	0.198381	2.68524	-0.0196022	0.400143	-0.00203084	-0.316414	2.56829	-0.00885164	0.400518	-0.000830329	-0.032094	-0.11694	-1.12273	0.827677	0.0107505	-0.00439631	0.0247103	0.000375133	-0.137297	0.137278	FALSE	FALSE	FALSE	0.00120051	-0.13218	0.291806	FALSE	0.28432	-0.0157399	0.555069	FALSE
RVBD0538	RVBD0538	NonEssential	NonEssential	11	0.0843393	2.76433	-0.0567736	0.399489	-0.00616271	-0.853657	2.52406	-0.0362725	0.400509	-0.00368046	-0.34388	-0.240265	-1.09321	0.680525	0.0205011	-0.0433033	0.081852	0.00101988	-0.129665	0.142461	FALSE	FALSE	FALSE	0.00248226	-0.721853	0.798629	FALSE	0.509778	-0.379853	1.41002	FALSE
RVBD0539	RVBD0539	NonEssential	NonEssential	7	0.408983	2.60614	-0.0870463	0.40487	-0.0101432	-1.29823	2.5862	-0.0428964	0.403715	-0.00498897	-0.577273	-0.01994	-1.25343	1.07251	0.0441499	-0.0461074	0.145486	-0.00115493	-0.137969	0.136111	FALSE	FALSE	FALSE	0.00515418	-0.783935	1.20504	FALSE	0.72096	-0.625848	2.06325	FALSE
RVBD0540	RVBD0540	NonEssential	NonEssential	5	0.408324	2.58308	-0.0345896	0.402015	-0.00378501	-0.551024	2.58038	-0.00868124	0.403937	-0.000921039	-0.0547942	-0.002705	-1.30014	1.32725	0.0259083	-0.0125082	0.0686123	0.00192183	-0.135603	0.135986	FALSE	FALSE	FALSE	0.00286397	-0.143479	0.514705	FALSE	0.496229	-0.144082	1.13997	FALSE
RVBD0541c	RVBD0541c	NonEssential	NonEssential	12	0.318216	3.28619	-0.239723	0.412006	-0.034696	-3.32587	4.02177	-0.279182	0.405047	-0.0367039	-3.64603	0.73558	0.347895	1.81629	-0.039459	-0.237	0.152536	-0.00695893	-0.155038	0.129888	TRUE	FALSE	FALSE	-0.00200791	-3.53836	3.12745	FALSE	-0.320162	-2.61212	2.01711	FALSE
RVBD0542c	menE	Essential	Essential	85	0.869072	2.97209	-0.492702	0.462812	-0.00592688	-6.56039	3.05893	-0.443332	0.488142	-8.85019e-05	-5.38823	0.08684	0.00550453	0.630257	0.0493704	-0.067735	0.170354	0.0253302	-0.036829	0.086228	TRUE	FALSE	FALSE	0.00583837	-0.0328612	0.296002	FALSE	1.17217	0.0308259	2.32356	TRUE
RVBD0543c	RVBD0543c	Essential	Essential	35	0.850544	3.455	-0.67938	0.408475	-0.0997839	-9.39284	3.81417	-0.60615	0.444141	-0.037388	-7.91016	0.359165	-0.395748	0.466039	0.0732297	-0.14823	0.313542	0.0356662	-0.09333	0.160136	FALSE	FALSE	FALSE	0.0623959	-1.52055	4.70609	FALSE	1.48268	-1.12563	3.89787	FALSE
RVBD0544c	RVBD0544c	NonEssential	NonEssential	5	0.350667	3.27575	-0.1333	0.408171	-0.0152916	-1.88429	2.67714	-0.0701273	0.409741	-0.00784733	-0.925579	-0.598605	-1.80218	0.811034	0.0631724	-0.0622235	0.199603	0.00156982	-0.133049	0.146614	FALSE	FALSE	FALSE	0.00744428	-0.965575	1.82144	FALSE	0.958708	-0.794448	2.76998	FALSE
RVBD0545c	pitA	NonEssential	NonEssential	6	0.195233	2.97649	-0.0971197	0.399899	-0.00957573	-1.4676	2.55201	-0.0594663	0.397783	-0.0061465	-0.697245	-0.424485	-1.67658	0.888512	0.0376534	-0.0134135	0.0975545	-0.00211588	-0.150622	0.126347	FALSE	FALSE	FALSE	0.00342923	-0.734252	1.64553	FALSE	0.77035	0.0961525	1.42722	TRUE
RVBD0546c	RVBD0546c	NonEssential	NonEssential	8	0.278791	2.63025	-0.0089045	0.400369	-0.000928169	-0.15905	2.52124	-0.00298493	0.40074	-0.000324141	0.116608	-0.10901	-1.28731	1.07438	0.00591958	-0.00647565	0.0195958	0.000371023	-0.13441	0.137363	FALSE	FALSE	FALSE	0.000604028	-0.0775289	0.124756	FALSE	0.275658	-0.13157	0.587839	FALSE
RVBD0547c	RVBD0547c	NonEssential	NonEssential	6	0.358721	2.74658	-0.0780896	0.397543	-0.00835972	-1.12661	2.63352	-0.0438299	0.398508	-0.00437954	-0.485022	-0.11306	-1.283	1.09198	0.0342597	-0.0539903	0.12572	0.000965882	-0.134147	0.131202	FALSE	FALSE	FALSE	0.00398017	-0.76385	1.3264	FALSE	0.641585	-0.546337	1.97467	FALSE
RVBD0548c	menB	Essential	Essential	99	0.829484	3.15977	-0.427767	0.48197	-0.00803367	-5.44064	3.23002	-0.396422	0.521856	-0.00459078	-4.425	0.07025	0.326428	0.876174	0.0313446	-0.131111	0.18109	0.0398863	-0.087642	0.164038	TRUE	FALSE	FALSE	0.00344289	-0.321722	0.501642	FALSE	1.01565	-0.251126	2.26667	FALSE
RVBD0549c	RVBD0549c	NonEssential	NonEssential	5	0.342393	2.66032	-0.00743622	0.403161	-0.000732323	-0.104812	2.63334	-0.0139551	0.403094	-0.0015068	-0.118814	-0.02699	-1.34629	1.09316	-0.00651887	-0.0437857	0.0194357	-6.61995e-05	-0.124556	0.123914	FALSE	FALSE	FALSE	-0.000774478	-0.07276	0.278255	FALSE	-0.0140016	-0.676573	0.597267	FALSE
RVBD0550c	RVBD0550c	NonEssential	NonEssential	2	0.0274632	2.83364	-0.0464819	0.400414	-0.00404054	-0.700654	2.56244	-0.0728924	0.409019	-0.00636852	-0.992624	-0.271195	-2.05972	1.74487	-0.0264105	-0.51879	0.30696	0.00860477	-0.135304	0.141965	FALSE	FALSE	FALSE	-0.00232799	-1.34361	0.688971	FALSE	-0.29197	-6.68091	5.05118	FALSE
RVBD0551c	fadD8	NonEssential	NonEssential	9	0.207449	2.62279	-0.022725	0.400333	-0.00243147	-0.300998	2.56865	-0.0128197	0.400955	-0.00137349	-0.139086	-0.05414	-1.0102	0.918293	0.00990529	-0.0146987	0.0329414	0.000622229	-0.13196	0.137094	FALSE	FALSE	FALSE	0.00105798	-0.186131	0.387041	FALSE	0.161912	-0.241501	0.559868	FALSE
RVBD0552	RVBD0552	NonEssential	Essential	17	0.296089	2.91653	-0.242227	0.40486	-0.0337065	-3.49843	3.61488	-0.20087	0.403376	-0.0255486	-2.7292	0.698355	0.229421	1.52601	0.0413575	-0.137898	0.235632	-0.00148454	-0.140241	0.130221	TRUE	FALSE	FALSE	0.00815794	-2.70541	3.51426	FALSE	0.769224	-1.44944	3.13921	FALSE
RVBD0553	menC	Essential	Essential	99	0.989636	2.8876	-0.445917	0.51303	-0.00715159	-5.411	3.45295	-0.384035	0.529221	-0.00435167	-4.24294	0.56535	0.566366	1.10072	0.061882	-0.056993	0.17532	0.0161911	-0.081324	0.11528	TRUE	FALSE	FALSE	0.00279992	-0.149806	0.419002	FALSE	1.16805	0.295194	2.05638	TRUE
RVBD0554	bpoC	NonEssential	NonEssential	11	0.26245	2.68456	-0.0419511	0.400352	-0.0045001	-0.654384	2.68946	-0.00974976	0.400089	-0.0010166	-0.0463149	0.004895	-0.864599	0.915971	0.0322013	0.0038674	0.0646036	-0.000263647	-0.139058	0.130023	FALSE	TRUE	FALSE	0.0034835	-0.262589	0.555275	FALSE	0.60807	0.183114	1.0548	TRUE
RVBD0555	menD	Essential	Essential	117	0.899353	2.79366	-0.535685	0.455054	-0.00793257	-7.26287	3.1717	-0.498704	0.482676	-0.00177992	-6.1452	0.378035	0.400869	0.891236	0.0369814	-0.125319	0.196208	0.0276215	-0.056395	0.107176	TRUE	FALSE	FALSE	0.00615265	-0.055152	0.439739	FALSE	1.11768	-0.218091	2.49562	FALSE
RVBD0556	RVBD0556	Essential	NonEssential	56	0.909588	2.86765	-0.344642	0.61134	-0.000294134	-3.36705	2.80767	-0.30457	0.685183	-1.03243e-05	-2.30291	-0.05998	-0.395099	0.414995	0.0400717	-0.056684	0.134089	0.0738431	0.007367	0.140429	FALSE	FALSE	TRUE	0.000283809	-0.117232	-0.0945523	TRUE	1.06414	0.509601	1.59563	TRUE
RVBD0557	mgtA	NonEssential	NonEssential	8	0.229491	2.60907	-0.0323661	0.399345	-0.0031998	-0.518485	2.63637	-0.0157405	0.400409	-0.00154924	-0.182791	0.0273	-1.02045	1.13346	0.0166256	-0.0119475	0.0470718	0.00106398	-0.137062	0.139426	FALSE	FALSE	FALSE	0.00165056	-0.182595	0.605861	FALSE	0.335693	-0.134116	0.835446	FALSE
RVBD0558	menH	Essential	Essential	58	0.955449	2.6909	-0.478424	0.581894	-0.000722568	-5.02796	2.92134	-0.404202	0.625617	-2.11219e-05	-3.65272	0.23043	-0.0682489	0.694232	0.0742219	-0.030543	0.178028	0.0437223	-0.015816	0.104977	FALSE	FALSE	FALSE	0.000701446	0.0370907	0.0871101	TRUE	1.37524	0.666236	2.0773	TRUE
RVBD0559c	RVBD0559c	NonEssential	NonEssential	5	0.374915	2.60882	-0.00376337	0.402326	-0.000381768	-0.0811899	2.66262	-0.00288604	0.400542	-0.000327164	-0.000402251	0.05379	-1.24469	1.3586	0.000877327	-0.00762739	0.0103084	-0.00178406	-0.139257	0.134258	FALSE	FALSE	FALSE	5.46044e-05	-0.0715678	0.0502289	FALSE	0.0807876	-0.256331	0.44203	FALSE
RVBD0560c	RVBD0560c	NonEssential	NonEssential	5	0.0632318	2.621	-0.00621866	0.400667	-0.000682893	-0.138158	2.54899	-0.0226604	0.400539	-0.00263172	-0.152972	-0.07201	-1.53031	1.25022	-0.0164417	-0.0646248	0.0170842	-0.000127383	-0.130406	0.138136	FALSE	FALSE	FALSE	-0.00194883	-0.17971	0.321218	FALSE	-0.0148145	-0.870302	0.641426	FALSE
RVBD0561c	RVBD0561c	NonEssential	NonEssential	13	0.309496	2.74635	-0.0409856	0.403275	-0.0049768	-0.643778	2.55642	-0.00305968	0.400604	-0.00033612	0.0745315	-0.18993	-0.978929	0.739239	0.0379259	0.0175991	0.0618066	-0.00267114	-0.144469	0.128049	FALSE	TRUE	FALSE	0.00464068	-0.0330988	0.582722	FALSE	0.71831	0.375196	1.09615	TRUE
RVBD0562	grcC1	Essential	Essential	75	0.914333	2.64448	-0.479841	0.447092	-0.00660143	-6.64043	3.29507	-0.535537	0.51289	-0.00294587	-6.19004	0.650585	0.557661	1.1761	-0.0556959	-0.221594	0.115517	0.0657982	-0.029497	0.1551	TRUE	FALSE	FALSE	0.00365557	-0.0745944	0.559315	FALSE	0.450391	-1.02671	1.86713	FALSE
RVBD0563	htpX	NonEssential	NonEssential	10	0.22467	2.67604	-0.035327	0.401088	-0.00408119	-0.529701	2.72655	-0.11421	0.403483	-0.0146025	-1.6281	0.05052	-0.893823	0.899522	-0.0788828	-0.156617	-0.005628	0.0023953	-0.132289	0.138738	FALSE	TRUE	FALSE	-0.0105213	-1.64968	0.596652	FALSE	-1.09839	-2.09299	-0.118677	TRUE
RVBD0564c	gpdA1	NonEssential	NonEssential	7	0.228265	2.71848	-0.0108327	0.400103	-0.00110677	-0.192623	2.5368	-0.00502879	0.400925	-0.000513922	0.115896	-0.18168	-1.23389	0.920689	0.00580387	-0.0101043	0.0261235	0.000822272	-0.129084	0.137621	FALSE	FALSE	FALSE	0.000592847	-0.0385716	0.237296	FALSE	0.308519	-0.0808066	0.726163	FALSE
RVBD0565c	RVBD0565c	NonEssential	NonEssential	12	0.234068	2.72208	-0.00329961	0.402222	-0.000325243	-0.0905367	2.49665	-0.00169687	0.400523	-0.000179912	0.107264	-0.22543	-1.03009	0.622291	0.00160273	-0.00337266	0.00650264	-0.00169938	-0.13702	0.127852	FALSE	FALSE	FALSE	0.000145331	-0.0738681	0.0103889	FALSE	0.197801	0.0288034	0.38835	TRUE
RVBD0566c	RVBD0566c	NonEssential	NonEssential	4	0.193274	2.66784	-0.0083606	0.400549	-0.000891305	-0.14032	2.46595	-0.0215947	0.388175	-0.00182567	-0.138234	-0.20189	-1.54474	1.32425	-0.0132341	-0.0381806	0.0124268	-0.0123741	-0.153925	0.12479	FALSE	FALSE	FALSE	-0.000934368	-0.399895	0.0978795	FALSE	0.00208582	-0.442477	0.507595	FALSE
RVBD0567	RVBD0567	NonEssential	NonEssential	14	0.290753	2.74209	-0.0549755	0.401434	-0.00641237	-0.84547	2.65603	-0.0197726	0.400324	-0.00222106	-0.185114	-0.086065	-0.949977	0.702646	0.0352029	-0.0261091	0.0964601	-0.00111012	-0.14132	0.12746	FALSE	FALSE	FALSE	0.00419131	-0.491508	0.793453	FALSE	0.660356	-0.189629	1.57685	FALSE
RVBD0568	cyp135B1	NonEssential	NonEssential	6	0.253714	2.7753	-0.038034	0.401252	-0.00434797	-0.661734	2.54979	-0.0154324	0.40115	-0.00168104	-0.0151209	-0.22551	-1.30658	0.989632	0.0226016	-0.0201411	0.0729544	-0.000102564	-0.134309	0.134593	FALSE	FALSE	FALSE	0.00266693	-0.305307	0.576171	FALSE	0.646613	-0.0771958	1.34051	FALSE
RVBD0569	RVBD0569	NonEssential	NonEssential	4	0.192235	2.74405	-0.0627354	0.408853	-0.0052896	-0.974327	2.57037	-0.0307147	0.399338	-0.00376051	-0.302447	-0.17368	-1.55187	1.17343	0.0320207	0.0013772	0.0712142	-0.00951488	-0.157892	0.133644	FALSE	TRUE	FALSE	0.00152909	-0.655872	0.710474	FALSE	0.67188	0.186542	1.19991	TRUE
RVBD0570	nrdZ	NonEssential	NonEssential	12	0.293155	2.74679	-0.0297803	0.401391	-0.00344965	-0.52711	2.62887	-0.00979178	0.401365	-0.00105779	-0.0372764	-0.117915	-0.962147	0.848013	0.0199885	-0.0073296	0.0498125	-2.64039e-05	-0.135761	0.136375	FALSE	FALSE	FALSE	0.00239186	-0.254084	0.390125	FALSE	0.489834	0.0105484	0.917269	TRUE
RVBD0571c	RVBD0571c	NonEssential	NonEssential	6	0.252088	2.77999	-0.0376596	0.401559	-0.00432788	-0.573929	2.47831	-0.0168108	0.400267	-0.00188023	-0.0565779	-0.30168	-1.35365	0.993745	0.0208488	-0.0267359	0.0748497	-0.00129185	-0.134345	0.140689	FALSE	FALSE	FALSE	0.00244765	-0.317965	0.616056	FALSE	0.517351	-0.230701	1.28604	FALSE
RVBD0572c	RVBD0572c	NonEssential	NonEssential	5	0.404832	2.90103	-0.0197375	0.399806	-0.0020117	-0.391367	2.56138	-0.00418283	0.400072	-0.000461772	0.146495	-0.339645	-1.4556	1.41193	0.0155547	-0.00834609	0.0457525	0.000266782	-0.132697	0.136785	FALSE	FALSE	FALSE	0.00154993	-0.0752446	0.32803	FALSE	0.537862	0.0670373	1.05256	TRUE
RVBD0573c	pncB2	NonEssential	NonEssential	13	0.26855	2.63861	-0.0256405	0.400626	-0.002569	-0.387287	2.56231	-0.0100038	0.400423	-0.00105169	-0.00491807	-0.0763	-0.838688	0.751647	0.0156367	-0.0160074	0.0449561	-0.000202852	-0.134336	0.13063	FALSE	FALSE	FALSE	0.00151731	-0.198169	0.38519	FALSE	0.382369	-0.068608	0.871022	FALSE
RVBD0574c	RVBD0574c	NonEssential	NonEssential	14	0.270193	2.61917	-0.0171228	0.401817	-0.00198575	-0.269108	2.61582	-0.00328858	0.400676	-0.000332062	-0.00882501	-0.003345	-0.790327	0.800981	0.0138342	-0.00255652	0.0309767	-0.0011404	-0.13922	0.129615	FALSE	FALSE	FALSE	0.00165369	-0.0972351	0.226683	FALSE	0.260283	-0.02259	0.582124	FALSE
RVBD0575c	RVBD0575c	NonEssential	NonEssential	8	0.230589	2.68683	-0.00341072	0.400723	-0.000351508	-0.102889	2.57244	-0.0049	0.398306	-0.000462379	0.0583459	-0.114395	-1.14385	0.923156	-0.00148928	-0.00918309	0.00631784	-0.00241783	-0.142732	0.129518	FALSE	FALSE	FALSE	-0.000110871	0.0292492	0.172569	TRUE	0.161235	-0.0905323	0.403868	FALSE
RVBD0576	RVBD0576	NonEssential	NonEssential	13	0.282935	2.60327	-0.0297844	0.401305	-0.00327291	-0.522578	2.5726	-0.00948943	0.401466	-0.00107945	-0.0162301	-0.03067	-0.82723	0.788176	0.020295	-0.0024605	0.0439087	0.000161837	-0.133852	0.135969	FALSE	FALSE	FALSE	0.00219345	-0.214954	0.396725	FALSE	0.506348	0.137873	0.855586	TRUE
RVBD0577	TB27.3	NonEssential	NonEssential	7	0.361945	2.66475	-0.0490867	0.404901	-0.00522469	-0.774526	2.66388	-0.0260209	0.403511	-0.00268438	-0.376842	-0.00087	-1.15899	1.18395	0.0230658	-0.0259346	0.0696442	-0.00138942	-0.137262	0.137235	FALSE	FALSE	FALSE	0.00254032	-0.401922	0.709822	FALSE	0.397684	-0.353732	1.09415	FALSE
RVBD0578c	PE-PGRS7	NonEssential	NonEssential	6	0.297088	2.68099	-0.0500646	0.403663	-0.00610566	-0.778381	2.63774	-0.028246	0.403646	-0.00342803	-0.288456	-0.04325	-1.32976	1.22975	0.0218186	-0.0328957	0.0770265	-1.63941e-05	-0.138777	0.131432	FALSE	FALSE	FALSE	0.00267763	-0.448741	0.759063	FALSE	0.489926	-0.291972	1.32886	FALSE
RVBD0579	RVBD0579	NonEssential	NonEssential	6	0.204618	2.90019	-0.189321	0.40224	-0.0230273	-2.75662	3.06399	-0.113	0.401405	-0.0135863	-1.58185	0.163805	-0.993453	1.22572	0.0763206	-0.11448	0.272292	-0.000834995	-0.132766	0.137578	FALSE	FALSE	FALSE	0.00944093	-1.85701	3.05253	FALSE	1.17477	-1.40053	3.79859	FALSE
RVBD0580c	RVBD0580c	NonEssential	NonEssential	15	0.300918	2.71149	-0.0145803	0.400422	-0.00151848	-0.223948	2.57747	-0.00636006	0.400073	-0.000668882	0.0359517	-0.134025	-0.948615	0.604464	0.00822029	-0.00747537	0.0247192	-0.000348757	-0.134704	0.13501	FALSE	FALSE	FALSE	0.000849594	-0.142843	0.210768	FALSE	0.259899	-0.0237296	0.554437	FALSE
RVBD0581	RVBD0581	NonEssential	NonEssential	2	0.00336163	2.52872	-0.00761861	0.399995	-0.000618517	-0.27287	2.68034	-0.0254681	0.402813	-0.00294907	-0.326123	0.15162	-1.90449	2.17275	-0.0178495	-0.119295	0.0362591	0.00281762	-0.125681	0.130942	FALSE	FALSE	FALSE	-0.00233056	-0.314612	0.133991	FALSE	-0.0532529	-1.36601	1.13808	FALSE
RVBD0582	vapC26	NonEssential	NonEssential	5	0.379353	2.63071	-0.00986061	0.403469	-0.00102731	-0.179694	2.48751	-0.00309809	0.391571	-0.000272125	0.0880502	-0.1432	-1.27333	1.41085	0.00676253	-0.00762654	0.0238246	-0.0118976	-0.145821	0.130176	FALSE	FALSE	FALSE	0.00075519	-0.11156	0.0951886	FALSE	0.267744	-0.164746	0.70929	FALSE
RVBD0583c	lpqN	NonEssential	NonEssential	5	0.345456	2.64257	-0.0143577	0.401557	-0.00145032	-0.279056	2.43065	-0.00477737	0.395811	-0.000423392	0.139846	-0.21192	-1.31478	1.16382	0.00958031	-0.00655022	0.0272129	-0.00574549	-0.136705	0.126142	FALSE	FALSE	FALSE	0.00102693	-0.0717497	0.204463	FALSE	0.418902	0.081486	0.783068	TRUE
RVBD0584	RVBD0584	NonEssential	NonEssential	18	0.177914	2.60538	-0.0558762	0.400355	-0.00618289	-0.854023	2.60774	-0.025414	0.400017	-0.00268426	-0.304806	0.002365	-0.666159	0.685204	0.0304622	-0.0135679	0.0757191	-0.000337537	-0.136768	0.129395	FALSE	FALSE	FALSE	0.00349863	-0.47522	0.842209	FALSE	0.549217	-0.0459089	1.19884	FALSE
RVBD0585c	RVBD0585c	NonEssential	NonEssential	21	0.226251	2.69343	-0.0147276	0.39998	-0.00146278	-0.248752	2.66556	-0.00564354	0.400174	-0.00058196	-0.0715648	-0.02787	-0.640176	0.691464	0.0090841	-0.00419569	0.022841	0.000193515	-0.138635	0.1338	FALSE	FALSE	FALSE	0.00088082	-0.159849	0.165215	FALSE	0.177187	-0.0918448	0.421446	FALSE
RVBD0586	mce2R	NonEssential	NonEssential	6	0.180378	2.58474	-0.0298806	0.400871	-0.00314803	-0.481102	2.49656	-0.0074564	0.401138	-0.000827865	0.00455348	-0.088185	-1.20132	1.09709	0.0224242	-0.00948578	0.0549505	0.000266567	-0.139189	0.134119	FALSE	FALSE	FALSE	0.00232016	-0.226832	0.378869	FALSE	0.485655	-0.0293873	1.02184	FALSE
RVBD0587	yrbE2A	NonEssential	NonEssential	5	0.149827	2.73254	-0.0468287	0.400817	-0.00509649	-0.734428	2.57062	-0.018369	0.400572	-0.00186996	-0.133565	-0.16192	-1.53117	1.40316	0.0284597	-0.0137104	0.0719341	-0.00024525	-0.131336	0.138931	FALSE	FALSE	FALSE	0.00322653	-0.290865	0.737146	FALSE	0.600864	-0.0485009	1.2746	FALSE
RVBD0588	yrbE2B	NonEssential	NonEssential	12	0.118706	2.88221	-0.206561	0.40093	-0.0228493	-3.0021	2.73593	-0.108846	0.400593	-0.0124733	-1.43902	-0.14628	-0.851523	0.661783	0.0977154	-0.0718223	0.257348	-0.000336696	-0.131653	0.136498	FALSE	FALSE	FALSE	0.010376	-1.85107	3.05433	FALSE	1.56308	-0.756861	3.69249	FALSE
RVBD0589	mce2A	NonEssential	NonEssential	15	0.287368	2.63514	-0.0140454	0.401743	-0.00154341	-0.225267	2.614	-0.00519863	0.40118	-0.000538041	0.0677568	-0.021135	-0.766486	0.750787	0.00884679	-0.00559525	0.0250904	-0.000563359	-0.138987	0.131868	FALSE	FALSE	FALSE	0.00100537	-0.110668	0.210613	FALSE	0.293024	0.0211627	0.566225	TRUE
RVBD0590	mce2B	NonEssential	NonEssential	6	0.213758	2.86114	-0.0156616	0.401151	-0.00167932	-0.254244	2.6414	-0.0101451	0.401348	-0.00104694	-0.0598487	-0.219745	-1.29603	1.31038	0.00551647	-0.0215137	0.0351953	0.000196806	-0.145104	0.131927	FALSE	FALSE	FALSE	0.000632387	-0.152074	0.284613	FALSE	0.194395	-0.293117	0.732308	FALSE
RVBD0590A	RVBD0590A	NonEssential	NonEssential	5	0.045522	2.83646	-0.0159123	0.401281	-0.00138301	-0.242179	2.63437	-0.00443053	0.399754	-0.000497413	-0.0388722	-0.20209	-1.50027	0.977297	0.0114818	0.0009309	0.0218712	-0.00152757	-0.129039	0.12844	FALSE	TRUE	FALSE	0.000885597	-0.195801	0.0826024	FALSE	0.203307	-0.0926607	0.481389	FALSE
RVBD0591	mce2C	NonEssential	NonEssential	18	0.328796	2.63162	-0.114613	0.402373	-0.0137194	-1.7324	2.64521	-0.0417702	0.401422	-0.00507782	-0.495712	0.0136	-0.718213	0.808425	0.0728426	-0.0071328	0.153383	-0.000950259	-0.134719	0.133515	FALSE	FALSE	FALSE	0.00864157	-0.785915	1.59285	FALSE	1.23669	0.194249	2.33682	TRUE
RVBD0592	mce2D	NonEssential	NonEssential	14	0.261548	2.57375	-0.114462	0.400854	-0.0134902	-1.72265	2.52644	-0.0128289	0.401235	-0.00146387	-0.0434109	-0.04731	-0.810485	0.725514	0.101633	-0.0011056	0.211575	0.000380469	-0.136143	0.127756	FALSE	FALSE	FALSE	0.0120263	-0.543527	1.49851	FALSE	1.67924	0.188558	3.14902	TRUE
RVBD0593	lprL	NonEssential	NonEssential	12	0.240515	2.67604	-0.0366964	0.401474	-0.00433501	-0.604179	2.64506	-0.016656	0.4009	-0.00188928	-0.0353093	-0.03098	-0.855144	0.833726	0.0200405	-0.02186	0.0628802	-0.000573824	-0.134432	0.130408	FALSE	FALSE	FALSE	0.00244573	-0.312823	0.598901	FALSE	0.56887	-0.0191979	1.22168	FALSE
RVBD0594	mce2F	NonEssential	NonEssential	20	0.323009	2.70802	-0.0194233	0.402068	-0.00219099	-0.35114	2.60349	-0.00778461	0.401868	-0.000846274	0.0194703	-0.10453	-0.77689	0.678672	0.0116387	-0.00548045	0.0299352	-0.000200152	-0.132941	0.13431	FALSE	FALSE	FALSE	0.00134472	-0.147199	0.280851	FALSE	0.37061	0.0573227	0.632086	TRUE
RVBD0595c	vapC4	NonEssential	NonEssential	2	0.0291817	2.73297	-0.0527072	0.401138	-0.00569696	-0.749739	2.59353	-0.0230967	0.402185	-0.00254265	-0.140894	-0.139435	-2.13412	1.98921	0.0296105	-0.138227	0.204693	0.00104761	-0.134756	0.137584	FALSE	FALSE	FALSE	0.00315431	-0.165571	1.01803	FALSE	0.608845	-1.88345	3.20332	FALSE
RVBD0596c	RVBD0596c	NonEssential	NonEssential	5	0.264703	3.0453	-0.0278794	0.398506	-0.00292873	-0.480808	2.84273	-0.0802662	0.398128	-0.00992555	-1.07869	-0.202575	-1.68501	1.06004	-0.0523869	-0.148863	0.026326	-0.000377815	-0.12902	0.129492	FALSE	FALSE	FALSE	-0.00699683	-1.27365	0.465203	FALSE	-0.597887	-1.97849	0.603633	FALSE
RVBD0597c	RVBD0597c	NonEssential	NonEssential	7	0.266693	2.67617	-0.0257153	0.401012	-0.00301881	-0.443098	2.56046	-0.0166973	0.400976	-0.00182346	-0.126953	-0.115705	-1.19311	0.977609	0.00901796	-0.0294444	0.0461032	-3.55545e-05	-0.13807	0.13337	FALSE	FALSE	FALSE	0.00119534	-0.222998	0.529303	FALSE	0.316145	-0.278411	0.890967	FALSE
RVBD0598c	vapC27	NonEssential	NonEssential	6	0.256827	2.76824	-0.00947628	0.400426	-0.0010331	-0.139505	2.60864	-0.00651848	0.399877	-0.000711908	0.115653	-0.159605	-1.34865	1.02292	0.0029578	-0.0168862	0.0239537	-0.000549372	-0.136506	0.135263	FALSE	FALSE	FALSE	0.000321191	-0.153638	0.141333	FALSE	0.255158	-0.137416	0.708403	FALSE
RVBD0599c	RVBD0599c	NonEssential	NonEssential	5	0.43231	3.43373	-0.0179897	0.405165	-0.00195879	-0.384954	2.97353	-0.0206513	0.405003	-0.00219708	-0.256329	-0.460205	-1.65596	0.79182	-0.00266158	-0.0461396	0.0388467	-0.000162242	-0.139882	0.135013	FALSE	FALSE	FALSE	-0.000238289	-0.197721	0.417135	FALSE	0.128625	-0.527659	0.767049	FALSE
RVBD0600c	RVBD0600c	NonEssential	NonEssential	6	0.188156	2.52216	-0.0379595	0.40153	-0.0040906	-0.670101	2.43174	-0.0185145	0.400093	-0.00201977	-0.059043	-0.09041	-1.21561	1.08609	0.019445	-0.0296891	0.0729299	-0.00143676	-0.140555	0.129652	FALSE	FALSE	FALSE	0.00207083	-0.406551	0.565502	FALSE	0.611058	-0.108441	1.45734	FALSE
RVBD0601c	RVBD0601c	NonEssential	NonEssential	5	0.346217	2.65585	-0.0299369	0.400063	-0.00359678	-0.450213	2.60456	-0.0201267	0.401513	-0.00218163	-0.0825949	-0.05129	-1.43027	1.4501	0.00981023	-0.0449831	0.0590647	0.00145014	-0.136057	0.128253	FALSE	FALSE	FALSE	0.00141515	-0.29994	0.577763	FALSE	0.367618	-0.422077	1.24158	FALSE
RVBD0602c	tcrA	NonEssential	NonEssential	5	0.216088	2.7593	-0.0529932	0.402711	-0.00584573	-0.752673	2.47241	-0.0438013	0.402048	-0.00518143	-0.417027	-0.286885	-1.57999	0.9899	0.00919193	-0.0830472	0.106664	-0.000662624	-0.145883	0.128107	FALSE	FALSE	FALSE	0.000664303	-0.757072	0.9179	FALSE	0.335646	-1.04325	1.65859	FALSE
RVBD0603	RVBD0603	NonEssential	NonEssential	6	0.450394	2.61699	-0.067553	0.437701	-0.00492604	-0.953296	2.59424	-0.0367791	0.442813	-0.002441	-0.384389	-0.022745	-1.21465	1.18818	0.0307738	-0.0034379	0.0651655	0.00511222	-0.160018	0.166636	FALSE	FALSE	FALSE	0.00248504	-0.363837	0.728127	FALSE	0.568907	0.0211567	1.11308	TRUE
RVBD0604	lpqO	NonEssential	NonEssential	11	0.28999	2.77292	-0.0594674	0.401611	-0.00641388	-0.904616	2.54725	-0.00341399	0.395727	-0.000416556	0.120303	-0.225675	-1.0194	0.894256	0.0560534	-0.000899288	0.113588	-0.00588407	-0.13928	0.127506	FALSE	FALSE	FALSE	0.00599733	-0.0900332	0.809678	FALSE	1.02492	0.147944	1.83885	TRUE
RVBD0605	RVBD0605	NonEssential	NonEssential	7	0.221891	2.71064	-0.0472654	0.401669	-0.00557993	-0.720501	2.53892	-0.0196843	0.400152	-0.00217094	-0.166725	-0.17172	-1.46058	1.14266	0.0275811	-0.0122607	0.0721897	-0.00151649	-0.137944	0.130951	FALSE	FALSE	FALSE	0.00340899	-0.300876	0.753063	FALSE	0.553776	-0.0398189	1.20488	FALSE
RVBD0606	RVBD0606	NonEssential	NonEssential	7	0.322998	2.66792	-0.0289761	0.400573	-0.00313341	-0.486033	2.59423	-0.0144963	0.399842	-0.00140043	-0.129277	-0.073685	-1.24293	1.14435	0.0144798	-0.0180677	0.050557	-0.000730492	-0.138607	0.126243	FALSE	FALSE	FALSE	0.00173299	-0.173078	0.555448	FALSE	0.356756	-0.170324	0.930893	FALSE
RVBD0607	RVBD0607	Uncertain	NonEssential	8	0.279748	2.67072	-0.0455323	0.401164	-0.00524144	-0.687802	2.60286	-0.0285279	0.400585	-0.0031713	-0.289087	-0.06786	-1.08007	0.974528	0.0170044	-0.0205639	0.0534004	-0.000579058	-0.142202	0.134417	FALSE	FALSE	FALSE	0.00207014	-0.388327	0.754124	FALSE	0.398715	-0.140575	0.92789	FALSE
RVBD0608	vapB28	Uncertain	NonEssential	5	0.188293	2.972	-0.0107693	0.397134	-0.00120072	-0.1704	2.67691	-0.00761021	0.399951	-0.000839009	-0.0109122	-0.29509	-1.49371	1.02926	0.00315908	-0.0162254	0.0206067	0.00281717	-0.129951	0.138284	FALSE	FALSE	FALSE	0.000361715	0.0552622	0.362862	TRUE	0.159488	-0.238226	0.549721	FALSE
RVBD0609	vapC28	NonEssential	NonEssential	5	0.400536	2.83799	-0.00344535	0.401766	-0.000348472	-0.076918	2.67865	-0.00647094	0.401394	-0.000670326	-0.0639889	-0.159335	-1.53105	1.34817	-0.0030256	-0.0187951	0.0102502	-0.000372776	-0.134554	0.131459	FALSE	FALSE	FALSE	-0.000321853	-0.028676	0.134928	FALSE	0.0129292	-0.42088	0.453726	FALSE
RVBD0609A	RVBD0609A	Uncertain	NonEssential	4	0.0544582	2.73726	-0.00570139	0.400461	-0.000618209	-0.138235	2.2795	-0.0102215	0.407207	-0.000979442	0.142315	-0.457765	-2.24315	1.62431	-0.00452015	-0.0237155	0.0280914	0.00674694	-0.127802	0.138212	FALSE	FALSE	FALSE	-0.000361234	-0.175152	0.0648479	FALSE	0.28055	-0.348513	1.01078	FALSE
RVBD0610c	RVBD0610c	NonEssential	NonEssential	7	0.246612	2.693	-0.026817	0.400875	-0.00289077	-0.433032	2.59146	-0.00934139	0.401388	-0.000958555	-0.0268398	-0.101535	-1.13094	1.05769	0.0174756	-0.0132312	0.0514554	0.000513379	-0.129357	0.138154	FALSE	FALSE	FALSE	0.00193222	-0.119495	0.470831	FALSE	0.406192	-0.0757644	0.980991	FALSE
RVBD0611c	RVBD0611c	NonEssential	NonEssential	5	0.471711	2.65211	-0.0213506	0.402683	-0.00233431	-0.290831	2.66426	-0.00687585	0.400065	-0.000842492	0.013596	0.01216	-1.27493	1.28208	0.0144748	-0.00907823	0.0404152	-0.0026176	-0.137166	0.127184	FALSE	FALSE	FALSE	0.00149181	-0.119612	0.279651	FALSE	0.304427	-0.136206	0.793581	FALSE
RVBD0612	RVBD0612	NonEssential	NonEssential	6	0.380239	2.62644	-0.00968502	0.402888	-0.00105949	-0.116309	2.57193	-0.00302153	0.400539	-0.000325037	0.151484	-0.054505	-1.20686	1.13695	0.00666349	-0.00958528	0.0263598	-0.00234931	-0.141361	0.129812	FALSE	FALSE	FALSE	0.000734452	-0.182565	0.0433644	FALSE	0.267793	-0.120024	0.676841	FALSE
RVBD0613c	RVBD0613c	NonEssential	NonEssential	15	0.27424	2.67073	-0.0685613	0.399602	-0.00710642	-1.04203	2.54413	-0.0153022	0.400417	-0.0015866	-0.00578502	-0.126595	-0.847497	0.68255	0.0532591	0.0086025	0.101642	0.000815211	-0.1266	0.146988	FALSE	TRUE	FALSE	0.00551981	-0.375701	0.907351	FALSE	1.03625	0.449907	1.72376	TRUE
RVBD0614	RVBD0614	NonEssential	NonEssential	9	0.224415	2.54698	-0.108551	0.401303	-0.0118282	-1.64676	2.702	-0.0704143	0.401042	-0.00779836	-0.848217	0.155015	-0.820064	1.02621	0.0381365	-0.083084	0.157969	-0.000261628	-0.134966	0.131384	FALSE	FALSE	FALSE	0.00402979	-1.23824	1.72816	FALSE	0.798539	-0.880822	2.4954	FALSE
RVBD0615	RVBD0615	NonEssential	NonEssential	5	0.361009	2.70625	-0.0296464	0.400449	-0.00336562	-0.485824	2.95359	-0.0104452	0.404032	-0.000891617	-0.108036	0.247345	-1.19655	1.88981	0.0192012	-0.0075667	0.0531782	0.0035827	-0.126109	0.133779	FALSE	FALSE	FALSE	0.002474	-0.0974018	0.507346	FALSE	0.377788	-0.113631	0.899686	FALSE
RVBD0616A	RVBD0616A	NonEssential	NonEssential	2	0.0291817	2.62212	-0.0290541	0.403552	-0.00331422	-0.435024	2.55492	-0.0232837	0.402271	-0.00252235	-0.118249	-0.067195	-2.06902	2.05813	0.00577041	-0.183347	0.213186	-0.00128116	-0.139034	0.131695	FALSE	FALSE	FALSE	0.00079187	-0.241204	0.701001	FALSE	0.316775	-2.4865	3.16641	FALSE
RVBD0616c	RVBD0616c	NonEssential	NonEssential	7	0.369291	2.63219	-0.00600423	0.401649	-0.000632531	-0.122219	2.38334	-0.00224451	0.399838	-0.000424227	0.0786177	-0.248855	-1.26925	0.89305	0.00375972	-0.00437517	0.0122464	-0.00181097	-0.124852	0.117266	FALSE	FALSE	FALSE	0.000208304	0.0101634	0.140946	TRUE	0.200837	-0.0640539	0.444425	FALSE
RVBD0617	vapC29	NonEssential	NonEssential	6	0.402798	2.61231	-0.0365223	0.401356	-0.00386828	-0.516335	2.61409	-0.0187462	0.402167	-0.00206796	-0.129772	0.001785	-1.25873	1.272	0.0177761	-0.0387138	0.0813964	0.000810798	-0.132532	0.14201	FALSE	FALSE	FALSE	0.00180032	-0.388956	0.572161	FALSE	0.386563	-0.532083	1.35336	FALSE
RVBD0618	galTa	NonEssential	NonEssential	5	0.358721	2.66945	-0.0492423	0.405497	-0.00571204	-0.838847	2.77497	-0.0291379	0.404551	-0.00313114	-0.321957	0.105525	-1.1573	1.38621	0.0201044	-0.0273635	0.0627565	-0.000946006	-0.137832	0.139721	FALSE	FALSE	FALSE	0.0025809	-0.463372	0.683179	FALSE	0.51689	-0.162588	1.18935	FALSE
RVBD0619	galTb	NonEssential	NonEssential	6	0.558274	2.66005	-0.108126	0.408972	-0.0113262	-1.55313	2.6135	-0.0485234	0.406914	-0.0054546	-0.626928	-0.046555	-1.13664	1.2031	0.0596029	-0.0642948	0.185696	-0.00205738	-0.140256	0.137433	FALSE	FALSE	FALSE	0.00587161	-0.827371	1.35499	FALSE	0.926203	-0.768406	2.76923	FALSE
RVBD0620	galK	NonEssential	NonEssential	4	0.186917	2.74659	-0.0263161	0.404476	-0.00305368	-0.413441	2.33371	-0.0118519	0.403167	-0.00129393	0.0750793	-0.412875	-1.71537	1.13041	0.0144642	-0.0430816	0.0770552	-0.00130994	-0.139896	0.134474	FALSE	FALSE	FALSE	0.00175976	-0.341221	0.360124	FALSE	0.48852	-0.402076	1.42533	FALSE
RVBD0621	RVBD0621	NonEssential	NonEssential	11	0.169413	2.60475	-0.103245	0.400768	-0.0120651	-1.56031	2.62349	-0.0299253	0.401017	-0.00306881	-0.256082	0.01874	-0.885244	0.892439	0.0733195	0.0064579	0.152033	0.000249057	-0.134281	0.133447	FALSE	TRUE	FALSE	0.00899627	-0.703384	1.32905	FALSE	1.30422	0.33647	2.35525	TRUE
RVBD0622	RVBD0622	NonEssential	NonEssential	13	0.213432	2.77378	-0.0991599	0.401517	-0.0110319	-1.45696	2.63212	-0.0315276	0.400632	-0.00319917	-0.38658	-0.141655	-1.04113	0.880856	0.0676323	-0.0095427	0.150369	-0.000885217	-0.143737	0.127028	FALSE	FALSE	FALSE	0.00783276	-0.676135	1.33573	FALSE	1.07038	-0.0945826	2.15062	FALSE
RVBD0623	vapB30	NonEssential	NonEssential	2	0.0163403	2.44837	-0.0203499	0.401065	-0.00219717	-0.361244	2.55611	-0.0108281	0.394497	-0.00102254	-0.0930684	0.10774	-2.00361	2.11322	0.00952177	-0.0196384	0.0373008	-0.00656841	-0.155538	0.134965	FALSE	FALSE	FALSE	0.00117463	-0.165778	0.266257	FALSE	0.268175	-0.334399	0.922557	FALSE
RVBD0624	vapC30	NonEssential	NonEssential	9	0.314311	2.68574	-0.00498611	0.40144	-0.000545112	-0.0780722	2.48868	-0.00121829	0.398462	-0.000141516	0.132545	-0.197055	-1.12684	0.78383	0.00376782	-0.00199978	0.0115621	-0.00297824	-0.136441	0.13455	FALSE	FALSE	FALSE	0.000403596	-0.0233702	0.0907744	FALSE	0.210617	-0.0252467	0.456116	FALSE
RVBD0625c	RVBD0625c	NonEssential	NonEssential	8	0.248256	2.58663	-0.0265411	0.401543	-0.0030011	-0.42674	2.63092	-0.0063752	0.401448	-0.0006683	-0.0115356	0.0443	-0.994772	1.03905	0.0201659	-0.0061675	0.0473357	-9.47337e-05	-0.138976	0.129804	FALSE	FALSE	FALSE	0.0023328	-0.0957796	0.42777	FALSE	0.415204	-0.0215877	0.869721	FALSE
RVBD0626	RVBD0626	NonEssential	NonEssential	5	0.308845	2.58746	-0.00300594	0.403382	-0.000296178	0.0360452	2.6961	-0.00538346	0.401098	-0.000413148	0.180378	0.108635	-1.13838	1.30705	-0.00237752	-0.0169887	0.00879205	-0.00228364	-0.130077	0.131282	FALSE	FALSE	FALSE	-0.00011697	-0.144132	-0.0172185	TRUE	0.144332	-0.240758	0.525457	FALSE
RVBD0627	RVBD0627	Uncertain	NonEssential	5	0.118761	2.75113	-0.0182572	0.409448	-0.00145599	-0.237761	2.52863	-0.0135537	0.41908	-0.000872283	-0.0113398	-0.2225	-1.64978	1.15438	0.00470356	-0.0210149	0.0279281	0.00963196	-0.130055	0.154354	FALSE	FALSE	FALSE	0.000583711	-0.00875844	0.364649	FALSE	0.226421	-0.29966	0.69913	FALSE
RVBD0628c	RVBD0628c	NonEssential	NonEssential	10	0.284219	2.65944	-0.0704182	0.40158	-0.00839095	-1.09189	2.58883	-0.0332594	0.400686	-0.0035937	-0.351977	-0.070605	-1.0223	0.865687	0.0371588	-0.0348814	0.115023	-0.000894514	-0.139512	0.12935	FALSE	FALSE	FALSE	0.00479725	-0.592762	1.09509	FALSE	0.739916	-0.339933	1.79036	FALSE
RVBD0629c	recD	NonEssential	NonEssential	6	0.217523	2.7566	-0.0100475	0.402627	-0.00106673	-0.194254	2.46431	-0.00557748	0.399896	-0.000579378	0.0971776	-0.292295	-1.39729	0.935346	0.00447003	-0.0115865	0.0199235	-0.00273138	-0.139252	0.139965	FALSE	FALSE	FALSE	0.000487351	-0.181228	0.0929859	FALSE	0.291432	-0.0698397	0.665108	FALSE
RVBD0630c	recB	NonEssential	NonEssential	11	0.233248	2.73832	-0.0218054	0.40063	-0.00235976	-0.363428	2.6248	-0.0133149	0.40254	-0.00149041	-0.119662	-0.113525	-0.955283	0.82893	0.00849052	-0.0112556	0.0279014	0.00191029	-0.132265	0.134549	FALSE	FALSE	FALSE	0.000869352	-0.139715	0.39433	FALSE	0.243765	-0.075392	0.581471	FALSE
RVBD0631c	recC	NonEssential	NonEssential	16	0.286037	2.64184	-0.050942	0.40124	-0.00561028	-0.738262	2.64736	-0.0246705	0.40165	-0.00269029	-0.220019	0.00552	-0.73943	0.700486	0.0262715	-0.0166093	0.0727261	0.00041004	-0.13755	0.134084	FALSE	FALSE	FALSE	0.00291999	-0.422871	0.765482	FALSE	0.518242	-0.0962661	1.14667	FALSE
RVBD0632c	echA3	NonEssential	NonEssential	9	0.268428	2.71071	-0.020698	0.400581	-0.00220615	-0.315171	2.64352	-0.0147576	0.400958	-0.00163169	-0.101199	-0.06719	-1.09796	0.984205	0.00594039	-0.0245756	0.0404568	0.000377164	-0.137081	0.135639	FALSE	FALSE	FALSE	0.00057446	-0.213047	0.404383	FALSE	0.213972	-0.290734	0.730615	FALSE
RVBD0633c	RVBD0633c	NonEssential	NonEssential	6	0.240613	2.77319	-0.00879507	0.413529	-0.000696456	-0.100708	2.48171	-0.00119782	0.399929	-0.000129216	0.0922836	-0.29148	-1.36961	0.996598	0.00759726	0.00042816	0.0144554	-0.0135997	-0.134322	0.120848	FALSE	TRUE	FALSE	0.00056724	0.112522	0.238202	TRUE	0.192991	-0.0609705	0.517612	FALSE
RVBD0634A	RVBD0634A	NonEssential	NonEssential	5	0.233611	2.74507	-0.0126082	0.401202	-0.00127582	-0.236847	2.53222	-0.00617098	0.403859	-0.000677765	0.0184412	-0.21285	-1.45622	1.08142	0.00643724	-0.00794371	0.0202912	0.00265735	-0.130917	0.139519	FALSE	FALSE	FALSE	0.000598055	-0.242511	0.029281	FALSE	0.255289	-0.0781691	0.62352	FALSE
RVBD0634B	rpmG2	Essential	Essential	11	0.882265	2.31334	-0.419601	0.347749	-0.0165859	-6.84048	3.22039	-0.305466	0.369752	-0.00794449	-4.63279	0.907055	-0.0517962	1.56707	0.114134	0.01193	0.230487	0.0220028	-0.118625	0.154935	FALSE	TRUE	FALSE	0.00864142	-0.565275	1.9716	FALSE	2.20769	0.515355	3.83267	TRUE
RVBD0634c	RVBD0634c	NonEssential	NonEssential	11	0.0888574	2.6332	-0.017162	0.400597	-0.00180066	-0.291148	2.59768	-0.0133521	0.400074	-0.00139223	-0.0624007	-0.03552	-0.865961	0.866568	0.0038099	-0.0241499	0.030131	-0.000523634	-0.132072	0.137114	FALSE	FALSE	FALSE	0.000408427	-0.316722	0.194712	FALSE	0.228747	-0.192405	0.675586	FALSE
RVBD0635	hadA	Essential	Essential	29	0.933535	2.18524	-0.945191	0.320233	-0.106912	-15.8854	3.10485	-0.945781	0.347201	-0.0629899	-14.8693	0.91961	0.530008	1.23162	-0.000589702	-0.274789	0.287565	0.0269678	-0.101302	0.147395	TRUE	FALSE	FALSE	0.0439221	-3.65626	6.15881	FALSE	1.01609	-1.74991	3.96277	FALSE
RVBD0636	hadB	Essential	Essential	23	0.921024	2.64899	-0.890233	0.323281	-0.0323836	-15.0194	3.31786	-0.846108	0.39042	-0.00222299	-12.4088	0.66888	0.459305	1.21108	0.0441258	-0.080666	0.179452	0.0671389	-0.019428	0.150261	TRUE	FALSE	FALSE	0.0301606	-0.301588	2.24	FALSE	2.61053	0.566891	4.34872	TRUE
RVBD0637	hadC	NonEssential	Essential	6	0.212672	3.48271	-0.631866	0.402215	-0.0654246	-8.87509	5.0062	-0.448834	0.401719	-0.0510989	-5.82673	1.52349	0.535498	1.99879	0.183031	-0.157906	0.571531	-0.000496127	-0.13474	0.138828	TRUE	FALSE	FALSE	0.0143257	-6.06938	7.86619	FALSE	3.04836	-0.590497	7.3751	FALSE
RVBD0638	secE1	Essential	Essential	33	0.890627	2.14906	-1.31208	0.375501	-0.324125	-19.3434	3.2274	-1.14321	0.351665	-0.102943	-17.6769	1.07833	0.57176	1.38672	0.168879	-0.20224	0.54086	-0.0238361	-0.154877	0.115373	TRUE	FALSE	FALSE	0.221182	0.426933	9.49814	TRUE	1.66646	-2.26926	5.39066	FALSE
RVBD0639	nusG	Essential	Essential	48	0.955449	2.18522	-1.31114	0.348913	-0.234566	-20.5926	3.01594	-1.13482	0.332324	-0.119272	-18.1883	0.83072	0.368689	1.00428	0.17632	-0.14395	0.511274	-0.0165891	-0.143072	0.111625	TRUE	FALSE	FALSE	0.115294	-1.73135	6.76494	FALSE	2.40434	-0.595692	5.38463	FALSE
RVBD0640	rplK	NonEssential	Essential	5	0.329539	2.24579	-0.932884	0.391186	-0.0402444	-14.2893	3.14684	-0.740768	0.393998	-0.0455884	-10.917	0.90105	-0.181392	1.88321	0.192116	-0.474412	0.905798	0.00281171	-0.124183	0.13526	FALSE	FALSE	FALSE	-0.00534394	-9.68276	7.23382	FALSE	3.37226	-6.71095	13.6287	FALSE
RVBD0641	rplA	Essential	Essential	56	0.923269	2.20525	-0.853857	0.359883	-0.0205471	-13.8103	2.79516	-0.653928	0.423187	-0.00384527	-9.28391	0.589915	0.0942643	0.790278	0.199929	0.012203	0.381896	0.0633039	-0.01427	0.146519	TRUE	TRUE	FALSE	0.0167019	-0.338892	1.38816	FALSE	4.52636	2.31837	6.71194	TRUE
RVBD0642c	mmaA4	NonEssential	NonEssential	8	0.251231	2.74312	-0.0511737	0.40421	-0.00635984	-0.779917	2.76288	-0.0768478	0.399711	-0.00807192	-0.978925	0.01976	-1.01059	1.01881	-0.0256741	-0.0769417	0.0179053	-0.0044986	-0.137492	0.13201	FALSE	FALSE	FALSE	-0.00171207	-1.25862	0.694471	FALSE	-0.199008	-0.766394	0.413101	FALSE
RVBD0643c	mmaA3	NonEssential	NonEssential	7	0.251252	3.13122	-0.0101541	0.401093	-0.00107195	-0.150389	2.66726	-0.0152735	0.399973	-0.00153204	-0.13343	-0.463955	-1.47129	0.719447	-0.00511942	-0.0374531	0.0234158	-0.00112068	-0.144932	0.125679	FALSE	FALSE	FALSE	-0.000460099	-0.513232	-0.0633201	TRUE	0.0169588	-0.490472	0.492034	FALSE
RVBD0644c	mmaA2	NonEssential	NonEssential	9	0.202874	2.84903	-0.0521526	0.401014	-0.00611218	-0.723202	2.74878	-0.0161268	0.400575	-0.00174686	-0.176711	-0.10024	-1.1005	0.882624	0.0360258	-0.0110101	0.0836867	-0.0004387	-0.133811	0.138132	FALSE	FALSE	FALSE	0.00436531	-0.0704512	1.03421	FALSE	0.54649	-0.135691	1.21528	FALSE
RVBD0645c	mmaA1	NonEssential	NonEssential	12	0.255396	2.6553	-0.0175935	0.400516	-0.00179833	-0.28842	2.7521	-0.00689475	0.400121	-0.000748267	-0.0866218	0.09679	-0.690545	1.11886	0.0106988	-0.00875991	0.030147	-0.000395243	-0.129696	0.138847	FALSE	FALSE	FALSE	0.00105006	-0.199524	0.208573	FALSE	0.201799	-0.130166	0.542313	FALSE
RVBD0646c	lipG	NonEssential	NonEssential	9	0.234912	2.6669	-0.0450618	0.400543	-0.0051354	-0.680055	2.68235	-0.0188187	0.400933	-0.00184099	-0.10664	0.01544	-0.944432	0.990628	0.0262431	-0.0136909	0.0642155	0.000389924	-0.137243	0.131796	FALSE	FALSE	FALSE	0.00329441	-0.308984	0.711725	FALSE	0.573415	0.0310994	1.16257	TRUE
RVBD0647c	RVBD0647c	Essential	Essential	107	0.938523	2.93917	-0.520635	0.359039	-0.0272428	-8.20002	3.12968	-0.309001	0.431822	-0.00790251	-4.19855	0.19051	0.0212046	0.539296	0.211633	0.075536	0.351329	0.0727834	-0.041952	0.183039	TRUE	TRUE	FALSE	0.0193403	-0.352816	1.56657	FALSE	4.00147	2.50836	5.47098	TRUE
RVBD0648	RVBD0648	NonEssential	NonEssential	12	0.302715	2.80933	-0.064697	0.402923	-0.00783288	-0.965995	2.60466	-0.0319567	0.402831	-0.00361503	-0.433481	-0.20467	-1.01448	0.688843	0.0327403	-0.0344937	0.0973444	-9.23537e-05	-0.138505	0.139794	FALSE	FALSE	FALSE	0.00421784	-0.500754	1.06177	FALSE	0.532514	-0.400565	1.45901	FALSE
RVBD0649	fabD2	NonEssential	NonEssential	8	0.246777	2.74535	-0.0217765	0.402445	-0.00249574	-0.344813	2.57313	-0.0112567	0.401864	-0.00129376	-0.208585	-0.17222	-1.14147	0.870601	0.0105198	-0.0176829	0.043306	-0.000581125	-0.133373	0.135382	FALSE	FALSE	FALSE	0.00120199	-0.193032	0.363212	FALSE	0.136229	-0.362858	0.64045	FALSE
RVBD0650	RVBD0650	NonEssential	NonEssential	5	0.165066	2.64527	-0.0369791	0.400966	-0.00418779	-0.523551	2.58683	-0.0242667	0.39945	-0.00261236	-0.214034	-0.05845	-1.26227	1.24797	0.0127124	-0.0650613	0.0895078	-0.00151584	-0.13147	0.138174	FALSE	FALSE	FALSE	0.00157542	-0.599085	0.536952	FALSE	0.309517	-0.839235	1.4708	FALSE
RVBD0651	rplJ	Essential	Essential	7	0.369772	2.28193	-1.21955	0.355064	-0.0443722	-19.6471	3.00477	-1.00209	0.381481	-0.0918236	-14.9384	0.722835	-0.342773	1.70264	0.217464	-0.60237	1.0491	0.0264168	-0.097185	0.156124	FALSE	FALSE	FALSE	-0.0474514	-7.18835	3.46461	FALSE	4.70876	-7.45559	17.0139	FALSE
RVBD0652	rplL	Uncertain	Essential	26	0.95296	2.0587	-1.19685	0.364043	-0.257948	-18.2538	2.95762	-0.910228	0.371198	-0.168775	-13.3773	0.898925	0.375965	1.26159	0.286619	-0.0853	0.682681	0.00715487	-0.132318	0.152635	TRUE	FALSE	FALSE	0.089173	-4.28797	8.02407	FALSE	4.87653	0.650881	9.10804	TRUE
RVBD0653c	RVBD0653c	NonEssential	NonEssential	7	0.418802	2.60497	-0.0525021	0.400067	-0.00582243	-0.803262	2.58873	-0.00443129	0.400863	-0.000426373	0.121825	-0.016235	-1.32341	1.04702	0.0480708	-0.00648658	0.117412	0.000795787	-0.130179	0.137043	FALSE	FALSE	FALSE	0.00539606	-0.146472	0.773561	FALSE	0.925087	0.0227787	1.95337	TRUE
RVBD0654	RVBD0654	NonEssential	NonEssential	9	0.106176	2.67473	-0.0367864	0.400267	-0.00392614	-0.530188	2.55249	-0.0174819	0.400946	-0.00172073	-0.140068	-0.12223	-1.01944	0.917755	0.0193045	-0.0179951	0.0597511	0.000678953	-0.141432	0.130167	FALSE	FALSE	FALSE	0.00220541	-0.248359	0.619771	FALSE	0.390121	-0.217196	0.958146	FALSE
RVBD0655	mkl	NonEssential	NonEssential	10	0.275917	2.58976	-0.0583007	0.403389	-0.00734051	-0.885456	2.69573	-0.0578037	0.408367	-0.00834188	-0.685449	0.105975	-0.855771	1.00031	0.000497024	-0.0487062	0.0505283	0.00497774	-0.137079	0.139097	FALSE	FALSE	FALSE	-0.00100137	-0.873396	0.743636	FALSE	0.200007	-0.48156	0.874532	FALSE
RVBD0656c	vapC6	NonEssential	NonEssential	7	0.376689	2.5829	-0.0293495	0.403141	-0.00327894	-0.479835	2.45216	-0.0212403	0.40183	-0.00223544	-0.139176	-0.130745	-1.28638	1.03128	0.0081092	-0.0347496	0.0504461	-0.00131159	-0.137331	0.132392	FALSE	FALSE	FALSE	0.0010435	-0.341216	0.492747	FALSE	0.34066	-0.346684	0.951941	FALSE
RVBD0658c	RVBD0658c	NonEssential	NonEssential	11	0.264094	2.71554	-0.01798	0.401154	-0.00195707	-0.331276	2.55002	-0.00543211	0.399408	-0.000550495	0.0358148	-0.16552	-1.00684	0.741188	0.0125479	-0.00339882	0.0290649	-0.00174662	-0.137958	0.127555	FALSE	FALSE	FALSE	0.00140658	-0.163346	0.202277	FALSE	0.36709	0.0586724	0.689805	TRUE
RVBD0659c	RVBD0659c	NonEssential	NonEssential	5	0.339512	2.81075	-0.0197798	0.404155	-0.00231058	-0.276263	2.90452	-0.0222116	0.397451	-0.00254254	-0.276038	0.09377	-1.37594	1.49577	-0.00243176	-0.0355749	0.0300835	-0.00670366	-0.14053	0.128539	FALSE	FALSE	FALSE	-0.000231965	0.00593241	0.639228	TRUE	0.000224842	-0.619648	0.542504	FALSE
RVBD0660c	mazE2	NonEssential	NonEssential	5	0.37125	2.52768	-0.00191381	0.398743	-0.000222919	-0.0854919	2.43801	-0.00791568	0.401015	-0.000830824	0.114486	-0.089675	-1.46886	1.33095	-0.00600187	-0.0260813	0.00755189	0.00227183	-0.135209	0.130716	FALSE	FALSE	FALSE	-0.000607905	-0.155743	0.000118312	FALSE	0.199978	-0.282001	0.674096	FALSE
RVBD0661c	RVBD0661c	NonEssential	NonEssential	5	0.387221	2.62243	-0.00614602	0.404313	-0.000521812	-0.0229395	2.63544	-0.00275833	0.397144	-0.000262114	0.116461	0.013015	-1.43242	1.5551	0.00338769	-0.00576694	0.0132254	-0.0071696	-0.137117	0.123043	FALSE	FALSE	FALSE	0.000259697	0.01502	0.144273	TRUE	0.1394	-0.120967	0.571335	FALSE
RVBD0662c	vapB7	Uncertain	NonEssential	8	0.229833	2.59757	-0.00109777	0.401551	-0.000115368	-0.0668232	2.49718	-0.00426137	0.403179	-0.000443634	0.130082	-0.100395	-1.15491	1.02112	-0.0031636	-0.011155	0.00345321	0.00162788	-0.140225	0.131736	FALSE	FALSE	FALSE	-0.000328266	-0.118098	-0.0244741	TRUE	0.196905	-0.0578281	0.497434	FALSE
RVBD0663	atsD	NonEssential	NonEssential	16	0.242276	2.70887	-0.0382232	0.401214	-0.00431299	-0.60964	2.63166	-0.0199757	0.400861	-0.00220034	-0.272729	-0.07721	-0.797431	0.715255	0.0182475	-0.0119056	0.0493692	-0.000353216	-0.131795	0.133991	FALSE	FALSE	FALSE	0.00211265	-0.215943	0.683842	FALSE	0.336911	-0.094107	0.787344	FALSE
RVBD0665	vapC8	NonEssential	NonEssential	5	0.205362	2.67681	-0.0105784	0.398852	-0.00115006	-0.208088	2.554	-0.0103042	0.40235	-0.0010939	0.0113156	-0.122815	-1.53354	1.36115	0.000274166	-0.0291444	0.0212098	0.00349833	-0.135564	0.141369	FALSE	FALSE	FALSE	5.61572e-05	-0.0373309	0.302148	FALSE	0.219403	-0.360148	0.741151	FALSE
RVBD0667	rpoB	Essential	Essential	311	0.949499	2.48754	-0.702833	0.339033	-0.0411915	-11.6125	3.14017	-0.769809	0.395279	-0.0319132	-11.3478	0.65263	0.409196	0.692073	-0.0669764	-0.17287	0.034378	0.0562462	0.00154	0.113268	TRUE	FALSE	TRUE	0.00927831	-0.585673	0.803509	FALSE	0.264707	-0.58381	1.10356	FALSE
RVBD0668	rpoC	Essential	Essential	288	0.964381	2.43859	-0.765302	0.3544	-0.0422705	-12.3767	3.13938	-0.942854	0.488675	-0.0265589	-11.8301	0.70079	0.430511	0.723981	-0.177552	-0.313496	-0.056366	0.134275	0.080792	0.18863	TRUE	TRUE	TRUE	0.0157115	-0.346809	0.830764	FALSE	0.54659	-0.341378	1.42697	FALSE
RVBD0669c	RVBD0669c	NonEssential	NonEssential	20	0.29761	2.58575	-0.00236417	0.401234	-0.000258238	-0.0428871	2.56834	-0.00107532	0.400024	-0.000111906	0.0656912	-0.01741	-0.65271	0.63212	0.00128885	-0.00258454	0.00558888	-0.00121049	-0.136878	0.12942	FALSE	FALSE	FALSE	0.000146332	0.0102947	0.0723901	TRUE	0.108578	-0.0577584	0.267737	FALSE
RVBD0670	end	NonEssential	NonEssential	5	0.198381	2.57816	-0.0295054	0.401332	-0.00318636	-0.405699	2.60987	-0.0108092	0.401075	-0.001142	-0.137297	0.031715	-1.33101	1.27063	0.0186962	-0.0080963	0.0464674	-0.000257461	-0.134568	0.137539	FALSE	FALSE	FALSE	0.00204436	-0.127547	0.508696	FALSE	0.268401	-0.195307	0.704522	FALSE
RVBD0671	lpqP	NonEssential	NonEssential	6	0.253853	2.6518	-0.0297689	0.400925	-0.0032872	-0.430585	2.54189	-0.0146202	0.401222	-0.00162715	0.0173134	-0.10991	-1.23687	1.14544	0.0151487	-0.0291255	0.0624976	0.000297655	-0.138398	0.12874	FALSE	FALSE	FALSE	0.00166005	-0.230567	0.543807	FALSE	0.447899	-0.223684	1.21324	FALSE
RVBD0672	fadE8	NonEssential	NonEssential	12	0.195973	2.68063	-0.0241739	0.400008	-0.00251773	-0.329364	2.57667	-0.00724365	0.401952	-0.0007633	0.042899	-0.10396	-0.91446	0.759216	0.0169303	-0.00225124	0.036812	0.00194411	-0.138692	0.131412	FALSE	FALSE	FALSE	0.00175443	-0.0979699	0.389807	FALSE	0.372263	0.0532706	0.720647	TRUE
RVBD0673	echA4	NonEssential	NonEssential	6	0.394124	2.72485	-0.0320438	0.402858	-0.00309774	-0.512812	2.64939	-0.0129162	0.403711	-0.00125066	0.00676942	-0.07546	-1.37306	1.18234	0.0191276	-0.00589452	0.0461176	0.000853685	-0.136422	0.130032	FALSE	FALSE	FALSE	0.00184708	-0.301159	0.353102	FALSE	0.519581	0.107082	0.998176	TRUE
RVBD0674	RVBD0674	NonEssential	NonEssential	7	0.127612	2.60717	-0.0263773	0.401876	-0.00291127	-0.420135	2.54878	-0.0133243	0.402268	-0.00140247	-0.0129721	-0.0584	-1.28299	1.12839	0.013053	-0.0120437	0.0385564	0.000392262	-0.1331	0.14042	FALSE	FALSE	FALSE	0.0015088	-0.200257	0.425214	FALSE	0.407163	-0.0223553	0.850876	FALSE
RVBD0675	echA5	NonEssential	NonEssential	5	0.228652	3.13491	-0.172685	0.401109	-0.0212013	-2.53797	2.54212	-0.0704262	0.402063	-0.00815069	-0.764652	-0.59279	-1.89589	0.647515	0.102259	-0.0928	0.324982	0.000954679	-0.135649	0.135867	FALSE	FALSE	FALSE	0.0130506	-1.50857	2.60335	FALSE	1.77332	-0.975166	4.78915	FALSE
RVBD0676c	mmpL5	NonEssential	NonEssential	31	0.314288	2.60012	-0.0482026	0.40066	-0.00543918	-0.752486	2.63041	-0.0242464	0.400821	-0.00252269	-0.22342	0.03029	-0.482267	0.548961	0.0239563	-0.0038687	0.0577814	0.000160637	-0.132357	0.136828	FALSE	FALSE	FALSE	0.0029165	-0.411294	0.700427	FALSE	0.529065	0.154086	0.957125	TRUE
RVBD0677c	mmpS5	NonEssential	NonEssential	7	0.235321	2.65726	-0.0312799	0.400565	-0.0033587	-0.476064	2.52648	-0.0224618	0.399281	-0.00224428	-0.2658	-0.130785	-1.21356	0.964013	0.00881808	-0.0219706	0.0386975	-0.00128389	-0.137032	0.134448	FALSE	FALSE	FALSE	0.00111442	-0.365057	0.489727	FALSE	0.210264	-0.279544	0.685289	FALSE
RVBD0678	RVBD0678	NonEssential	NonEssential	6	0.404618	2.79136	-0.0296592	0.402838	-0.00276234	-0.467757	2.64198	-0.0166745	0.405854	-0.00171545	-0.212531	-0.149385	-1.25908	1.03988	0.0129847	-0.0069725	0.0328363	0.0030152	-0.131503	0.144349	FALSE	FALSE	FALSE	0.00104689	-0.182731	0.460079	FALSE	0.255226	-0.139136	0.653879	FALSE
RVBD0679c	RVBD0679c	NonEssential	NonEssential	5	0.0638672	2.60542	-0.0473032	0.400817	-0.0051506	-0.710992	2.53214	-0.0228673	0.400919	-0.00245675	-0.12986	-0.07328	-1.49511	1.45087	0.0244359	-0.023888	0.0717273	0.000102729	-0.134575	0.13469	FALSE	FALSE	FALSE	0.00269385	-0.399623	0.722243	FALSE	0.581132	-0.124998	1.35507	FALSE
RVBD0680c	RVBD0680c	NonEssential	NonEssential	5	0.35231	2.62578	-0.0110016	0.403071	-0.00116694	-0.18586	2.51629	-0.00799362	0.403263	-0.000860878	-0.015153	-0.109485	-1.37048	1.25046	0.00300796	-0.0168254	0.0219233	0.000192282	-0.136506	0.140175	FALSE	FALSE	FALSE	0.000306059	-0.144175	0.167603	FALSE	0.170707	-0.23405	0.562112	FALSE
RVBD0681	RVBD0681	NonEssential	NonEssential	5	0.423575	2.64054	-0.0813917	0.405816	-0.0100449	-1.14283	2.60304	-0.0379779	0.403004	-0.00449356	-0.510519	-0.0375	-1.37051	1.21379	0.0434138	-0.0454563	0.136913	-0.0028118	-0.139316	0.134285	FALSE	FALSE	FALSE	0.00555131	-0.661209	1.17902	FALSE	0.632315	-0.608616	1.99941	FALSE
RVBD0682	rpsL	Essential	Essential	23	0.860287	2.00766	-1.30201	0.355015	-0.268276	-20.1785	2.99498	-0.97109	0.37984	-0.0833706	-14.5004	0.98732	0.339367	1.28456	0.330921	-0.11072	0.756886	0.0248258	-0.112308	0.166241	TRUE	FALSE	FALSE	0.184906	-1.5784	9.80335	FALSE	5.67815	0.382572	10.9702	TRUE
RVBD0683	rpsG	Essential	Essential	24	0.880957	2.12228	-0.999917	0.377556	-0.24521	-14.662	2.79413	-0.668653	0.371152	-0.0343345	-10.3052	0.67186	0.0271945	1.06123	0.331264	-0.105746	0.774842	-0.00640378	-0.140715	0.129735	TRUE	FALSE	FALSE	0.210876	-1.29438	11.7706	FALSE	4.35681	-1.65207	10.1066	FALSE
RVBD0684	fusA1	Essential	Essential	164	0.941656	2.07754	-1.03926	0.377668	-0.0700889	-16.2864	3.13686	-0.940012	0.426666	-0.0595355	-13.0727	1.05932	0.704945	1.0517	0.099247	-0.06991	0.278956	0.0489979	-0.027778	0.128341	TRUE	FALSE	FALSE	0.0105534	-0.992385	1.66927	FALSE	3.21372	1.76271	4.62546	TRUE
RVBD0685	tuf	Essential	Essential	112	0.910783	2.03782	-0.876144	0.335884	-0.0188908	-14.8606	3.07641	-0.857805	0.395903	-0.0270741	-12.6869	1.03859	0.707206	1.11359	0.0183389	-0.105904	0.136619	0.0600193	0.002787	0.116785	TRUE	FALSE	TRUE	-0.00818334	-1.09349	0.723162	FALSE	2.17375	0.887669	3.52386	TRUE
RVBD0686	RVBD0686	NonEssential	NonEssential	6	0.236389	2.78309	-0.0153018	0.401001	-0.00171059	-0.231482	2.60147	-0.00397218	0.397249	-0.000381196	0.0689617	-0.18162	-1.43118	1.18968	0.0113296	-0.005094	0.0324807	-0.00375209	-0.133165	0.134956	FALSE	FALSE	FALSE	0.0013294	-0.0114718	0.310773	FALSE	0.300443	-0.0239761	0.767903	FALSE
RVBD0687	RVBD0687	NonEssential	NonEssential	6	0.500083	2.70152	-0.0100393	0.40499	-0.00101327	-0.178942	2.66229	-0.00193027	0.389059	-0.000168517	0.0360825	-0.03922	-1.15578	1.13468	0.008109	-0.00152544	0.0180075	-0.0159305	-0.146335	0.121182	FALSE	FALSE	FALSE	0.000844757	-0.0259349	0.139707	FALSE	0.215024	-0.0728267	0.499164	FALSE
RVBD0688	RVBD0688	NonEssential	NonEssential	7	0.238697	2.6798	-0.0338164	0.400809	-0.00376704	-0.477217	2.68843	-0.00958423	0.400563	-0.00103973	-0.0846546	0.008625	-1.09065	1.17766	0.0242322	-0.0115089	0.0609045	-0.000245622	-0.138357	0.133127	FALSE	FALSE	FALSE	0.00272731	-0.249373	0.458901	FALSE	0.392563	-0.211872	0.957725	FALSE
RVBD0689c	RVBD0689c	NonEssential	NonEssential	3	0.501215	2.81563	-0.0379868	0.41599	-0.00307642	-0.520385	2.63696	-0.0525855	0.415803	-0.00461185	-0.608442	-0.178675	-2.39039	1.89595	-0.0145987	-0.186973	0.120203	-0.000187063	-0.144926	0.145958	FALSE	FALSE	FALSE	-0.00153543	-0.339599	0.811999	FALSE	-0.0880568	-2.66241	1.88841	FALSE
RVBD0690c	RVBD0690c	NonEssential	NonEssential	6	0.397427	2.70747	-0.0110666	0.400678	-0.00112753	-0.16675	2.52862	-0.00513289	0.399784	-0.000571177	0.121744	-0.17884	-1.33348	1.03946	0.0059337	-0.00878796	0.0227581	-0.00089468	-0.13988	0.132162	FALSE	FALSE	FALSE	0.000556357	-0.00455098	0.256867	FALSE	0.288494	-0.0447374	0.670785	FALSE
RVBD0691A	RVBD0691A	NonEssential	NonEssential	4	0.34433	2.55564	-0.00431634	0.401422	-0.000477456	-0.0905705	2.4828	-0.0104959	0.403022	-0.00108896	-0.0302301	-0.072835	-1.53029	1.36008	-0.00617951	-0.0337453	0.0172535	0.00159985	-0.129513	0.141324	FALSE	FALSE	FALSE	-0.000611504	-0.221995	0.0452993	FALSE	0.0603404	-0.413691	0.577621	FALSE
RVBD0691c	RVBD0691c	NonEssential	NonEssential	6	0.180085	2.54734	-0.0477083	0.402694	-0.00526627	-0.753872	2.60143	-0.0155772	0.402091	-0.00167633	-0.0618345	0.054085	-1.15792	1.20801	0.0321311	-0.0238954	0.0963146	-0.000602976	-0.134974	0.136561	FALSE	FALSE	FALSE	0.00358994	-0.220922	0.818429	FALSE	0.692038	-0.211736	1.57731	FALSE
RVBD0692	RVBD0692	NonEssential	NonEssential	6	0.25983	2.58778	-0.0168544	0.401351	-0.0020101	-0.31063	2.45968	-0.014122	0.403457	-0.00167481	-0.0251818	-0.128105	-1.43548	1.16472	0.00273242	-0.0183292	0.0243809	0.00210592	-0.13525	0.13431	FALSE	FALSE	FALSE	0.000335291	-0.225006	0.262531	FALSE	0.285448	-0.130069	0.719552	FALSE
RVBD0693	pqqE	NonEssential	NonEssential	9	0.0731836	2.68281	-0.149182	0.40102	-0.0169387	-2.22262	2.76771	-0.0590503	0.400732	-0.00623906	-0.72224	0.084905	-1.22991	1.06565	0.0901315	-0.0346741	0.211524	-0.000287765	-0.130512	0.131455	FALSE	FALSE	FALSE	0.0106997	-1.11901	2.25399	FALSE	1.50038	-0.208154	3.15792	FALSE
RVBD0694	lldD1	NonEssential	NonEssential	11	0.195489	2.64059	-0.0418507	0.401929	-0.00508969	-0.612044	2.69319	-0.0185002	0.402111	-0.00204015	-0.123287	0.052595	-0.861891	0.98853	0.0233504	-0.0119385	0.0601609	0.000182275	-0.134523	0.138392	FALSE	FALSE	FALSE	0.00304954	-0.262887	0.688609	FALSE	0.488757	-0.0470736	1.00955	FALSE
RVBD0695	RVBD0695	NonEssential	NonEssential	5	0.20232	2.73839	-0.0420993	0.403484	-0.0047693	-0.690551	2.62064	-0.00915775	0.392592	-0.000892644	0.0491278	-0.117745	-1.78488	1.74766	0.0329416	-0.0125573	0.0953019	-0.0108919	-0.146688	0.130355	FALSE	FALSE	FALSE	0.00387666	-0.0958707	0.692684	FALSE	0.739679	-0.206591	1.63542	FALSE
RVBD0696	RVBD0696	NonEssential	NonEssential	12	0.26245	2.83279	-0.0980507	0.401358	-0.0109258	-1.46149	2.62372	-0.0155905	0.400616	-0.00175412	-0.136697	-0.209065	-1.00697	0.843923	0.0824602	-0.0034592	0.176273	-0.000742842	-0.134094	0.135155	FALSE	FALSE	FALSE	0.00917172	-0.303171	1.45302	FALSE	1.32479	0.0594554	2.58067	TRUE
RVBD0697	RVBD0697	Essential	NonEssential	153	0.936897	2.65819	-0.0453278	0.527091	-0.000169948	-0.539392	2.61709	-0.0239034	0.529182	-0.000109277	-0.181853	-0.0411	-0.277027	0.206019	0.0214244	0.002911	0.0404418	0.00209047	-0.141172	0.147512	FALSE	TRUE	FALSE	6.06713e-05	0.0270753	0.0673976	TRUE	0.357539	0.186012	0.525086	TRUE
RVBD0698	RVBD0698	NonEssential	NonEssential	6	0.459017	2.70416	-0.0389393	0.40441	-0.00393184	-0.602062	2.62309	-0.0210935	0.403649	-0.00199438	-0.157198	-0.08107	-1.30493	1.12615	0.0178458	-0.0290651	0.0757866	-0.000761155	-0.13903	0.135607	FALSE	FALSE	FALSE	0.00193746	-0.37393	0.546009	FALSE	0.444864	-0.314203	1.24647	FALSE
RVBD0699	RVBD0699	NonEssential	NonEssential	4	0.448245	2.7171	-0.231071	0.408786	-0.0254326	-3.28383	2.871	-0.146037	0.406679	-0.0161672	-2.04621	0.1539	-1.56077	1.73421	0.0850342	-0.281947	0.44082	-0.00210764	-0.139396	0.146328	FALSE	FALSE	FALSE	0.00926539	-2.51033	3.16299	FALSE	1.23761	-3.99281	6.13694	FALSE
RVBD0700	rpsJ	Essential	Essential	20	0.911882	2.10396	-0.926169	0.33578	-0.0512086	-15.4898	2.90838	-0.774803	0.406537	-0.0128886	-11.3056	0.804425	0.00599563	1.2026	0.151366	-0.051015	0.353978	0.0707571	-0.021905	0.159597	TRUE	FALSE	FALSE	0.0383201	-0.587969	2.56127	FALSE	4.18418	1.93613	6.5193	TRUE
RVBD0701	rplC	Essential	Essential	47	0.98916	2.05457	-1.09743	0.216515	-0.0519157	-21.8688	2.8625	-1.118	0.337591	-0.169518	-17.6257	0.807935	0.399242	1.04655	-0.0205671	-0.29615	0.21946	0.121076	0.01359	0.219868	TRUE	FALSE	TRUE	-0.117602	-6.39646	0.911649	FALSE	4.24314	1.66122	6.73156	TRUE
RVBD0702	rplD	Essential	Essential	48	0.955163	2.09436	-0.99915	0.299365	-0.0506145	-17.6199	2.78368	-0.834203	0.378527	-0.061688	-12.5785	0.689325	0.198885	0.911404	0.164947	-0.110401	0.44033	0.0791625	-0.032309	0.193334	TRUE	FALSE	FALSE	-0.0110735	-2.43024	1.87514	FALSE	5.04133	2.06869	8.22991	TRUE
RVBD0703	rplW	Essential	Essential	20	0.797903	2.01926	-1.44651	0.350508	-0.453159	-21.3524	3.08052	-1.03509	0.334704	-0.196953	-15.9584	1.06126	0.488779	1.39473	0.411419	-0.28036	0.971699	-0.0158037	-0.194872	0.168499	TRUE	FALSE	FALSE	0.256205	-8.69939	17.6121	FALSE	5.39396	0.870683	9.53754	TRUE
RVBD0704	rplB	Essential	Essential	26	0.733131	2.12273	-1.28	0.351438	-0.0667597	-20.8447	2.85018	-0.8541	0.376777	-0.0362106	-12.9899	0.72745	0.0279013	1.03509	0.425897	-0.00767	0.841788	0.025339	-0.084162	0.13818	TRUE	FALSE	FALSE	0.0305492	-2.22683	3.96358	FALSE	7.85478	2.98047	12.9053	TRUE
RVBD0705	rpsS	Essential	Essential	17	0.814389	2.03378	-1.50732	0.374275	-0.421411	-22.0476	3.19231	-1.06897	0.369337	-0.142771	-15.9914	1.15853	0.591159	1.54202	0.438349	0.01013	0.8835	-0.00493801	-0.132835	0.131817	TRUE	TRUE	FALSE	0.27864	-2.69731	14.7561	FALSE	6.05615	1.01094	10.8935	TRUE
RVBD0706	rplV	Essential	Essential	24	0.690924	2.06443	-1.46725	0.371608	-0.458158	-21.1173	2.99804	-1.06125	0.376291	-0.145035	-15.8236	0.93361	0.407289	1.32391	0.405994	-0.159083	0.880673	0.00468325	-0.125961	0.135011	TRUE	FALSE	FALSE	0.313124	-4.45109	17.4563	FALSE	5.29362	0.72673	9.46767	TRUE
RVBD0707	rpsC	Essential	Essential	53	0.901586	2.11037	-1.3205	0.359909	-0.179526	-20.768	2.89814	-0.888855	0.316571	-0.0504908	-14.8558	0.78777	0.340009	0.971447	0.431649	0.09445	0.763057	-0.043338	-0.16069	0.071926	TRUE	TRUE	FALSE	0.129036	-1.1359	6.93613	FALSE	5.91223	2.54148	9.30305	TRUE
RVBD0708	rplP	Essential	Essential	23	0.870529	2.09753	-1.1554	0.390115	-0.00645235	-17.9778	2.69531	-0.855701	0.393551	-0.000153173	-12.9821	0.597785	-0.0036061	0.938733	0.299694	0.094363	0.505852	0.00343587	-0.059996	0.064503	FALSE	TRUE	FALSE	0.00629917	-0.231193	0.485354	FALSE	4.99572	2.02948	8.06614	TRUE
RVBD0709	rpmC	Essential	Essential	14	0.721627	1.99067	-0.997598	0.337062	-0.00209177	-16.9818	2.81908	-0.815706	0.40238	-0.00118414	-12.1649	0.8284	0.160359	1.28499	0.181891	0.076852	0.294879	0.0653173	-0.004443	0.132348	TRUE	TRUE	FALSE	0.000907624	-0.346475	0.0531754	FALSE	4.81686	2.74515	6.67968	TRUE
RVBD0710	rpsQ	Essential	Essential	11	0.653192	1.97027	-1.65316	0.393873	-0.708934	-22.1766	3.14654	-1.18105	0.363912	-0.277907	-17.1656	1.17626	0.582178	1.68188	0.472114	0.16998	0.791125	-0.0299604	-0.182841	0.112531	TRUE	TRUE	FALSE	0.431027	5.31551	15.4175	TRUE	5.01106	1.85313	8.32784	TRUE
RVBD0711	atsA	NonEssential	NonEssential	20	0.286037	2.63454	-0.023026	0.402847	-0.00273365	-0.378902	2.57261	-0.00645926	0.39944	-0.000647414	-0.0589559	-0.061925	-0.721796	0.674335	0.0165667	0.0012381	0.0329217	-0.00340696	-0.141132	0.129924	FALSE	TRUE	FALSE	0.00208624	-0.0774616	0.364924	FALSE	0.319946	0.0486202	0.590821	TRUE
RVBD0712	RVBD0712	NonEssential	NonEssential	7	0.289032	2.64166	-0.0156944	0.400474	-0.00141721	-0.288945	2.52874	-0.00802068	0.399997	-0.00070027	0.0424677	-0.11292	-1.26088	1.08527	0.00767368	-0.00761827	0.0231097	-0.000476477	-0.134236	0.129422	FALSE	FALSE	FALSE	0.000716942	-0.154925	0.220924	FALSE	0.331413	-0.0629809	0.689969	FALSE
RVBD0713	RVBD0713	NonEssential	NonEssential	7	0.235495	2.71326	-0.0402411	0.401153	-0.00453359	-0.652144	2.66036	-0.0125866	0.400699	-0.00138856	-0.156565	-0.052905	-1.15307	1.07213	0.0276545	-0.0153279	0.0758748	-0.000454603	-0.14009	0.13181	FALSE	FALSE	FALSE	0.00314502	-0.231654	0.610527	FALSE	0.495579	-0.179851	1.23496	FALSE
RVBD0714	rplN	Essential	Essential	11	0.815008	2.09713	-0.973977	0.334023	-0.0137352	-16.4755	3.20268	-0.964907	0.396302	-0.00417359	-14.335	1.10556	0.118623	1.49423	0.00906994	-0.245347	0.265464	0.0622797	-0.013589	0.136991	TRUE	FALSE	FALSE	0.00956159	-0.419017	1.04562	FALSE	2.14049	-1.33946	5.66169	FALSE
RVBD0715	rplX	Essential	NonEssential	2	0.268992	2.15423	-0.911183	0.389389	-0.00558924	-13.9669	2.89306	-0.429545	0.405819	-0.00603217	-6.25112	0.73883	-1.28043	2.40165	0.481637	-0.003541	1.05406	0.0164297	-0.103685	0.151579	FALSE	FALSE	FALSE	-0.000442924	-0.666773	0.743268	FALSE	7.71575	2.06713	14.4614	TRUE
RVBD0716	rplE	Essential	Essential	41	0.895615	1.99217	-1.26298	0.345992	-0.288617	-19.6722	2.95792	-0.901614	0.346373	-0.0442412	-14.495	0.965755	0.565819	1.23741	0.361368	0.063037	0.66042	0.000381339	-0.111383	0.103743	TRUE	TRUE	FALSE	0.244375	-0.399074	10.9748	FALSE	5.17724	2.85009	7.47454	TRUE
RVBD0717	rpsN1	Uncertain	Essential	12	0.268992	2.06912	-1.00037	0.386818	-0.132903	-15.1178	3.28607	-0.775417	0.39489	-0.0621459	-11.0677	1.21696	0.340426	1.69876	0.22495	-0.496364	0.957033	0.00807239	-0.115714	0.144802	TRUE	FALSE	FALSE	0.0707574	-3.69985	7.62887	FALSE	4.05004	-6.4458	14.3268	FALSE
RVBD0718	rpsH	Essential	Essential	28	0.957092	2.07927	-1.09114	0.331641	-0.0364833	-18.5222	3.02103	-0.919013	0.361324	-0.0216737	-14.4325	0.94176	0.397946	1.21406	0.172127	-0.058127	0.390838	0.0296825	-0.046853	0.108802	TRUE	FALSE	FALSE	0.0148096	-1.7917	2.16296	FALSE	4.08972	1.37008	6.82748	TRUE
RVBD0719	rplF	Essential	Essential	36	0.911719	2.08811	-1.61961	0.377035	-0.535943	-23.0007	2.88216	-1.35146	0.373531	-0.173732	-20.1479	0.79405	0.528286	1.28991	0.268153	-0.22692	0.746795	-0.00350405	-0.133092	0.131547	TRUE	FALSE	FALSE	0.362211	0.525642	15.4913	TRUE	2.85275	-3.17506	8.77254	FALSE
RVBD0720	rplR	Essential	Essential	15	0.93688	2.07425	-1.23515	0.322322	-0.137629	-20.7058	2.76573	-1.15973	0.356025	-0.196295	-17.6539	0.691475	0.0154048	1.22719	0.0754276	-0.42376	0.58376	0.0337025	-0.130022	0.192885	TRUE	FALSE	FALSE	-0.0586657	-9.8169	8.36828	FALSE	3.05198	-4.00353	9.46888	FALSE
RVBD0721	rpsE	Essential	Essential	34	0.857002	2.05817	-1.50426	0.358202	-0.407043	-22.5215	2.88016	-1.14551	0.373613	-0.315843	-16.2895	0.82199	0.410329	1.16478	0.358751	-0.06587	0.77367	0.0154108	-0.130548	0.164142	TRUE	FALSE	FALSE	0.0911997	-5.83885	10.9115	FALSE	6.23198	2.90577	9.61189	TRUE
RVBD0723	rplO	Uncertain	Essential	24	0.938523	2.10801	-1.23333	0.371351	-0.237272	-18.7067	3.11109	-0.931787	0.383391	-0.153205	-13.4343	1.00307	0.433827	1.31088	0.301544	-0.098934	0.704755	0.0120401	-0.130278	0.146883	TRUE	FALSE	FALSE	0.0840669	-4.63738	8.21528	FALSE	5.27246	0.269849	9.97497	TRUE
RVBD0724	sppA	NonEssential	NonEssential	13	0.299253	2.66621	-0.0478593	0.403372	-0.00599407	-0.740509	2.65115	-0.0150501	0.401742	-0.00168048	-0.149974	-0.015065	-0.924401	0.90816	0.0328092	0.0062999	0.0631386	-0.00162978	-0.137063	0.134703	FALSE	TRUE	FALSE	0.00431359	-0.25646	0.67596	FALSE	0.590535	0.140736	1.00509	TRUE
RVBD0725c	RVBD0725c	NonEssential	NonEssential	6	0.252013	2.75598	-0.0188512	0.400674	-0.00197391	-0.302536	2.59209	-0.0160027	0.399197	-0.00161515	-0.0734317	-0.163895	-1.29767	1.08222	0.00284849	-0.0237766	0.0311391	-0.00147757	-0.13975	0.134316	FALSE	FALSE	FALSE	0.000358752	-0.221102	0.364799	FALSE	0.229104	-0.24293	0.713677	FALSE
RVBD0726c	RVBD0726c	NonEssential	NonEssential	13	0.269594	2.74354	-0.00813742	0.399767	-0.000806256	-0.158015	2.56793	-0.0051368	0.400474	-0.000557761	0.0152073	-0.1756	-0.957115	0.68443	0.00300063	-0.0094097	0.016575	0.000706934	-0.13826	0.1325	FALSE	FALSE	FALSE	0.000248495	-0.178767	0.0493808	FALSE	0.173222	-0.0696777	0.456736	FALSE
RVBD0727c	fucA	NonEssential	NonEssential	5	0.349754	2.68497	-0.00758065	0.395513	-0.000785543	-0.142758	2.5416	-0.00325906	0.401117	-0.000325986	0.065679	-0.143375	-1.49934	1.18741	0.00432158	-0.00771247	0.0166576	0.00560366	-0.129536	0.141414	FALSE	FALSE	FALSE	0.000459557	0.00238671	0.173214	TRUE	0.208437	-0.128462	0.569694	FALSE
RVBD0728c	serA2	NonEssential	NonEssential	5	0.234015	3.10573	-0.0231472	0.40069	-0.00256995	-0.262375	2.45102	-0.0116779	0.401862	-0.00130201	0.0539621	-0.65471	-1.75321	1.14829	0.0114693	-0.0130261	0.0375874	0.00117175	-0.134763	0.136513	FALSE	FALSE	FALSE	0.00126794	-0.0817553	0.487824	FALSE	0.316337	-0.117875	0.82958	FALSE
RVBD0729	xylB	NonEssential	NonEssential	8	0.244593	2.76453	-0.0459818	0.401322	-0.00535298	-0.751309	2.58294	-0.00730066	0.403455	-0.000873516	-0.183859	-0.18159	-1.52964	1.00386	0.0386811	-0.00338097	0.0840983	0.00213311	-0.130058	0.142596	FALSE	FALSE	FALSE	0.00447947	-0.17363	0.681851	FALSE	0.56745	-0.153123	1.2633	FALSE
RVBD0730	RVBD0730	NonEssential	NonEssential	7	0.183626	2.55656	-0.0297308	0.401617	-0.00319951	-0.436558	2.55954	-0.00991547	0.406679	-0.000800945	0.0558842	0.00298	-1.22832	1.06815	0.0198154	-0.0021997	0.0434093	0.00506193	-0.122478	0.140215	FALSE	FALSE	FALSE	0.00239857	-0.222058	0.366844	FALSE	0.492442	0.104124	0.922587	TRUE
RVBD0731c	RVBD0731c	NonEssential	NonEssential	6	0.0503118	2.65067	-0.0233393	0.400581	-0.00233109	-0.333544	2.64719	-0.00879945	0.400197	-0.000870941	-0.00934172	-0.00347	-1.21605	1.15709	0.0145399	-0.0112287	0.0431471	-0.000384432	-0.133801	0.137988	FALSE	FALSE	FALSE	0.00146014	-0.0674195	0.42823	FALSE	0.324203	-0.140546	0.81178	FALSE
RVBD0732	secY	Essential	Essential	168	0.96782	2.43891	-0.721288	0.256198	-0.0570544	-13.3919	3.43714	-0.819388	0.328589	-0.0113492	-13.2734	0.99823	0.797476	1.15151	-0.0981004	-0.183441	-0.013768	0.0723907	0.025325	0.122455	TRUE	TRUE	TRUE	0.0457052	0.148992	2.18394	TRUE	0.118494	-0.974656	1.35637	FALSE
RVBD0733	adk	NonEssential	Essential	6	0.358692	2.87677	-0.59261	0.413708	-0.068248	-8.3844	3.38354	-0.362805	0.402238	-0.0346532	-5.01925	0.50676	-0.467387	1.27364	0.229805	-0.15008	0.588783	-0.0114704	-0.148175	0.12447	FALSE	FALSE	FALSE	0.0335948	-4.50042	7.01117	FALSE	3.36514	-1.41054	8.38688	FALSE
RVBD0734	mapA	NonEssential	NonEssential	7	0.404441	2.51477	-0.0973951	0.403815	-0.0113358	-1.49133	2.63448	-0.0724891	0.403918	-0.00905082	-0.864431	0.119705	-0.949916	1.1988	0.0249061	-0.0477117	0.101351	0.000103267	-0.13995	0.132759	FALSE	FALSE	FALSE	0.00228503	-1.13209	1.39034	FALSE	0.626898	-0.41455	1.5847	FALSE
RVBD0735	sigL	NonEssential	NonEssential	5	0.192717	2.68221	-0.00554297	0.402818	-0.0005998	-0.141855	2.53927	-0.00393109	0.409244	-0.000420908	0.0182747	-0.142945	-1.52683	1.21071	0.00161188	-0.0108338	0.0124956	0.00642606	-0.125772	0.133772	FALSE	FALSE	FALSE	0.000178892	-0.0508688	0.120265	FALSE	0.16013	-0.226475	0.5597	FALSE
RVBD0736	rslA	NonEssential	NonEssential	8	0.347881	3.30187	-0.200959	0.404984	-0.0269065	-2.94266	2.79967	-0.292739	0.405262	-0.0362156	-4.08314	-0.502205	-1.52851	0.688954	-0.0917796	-0.309001	0.122639	0.000278163	-0.132829	0.141549	FALSE	FALSE	FALSE	-0.00930912	-3.50949	3.15998	FALSE	-1.14048	-3.9002	1.67761	FALSE
RVBD0737	RVBD0737	NonEssential	NonEssential	5	0.385404	2.86746	-0.21296	0.404134	-0.0234114	-3.07362	3.29815	-0.195783	0.40233	-0.0211406	-2.61796	0.43069	-0.622235	2.10746	0.0171768	-0.349515	0.396861	-0.00180336	-0.139543	0.133485	FALSE	FALSE	FALSE	0.00227082	-3.12025	3.45531	FALSE	0.455667	-4.79338	5.54011	FALSE
RVBD0738	RVBD0738	Uncertain	NonEssential	6	0.229245	2.73666	-0.0111258	0.401422	-0.00107722	-0.230808	2.58263	-0.0062098	0.401509	-0.000658045	0.0361097	-0.154025	-1.48313	1.17156	0.00491596	-0.0151927	0.0242075	8.78938e-05	-0.129736	0.135874	FALSE	FALSE	FALSE	0.000419179	-0.0749796	0.230829	FALSE	0.266918	-0.134617	0.706779	FALSE
RVBD0739	RVBD0739	NonEssential	NonEssential	6	0.0739968	2.49473	-0.0591295	0.40021	-0.00672779	-0.872786	2.79121	-0.0179684	0.39784	-0.00192558	-0.0718052	0.296475	-0.947462	1.62894	0.0411612	-0.0160105	0.105061	-0.00237024	-0.135402	0.130511	FALSE	FALSE	FALSE	0.00480221	-0.137486	1.13179	FALSE	0.800981	-0.0219761	1.83015	FALSE
RVBD0740	RVBD0740	NonEssential	NonEssential	6	0.432275	2.8167	-0.0329579	0.408347	-0.00324441	-0.482922	2.52035	-0.0198063	0.401583	-0.00230683	-0.124576	-0.29635	-1.56429	1.05731	0.0131516	-0.0208423	0.0475563	-0.006764	-0.140966	0.132136	FALSE	FALSE	FALSE	0.00093758	-0.282236	0.486875	FALSE	0.358346	-0.158403	0.909954	FALSE
RVBD0741	RVBD0741	NonEssential	NonEssential	7	0.350351	2.60529	-0.0300828	0.40736	-0.00353326	-0.443972	2.86084	-0.0151105	0.39146	-0.00201157	-0.155926	0.25555	-1.0945	1.36737	0.0149723	-0.0102726	0.0396431	-0.0159005	-0.152839	0.121012	FALSE	FALSE	FALSE	0.00152168	-0.0601282	0.551278	FALSE	0.288046	-0.138887	0.780078	FALSE
RVBD0742	PE-PGRS8	NonEssential	NonEssential	4	0.472343	2.70209	-0.0492883	0.394051	-0.00585085	-0.746487	2.4918	-0.0328355	0.386779	-0.00476531	-0.294455	-0.21029	-1.53973	1.27277	0.0164528	-0.0488954	0.0918766	-0.00727152	-0.135736	0.127471	FALSE	FALSE	FALSE	0.00108553	-0.639717	0.746064	FALSE	0.452032	-0.608838	1.56406	FALSE
RVBD0743c	RVBD0743c	NonEssential	NonEssential	10	0.263974	2.61082	-0.00351874	0.400372	-0.000327697	-0.0259292	2.578	-0.00323016	0.400194	-0.000358366	0.0894121	-0.032815	-0.975655	0.863517	0.000288578	-0.0073322	0.00715334	-0.00017847	-0.131715	0.136787	FALSE	FALSE	FALSE	-3.06692e-05	-0.0551962	0.0622661	FALSE	0.115341	-0.120635	0.356735	FALSE
RVBD0744c	RVBD0744c	NonEssential	NonEssential	4	0.0994497	3.15925	-0.0803949	0.405415	-0.00824895	-1.14335	2.66429	-0.0244896	0.406018	-0.00256222	-0.214225	-0.49496	-1.98577	0.890607	0.0559053	-0.0006908	0.119909	0.000603258	-0.139568	0.136371	FALSE	FALSE	FALSE	0.00568672	-0.133489	1.27253	FALSE	0.929128	0.0622772	1.75468	TRUE
RVBD0745	RVBD0745	NonEssential	NonEssential	5	0.500818	2.6976	-0.0280129	0.404837	-0.00293562	-0.378474	2.58885	-0.0108127	0.40615	-0.00107107	-0.0692183	-0.10875	-1.33689	1.21164	0.0172001	-0.0227413	0.0621427	0.0013134	-0.131926	0.13944	FALSE	FALSE	FALSE	0.00186455	-0.222447	0.389789	FALSE	0.309255	-0.384996	0.976688	FALSE
RVBD0746	PE-PGRS9	NonEssential	NonEssential	8	0.258449	2.65651	-0.176548	0.405191	-0.0247379	-2.5836	2.81638	-0.0895876	0.40554	-0.011734	-1.20424	0.15987	-0.891728	1.08798	0.0869603	-0.0275355	0.213739	0.000349628	-0.135645	0.140052	FALSE	FALSE	FALSE	0.013004	-1.36322	2.50964	FALSE	1.37936	-0.185166	2.90981	FALSE
RVBD0747	PE-PGRS10	NonEssential	NonEssential	8	0.25221	2.59782	-0.0716082	0.401414	-0.00774513	-1.05278	2.6204	-0.0307759	0.401389	-0.00324665	-0.384907	0.022585	-0.950369	1.05562	0.0408322	-0.0144357	0.0974544	-2.51275e-05	-0.136226	0.138168	FALSE	FALSE	FALSE	0.00449848	-0.524371	0.967951	FALSE	0.667875	-0.0956965	1.5161	FALSE
RVBD0748	vapB31	NonEssential	NonEssential	3	0.253868	2.67842	-0.0055795	0.403096	-0.000569192	-0.13566	2.71373	-0.00850822	0.400421	-0.00084372	-0.104942	0.035305	-1.64157	1.73554	-0.00292872	-0.0310275	0.0210822	-0.00267489	-0.141812	0.126698	FALSE	FALSE	FALSE	-0.000274528	-0.300632	-0.0824314	TRUE	0.0307186	-0.51459	0.674531	FALSE
RVBD0749	vapC31	NonEssential	NonEssential	6	0.23751	2.68614	-0.0182826	0.401724	-0.00209689	-0.283009	2.49756	-0.00553052	0.400665	-0.00060937	0.158802	-0.188575	-1.37353	0.991165	0.012752	-0.00786375	0.0386253	-0.00105965	-0.136856	0.132734	FALSE	FALSE	FALSE	0.00148752	-0.132661	0.258213	FALSE	0.44181	0.0552955	0.926726	TRUE
RVBD0749A	RVBD0749A	NonEssential	NonEssential	3	0.00436639	2.58701	-0.00901538	0.401807	-0.00100965	-0.23824	2.68838	-0.0274833	0.400815	-0.00291938	-0.407523	0.101365	-1.5204	1.77815	-0.0184679	-0.0719168	0.0179349	-0.000992064	-0.133651	0.128897	FALSE	FALSE	FALSE	-0.00190973	-0.362499	0.205207	FALSE	-0.169283	-1.07448	0.636585	FALSE
RVBD0750	RVBD0750	NonEssential	NonEssential	3	0.180607	2.56026	-0.115233	0.400941	-0.0132531	-1.78347	2.72413	-0.0652105	0.398189	-0.00700777	-0.892471	0.163875	-1.76012	2.11727	0.0500228	-0.152357	0.278854	-0.00275163	-0.141156	0.13543	FALSE	FALSE	FALSE	0.00624538	-0.98797	1.94538	FALSE	0.891003	-2.28066	3.9623	FALSE
RVBD0751c	mmsB	NonEssential	NonEssential	6	0.233172	2.65116	-0.0309879	0.400914	-0.0033616	-0.449778	2.58135	-0.0149713	0.400542	-0.00156658	-0.0919083	-0.069805	-1.22414	1.12011	0.0160167	-0.0222952	0.0601829	-0.000372018	-0.12771	0.138062	FALSE	FALSE	FALSE	0.00179502	-0.309357	0.464504	FALSE	0.35787	-0.260408	1.01731	FALSE
RVBD0752c	fadE9	NonEssential	NonEssential	8	0.261647	2.70296	-0.0405987	0.400636	-0.00443065	-0.602612	2.62578	-0.0250323	0.401536	-0.0028307	-0.26474	-0.07718	-1.08067	0.987826	0.0155664	-0.0344412	0.0667745	0.000899175	-0.131338	0.139264	FALSE	FALSE	FALSE	0.00159995	-0.417912	0.68056	FALSE	0.337872	-0.410014	1.08793	FALSE
RVBD0753c	mmsA	NonEssential	NonEssential	8	0.177935	2.72192	-0.0432703	0.400169	-0.00447579	-0.642823	2.61488	-0.0131998	0.399777	-0.00130348	-0.0929332	-0.107035	-1.08986	0.940258	0.0300705	-0.0062223	0.0648357	-0.000392765	-0.137676	0.131944	FALSE	FALSE	FALSE	0.0031723	-0.275069	0.595244	FALSE	0.54989	0.0115458	1.09174	TRUE
RVBD0754	PE-PGRS11	NonEssential	NonEssential	6	0.251	2.79411	-0.0402884	0.400029	-0.00424565	-0.584873	2.53059	-0.00873699	0.399691	-0.000861108	-0.113635	-0.26351	-1.42343	1.05911	0.0315514	-0.0124541	0.0859389	-0.000337958	-0.131119	0.135087	FALSE	FALSE	FALSE	0.00338454	-0.0130501	0.78695	FALSE	0.471238	-0.293862	1.30216	FALSE
RVBD0755A	RVBD0755A	NonEssential	NonEssential	3	0.0652386	2.59958	-0.0107902	0.399798	-0.00127475	-0.14659	2.64048	-0.00673428	0.401414	-0.000710208	-0.00356657	0.040895	-1.75625	1.65226	0.00405589	-0.00959114	0.0174832	0.0016164	-0.133706	0.129779	FALSE	FALSE	FALSE	0.000564541	-0.0857905	0.189909	FALSE	0.143023	-0.278019	0.621413	FALSE
RVBD0755c	PPE12	NonEssential	NonEssential	18	0.22546	2.70376	-0.0127205	0.400889	-0.00134912	-0.192112	2.55584	-0.00723633	0.399514	-0.000718782	-0.0545075	-0.147925	-0.841552	0.542876	0.00548414	-0.00798644	0.0195801	-0.00137529	-0.138147	0.132675	FALSE	FALSE	FALSE	0.000630336	-0.0848548	0.240971	FALSE	0.137605	-0.104632	0.382924	FALSE
RVBD0756c	RVBD0756c	NonEssential	NonEssential	7	0.390789	2.64556	-0.0221731	0.404556	-0.00257696	-0.436763	2.61082	-0.0115577	0.403644	-0.00129249	-0.0226734	-0.03475	-1.086	1.12694	0.0106154	-0.0163105	0.0391929	-0.000912609	-0.133392	0.138672	FALSE	FALSE	FALSE	0.00128447	-0.141891	0.395306	FALSE	0.41409	-0.0351308	0.861671	FALSE
RVBD0757	phoP	NonEssential	Essential	6	0.230556	2.74329	-0.275974	0.404563	-0.0408114	-4.00767	3.11387	-0.273886	0.411853	-0.0518527	-3.7421	0.370585	-0.791432	1.40339	0.0020873	-0.152907	0.165698	0.00728966	-0.125903	0.142611	FALSE	FALSE	FALSE	-0.0110413	-2.71128	4.02322	FALSE	0.265568	-1.52679	2.11686	FALSE
RVBD0758	phoR	NonEssential	NonEssential	10	0.21154	3.47105	-0.140509	0.401684	-0.0171453	-2.1003	2.70049	-0.144725	0.400475	-0.0166773	-2.08707	-0.770565	-1.78619	0.109074	-0.00421606	-0.111692	0.104581	-0.00120928	-0.135048	0.134802	FALSE	FALSE	FALSE	0.000467973	-1.25516	2.98733	FALSE	0.0132385	-1.24294	1.25454	FALSE
RVBD0759c	RVBD0759c	NonEssential	NonEssential	5	0.429932	2.70983	-0.0185305	0.41196	-0.00192737	-0.251957	2.50724	-0.0149817	0.406315	-0.00152407	-0.00496458	-0.202595	-1.65751	1.30001	0.00354886	-0.0235413	0.0278484	-0.0056444	-0.143377	0.128064	FALSE	FALSE	FALSE	0.0004033	-0.222224	0.246005	FALSE	0.246992	-0.267998	0.810646	FALSE
RVBD0760c	RVBD0760c	NonEssential	NonEssential	6	0.433938	2.69242	-0.0099545	0.399214	-0.00111714	-0.149836	2.518	-0.00195769	0.402831	-0.000248848	0.137482	-0.174415	-1.30847	1.02127	0.00799681	-0.00350351	0.0220417	0.00361727	-0.122005	0.136257	FALSE	FALSE	FALSE	0.000868289	-0.00707882	0.188556	FALSE	0.287318	-0.0387719	0.640609	FALSE
RVBD0761c	adhB	NonEssential	NonEssential	7	0.239503	2.61166	-0.0320128	0.401451	-0.00350397	-0.479033	2.78137	-0.0226417	0.400974	-0.00251983	-0.183567	0.169705	-0.877485	1.2651	0.00937118	-0.0514691	0.0664576	-0.000476766	-0.134527	0.132353	FALSE	FALSE	FALSE	0.000984138	-0.524233	0.48513	FALSE	0.295467	-0.529865	1.17204	FALSE
RVBD0762c	RVBD0762c	NonEssential	NonEssential	8	0.204496	2.58798	-0.0160535	0.400519	-0.00179319	-0.206324	2.55394	-0.00190525	0.402306	-0.000206142	0.0870056	-0.03404	-1.04172	0.970765	0.0141482	-0.00182943	0.0331096	0.00178692	-0.13214	0.139337	FALSE	FALSE	FALSE	0.00158705	-0.0154649	0.264545	FALSE	0.29333	-0.0151095	0.640854	FALSE
RVBD0763c	RVBD0763c	Uncertain	NonEssential	4	0.164037	2.68917	-0.182639	0.400097	-0.0199848	-2.6721	3.00149	-0.101082	0.400432	-0.0107158	-1.372	0.31232	-1.32111	1.88307	0.081557	-0.155069	0.367275	0.000335395	-0.139487	0.131232	FALSE	FALSE	FALSE	0.00926892	-1.69949	3.25867	FALSE	1.3001	-2.21473	5.12938	FALSE
RVBD0764c	cyp51	NonEssential	NonEssential	21	0.262453	2.60746	-0.00928164	0.401411	-0.00103212	-0.152478	2.56467	-0.00346703	0.401304	-0.000367808	0.126106	-0.042795	-0.634794	0.630929	0.00581461	-0.00428284	0.0163815	-0.000107119	-0.132155	0.141136	FALSE	FALSE	FALSE	0.000664308	-0.0555373	0.1577	FALSE	0.278584	0.0821815	0.49533	TRUE
RVBD0765c	RVBD0765c	NonEssential	NonEssential	7	0.278791	2.72448	-0.0183029	0.401707	-0.00203382	-0.276005	2.50656	-0.00561197	0.400642	-0.000577018	0.121869	-0.21792	-1.32958	0.894177	0.0126909	-0.0066093	0.0325496	-0.00106501	-0.129268	0.137045	FALSE	FALSE	FALSE	0.00145681	-0.00290044	0.380323	FALSE	0.397874	0.0587045	0.756164	TRUE
RVBD0766c	cyp123	NonEssential	NonEssential	16	0.280413	2.7064	-0.0254099	0.398614	-0.0024828	-0.400084	2.64382	-0.0104762	0.399937	-0.00112161	-0.00904937	-0.062575	-0.864528	0.743494	0.0149337	-0.0069693	0.0366032	0.00132355	-0.131996	0.139058	FALSE	FALSE	FALSE	0.00136119	-0.141001	0.440298	FALSE	0.391035	0.0486933	0.743065	TRUE
RVBD0767c	RVBD0767c	NonEssential	NonEssential	6	0.396527	2.64845	-0.0132149	0.403433	-0.00143215	-0.202476	2.57441	-0.0104821	0.40579	-0.00107586	-0.0198471	-0.07404	-1.354	1.23656	0.00273284	-0.014704	0.0233054	0.00235654	-0.137247	0.135902	FALSE	FALSE	FALSE	0.000356285	-0.108643	0.244913	FALSE	0.182629	-0.196257	0.618481	FALSE
RVBD0768	aldA	NonEssential	NonEssential	13	0.280672	2.74596	-0.0470028	0.402494	-0.00538069	-0.716305	2.67202	-0.0209961	0.400673	-0.00231248	-0.187173	-0.07395	-0.910123	0.770808	0.0260067	-0.0198027	0.0739409	-0.00182167	-0.140738	0.130265	FALSE	FALSE	FALSE	0.00306821	-0.369868	0.718205	FALSE	0.529132	-0.160603	1.18956	FALSE
RVBD0769	RVBD0769	NonEssential	NonEssential	6	0.239228	2.64539	-0.0760513	0.402023	-0.00902503	-1.10233	2.60408	-0.0374657	0.401933	-0.00408453	-0.457827	-0.041305	-1.20189	1.16168	0.0385855	-0.0397033	0.122818	-9.05737e-05	-0.134581	0.136592	FALSE	FALSE	FALSE	0.0049405	-0.529324	1.30369	FALSE	0.644504	-0.50678	1.83526	FALSE
RVBD0770	RVBD0770	NonEssential	NonEssential	5	0.220256	2.71963	-0.00885034	0.399272	-0.00103543	-0.0889117	2.54904	-0.00611444	0.401999	-0.000637032	-0.0789333	-0.170595	-1.42794	1.16504	0.0027359	-0.0120427	0.0201727	0.00272707	-0.127828	0.143099	FALSE	FALSE	FALSE	0.000398395	0.0115381	0.27774	TRUE	0.00997838	-0.372891	0.391202	FALSE
RVBD0771	RVBD0771	NonEssential	NonEssential	4	0.369607	2.56304	-0.0240583	0.406236	-0.00269992	-0.385784	2.6023	-0.0056008	0.402821	-0.000615411	0.0173714	0.03926	-1.43251	1.46879	0.0184575	-0.00946055	0.0505637	-0.00341506	-0.143785	0.132772	FALSE	FALSE	FALSE	0.00208451	-0.106187	0.340856	FALSE	0.403155	-0.14962	0.981816	FALSE
RVBD0772	purD	Essential	Essential	125	0.9638	2.45552	-0.640913	0.425399	-0.0134441	-9.26247	3.25648	-0.653901	0.430096	-0.0123346	-8.9778	0.80096	0.434192	0.884238	-0.0129883	-0.179134	0.159028	0.00469675	-0.080323	0.087833	TRUE	FALSE	FALSE	0.00110952	-0.593717	0.550969	FALSE	0.28467	-1.24552	1.73317	FALSE
RVBD0773c	ggtA	NonEssential	NonEssential	16	0.286825	2.71938	-0.0165293	0.40313	-0.00206096	-0.235354	2.60167	-0.00382111	0.401234	-0.000420818	0.0364179	-0.11771	-0.824232	0.682096	0.0127082	0.00014756	0.0265139	-0.00189508	-0.133344	0.131376	FALSE	TRUE	FALSE	0.00164014	-0.0216983	0.299914	FALSE	0.271772	0.0343696	0.51242	TRUE
RVBD0774c	RVBD0774c	NonEssential	NonEssential	8	0.263974	2.6681	-0.0271328	0.40297	-0.00320083	-0.401341	2.52316	-0.00680483	0.401052	-0.000780605	0.0211176	-0.144935	-1.0963	0.927393	0.0203279	-0.0011025	0.0419387	-0.00191774	-0.141696	0.131773	FALSE	FALSE	FALSE	0.00242022	-0.169252	0.366306	FALSE	0.422459	0.0420777	0.811948	TRUE
RVBD0775	RVBD0775	NonEssential	NonEssential	6	0.484875	2.61195	-0.0173238	0.403824	-0.00176414	-0.281401	2.65904	-0.00941634	0.409685	-0.000940457	-0.0228309	0.04709	-1.23638	1.18275	0.00790747	-0.0129354	0.0330637	0.00586121	-0.138732	0.141895	FALSE	FALSE	FALSE	0.000823682	-0.209247	0.177888	FALSE	0.25857	-0.153719	0.681694	FALSE
RVBD0776c	RVBD0776c	NonEssential	NonEssential	7	0.45176	2.75021	-0.0821934	0.40196	-0.00973249	-1.24326	2.63849	-0.0733177	0.404226	-0.00800475	-0.968524	-0.11172	-1.24399	1.27531	0.00887573	-0.105771	0.130993	0.00226644	-0.128889	0.143359	FALSE	FALSE	FALSE	0.00172774	-1.12115	1.28537	FALSE	0.274736	-1.38682	1.92877	FALSE
RVBD0777	purB	Essential	Essential	94	0.96224	2.13784	-0.9013	0.374205	-0.105159	-13.9926	3.33894	-0.838658	0.398442	-0.0581735	-12.0282	1.2011	0.86287	1.32636	0.0626423	-0.141125	0.2591	0.0242368	-0.077642	0.118872	TRUE	FALSE	FALSE	0.0469851	-0.869864	3.36842	FALSE	1.96447	0.291387	3.7519	TRUE
RVBD0778	cyp126	NonEssential	NonEssential	7	0.0997645	2.67823	-0.0320404	0.400383	-0.00310896	-0.523416	2.42515	-0.00722019	0.400497	-0.000703195	0.0846889	-0.25308	-1.26811	0.901356	0.0248202	0.000402	0.0520216	0.000114561	-0.135051	0.126029	FALSE	TRUE	FALSE	0.00240577	-0.199779	0.398683	FALSE	0.608105	0.190113	1.07156	TRUE
RVBD0779c	RVBD0779c	NonEssential	NonEssential	8	0.264974	2.72097	-0.0184653	0.401704	-0.00223142	-0.364463	2.6144	-0.00991745	0.400498	-0.00110566	0.0452022	-0.106565	-1.10914	1.08325	0.00854781	-0.0112831	0.0262633	-0.00120572	-0.139629	0.134732	FALSE	FALSE	FALSE	0.00112576	-0.147776	0.303103	FALSE	0.409665	0.0525019	0.757483	TRUE
RVBD0780	purC	Essential	Essential	102	0.945617	2.46725	-0.625331	0.548152	-0.00416892	-7.13099	3.05128	-0.684882	0.613995	-0.000229995	-6.44373	0.584035	0.212864	0.749049	-0.0595502	-0.216528	0.092526	0.0658424	-0.001793	0.135711	TRUE	FALSE	FALSE	0.00393893	0.00422445	0.248085	TRUE	0.687263	-0.517336	1.80928	FALSE
RVBD0781	ptrBa	NonEssential	NonEssential	6	0.385425	2.83825	-0.0159714	0.402862	-0.001755	-0.23771	2.56383	-0.00430102	0.400771	-0.000409588	0.105716	-0.274425	-1.43028	1.1545	0.0116704	-0.00559695	0.0326095	-0.00209077	-0.140794	0.129482	FALSE	FALSE	FALSE	0.00134542	-0.0943431	0.228259	FALSE	0.343427	-0.0368342	0.775716	FALSE
RVBD0782	ptrBb	NonEssential	NonEssential	14	0.213095	2.76035	-0.029701	0.40131	-0.00333144	-0.431824	2.56419	-0.016917	0.401482	-0.00187521	-0.109155	-0.19615	-0.944603	0.602391	0.012784	-0.0189923	0.0441778	0.000171942	-0.133362	0.137335	FALSE	FALSE	FALSE	0.00145623	-0.279287	0.460875	FALSE	0.322668	-0.15229	0.785486	FALSE
RVBD0783c	emrB	NonEssential	NonEssential	22	0.318216	2.70621	-0.0168103	0.402507	-0.00200089	-0.289678	2.62664	-0.00525569	0.401931	-0.000558134	0.0148298	-0.07957	-0.69583	0.638194	0.0115546	-0.00354213	0.0274917	-0.000575971	-0.133792	0.132428	FALSE	FALSE	FALSE	0.00144276	-0.100635	0.242017	FALSE	0.304507	0.0409099	0.569542	TRUE
RVBD0784	RVBD0784	NonEssential	NonEssential	8	0.263175	2.8452	-0.0768251	0.401613	-0.00861954	-1.12492	2.61653	-0.0248275	0.40064	-0.00271391	-0.34825	-0.228665	-1.32549	0.834591	0.0519976	-0.0249979	0.133113	-0.000972997	-0.135039	0.130414	FALSE	FALSE	FALSE	0.00590564	-0.448039	1.19992	FALSE	0.776669	-0.341687	1.94444	FALSE
RVBD0785	RVBD0785	NonEssential	NonEssential	18	0.280434	2.79125	-0.118694	0.401138	-0.0136433	-1.69387	2.81952	-0.0801926	0.400644	-0.00919686	-1.03935	0.02827	-0.732726	0.665786	0.0385017	-0.0952686	0.173699	-0.000493607	-0.135984	0.133471	FALSE	FALSE	FALSE	0.00444648	-1.57606	1.7584	FALSE	0.65452	-1.06855	2.60024	FALSE
RVBD0786c	RVBD0786c	NonEssential	NonEssential	7	0.282033	2.65828	-0.00752595	0.400852	-0.000781445	-0.172573	2.62679	-0.00193533	0.394965	-0.000199886	0.0578869	-0.031485	-1.18983	1.12485	0.00559062	-0.00365229	0.0209789	-0.00588687	-0.13664	0.120274	FALSE	FALSE	FALSE	0.000581559	0.0381614	0.181745	TRUE	0.23046	-0.128353	0.605526	FALSE
RVBD0787	RVBD0787	NonEssential	NonEssential	8	0.249212	2.75691	-0.0139733	0.400685	-0.00155104	-0.283191	2.59041	-0.0103067	0.40109	-0.00108906	0.0170052	-0.166505	-1.16773	0.812079	0.00366662	-0.0207618	0.029781	0.000404876	-0.127451	0.139979	FALSE	FALSE	FALSE	0.000461982	-0.300151	0.128243	FALSE	0.300196	-0.114899	0.728234	FALSE
RVBD0787A	RVBD0787A	Essential	Essential	12	0.85536	2.50896	-0.728926	0.331933	-0.0821161	-11.854	3.99639	-0.909748	0.355722	-0.114635	-13.2809	1.48742	0.813696	1.99699	-0.180822	-0.532308	0.140696	0.0237885	-0.134184	0.183384	TRUE	FALSE	FALSE	-0.0325187	-6.03926	5.31811	FALSE	-1.4269	-5.22313	2.60093	FALSE
RVBD0788	purQ	Essential	Essential	81	0.902461	2.63067	-0.615923	0.564431	-0.000478085	-6.74792	3.23198	-0.657049	0.59778	-0.000194283	-6.38565	0.60132	0.230757	0.816099	-0.0411269	-0.166249	0.077644	0.0333489	-0.023374	0.087197	TRUE	FALSE	FALSE	0.000283801	-0.0427511	0.0165338	FALSE	0.362268	-0.539759	1.23775	FALSE
RVBD0789c	RVBD0789c	NonEssential	NonEssential	9	0.0872364	2.60272	-0.0257445	0.400201	-0.00261996	-0.381525	2.61038	-0.0128504	0.400689	-0.00135083	-0.0989186	0.007665	-1.05669	1.01333	0.0128942	-0.0163016	0.0451541	0.000488336	-0.135416	0.136012	FALSE	FALSE	FALSE	0.00126913	-0.193525	0.45889	FALSE	0.282606	-0.218801	0.786243	FALSE
RVBD0790c	RVBD0790c	NonEssential	NonEssential	6	0.179578	2.63606	-0.0203824	0.400936	-0.00221761	-0.344177	2.4773	-0.00346154	0.398597	-0.000334946	0.137169	-0.158765	-1.27209	1.03755	0.0169209	-0.0018605	0.037448	-0.00233924	-0.13624	0.137197	FALSE	FALSE	FALSE	0.00188267	-0.0611799	0.314787	FALSE	0.481346	0.122467	0.856337	TRUE
RVBD0791c	RVBD0791c	NonEssential	NonEssential	12	0.207858	2.68317	-0.00526548	0.401378	-0.000527111	-0.107782	2.53588	-0.00272422	0.400324	-0.000287598	0.113606	-0.147285	-0.896956	0.746464	0.00254126	-0.00520236	0.010023	-0.00105413	-0.138962	0.133429	FALSE	FALSE	FALSE	0.000239514	-0.0972732	0.0383688	FALSE	0.221388	-0.00846501	0.451859	FALSE
RVBD0792c	RVBD0792c	NonEssential	NonEssential	7	0.233993	2.58225	-0.0149314	0.40118	-0.00168143	-0.238921	2.57139	-0.00466075	0.399797	-0.000465134	0.0361164	-0.010865	-1.11035	1.0858	0.0102707	-0.00829667	0.0294722	-0.00138357	-0.131609	0.136278	FALSE	FALSE	FALSE	0.0012163	-0.0850771	0.2448	FALSE	0.275037	-0.088301	0.640435	FALSE
RVBD0793	RVBD0793	NonEssential	NonEssential	5	0.493473	2.45383	-0.0750813	0.422154	-0.00576588	-1.10064	2.69506	-0.0206586	0.435487	-0.00119713	-0.22377	0.241235	-1.07002	1.43566	0.0544227	-0.0170735	0.131381	0.0133334	-0.140752	0.165987	FALSE	FALSE	FALSE	0.00456875	-0.246031	0.784084	FALSE	0.876869	-0.205134	1.97185	FALSE
RVBD0794c	RVBD0794c	NonEssential	NonEssential	10	0.289133	2.604	-0.0263305	0.400964	-0.00292798	-0.41787	2.55326	-0.00712969	0.401244	-0.000735244	-0.0216973	-0.05075	-0.984438	0.861303	0.0192008	-0.00892377	0.0506823	0.000280345	-0.137396	0.131453	FALSE	FALSE	FALSE	0.00219274	-0.117885	0.421701	FALSE	0.396172	-0.0768988	0.878351	FALSE
RVBD0795	RVBD0795	NonEssential	NonEssential	2	0.0274632	3.46048	-0.738335	0.40069	-0.0499147	-10.4165	2.95657	-0.407813	0.400158	-0.0394788	-5.78807	-0.5039	-2.76784	1.0267	0.330522	-0.308183	1.02431	-0.000531781	-0.132617	0.139071	FALSE	FALSE	FALSE	0.0104359	-6.93858	6.65126	FALSE	4.62839	-4.51376	13.9061	FALSE
RVBD0796	RVBD0796	NonEssential	Essential	5	0.334333	2.73151	-0.644719	0.411678	-0.0631309	-9.1583	3.24986	-0.588833	0.406465	-0.059684	-8.2289	0.518345	-0.772718	0.839955	0.0558859	-0.537715	0.574449	-0.00521328	-0.151578	0.13296	FALSE	FALSE	FALSE	0.00344695	-7.09068	7.50768	FALSE	0.929397	-6.64636	8.23437	FALSE
RVBD0797	RVBD0797	NonEssential	NonEssential	5	0.342459	2.63594	-0.0350262	0.40337	-0.00397206	-0.525998	2.6757	-0.0111802	0.402753	-0.00123674	-0.0667713	0.03975	-1.30123	1.3314	0.0238459	-0.0190272	0.0726115	-0.000617101	-0.137294	0.139067	FALSE	FALSE	FALSE	0.00273532	-0.179665	0.556034	FALSE	0.459226	-0.235177	1.23427	FALSE
RVBD0798c	cfp29	NonEssential	NonEssential	5	0.23522	2.67767	-0.00524292	0.40064	-0.000611793	-0.06394	2.54311	-0.00532444	0.400534	-0.000588263	0.0422906	-0.13456	-1.37392	1.17176	-8.15219e-05	-0.0164988	0.0154635	-0.000106263	-0.130577	0.136641	FALSE	FALSE	FALSE	2.35301e-05	-0.110173	0.0982636	FALSE	0.106231	-0.298529	0.517224	FALSE
RVBD0799c	RVBD0799c	NonEssential	NonEssential	17	0.287368	2.59191	-0.0248055	0.402228	-0.00277615	-0.40296	2.58491	-0.0113333	0.401156	-0.00130964	-0.0475225	-0.007	-0.694277	0.707703	0.0134722	-0.00725946	0.0341043	-0.00107146	-0.131235	0.134849	FALSE	FALSE	FALSE	0.00146651	-0.17423	0.390339	FALSE	0.355438	0.0275886	0.683128	TRUE
RVBD0800	pepC	NonEssential	NonEssential	11	0.263974	2.62893	-0.034234	0.401255	-0.00379402	-0.530562	2.6166	-0.0119476	0.400323	-0.00127087	-0.0146116	-0.012325	-0.877896	0.948586	0.0222864	-0.0123919	0.0578564	-0.000931668	-0.138033	0.133978	FALSE	FALSE	FALSE	0.00252315	-0.231859	0.50929	FALSE	0.51595	-0.0408568	1.05086	FALSE
RVBD0801	RVBD0801	NonEssential	NonEssential	5	0.463113	2.60163	-0.0117112	0.40094	-0.000896343	-0.26488	2.65399	-0.00592436	0.403473	-0.000620717	-0.000682799	0.05236	-1.29494	1.29928	0.00578684	-0.0124565	0.0233217	0.00253284	-0.133301	0.144746	FALSE	FALSE	FALSE	0.000275625	-0.136832	0.111263	FALSE	0.264198	-0.170102	0.7152	FALSE
RVBD0802c	RVBD0802c	NonEssential	NonEssential	7	0.223458	2.83221	-0.00832307	0.401046	-0.000848037	-0.190262	2.59673	-0.00382187	0.401147	-0.000398278	0.0769803	-0.23547	-1.18648	1.16834	0.0045012	-0.0059146	0.0158434	0.000101332	-0.131687	0.136018	FALSE	FALSE	FALSE	0.000449759	-0.0964736	0.102559	FALSE	0.267242	-0.11468	0.49967	FALSE
RVBD0803	purL	Essential	Essential	218	0.991279	2.50715	-0.577764	0.429695	-0.00792514	-8.29624	3.2343	-0.613552	0.509545	-0.00759385	-7.2739	0.72715	0.445721	0.797363	-0.0357883	-0.168523	0.091454	0.0798498	0.008071	0.151364	TRUE	FALSE	TRUE	0.000331294	-0.275701	0.3087	FALSE	1.02234	0.0518467	2.03303	TRUE
RVBD0804	RVBD0804	NonEssential	NonEssential	6	0.463038	2.67946	-0.00296301	0.407874	-0.000234963	-0.0527197	2.57058	-0.0152534	0.39658	-0.00174655	-0.221299	-0.108885	-1.15692	1.0618	-0.0122904	-0.0347349	0.00624293	-0.0112939	-0.135424	0.117783	FALSE	FALSE	FALSE	-0.00151159	-0.237053	0.069622	FALSE	-0.16858	-0.620366	0.256526	FALSE
RVBD0805	RVBD0805	NonEssential	NonEssential	6	0.236464	3.52219	-0.135122	0.403192	-0.0167071	-1.89725	2.52679	-0.0322943	0.40105	-0.00357713	-0.316559	-0.9954	-1.97337	0.138133	0.102828	0.0106357	0.198543	-0.00214229	-0.136716	0.135363	FALSE	TRUE	FALSE	0.0131299	-0.925729	1.60918	FALSE	1.58069	0.390217	2.89179	TRUE
RVBD0806c	cpsY	NonEssential	NonEssential	28	0.309496	2.71183	-0.0248756	0.402788	-0.00293053	-0.367941	2.5754	-0.0169869	0.400857	-0.00197845	-0.189837	-0.13643	-0.690423	0.461839	0.00788872	-0.0077075	0.0240335	-0.00193067	-0.136682	0.133294	FALSE	FALSE	FALSE	0.000952081	-0.207111	0.404965	FALSE	0.178104	-0.0429854	0.411339	FALSE
RVBD0807	RVBD0807	NonEssential	NonEssential	4	0.369291	2.61556	-0.0199949	0.40494	-0.00215868	-0.200359	2.6276	-0.00548792	0.399362	-0.000570974	-0.0344681	0.01204	-1.42407	1.49686	0.014507	-0.00584085	0.0378354	-0.00557803	-0.137472	0.134862	FALSE	FALSE	FALSE	0.00158771	0.0077243	0.400115	TRUE	0.165891	-0.288544	0.617732	FALSE
RVBD0808	purF	Essential	Essential	132	0.962738	2.2591	-0.782712	0.462907	-0.0481692	-10.5506	2.72843	-0.685888	0.497431	-0.0256792	-8.52377	0.46933	0.0744408	0.542606	0.0968239	-0.114399	0.305521	0.0345238	-0.077745	0.151302	TRUE	FALSE	FALSE	0.02249	-0.583535	1.47845	FALSE	2.02682	0.423053	3.6455	TRUE
RVBD0809	purM	Essential	Essential	73	0.913437	2.37696	-0.580156	0.440945	-0.0144314	-8.18038	3.27985	-0.558241	0.453016	-0.00727932	-7.3305	0.90289	0.412985	1.08817	0.0219153	-0.17721	0.208955	0.012071	-0.088719	0.109659	TRUE	FALSE	FALSE	0.0071521	-0.372869	0.890708	FALSE	0.849882	-1.06866	2.6375	FALSE
RVBD0810c	RVBD0810c	Essential	Essential	23	0.698039	2.6658	-0.838624	0.394645	-0.279765	-11.4288	3.42727	-1.08605	0.395906	-0.461814	-13.7717	0.761475	0.221837	1.16239	-0.247424	-0.60465	0.092615	0.00126105	-0.139443	0.140011	TRUE	FALSE	FALSE	-0.182049	-11.4511	2.69311	FALSE	-2.34287	-5.88524	1.19315	FALSE
RVBD0811c	RVBD0811c	Essential	Essential	101	0.727306	2.94191	-0.52439	0.472072	-0.00451506	-6.85148	2.88135	-0.312117	0.490095	-2.63818e-05	-3.83995	-0.06056	-0.243038	0.334	0.212274	0.060887	0.361355	0.0180227	-0.04913	0.084059	FALSE	TRUE	FALSE	0.00448868	-0.00337721	0.235455	FALSE	3.01153	1.73039	4.35322	TRUE
RVBD0812	RVBD0812	Essential	NonEssential	99	0.912426	2.72842	-0.0483186	0.552588	-9.23623e-05	-0.543269	2.60262	-0.0277563	0.543779	-1.7884e-05	-0.225291	-0.1258	-0.38491	0.22546	0.0205622	0.0020552	0.0384164	-0.00880951	-0.104792	0.087866	FALSE	TRUE	FALSE	7.44783e-05	0.00699818	0.0201111	TRUE	0.317978	0.138431	0.457641	TRUE
RVBD0813c	RVBD0813c	NonEssential	NonEssential	9	0.295545	2.66621	-0.0138417	0.40026	-0.00144323	-0.250871	2.51464	-0.0127451	0.398902	-0.00138289	-0.0124556	-0.15156	-1.08135	0.931488	0.00109652	-0.0182532	0.0241972	-0.00135747	-0.131546	0.139442	FALSE	FALSE	FALSE	6.03417e-05	-0.149968	0.294059	FALSE	0.238416	-0.134364	0.637852	FALSE
RVBD0814c	sseC2	NonEssential	NonEssential	7	0.368166	2.6457	-0.0962372	0.403121	-0.0118308	-1.4361	2.64611	-0.0415329	0.402646	-0.00453421	-0.502389	0.000415	-1.14916	1.19989	0.0547043	-0.0361659	0.141919	-0.00047497	-0.137818	0.134421	FALSE	FALSE	FALSE	0.00729663	-0.592341	1.47294	FALSE	0.933709	-0.270219	2.18907	FALSE
RVBD0815c	cysA2	NonEssential	NonEssential	10	0.326815	2.48225	-0.0418579	0.403981	-0.00542636	-0.621024	2.60005	-0.0041647	0.400984	-0.000444552	0.150141	0.1178	-0.865956	1.03273	0.0376932	0.0181233	0.0611557	-0.00299684	-0.13673	0.133927	FALSE	TRUE	FALSE	0.00498181	0.0322412	0.707758	TRUE	0.771165	0.443345	1.10309	TRUE
RVBD0816c	thiX	NonEssential	NonEssential	6	0.171567	2.64473	-0.0057743	0.401044	-0.000640618	-0.0919678	2.62999	-0.00459319	0.401202	-0.000492698	0.104392	-0.01474	-1.16367	1.23119	0.0011811	-0.0120869	0.0122318	0.000157998	-0.13325	0.13695	FALSE	FALSE	FALSE	0.000147921	-0.0572174	0.12739	FALSE	0.196359	-0.11791	0.512834	FALSE
RVBD0817c	RVBD0817c	Essential	NonEssential	76	0.916575	2.78808	-0.144412	0.439337	-0.00511071	-2.02556	2.74088	-0.039334	0.410582	-0.00385339	-0.486646	-0.0472	-0.369362	0.313193	0.105078	0.0546344	0.154583	-0.0287551	-0.154663	0.093444	FALSE	TRUE	FALSE	0.00125732	-0.251851	0.432732	FALSE	1.53891	0.962016	2.07803	TRUE
RVBD0818	RVBD0818	NonEssential	NonEssential	8	0.412964	3.40613	-0.0939843	0.402634	-0.0117057	-1.39984	2.88669	-0.125436	0.401403	-0.0152692	-1.73	-0.519445	-1.49931	0.644236	-0.0314515	-0.161743	0.0976912	-0.00123051	-0.136133	0.131554	FALSE	FALSE	FALSE	-0.00356351	-1.525	1.92899	FALSE	-0.330156	-2.0603	1.39168	FALSE
RVBD0819	mshD	NonEssential	NonEssential	7	0.368166	3.64746	-0.0566007	0.42106	-0.0066669	-0.878139	2.70914	-0.0966731	0.416774	-0.0114542	-1.23243	-0.938325	-2.02592	0.104461	-0.0400724	-0.0877211	0.0036412	-0.00428504	-0.144512	0.143665	FALSE	FALSE	FALSE	-0.00478726	-0.57765	1.17682	FALSE	-0.354295	-0.979665	0.217245	FALSE
RVBD0820	phoT	NonEssential	NonEssential	6	0.245156	4.06304	-0.0916725	0.401758	-0.0105393	-1.44723	2.77713	-0.0945636	0.402329	-0.011422	-1.21548	-1.28591	-2.385	-0.157145	-0.00289114	-0.081285	0.0848852	0.000570318	-0.137946	0.140574	TRUE	FALSE	FALSE	-0.00088274	-0.831026	1.8028	FALSE	0.23175	-0.813912	1.27056	FALSE
RVBD0821c	phoY2	NonEssential	NonEssential	7	0.110964	3.11266	-0.0369509	0.400351	-0.00375499	-0.535507	2.4906	-0.0576848	0.400864	-0.00600564	-0.702024	-0.62205	-1.70272	0.437096	-0.0207339	-0.0869046	0.0401957	0.000513179	-0.133748	0.134702	FALSE	FALSE	FALSE	-0.00225065	-0.703514	0.760276	FALSE	-0.166517	-1.12152	0.701764	FALSE
RVBD0822c	RVBD0822c	NonEssential	NonEssential	10	0.328458	2.62204	-0.0755648	0.401554	-0.00819541	-1.13864	2.65658	-0.0369153	0.401646	-0.00405813	-0.493661	0.034535	-0.941014	0.964407	0.0386495	-0.0341319	0.117893	9.12616e-05	-0.128686	0.138126	FALSE	FALSE	FALSE	0.00413728	-0.586763	1.17538	FALSE	0.644978	-0.407404	1.74306	FALSE
RVBD0823c	RVBD0823c	NonEssential	NonEssential	6	0.0701856	2.4318	-0.315435	0.399678	-0.0359542	-4.63673	3.30361	-0.248671	0.399684	-0.0250602	-3.48177	0.87181	-0.285095	1.86183	0.0667645	-0.115425	0.311169	5.81875e-06	-0.138304	0.134094	FALSE	FALSE	FALSE	0.010894	-3.18722	5.5361	FALSE	1.15495	-1.20789	3.76426	FALSE
RVBD0824c	desA1	Essential	Essential	58	0.962717	2.85764	-0.711397	0.343717	-0.0314104	-11.5561	3.16098	-0.627953	0.513212	-0.00442667	-7.44045	0.30334	-0.0506466	0.556076	0.0834433	-0.065758	0.232599	0.169496	0.073305	0.255249	FALSE	FALSE	TRUE	0.0269837	-0.416457	1.69634	FALSE	4.11565	2.58627	5.74057	TRUE
RVBD0825c	RVBD0825c	NonEssential	NonEssential	6	0.161019	2.72243	-0.00560991	0.40055	-0.000578995	-0.0896928	2.58257	-0.00941922	0.400077	-0.00096093	-0.0511387	-0.13986	-1.27816	1.04201	-0.00380931	-0.0171749	0.011663	-0.000472653	-0.133981	0.129816	FALSE	FALSE	FALSE	-0.000381935	-0.2333	0.025823	FALSE	0.0385541	-0.348691	0.437383	FALSE
RVBD0826	RVBD0826	NonEssential	NonEssential	12	0.26245	2.67747	-0.0446173	0.400187	-0.00426639	-0.701612	2.65977	-0.0106559	0.399413	-0.00109285	-0.0303359	-0.017705	-0.923604	0.838519	0.0339615	0.0091511	0.0621994	-0.000773529	-0.138985	0.136223	FALSE	TRUE	FALSE	0.00317354	-0.251297	0.607519	FALSE	0.671276	0.260893	1.07232	TRUE
RVBD0827c	kmtR	NonEssential	NonEssential	7	0.375665	2.81843	-0.036655	0.408533	-0.00423521	-0.52328	2.67389	-0.0244843	0.39902	-0.00258504	-0.319826	-0.144535	-1.40925	1.18665	0.0121707	-0.0234905	0.0464364	-0.00951272	-0.141782	0.13321	FALSE	FALSE	FALSE	0.00165017	-0.257361	0.654422	FALSE	0.203453	-0.396872	0.735488	FALSE
RVBD0828c	RVBD0828c	NonEssential	NonEssential	5	0.3546	2.7792	-0.0073527	0.400806	-0.000747175	-0.109382	2.33804	-0.00190616	0.401559	-0.000203723	0.188308	-0.441165	-1.63411	0.849246	0.00544655	-0.00484786	0.0195496	0.000752442	-0.128169	0.142368	FALSE	FALSE	FALSE	0.000543452	0.0972542	0.251553	TRUE	0.29769	-0.0324552	0.686794	FALSE
RVBD0829	RVBD0829	NonEssential	NonEssential	2	0.00226195	2.60927	-0.082201	0.410652	-0.00616904	-1.11544	2.19039	-0.0322126	0.40974	-0.00263655	-0.258471	-0.418885	-2.27911	1.64652	0.0499884	-0.278605	0.498849	-0.000912138	-0.146386	0.139283	FALSE	FALSE	FALSE	0.00353249	-0.681462	0.91898	FALSE	0.856965	-3.58567	7.46255	FALSE
RVBD0830	RVBD0830	NonEssential	NonEssential	10	0.189973	2.66044	-0.0102926	0.400022	-0.00105766	-0.208724	2.46981	-0.00791348	0.395965	-0.000672664	-0.285022	-0.19063	-1.09423	0.748573	0.00237917	-0.00821681	0.0135635	-0.00405698	-0.132633	0.122469	FALSE	FALSE	FALSE	0.000384999	-0.124741	0.150194	FALSE	-0.0762982	-0.345013	0.201931	FALSE
RVBD0831c	RVBD0831c	NonEssential	NonEssential	10	0.265552	2.58163	-0.0199809	0.4016	-0.00229233	-0.307988	2.55484	-0.0108492	0.401707	-0.00125866	-0.0425508	-0.02679	-0.968459	0.868016	0.00913177	-0.0151566	0.0375092	0.000107071	-0.136969	0.135676	FALSE	FALSE	FALSE	0.00103367	-0.167132	0.375915	FALSE	0.265437	-0.144159	0.696097	FALSE
RVBD0832	PE-PGRS12	NonEssential	NonEssential	5	0.399854	2.68361	-0.114706	0.408693	-0.0138538	-1.67925	2.7093	-0.0717911	0.400915	-0.00746342	-0.851769	0.025695	-1.7018	1.69078	0.0429145	-0.0674229	0.154978	-0.00777778	-0.143403	0.132342	FALSE	FALSE	FALSE	0.0063904	-1.1469	1.63627	FALSE	0.827482	-0.67934	2.51272	FALSE
RVBD0833	PE-PGRS13	NonEssential	NonEssential	5	0.0227629	2.66538	-0.0131581	0.402682	-0.00147366	-0.28337	2.60596	-0.00757096	0.40143	-0.000784634	0.056484	-0.05941	-1.32157	1.2193	0.00558716	-0.0174781	0.0289752	-0.00125189	-0.135979	0.13745	FALSE	FALSE	FALSE	0.00068903	-0.0478217	0.318347	FALSE	0.339854	-0.13904	0.825205	FALSE
RVBD0834c	PE-PGRS14	NonEssential	NonEssential	8	0.191833	2.6353	-0.0659473	0.400024	-0.00660081	-0.994471	2.60261	-0.0206989	0.400045	-0.00200863	-0.189189	-0.032695	-1.14556	1.04677	0.0452484	-0.0220367	0.118083	2.05675e-05	-0.13096	0.140652	FALSE	FALSE	FALSE	0.00459218	-0.480971	0.915282	FALSE	0.805282	-0.240704	1.81236	FALSE
RVBD0835	lpqQ	NonEssential	NonEssential	5	0.0724657	2.62091	-0.00738403	0.400491	-0.000808976	-0.109931	2.52555	-0.00184645	0.419301	-0.000343797	0.0448493	-0.09536	-1.46672	1.21692	0.00553758	-0.00357211	0.0204706	0.0188102	-0.129729	0.16161	FALSE	FALSE	FALSE	0.000465179	0.0892528	0.234456	TRUE	0.154781	-0.19371	0.531545	FALSE
RVBD0836c	RVBD0836c	NonEssential	NonEssential	10	0.265552	2.5856	-0.0126076	0.4011	-0.00138319	-0.203753	2.5382	-0.0046243	0.404048	-0.000468922	0.0863996	-0.047395	-0.959179	0.89842	0.00798333	-0.00568643	0.0226143	0.00294729	-0.134974	0.128924	FALSE	FALSE	FALSE	0.00091427	-0.0220303	0.258964	FALSE	0.290152	0.0169675	0.575395	TRUE
RVBD0837c	RVBD0837c	NonEssential	NonEssential	6	0.299614	2.59573	-0.0275943	0.399957	-0.00282121	-0.44976	2.57038	-0.0109462	0.400204	-0.00112343	-0.094684	-0.02535	-1.22618	1.13585	0.0166481	-0.0177324	0.0599786	0.000246668	-0.134121	0.13377	FALSE	FALSE	FALSE	0.00169778	-0.221337	0.418792	FALSE	0.355076	-0.226686	0.998161	FALSE
RVBD0838	lpqR	NonEssential	NonEssential	8	0.396846	2.62695	-0.0721561	0.402262	-0.00816515	-1.10795	2.68956	-0.0446791	0.400447	-0.00472275	-0.506747	0.06261	-1.04878	1.12788	0.027477	-0.0497665	0.104288	-0.00181494	-0.139731	0.128828	FALSE	FALSE	FALSE	0.0034424	-0.770016	1.0945	FALSE	0.601206	-0.46015	1.76511	FALSE
RVBD0839	RVBD0839	NonEssential	NonEssential	8	0.154205	2.66598	-0.00912632	0.398615	-0.000920191	-0.170644	2.44861	-0.0011398	0.398262	-0.000121717	0.191192	-0.21737	-1.29023	0.903505	0.00798652	0.00152962	0.0150632	-0.000352837	-0.134595	0.13381	FALSE	TRUE	FALSE	0.000798474	-0.00838728	0.148718	FALSE	0.361836	0.101994	0.609057	TRUE
RVBD0840c	pip	NonEssential	NonEssential	7	0.233868	2.58393	-0.0399677	0.401496	-0.00455343	-0.641091	2.60441	-0.0212417	0.400417	-0.0021799	-0.148099	0.020485	-1.20032	1.16611	0.018726	-0.0246423	0.0622209	-0.00107855	-0.135035	0.133296	FALSE	FALSE	FALSE	0.00237353	-0.35656	0.60933	FALSE	0.492992	-0.238328	1.11313	FALSE
RVBD0841	RVBD0841	NonEssential	NonEssential	5	0.488683	2.64377	-0.0109291	0.413863	-0.000858467	-0.170991	2.46746	-0.00407137	0.408694	-0.000331967	0.0865262	-0.176305	-1.49021	1.16229	0.00685775	-0.00300316	0.0174959	-0.00516852	-0.141574	0.132331	FALSE	FALSE	FALSE	0.0005265	0.0146507	0.205298	TRUE	0.257517	-0.103402	0.617293	FALSE
RVBD0842	RVBD0842	NonEssential	NonEssential	9	0.286825	2.8071	-0.192767	0.401537	-0.0227445	-2.86574	2.99563	-0.0930325	0.400478	-0.010672	-1.24964	0.18853	-0.75756	1.07113	0.0997342	-0.058683	0.267311	-0.00105877	-0.131591	0.141185	FALSE	FALSE	FALSE	0.0120725	-1.5763	2.84635	FALSE	1.6161	-0.548891	3.83309	FALSE
RVBD0843	RVBD0843	NonEssential	NonEssential	9	0.223458	2.6483	-0.0801524	0.400865	-0.00882124	-1.18915	2.96966	-0.0514668	0.40137	-0.00529867	-0.723502	0.321365	-0.637691	1.36565	0.0286856	-0.073591	0.143997	0.000504828	-0.138103	0.130471	FALSE	FALSE	FALSE	0.00352257	-0.891482	1.24388	FALSE	0.465645	-1.06057	1.97944	FALSE
RVBD0844c	narL	NonEssential	NonEssential	7	0.395704	2.64048	-0.0139921	0.401539	-0.00135385	-0.189117	2.58236	-0.0104395	0.400721	-0.00104508	-0.0656735	-0.05813	-1.24138	1.10785	0.00355263	-0.0174707	0.0242761	-0.000818076	-0.142051	0.129682	FALSE	FALSE	FALSE	0.000308767	-0.198153	0.194158	FALSE	0.123443	-0.239786	0.548367	FALSE
RVBD0845	RVBD0845	NonEssential	NonEssential	8	0.299614	2.73061	-0.031611	0.401262	-0.00363945	-0.479727	2.64262	-0.00955484	0.400717	-0.000958422	-0.134856	-0.087985	-1.10441	1.11778	0.0220561	-0.00642887	0.0516669	-0.000545084	-0.132771	0.136156	FALSE	FALSE	FALSE	0.00268103	-0.135582	0.516882	FALSE	0.344871	-0.114442	0.844385	FALSE
RVBD0846c	RVBD0846c	NonEssential	NonEssential	8	0.226058	2.63648	-0.046437	0.401245	-0.00497595	-0.684353	2.59004	-0.034384	0.401058	-0.00385482	-0.377624	-0.046435	-1.17362	0.998152	0.012053	-0.0500288	0.0761266	-0.000186924	-0.132036	0.136099	FALSE	FALSE	FALSE	0.00112113	-0.615306	0.75291	FALSE	0.306729	-0.562425	1.26271	FALSE
RVBD0847	lpqS	NonEssential	NonEssential	5	0.432351	2.69816	-0.0566776	0.411272	-0.00572733	-0.808155	2.6167	-0.0171343	0.410113	-0.00155988	-0.25453	-0.081465	-1.39546	1.14719	0.0395433	-0.00905376	0.0936982	-0.00115967	-0.14288	0.138172	FALSE	FALSE	FALSE	0.00416745	-0.21823	0.753993	FALSE	0.553624	-0.228589	1.28684	FALSE
RVBD0848	cysK2	NonEssential	NonEssential	7	0.292257	2.7197	-0.0426367	0.402607	-0.00503068	-0.618452	2.66525	-0.0142445	0.40202	-0.00158775	-0.0563661	-0.054445	-1.20738	1.05993	0.0283922	-0.0159024	0.0783596	-0.000586383	-0.134935	0.135678	FALSE	FALSE	FALSE	0.00344293	-0.240272	0.666749	FALSE	0.562085	-0.116081	1.29459	FALSE
RVBD0849	RVBD0849	NonEssential	NonEssential	23	0.263191	2.70175	-0.12682	0.403816	-0.0165306	-1.84079	2.73871	-0.0735732	0.402974	-0.00899579	-0.997963	0.03696	-0.511968	0.654759	0.0532466	-0.0423302	0.160557	-0.00084227	-0.135314	0.13955	FALSE	FALSE	FALSE	0.00753481	-1.14607	1.89064	FALSE	0.842825	-0.469903	2.1927	FALSE
RVBD0850	RVBD0850	NonEssential	NonEssential	5	0.403835	2.62585	-0.00269984	0.409053	-0.000226564	-0.00214502	2.40957	-0.00235603	0.403226	-0.000222791	0.106198	-0.216285	-1.57709	1.29788	0.000343818	-0.00587609	0.00674458	-0.00582728	-0.155444	0.132635	FALSE	FALSE	FALSE	3.77324e-06	0.0328487	0.115023	TRUE	0.108343	-0.324092	0.451179	FALSE
RVBD0851c	RVBD0851c	NonEssential	NonEssential	7	0.258094	2.65794	-0.0500083	0.399831	-0.00536785	-0.709156	2.5737	-0.0263041	0.400547	-0.00265862	-0.219124	-0.084245	-1.16458	0.993461	0.0237042	-0.0357096	0.0815746	0.000715934	-0.129817	0.136805	FALSE	FALSE	FALSE	0.00270923	-0.493047	0.7974	FALSE	0.490031	-0.386671	1.33197	FALSE
RVBD0852	fadD16	NonEssential	NonEssential	10	0.232056	2.72027	-0.037432	0.400884	-0.00412847	-0.542285	2.59795	-0.00281662	0.397677	-0.000344753	-0.00364129	-0.122325	-0.891273	1.06984	0.0346154	-0.00221646	0.072405	-0.00320765	-0.14198	0.127154	FALSE	FALSE	FALSE	0.00378372	-0.0238889	0.563658	FALSE	0.538644	-0.0290696	1.13435	FALSE
RVBD0853c	pdc	NonEssential	NonEssential	16	0.243919	2.70042	-0.0213253	0.400518	-0.00219683	-0.324628	2.44704	-0.00793676	0.400512	-0.000864525	0.0418106	-0.25338	-0.933522	0.614535	0.0133886	-0.0047574	0.0316135	-5.26258e-06	-0.132161	0.135488	FALSE	FALSE	FALSE	0.0013323	-0.0883227	0.362956	FALSE	0.366439	0.0409271	0.674418	TRUE
RVBD0854	RVBD0854	NonEssential	NonEssential	4	0.308658	2.60996	-0.00646345	0.40382	-0.000691124	-0.15326	2.63884	-0.00914951	0.404002	-0.000892342	-0.0460449	0.02888	-1.38348	1.52007	-0.00268606	-0.0246078	0.0137115	0.000181494	-0.132516	0.13433	FALSE	FALSE	FALSE	-0.000201218	-0.0929478	0.148495	FALSE	0.107215	-0.382787	0.511904	FALSE
RVBD0855	far	NonEssential	NonEssential	13	0.237898	2.66493	-0.0403591	0.400071	-0.00403945	-0.607132	2.61696	-0.0174675	0.399536	-0.0017592	-0.146163	-0.047975	-0.883172	0.790033	0.0228916	-0.017501	0.0674965	-0.000535099	-0.136601	0.136004	FALSE	FALSE	FALSE	0.00228025	-0.310128	0.615112	FALSE	0.460969	-0.142303	1.09655	FALSE
RVBD0856	RVBD0856	NonEssential	NonEssential	7	0.396631	2.54032	-0.11594	0.406188	-0.0134947	-1.76196	2.67338	-0.0477194	0.403497	-0.0051309	-0.683107	0.13306	-1.22951	1.32645	0.0682206	-0.0543566	0.194331	-0.0026916	-0.140406	0.135235	FALSE	FALSE	FALSE	0.00836382	-0.917387	1.51902	FALSE	1.07885	-0.740162	2.80485	FALSE
RVBD0857	RVBD0857	NonEssential	NonEssential	3	0.0180588	2.68159	-0.00379291	0.401818	-0.000417277	-0.180721	2.77669	-0.00206565	0.401754	-0.000210446	0.134111	0.0951	-1.61786	1.71369	0.00172726	-0.00802973	0.0149592	-6.3289e-05	-0.138186	0.133298	FALSE	FALSE	FALSE	0.000206831	-0.114185	-0.0203277	TRUE	0.314832	-0.046524	0.761948	FALSE
RVBD0858c	dapC	NonEssential	NonEssential	10	0.281293	2.64973	-0.0374349	0.399812	-0.00368867	-0.586967	2.61781	-0.0312247	0.399392	-0.0032155	-0.28558	-0.031925	-1.06863	1.12893	0.00621021	-0.0513354	0.0639415	-0.000420724	-0.13405	0.14044	FALSE	FALSE	FALSE	0.000473174	-0.468416	0.699896	FALSE	0.301387	-0.504605	1.20618	FALSE
RVBD0859	fadA	NonEssential	NonEssential	10	0.304067	2.6187	-0.0346315	0.401767	-0.00403818	-0.484787	2.68731	-0.0254574	0.399266	-0.00242076	-0.370953	0.06861	-0.985227	1.19681	0.00917405	-0.0148207	0.0350773	-0.00250108	-0.136189	0.130088	FALSE	FALSE	FALSE	0.00161741	-0.330924	0.589076	FALSE	0.113834	-0.302346	0.516678	FALSE
RVBD0860	fadB	NonEssential	NonEssential	23	0.287389	2.53289	-0.0755712	0.403723	-0.00933106	-1.11465	2.74614	-0.048721	0.403983	-0.00605905	-0.59941	0.213245	-0.419652	0.815961	0.0268502	-0.0174907	0.073265	0.000259291	-0.1376	0.139678	FALSE	FALSE	FALSE	0.00327201	-0.621994	1.15025	FALSE	0.515235	-0.0242871	1.12315	FALSE
RVBD0861c	ercc3	NonEssential	NonEssential	16	0.26245	2.68375	-0.020843	0.401705	-0.00226596	-0.352557	2.55027	-0.00304489	0.400505	-0.000321166	0.139353	-0.133475	-0.830801	0.65029	0.0177981	0.00256967	0.0332179	-0.0011994	-0.136657	0.135748	FALSE	TRUE	FALSE	0.00194479	-0.0298845	0.342212	FALSE	0.491909	0.239672	0.777463	TRUE
RVBD0862c	RVBD0862c	NonEssential	NonEssential	19	0.318216	2.63171	-0.0240188	0.40005	-0.00232669	-0.364072	2.54066	-0.00327308	0.399973	-0.000340059	0.125167	-0.091055	-0.792292	0.646721	0.0207457	0.00668787	0.0370072	-7.71372e-05	-0.137715	0.134772	FALSE	TRUE	FALSE	0.00198664	-0.0805913	0.323994	FALSE	0.489239	0.191595	0.725808	TRUE
RVBD0863	RVBD0863	NonEssential	NonEssential	5	0.229668	2.60723	-0.0238532	0.404655	-0.00258944	-0.379344	2.48293	-0.00683197	0.400972	-0.000732731	0.142127	-0.124295	-1.32768	1.20152	0.0170212	-0.0100085	0.0481005	-0.00368265	-0.139285	0.135016	FALSE	FALSE	FALSE	0.00185671	-0.176699	0.31872	FALSE	0.521472	-0.00208099	1.05838	FALSE
RVBD0864	moaC2	NonEssential	NonEssential	5	0.476276	2.7218	-0.0115462	0.404434	-0.00117235	-0.161946	2.65275	-0.00693645	0.401933	-0.000747144	0.0736605	-0.06904	-1.315	1.25399	0.00460978	-0.0194502	0.0313016	-0.0025004	-0.137268	0.136586	FALSE	FALSE	FALSE	0.000425211	-0.117694	0.203616	FALSE	0.235606	-0.234584	0.744324	FALSE
RVBD0865	mog	NonEssential	NonEssential	6	0.475541	2.64048	-0.00632704	0.405935	-0.00062242	-0.129321	2.55683	-0.00745343	0.402336	-0.000725655	0.00463343	-0.08365	-1.38305	1.16938	-0.00112639	-0.019296	0.0142089	-0.00359885	-0.139168	0.127936	FALSE	FALSE	FALSE	-0.000103236	-0.0421194	0.178987	FALSE	0.133954	-0.325335	0.497651	FALSE
RVBD0866	moaE2	NonEssential	NonEssential	5	0.400752	2.67807	-0.0251571	0.403541	-0.00282773	-0.370183	2.69206	-0.0105065	0.402919	-0.00109162	-0.023781	0.013995	-1.33221	1.36694	0.0146506	-0.0195819	0.0524295	-0.000621774	-0.143994	0.131176	FALSE	FALSE	FALSE	0.00173611	-0.214242	0.357301	FALSE	0.346402	-0.226751	0.940915	FALSE
RVBD0867c	rpfA	NonEssential	NonEssential	6	0.468438	2.54028	-0.0998751	0.392986	-0.0118835	-1.49607	2.6096	-0.0465415	0.39561	-0.00538628	-0.604986	0.06931	-1.15853	1.13736	0.0533336	-0.0731918	0.195516	0.00262365	-0.135447	0.130352	FALSE	FALSE	FALSE	0.00649723	-0.724443	1.88611	FALSE	0.89108	-0.976643	2.89158	FALSE
RVBD0868c	moaD2	NonEssential	NonEssential	5	0.0660063	2.48708	-0.00527784	0.39844	-0.000689836	-0.113832	2.43355	-0.00838522	0.400637	-0.00092828	0.109805	-0.053535	-1.25201	1.23966	-0.00310738	-0.0152102	0.00753441	0.00219739	-0.125722	0.137511	FALSE	FALSE	FALSE	-0.000238444	-0.0746908	0.14108	FALSE	0.223636	-0.0797592	0.549838	FALSE
RVBD0869c	moaA2	NonEssential	NonEssential	6	0.332168	2.49621	-0.0918645	0.400438	-0.0104639	-1.36461	2.72784	-0.0468678	0.400614	-0.00496256	-0.552548	0.231625	-1.00577	1.57475	0.0449967	-0.0549036	0.152383	0.00017651	-0.136388	0.135095	FALSE	FALSE	FALSE	0.00550136	-0.918567	1.37731	FALSE	0.812065	-0.622852	2.36361	FALSE
RVBD0870c	RVBD0870c	NonEssential	NonEssential	6	0.222009	2.68488	-0.00343617	0.401107	-0.000342719	-0.0693562	2.44438	-0.00211495	0.40131	-0.000218572	0.158372	-0.2405	-1.30908	0.991065	0.00132122	-0.00673143	0.00841054	0.000202122	-0.133016	0.134341	FALSE	FALSE	FALSE	0.000124147	-0.0474666	0.0519693	FALSE	0.227728	-0.0335685	0.533183	FALSE
RVBD0871	cspB	NonEssential	NonEssential	6	0.374094	2.75808	-0.0623455	0.39665	-0.00716461	-0.921806	2.8521	-0.0975008	0.401828	-0.0119167	-1.38421	0.09402	-1.27855	1.31871	-0.0351553	-0.101389	0.0237869	0.00517702	-0.133599	0.137581	FALSE	FALSE	FALSE	-0.00475211	-1.3036	1.06219	FALSE	-0.462406	-1.24995	0.331812	FALSE
RVBD0872c	PE-PGRS15	NonEssential	NonEssential	6	0.0984601	2.64921	-0.0480682	0.400251	-0.00474366	-0.741866	2.3933	-0.0285637	0.400681	-0.00303894	-0.16131	-0.255915	-1.34293	0.972199	0.0195046	-0.047523	0.0946467	0.000430076	-0.132659	0.137176	FALSE	FALSE	FALSE	0.00170472	-0.492966	0.812385	FALSE	0.580557	-0.445204	1.65254	FALSE
RVBD0873	fadE10	NonEssential	NonEssential	12	0.0982785	2.65348	-0.0655039	0.399614	-0.00670158	-0.999015	2.59638	-0.0224403	0.40028	-0.00228046	-0.176978	-0.057105	-0.967894	0.769101	0.0430636	-0.0012187	0.0904142	0.000666363	-0.135654	0.131296	FALSE	FALSE	FALSE	0.00442112	-0.454609	0.90011	FALSE	0.822037	0.182889	1.47196	TRUE
RVBD0874c	RVBD0874c	NonEssential	NonEssential	6	0.290677	2.60818	-0.0314337	0.401167	-0.00363103	-0.49787	2.68695	-0.00786958	0.400877	-0.000872878	-0.12951	0.07877	-1.0913	1.25963	0.0235641	-0.0086402	0.0631735	-0.000289486	-0.141479	0.128488	FALSE	FALSE	FALSE	0.00275815	-0.219185	0.437754	FALSE	0.36836	-0.199203	0.965087	FALSE
RVBD0875c	RVBD0875c	NonEssential	NonEssential	5	0.200781	2.50319	-0.171175	0.401563	-0.0216678	-2.51598	2.92409	-0.107172	0.402087	-0.0135425	-1.48493	0.420905	-0.865724	1.58737	0.0640036	-0.078413	0.218811	0.000523201	-0.137226	0.135172	FALSE	FALSE	FALSE	0.00812532	-1.53846	2.90547	FALSE	1.03104	-0.800959	3.12998	FALSE
RVBD0876c	RVBD0876c	NonEssential	Essential	14	0.28723	3.5668	-0.435878	0.399487	-0.0534762	-6.08869	3.35033	-0.139418	0.404029	-0.0189713	-1.93933	-0.21647	-1.05728	0.329432	0.29646	0.156155	0.562878	0.00454207	-0.129595	0.139262	FALSE	TRUE	FALSE	0.0345049	-2.55537	6.00759	FALSE	4.14935	2.40951	6.7404	TRUE
RVBD0877	RVBD0877	NonEssential	NonEssential	6	0.251191	2.76586	-0.0351101	0.399896	-0.00391259	-0.579256	2.61109	-0.023633	0.400591	-0.00237146	-0.229712	-0.15477	-1.52803	1.38154	0.0114771	-0.0471851	0.0737457	0.00069482	-0.138438	0.130759	FALSE	FALSE	FALSE	0.00154113	-0.496852	0.494814	FALSE	0.349544	-0.606699	1.28793	FALSE
RVBD0878c	PPE13	NonEssential	NonEssential	16	0.268766	2.66396	-0.026029	0.39932	-0.00239036	-0.422634	2.67656	-0.0147242	0.399554	-0.00142017	-0.0892978	0.012605	-0.718403	0.789724	0.0113049	-0.0184294	0.0405074	0.000233368	-0.13188	0.138269	FALSE	FALSE	FALSE	0.000970196	-0.170895	0.490733	FALSE	0.333336	-0.114385	0.778	FALSE
RVBD0879c	RVBD0879c	NonEssential	Essential	5	0.298252	3.21686	-0.518172	0.413954	-0.0362773	-7.32059	3.94623	-0.39237	0.410108	-0.0322887	-5.28152	0.729365	-0.414174	1.62314	0.125802	-0.256465	0.51434	-0.00384609	-0.138435	0.128654	FALSE	FALSE	FALSE	0.00398857	-5.12303	5.9151	FALSE	2.03908	-2.86001	7.06272	FALSE
RVBD0880	RVBD0880	Uncertain	NonEssential	7	0.444804	2.65115	-0.0319725	0.409176	-0.00313005	-0.519504	2.66774	-0.0257361	0.406156	-0.00265203	-0.246179	0.016595	-1.09887	1.1043	0.00623636	-0.0313411	0.0431892	-0.00302002	-0.139816	0.135117	FALSE	FALSE	FALSE	0.000478021	-0.390698	0.406853	FALSE	0.273326	-0.306128	0.828206	FALSE
RVBD0881	RVBD0881	NonEssential	NonEssential	5	0.229613	2.98171	-0.0692572	0.40103	-0.00777804	-1.05063	2.6157	-0.017639	0.401143	-0.0019867	-0.137885	-0.366015	-1.59546	0.938651	0.0516182	-0.00745618	0.113367	0.00011334	-0.132131	0.139076	FALSE	FALSE	FALSE	0.00579134	-0.375366	0.957947	FALSE	0.912741	0.0253722	1.80661	TRUE
RVBD0882	RVBD0882	NonEssential	NonEssential	4	0.0989062	2.61573	-0.0243747	0.408314	-0.00222511	-0.423111	2.51662	-0.00533165	0.401594	-0.000554777	0.129703	-0.09911	-1.70649	1.59063	0.019043	-0.0114722	0.0644264	-0.00671993	-0.140209	0.141321	FALSE	FALSE	FALSE	0.00167034	-0.0740288	0.328767	FALSE	0.552814	-0.113823	1.25505	FALSE
RVBD0883c	RVBD0883c	Essential	Essential	66	0.876323	2.55516	-0.767699	0.43434	-0.00465817	-10.8978	2.66803	-0.131232	0.454317	-0.00132231	-1.66888	0.112865	-0.28958	0.433883	0.636466	0.472886	0.803323	0.0199767	-0.050491	0.092054	FALSE	TRUE	FALSE	0.00333587	-0.0150337	0.317767	FALSE	9.22896	7.53538	10.9044	TRUE
RVBD0884c	serC	Essential	Essential	85	0.932302	2.34808	-0.764171	0.44421	-0.0305456	-10.7242	3.48664	-0.733516	0.504003	-0.0135291	-8.76313	1.13856	0.726739	1.22274	0.0306552	-0.139825	0.207159	0.0597927	-0.032147	0.151364	TRUE	FALSE	FALSE	0.0170166	-0.559368	1.29934	FALSE	1.9611	0.401912	3.48879	TRUE
RVBD0885	RVBD0885	NonEssential	NonEssential	13	0.243012	2.65919	-0.0291859	0.402228	-0.00352187	-0.464997	2.65292	-0.00864884	0.401631	-0.000942844	0.00112721	-0.00628	-0.813232	0.7865	0.0205371	-0.0008682	0.0436762	-0.000596765	-0.138099	0.129992	FALSE	FALSE	FALSE	0.00257903	-0.0973052	0.485802	FALSE	0.466124	0.121364	0.824553	TRUE
RVBD0886	fprB	NonEssential	NonEssential	7	0.22003	2.72684	-0.0374975	0.39961	-0.00374324	-0.515743	2.56922	-0.0165477	0.400418	-0.0017004	-0.174633	-0.157615	-1.18104	1.00773	0.0209497	-0.0258947	0.0697857	0.000808661	-0.134114	0.134935	FALSE	FALSE	FALSE	0.00204284	-0.300756	0.629871	FALSE	0.34111	-0.383639	1.04577	FALSE
RVBD0887c	RVBD0887c	NonEssential	NonEssential	7	0.269594	2.68709	-0.0248539	0.400374	-0.00271426	-0.41183	2.59124	-0.0125551	0.400071	-0.00137731	-0.0869423	-0.095855	-1.29595	1.06619	0.0122988	-0.0190024	0.0431384	-0.000303122	-0.135521	0.135974	FALSE	FALSE	FALSE	0.00133695	-0.13224	0.522107	FALSE	0.324888	-0.240857	0.848327	FALSE
RVBD0888	RVBD0888	NonEssential	NonEssential	20	0.292396	2.63556	-0.030422	0.402232	-0.00355116	-0.461233	2.67658	-0.00607972	0.400652	-0.000660623	-0.000498938	0.04102	-0.614073	0.738834	0.0243423	0.0014895	0.0498869	-0.00158014	-0.134813	0.134765	FALSE	TRUE	FALSE	0.00289054	-0.0872854	0.466287	FALSE	0.460734	0.118882	0.835832	TRUE
RVBD0889c	citA	NonEssential	NonEssential	10	0.297732	2.85107	-0.048516	0.400425	-0.00549053	-0.755026	2.58363	-0.00904158	0.400682	-0.000980444	0.0188141	-0.26744	-1.13713	0.682382	0.0394745	0.00358222	0.077927	0.000257806	-0.133787	0.137419	FALSE	TRUE	FALSE	0.00451008	-0.247332	0.646996	FALSE	0.77384	0.276402	1.3406	TRUE
RVBD0890c	RVBD0890c	NonEssential	NonEssential	22	0.285228	2.71297	-0.0185343	0.405276	-0.00227242	-0.320746	2.54853	-0.00658497	0.40165	-0.000755908	0.0515682	-0.164445	-0.782361	0.478102	0.0119493	-0.002576	0.0277549	-0.00362563	-0.140919	0.130915	FALSE	FALSE	FALSE	0.00151651	-0.144938	0.221393	FALSE	0.372315	0.133655	0.633295	TRUE
RVBD0891c	RVBD0891c	NonEssential	NonEssential	5	0.256376	2.70236	-0.0126846	0.401063	-0.00149071	-0.19219	2.29121	-0.00189514	0.405246	-0.00015526	0.195101	-0.41115	-1.51869	0.941762	0.0107894	-0.00084582	0.0227507	0.00418332	-0.131324	0.124211	FALSE	FALSE	FALSE	0.00133545	-0.0475524	0.182133	FALSE	0.387291	0.0768111	0.700477	TRUE
RVBD0892	RVBD0892	NonEssential	NonEssential	22	0.323009	2.7471	-0.0723226	0.402864	-0.0088834	-1.02824	2.64841	-0.0269321	0.40266	-0.00318537	-0.34598	-0.098685	-0.727487	0.522485	0.0453905	-0.0054316	0.0985384	-0.000204494	-0.136384	0.136266	FALSE	FALSE	FALSE	0.00569803	-0.453522	1.04507	FALSE	0.682263	-0.0330638	1.3787	FALSE
RVBD0893c	RVBD0893c	NonEssential	NonEssential	8	0.0974559	2.71767	-0.0465994	0.400714	-0.00511717	-0.694662	2.58736	-0.0175035	0.400498	-0.00178188	-0.0741775	-0.13032	-1.12672	1.06946	0.0290958	-0.0262602	0.0846166	-0.000216046	-0.136597	0.130489	FALSE	FALSE	FALSE	0.00333529	-0.446109	0.661809	FALSE	0.620484	-0.18478	1.48308	FALSE
RVBD0894	RVBD0894	NonEssential	NonEssential	17	0.274337	2.69676	-0.0358152	0.401502	-0.00402908	-0.499253	2.59577	-0.0127072	0.401686	-0.00144506	-0.116497	-0.10099	-0.778088	0.624087	0.023108	-0.0047892	0.0541373	0.000184053	-0.131679	0.134842	FALSE	FALSE	FALSE	0.00258403	-0.210856	0.55855	FALSE	0.382756	-0.0405326	0.806802	FALSE
RVBD0895	RVBD0895	NonEssential	NonEssential	9	0.268428	2.67591	-0.0272919	0.401011	-0.00314456	-0.449377	2.44233	-0.00797739	0.401449	-0.000816771	0.0957645	-0.233575	-1.16467	0.730868	0.0193145	-0.0084473	0.048769	0.000437872	-0.135248	0.134896	FALSE	FALSE	FALSE	0.00232779	-0.156535	0.4111	FALSE	0.545141	0.0827999	1.01036	TRUE
RVBD0896	gltA2	Essential	Essential	152	0.93877	2.62332	-0.451773	0.398901	-0.0678353	-6.61635	3.03718	-0.160466	0.482764	-0.00360126	-1.97036	0.41386	0.131387	0.585594	0.291307	0.231303	0.357281	0.0838628	-0.004967	0.171944	TRUE	TRUE	FALSE	0.064234	0.996746	2.21129	TRUE	4.64598	4.25213	5.0075	TRUE
RVBD0897c	RVBD0897c	NonEssential	NonEssential	15	0.217768	2.62202	-0.0367885	0.401304	-0.00404328	-0.594017	2.59729	-0.0141408	0.400934	-0.00142692	-0.194084	-0.024725	-0.808648	0.725416	0.0226477	-0.0106157	0.0544662	-0.00036979	-0.136152	0.13129	FALSE	FALSE	FALSE	0.00261637	-0.299662	0.501667	FALSE	0.399933	-0.0879625	0.885567	FALSE
RVBD0898c	RVBD0898c	Uncertain	NonEssential	4	0.109691	2.65577	-0.00762168	0.404651	-0.000722407	-0.174987	2.42035	-0.00297142	0.404909	-0.000293356	0.181589	-0.235425	-1.64113	1.25249	0.00465027	-0.0136617	0.0277862	0.000257622	-0.132574	0.142926	FALSE	FALSE	FALSE	0.00042905	-0.106745	0.0595348	FALSE	0.356576	-0.0412446	0.821592	FALSE
RVBD0899	ompA	NonEssential	NonEssential	12	0.200639	2.74736	-0.0977492	0.401191	-0.0115061	-1.49008	2.6161	-0.035168	0.400509	-0.0038911	-0.540932	-0.13126	-1.03725	0.878471	0.0625811	-0.0139359	0.144544	-0.000682047	-0.141032	0.132527	FALSE	FALSE	FALSE	0.00761501	-0.650335	1.54389	FALSE	0.949149	-0.159666	2.02988	FALSE
RVBD0900	RVBD0900	NonEssential	NonEssential	5	0.321348	2.68253	-0.114458	0.412327	-0.010681	-1.69919	2.62667	-0.0653702	0.410838	-0.00607429	-0.941958	-0.055865	-1.31983	1.24477	0.0490876	-0.092198	0.210395	-0.00148982	-0.143424	0.13796	FALSE	FALSE	FALSE	0.00460673	-0.89542	1.51793	FALSE	0.75723	-1.30919	2.93744	FALSE
RVBD0901	RVBD0901	NonEssential	NonEssential	5	0.406605	2.67503	-0.0335576	0.404336	-0.00362826	-0.470971	2.52359	-0.00675537	0.401718	-0.000675483	-0.116013	-0.15144	-1.57689	1.25492	0.0268023	-0.0122182	0.0796114	-0.00261805	-0.142945	0.128479	FALSE	FALSE	FALSE	0.00295278	-0.129177	0.481239	FALSE	0.354958	-0.30664	1.25036	FALSE
RVBD0902c	prrB	Essential	Essential	116	0.9353	3.15704	-0.542213	0.537293	-0.00148187	-6.15636	3.01574	-0.544183	0.644323	-1.45909e-05	-4.64582	-0.141295	-0.371982	0.141957	-0.00197007	-0.112491	0.112784	0.107029	0.05112	0.165411	FALSE	FALSE	TRUE	0.00146728	0.0194583	0.118461	TRUE	1.51054	0.643015	2.34996	TRUE
RVBD0903c	prrA	Essential	Essential	70	0.546955	3.38754	-0.851138	0.357281	-0.0393348	-13.107	3.67104	-0.891414	0.444131	-0.00794773	-11.7253	0.2835	-0.0958878	0.45374	-0.0402755	-0.377391	0.322	0.0868498	-0.018026	0.181878	FALSE	FALSE	FALSE	0.0313871	-0.304964	1.90256	FALSE	1.38172	-1.77497	4.62826	FALSE
RVBD0904c	accD3	NonEssential	NonEssential	11	0.307234	3.21981	-0.289313	0.393724	-0.0256094	-4.22815	2.8287	-0.0796327	0.397858	-0.00816397	-1.09125	-0.391105	-1.25086	0.28968	0.20968	0.081817	0.407066	0.00413416	-0.129265	0.136442	FALSE	TRUE	FALSE	0.0174454	-1.76427	4.36915	FALSE	3.13689	1.48861	5.21587	TRUE
RVBD0905	echA6	NonEssential	NonEssential	9	0.23663	2.77793	-0.018827	0.400878	-0.00196848	-0.219339	2.56438	-0.00148044	0.398945	-0.000173664	0.0980788	-0.21356	-1.1514	0.779283	0.0173466	0.00310278	0.0339778	-0.00193354	-0.138016	0.130354	FALSE	TRUE	FALSE	0.00179482	0.0627857	0.359364	TRUE	0.317417	0.0132817	0.618428	TRUE
RVBD0906	RVBD0906	NonEssential	NonEssential	6	0.244969	2.80306	-0.0111186	0.402631	-0.00123831	-0.173549	2.56893	-0.00244054	0.402743	-0.000255069	0.059883	-0.23413	-1.37919	0.992118	0.00867806	-0.00016216	0.0181483	0.000112262	-0.133699	0.128793	FALSE	FALSE	FALSE	0.000983242	0.0298952	0.22664	TRUE	0.233432	-0.0495772	0.517267	FALSE
RVBD0907	RVBD0907	NonEssential	NonEssential	6	0.226101	2.60837	-0.0630417	0.40124	-0.00700884	-0.956429	2.59749	-0.0215303	0.400777	-0.00232325	-0.160076	-0.01087	-1.4442	1.46895	0.0415114	-0.011138	0.100595	-0.000463532	-0.131904	0.137183	FALSE	FALSE	FALSE	0.00468558	-0.347398	0.986255	FALSE	0.796352	-0.0325494	1.63258	FALSE
RVBD0908	ctpE	NonEssential	NonEssential	14	0.26855	2.71009	-0.0279344	0.401974	-0.00305021	-0.422397	2.69875	-0.0129698	0.402345	-0.00145105	-0.107549	-0.011335	-0.763081	0.805746	0.0149646	-0.0153382	0.0462579	0.000371386	-0.128896	0.142299	FALSE	FALSE	FALSE	0.00159916	-0.211449	0.433644	FALSE	0.314847	-0.148788	0.769384	FALSE
RVBD0909	RVBD0909	NonEssential	NonEssential	6	0.402723	2.6701	-0.127716	0.402658	-0.0158161	-1.94212	2.65728	-0.0549696	0.402218	-0.00649062	-0.66827	-0.012815	-1.18733	1.14921	0.0727469	-0.034715	0.183531	-0.000440156	-0.135036	0.133458	FALSE	FALSE	FALSE	0.00932553	-0.968186	1.74254	FALSE	1.27385	-0.225885	2.811	FALSE
RVBD0910	RVBD0910	NonEssential	NonEssential	4	0.130274	2.62399	-0.0511576	0.397216	-0.00633635	-0.803214	2.62303	-0.0110046	0.397878	-0.00128301	-0.221437	-0.000955	-1.48593	1.45599	0.040153	0.0134437	0.070725	0.000662674	-0.124031	0.13487	FALSE	TRUE	FALSE	0.00505334	-0.364185	0.466519	FALSE	0.581777	0.0621142	1.13666	TRUE
RVBD0911	RVBD0911	NonEssential	NonEssential	8	0.300157	2.53947	-0.0514407	0.400843	-0.00585259	-0.772884	2.58612	-0.0290082	0.400269	-0.00305592	-0.305506	0.046645	-1.10929	1.25379	0.0224325	-0.0277467	0.0742808	-0.000574585	-0.135085	0.13677	FALSE	FALSE	FALSE	0.00279668	-0.571852	0.710035	FALSE	0.467377	-0.25161	1.2591	FALSE
RVBD0912	RVBD0912	NonEssential	NonEssential	7	0.196074	2.67508	-0.0269155	0.400388	-0.00275785	-0.423723	2.61565	-0.00413026	0.400208	-0.000410273	0.0390377	-0.05943	-1.18864	1.08803	0.0227853	0.00408588	0.0435953	-0.000180654	-0.122828	0.133027	FALSE	TRUE	FALSE	0.00234758	0.103111	0.58791	TRUE	0.46276	0.0563194	0.823002	TRUE
RVBD0913c	RVBD0913c	NonEssential	NonEssential	23	0.204855	2.7023	-0.0250518	0.400635	-0.00265817	-0.367212	2.67932	-0.0149457	0.400125	-0.00151873	-0.133602	-0.022985	-0.615051	0.639259	0.0101062	-0.0142394	0.0338414	-0.000509477	-0.139256	0.131803	FALSE	FALSE	FALSE	0.00113944	-0.222254	0.402875	FALSE	0.23361	-0.121705	0.594302	FALSE
RVBD0914c	RVBD0914c	NonEssential	NonEssential	6	0.352752	2.82284	-0.00685222	0.401036	-0.00074624	-0.0466115	2.60101	-0.00264835	0.400979	-0.000264947	0.0858892	-0.22183	-1.37776	0.992172	0.00420387	-0.00853538	0.0206402	-5.67149e-05	-0.14449	0.129063	FALSE	FALSE	FALSE	0.000481293	0.110148	0.277858	TRUE	0.132501	-0.19117	0.487842	FALSE
RVBD0915c	PPE14	NonEssential	NonEssential	7	0.277487	2.69067	-0.0500646	0.400922	-0.00522664	-0.783381	2.5628	-0.0263733	0.400271	-0.00280737	-0.185945	-0.127865	-1.28041	1.05422	0.0236913	-0.032864	0.0809027	-0.000650961	-0.136177	0.137613	FALSE	FALSE	FALSE	0.00241927	-0.468257	0.799718	FALSE	0.597435	-0.235062	1.45416	FALSE
RVBD0916c	PE7	NonEssential	NonEssential	5	0.125712	2.71042	-0.012721	0.403407	-0.00134687	-0.294918	2.56321	-0.0135699	0.404161	-0.00139915	-0.117368	-0.147215	-1.56225	1.2903	-0.000848924	-0.0553932	0.0444689	0.000754719	-0.138433	0.137132	FALSE	FALSE	FALSE	-5.22831e-05	-0.272104	0.188111	FALSE	0.17755	-0.655499	0.952015	FALSE
RVBD0917	betP	NonEssential	NonEssential	29	0.282935	2.71485	-0.0686659	0.401484	-0.00787152	-1.03811	2.6048	-0.0281597	0.400747	-0.00312972	-0.373108	-0.110055	-0.620627	0.496667	0.0405062	-0.0089203	0.089454	-0.000736808	-0.132017	0.137499	FALSE	FALSE	FALSE	0.0047418	-0.537813	0.993552	FALSE	0.664998	0.020823	1.34511	TRUE
RVBD0918	RVBD0918	NonEssential	NonEssential	6	0.317257	2.63422	-0.00831699	0.39934	-0.000862266	-0.241873	2.62198	-0.00791776	0.403132	-0.000856881	-0.138097	-0.012245	-1.24928	1.13328	0.000399237	-0.0210466	0.0185853	0.00379236	-0.130768	0.140756	FALSE	FALSE	FALSE	5.38502e-06	-0.142787	0.126408	FALSE	0.103776	-0.339862	0.51374	FALSE
RVBD0919	RVBD0919	NonEssential	NonEssential	11	0.270193	2.63246	-0.0184777	0.402067	-0.00212121	-0.278453	2.4979	-0.00682448	0.402202	-0.000895747	0.0605084	-0.134555	-1.04364	0.813779	0.0116532	-0.00438146	0.0283802	0.000135008	-0.133918	0.134105	FALSE	FALSE	FALSE	0.00122547	-0.100703	0.314076	FALSE	0.338961	0.0419932	0.666329	TRUE
RVBD0920c	RVBD0920c	NonEssential	NonEssential	9	0.249967	2.62274	-0.0211997	0.400939	-0.00245577	-0.336307	2.56881	-0.00475168	0.400359	-0.000499103	0.00468787	-0.053925	-1.04817	0.922047	0.0164481	-0.00419846	0.0388051	-0.000580208	-0.134953	0.133735	FALSE	FALSE	FALSE	0.00195666	-0.136	0.294986	FALSE	0.340995	-0.0120787	0.736728	FALSE
RVBD0921	RVBD0921	NonEssential	NonEssential	7	0.428989	2.73527	-0.00491339	0.403932	-0.000521282	-0.0401705	2.53762	-0.00194958	0.400109	-0.0002075	0.049977	-0.19765	-1.33985	1.00667	0.00296381	-0.00500762	0.0125076	-0.0038225	-0.147044	0.131814	FALSE	FALSE	FALSE	0.000313782	-0.0664116	0.0578001	FALSE	0.0901476	-0.179761	0.438377	FALSE
RVBD0922	RVBD0922	NonEssential	NonEssential	7	0.197599	2.60834	-0.0580556	0.401666	-0.00638449	-0.817119	2.5297	-0.0199513	0.399676	-0.00205482	-0.149522	-0.078645	-1.1202	1.04722	0.0381043	-0.0158148	0.0931476	-0.00199054	-0.135576	0.132592	FALSE	FALSE	FALSE	0.00432967	-0.427543	0.816274	FALSE	0.667597	-0.137701	1.47651	FALSE
RVBD0923c	RVBD0923c	NonEssential	NonEssential	6	0.232795	2.61121	-0.0157418	0.399486	-0.00161758	-0.276324	2.59105	-0.00344437	0.399501	-0.0003733	0.111181	-0.020155	-1.19242	1.19177	0.0122974	-0.00666766	0.0342935	1.47083e-05	-0.135171	0.135712	FALSE	FALSE	FALSE	0.00124428	-0.0809584	0.235293	FALSE	0.387505	0.0101256	0.851299	TRUE
RVBD0924c	mntH	NonEssential	NonEssential	13	0.289011	2.59967	-0.0469952	0.408707	-0.00669347	-0.711677	2.66343	-0.0126581	0.401872	-0.00149964	-0.156753	0.06376	-0.865237	0.907906	0.0343371	0.0114524	0.0606012	-0.00683482	-0.143191	0.133699	FALSE	TRUE	FALSE	0.00519383	-0.202615	0.626369	FALSE	0.554924	0.181875	0.909731	TRUE
RVBD0925c	RVBD0925c	NonEssential	NonEssential	6	0.206237	2.76738	-0.0158219	0.398347	-0.00167965	-0.247754	2.75272	-0.00858322	0.400743	-0.00100574	0.000254847	-0.014665	-1.2022	1.13152	0.00723868	-0.0131331	0.0284436	0.00239586	-0.131327	0.140371	FALSE	FALSE	FALSE	0.000673904	-0.255497	0.157316	FALSE	0.248009	-0.11344	0.628346	FALSE
RVBD0926c	RVBD0926c	NonEssential	NonEssential	7	0.255096	2.69455	-0.0135217	0.401848	-0.00144804	-0.227683	2.5486	-0.00565998	0.401045	-0.000646983	-0.0706254	-0.145945	-1.19402	0.981079	0.00786173	-0.00999328	0.0279119	-0.00080276	-0.126714	0.143309	FALSE	FALSE	FALSE	0.00080106	-0.106873	0.218238	FALSE	0.157058	-0.214417	0.540932	FALSE
RVBD0927c	RVBD0927c	NonEssential	NonEssential	8	0.230979	2.77675	-0.0494193	0.401803	-0.00566435	-0.767092	2.79298	-0.011905	0.401347	-0.00131047	-0.146796	0.01623	-0.967804	1.08988	0.0375143	0.00142534	0.0797224	-0.000455745	-0.137087	0.134262	FALSE	TRUE	FALSE	0.00435387	-0.246927	0.697686	FALSE	0.620296	0.0490601	1.1919	TRUE
RVBD0928	pstS3	NonEssential	NonEssential	8	0.283659	3.92461	-0.0792622	0.401337	-0.00826196	-1.29985	2.58242	-0.0899759	0.400878	-0.0100188	-1.2203	-1.34219	-2.26513	-0.338777	-0.0107137	-0.0806151	0.0577054	-0.000459586	-0.136884	0.135345	TRUE	FALSE	FALSE	-0.0017568	-0.921821	1.55267	FALSE	0.0795524	-0.813351	0.921088	FALSE
RVBD0929	pstC2	NonEssential	NonEssential	10	0.231416	3.74586	-0.086178	0.406171	-0.0123802	-1.32451	2.66914	-0.0907032	0.409605	-0.014122	-1.17936	-1.07672	-1.84623	-0.120515	-0.00452515	-0.0651497	0.0539844	0.00343368	-0.134647	0.147138	TRUE	FALSE	FALSE	-0.00174178	-0.767698	1.51169	FALSE	0.145143	-0.57301	0.842883	FALSE
RVBD0930	pstA1	NonEssential	NonEssential	5	0.211801	2.8649	-0.00292029	0.403089	-0.000324537	-0.0690277	2.62276	-0.0308914	0.400816	-0.00273404	-0.437353	-0.24214	-1.50609	1.09314	-0.0279711	-0.0465889	-0.01463	-0.00227242	-0.137755	0.134504	FALSE	TRUE	FALSE	-0.0024095	-0.170182	0.333852	FALSE	-0.368326	-0.744614	-0.0408033	TRUE
RVBD0931c	pknD	NonEssential	NonEssential	8	0.301876	2.70352	-0.015991	0.399754	-0.00176983	-0.286523	2.53731	-0.00207724	0.399326	-0.00022664	0.119478	-0.16621	-1.17476	0.897777	0.0139137	-0.00201278	0.0298137	-0.000428597	-0.135916	0.129454	FALSE	FALSE	FALSE	0.00154319	0.00812543	0.309136	TRUE	0.406001	0.0972388	0.729208	TRUE
RVBD0932c	pstS2	NonEssential	NonEssential	10	0.299591	2.63064	-0.030955	0.400685	-0.00328985	-0.457405	2.44236	-0.0104046	0.39981	-0.00104091	-0.0148457	-0.18828	-1.06325	0.777696	0.0205504	-0.0013855	0.0428285	-0.000874394	-0.135508	0.133854	FALSE	FALSE	FALSE	0.00224894	-0.173236	0.461622	FALSE	0.44256	0.093312	0.837524	TRUE
RVBD0933	pstB	NonEssential	NonEssential	10	0.277438	2.6652	-0.0134625	0.401855	-0.00158148	-0.252137	2.6654	-0.00987885	0.403126	-0.00115091	-0.0215219	0.00019	-0.918712	0.92718	0.0035837	-0.0116445	0.0182552	0.00127183	-0.136529	0.13538	FALSE	FALSE	FALSE	0.000430572	-0.0501649	0.313464	FALSE	0.230615	-0.0669674	0.526928	FALSE
RVBD0934	pstS1	NonEssential	NonEssential	11	0.135262	2.67158	-0.102176	0.400416	-0.0120217	-1.52808	2.64391	-0.0467435	0.400281	-0.00512845	-0.542141	-0.02767	-0.846973	0.868963	0.0554323	-0.0360306	0.146738	-0.000135067	-0.134813	0.135116	FALSE	FALSE	FALSE	0.00689322	-0.949126	1.46054	FALSE	0.985937	-0.278468	2.2381	FALSE
RVBD0935	pstC1	NonEssential	NonEssential	5	0.246612	2.78668	-0.021725	0.397801	-0.00200964	-0.366541	2.54338	-0.00650214	0.396269	-0.000687429	0.0774154	-0.2433	-1.2658	1.51945	0.0152229	-0.0051073	0.0331241	-0.00153204	-0.133516	0.128249	FALSE	FALSE	FALSE	0.00132221	-0.207009	0.231267	FALSE	0.443956	-0.0268829	0.806617	FALSE
RVBD0936	pstA2	NonEssential	NonEssential	9	0.213217	2.63602	-0.10834	0.400918	-0.0126921	-1.55776	2.6362	-0.0300177	0.400429	-0.00325105	-0.332875	0.00018	-1.0989	0.941327	0.0783227	-0.0004209	0.165052	-0.000489601	-0.13076	0.136668	FALSE	FALSE	FALSE	0.00944109	-0.604227	1.51283	FALSE	1.22488	0.120479	2.42068	TRUE
RVBD0937c	mku	NonEssential	NonEssential	4	0.343712	2.62136	-0.00939634	0.401404	-0.00100119	-0.204874	2.61874	-0.0101616	0.401711	-0.00119611	0.00233551	-0.00262	-1.67817	1.70948	-0.000765256	-0.039509	0.032463	0.00030642	-0.138011	0.135255	FALSE	FALSE	FALSE	-0.000194917	-0.17682	0.166784	FALSE	0.20721	-0.461728	0.876912	FALSE
RVBD0938	ligD	NonEssential	NonEssential	16	0.286037	2.66249	-0.0202469	0.403156	-0.00244261	-0.324351	2.63862	-0.00595212	0.40106	-0.000681798	0.0951382	-0.023875	-0.76026	0.693559	0.0142947	-0.00442506	0.0338986	-0.00209602	-0.134537	0.138658	FALSE	FALSE	FALSE	0.00176081	-0.0195685	0.405023	FALSE	0.419489	0.092523	0.749263	TRUE
RVBD0939	RVBD0939	NonEssential	NonEssential	14	0.288413	2.58835	-0.0512883	0.404108	-0.00646441	-0.788835	2.53891	-0.0104349	0.402039	-0.00113681	-0.00446095	-0.04944	-0.785169	0.736296	0.0408534	0.0073077	0.0775399	-0.00206828	-0.135396	0.134303	FALSE	TRUE	FALSE	0.0053276	-0.229515	0.704648	FALSE	0.784374	0.286072	1.28747	TRUE
RVBD0940c	RVBD0940c	NonEssential	NonEssential	8	0.186534	2.89165	-0.108919	0.400884	-0.0121931	-1.59172	2.70304	-0.0543633	0.401102	-0.0060129	-0.597544	-0.188605	-1.15899	0.8374	0.0545553	-0.070158	0.193017	0.000217518	-0.132645	0.140184	FALSE	FALSE	FALSE	0.00618018	-1.08438	1.5675	FALSE	0.99418	-0.76502	2.95954	FALSE
RVBD0941c	RVBD0941c	NonEssential	NonEssential	7	0.0841483	2.632	-0.0133231	0.400472	-0.00140985	-0.174306	2.52874	-0.00637078	0.400094	-0.000673758	0.0929006	-0.10326	-1.16697	1.04576	0.00695228	-0.00786189	0.0215421	-0.000377793	-0.134275	0.139975	FALSE	FALSE	FALSE	0.000736088	-0.0716785	0.259304	FALSE	0.267207	-0.0417886	0.577085	FALSE
RVBD0942	RVBD0942	NonEssential	NonEssential	7	0.256855	2.61527	-0.0384031	0.402203	-0.00452084	-0.60963	2.64057	-0.00500004	0.400951	-0.000557796	0.0151328	0.025295	-1.14522	1.21636	0.0334031	-0.00378156	0.0766838	-0.0012518	-0.136347	0.133261	FALSE	FALSE	FALSE	0.00396305	-0.109872	0.582558	FALSE	0.624763	0.0167655	1.27805	TRUE
RVBD0943c	RVBD0943c	NonEssential	NonEssential	8	0.299275	2.67761	-0.0567956	0.400476	-0.00647138	-0.851827	2.49533	-0.0356951	0.400708	-0.00406465	-0.288994	-0.18228	-1.12459	0.894083	0.0211005	-0.060467	0.107693	0.000232684	-0.137079	0.13287	FALSE	FALSE	FALSE	0.00240673	-0.735214	0.923103	FALSE	0.562833	-0.599128	1.83148	FALSE
RVBD0944	RVBD0944	NonEssential	NonEssential	8	0.332383	2.65935	-0.0330616	0.403508	-0.00347575	-0.490285	2.52115	-0.0146575	0.402715	-0.00151016	-0.21819	-0.1382	-1.15713	0.896016	0.0184041	-0.0151387	0.0537906	-0.000792376	-0.135798	0.137024	FALSE	FALSE	FALSE	0.00196559	-0.245295	0.50234	FALSE	0.272096	-0.258472	0.814332	FALSE
RVBD0945	RVBD0945	NonEssential	NonEssential	6	0.0816283	2.62388	-0.00686486	0.400036	-0.000744477	-0.134932	2.53798	-0.00157583	0.399185	-0.000161794	0.107356	-0.0859	-1.23312	1.14714	0.00528904	-0.00386256	0.0175005	-0.000850631	-0.133528	0.136329	FALSE	FALSE	FALSE	0.000582683	-0.0702297	0.0799803	FALSE	0.242288	-0.0618735	0.558181	FALSE
RVBD0946c	pgi	Essential	NonEssential	148	0.96782	2.68824	-0.0569436	0.502892	-0.00196602	-0.727051	2.65772	-0.0200629	0.492331	-0.00031345	-0.177694	-0.03052	-0.2638	0.239383	0.0368807	0.0204312	0.0540332	-0.0105604	-0.165225	0.133821	FALSE	TRUE	FALSE	0.00165257	-0.0163496	0.138979	FALSE	0.549356	0.376993	0.709614	TRUE
RVBD0948c	RVBD0948c	Essential	Essential	29	0.778212	2.39647	-0.189295	0.392838	-0.0137365	-2.84374	2.9655	-0.134815	0.40187	-0.0112789	-1.90715	0.56903	-0.127406	0.980797	0.0544797	-0.076062	0.180737	0.00903171	-0.119825	0.140576	FALSE	FALSE	FALSE	0.00245757	-1.30436	1.94276	FALSE	0.936597	-0.776904	2.67081	FALSE
RVBD0949	uvrD1	NonEssential	Essential	11	0.289011	3.02116	-0.259972	0.401268	-0.0315435	-3.76769	2.93913	-0.117889	0.399991	-0.0135914	-1.55905	-0.082025	-0.861455	0.674983	0.142083	-0.013002	0.305362	-0.00127751	-0.132932	0.134936	FALSE	FALSE	FALSE	0.0179522	-2.01334	3.70832	FALSE	2.20864	0.382203	4.27039	TRUE
RVBD0950c	RVBD0950c	NonEssential	NonEssential	8	0.272874	2.67389	-0.135696	0.399177	-0.0148123	-1.98259	2.77574	-0.0547353	0.410378	-0.0075536	-0.640656	0.101845	-1.05743	1.19549	0.080961	0.0218144	0.158362	0.011201	-0.123703	0.152263	FALSE	TRUE	FALSE	0.00725866	-0.428749	2.30919	FALSE	1.34194	0.599299	2.258	TRUE
RVBD0951	sucC	Essential	Essential	103	0.929104	2.79714	-0.437658	0.407493	-0.0395498	-6.33631	3.16019	-0.268299	0.426621	-0.0111856	-3.66785	0.36305	-0.0173042	0.496068	0.169358	0.066724	0.277861	0.0191285	-0.095909	0.131909	FALSE	TRUE	FALSE	0.0283642	-0.266554	1.63992	FALSE	2.66846	1.6936	3.56625	TRUE
RVBD0952	sucD	Essential	Essential	46	0.945617	2.79892	-0.4978	0.505918	-0.00907226	-6.14328	3.29889	-0.400233	0.540639	-0.00187506	-4.37906	0.499975	0.0178795	0.810205	0.0975672	-0.008734	0.20407	0.0347211	-0.068119	0.137106	TRUE	FALSE	FALSE	0.0071972	-0.246712	0.51259	FALSE	1.76421	0.726806	2.79202	TRUE
RVBD0953c	RVBD0953c	NonEssential	NonEssential	8	0.360127	2.66363	-0.0219653	0.402245	-0.0024239	-0.338305	2.62655	-0.0120613	0.402489	-0.00132814	-0.0588763	-0.03708	-1.05645	0.983938	0.00990406	-0.0226395	0.0449216	0.000244638	-0.14356	0.131272	FALSE	FALSE	FALSE	0.00109575	-0.296176	0.279089	FALSE	0.279429	-0.238273	0.816814	FALSE
RVBD0954	RVBD0954	NonEssential	NonEssential	6	0.38353	3.04726	-0.467067	0.415378	-0.0607666	-6.61439	3.46922	-0.252444	0.404507	-0.03429	-3.38399	0.421955	-0.803918	1.48235	0.214623	-0.056144	0.483905	-0.0108709	-0.149588	0.129193	FALSE	FALSE	FALSE	0.0264766	-3.14268	5.75663	FALSE	3.2304	-0.242315	6.39392	FALSE
RVBD0955	RVBD0955	NonEssential	Essential	9	0.226897	3.11052	-0.417311	0.406228	-0.0555616	-5.93101	3.67535	-0.244171	0.403812	-0.0327658	-3.31261	0.564825	-0.191238	1.43004	0.17314	-0.043402	0.411731	-0.00241542	-0.135351	0.133751	FALSE	FALSE	FALSE	0.0227958	-3.3007	5.77611	FALSE	2.6184	0.165395	5.2615	TRUE
RVBD0956	purN	Essential	Essential	73	0.939083	2.22124	-0.725974	0.355137	-0.0342601	-11.7673	3.30771	-0.674888	0.375442	-0.020043	-10.1777	1.08648	0.538306	1.07983	0.0510859	-0.147236	0.249831	0.0203046	-0.080659	0.128983	TRUE	FALSE	FALSE	0.0142172	-1.44622	2.24182	FALSE	1.58954	-0.641564	3.62209	FALSE
RVBD0957	purH	Essential	Essential	108	0.920891	2.58704	-0.656291	0.52235	-0.00285743	-7.90659	3.40842	-0.703323	0.533808	-0.00343361	-7.91061	0.821385	0.455742	0.95101	-0.0470323	-0.171541	0.068692	0.0114585	-0.044443	0.068782	TRUE	FALSE	FALSE	-0.000576171	-0.16982	0.155025	FALSE	-0.00402195	-0.9392	0.95971	FALSE
RVBD0958	RVBD0958	NonEssential	NonEssential	6	0.379142	2.72957	-0.0528791	0.403774	-0.00610946	-0.83334	2.61391	-0.0187827	0.402353	-0.00213606	-0.270283	-0.11565	-1.33139	1.22381	0.0340963	-0.0301717	0.10112	-0.00142141	-0.136636	0.134875	FALSE	FALSE	FALSE	0.0039734	-0.441847	0.709543	FALSE	0.563058	-0.491843	1.44845	FALSE
RVBD0959	RVBD0959	NonEssential	NonEssential	13	0.189912	2.65544	-0.0575066	0.400936	-0.00637901	-0.893097	2.56638	-0.0127937	0.401106	-0.00136193	-0.0142859	-0.08905	-0.885232	0.753461	0.0447129	0.0031007	0.0880094	0.000169547	-0.137553	0.131729	FALSE	TRUE	FALSE	0.00501708	-0.335388	0.756544	FALSE	0.878811	0.223794	1.47618	TRUE
RVBD0959A	vapB9	NonEssential	NonEssential	7	0.260807	2.57532	-0.0188805	0.402138	-0.00223675	-0.339356	2.73227	-0.0117601	0.399837	-0.00122677	-0.12283	0.15695	-0.966121	1.22751	0.00712041	-0.0094446	0.023898	-0.00230069	-0.140985	0.13318	FALSE	FALSE	FALSE	0.00100998	-0.117675	0.362483	FALSE	0.216526	-0.11171	0.540354	FALSE
RVBD0960	RVBD0960	NonEssential	NonEssential	2	0.0163403	2.78427	-0.0335741	0.40397	-0.0031793	-0.539724	2.74248	-0.0418475	0.402309	-0.00433185	-0.544003	-0.041795	-2.28036	2.53094	-0.00827333	-0.301525	0.264737	-0.00166086	-0.137334	0.134001	FALSE	FALSE	FALSE	-0.00115255	-0.76099	0.615766	FALSE	-0.00427896	-4.4343	3.65692	FALSE
RVBD0961	RVBD0961	NonEssential	NonEssential	8	0.287391	2.81602	-0.0389051	0.402236	-0.00451454	-0.5539	2.65528	-0.0142338	0.401412	-0.00162133	-0.166145	-0.16075	-1.15936	0.91997	0.0246712	-0.0121213	0.0685817	-0.000824228	-0.137176	0.129249	FALSE	FALSE	FALSE	0.00289321	-0.30337	0.546835	FALSE	0.387756	-0.183849	1.03035	FALSE
RVBD0962c	lprP	NonEssential	NonEssential	6	0.375803	2.96708	-0.0801621	0.40059	-0.00869265	-1.17154	2.43084	-0.0173382	0.399121	-0.00189069	-0.0192545	-0.53625	-1.58345	0.664278	0.0628239	-0.0225896	0.14928	-0.00146928	-0.135162	0.136265	FALSE	FALSE	FALSE	0.00680195	-0.425141	1.13358	FALSE	1.15229	-0.0770728	2.41711	FALSE
RVBD0963c	RVBD0963c	NonEssential	NonEssential	5	0.414997	2.58768	-0.00357808	0.398993	-0.000353674	-0.142655	2.61094	-0.00724035	0.397427	-0.000711824	-0.0587169	0.02326	-1.2578	1.38138	-0.00366228	-0.0121087	0.00471688	-0.00156617	-0.135389	0.130718	FALSE	FALSE	FALSE	-0.00035815	-0.0758718	0.102613	FALSE	0.0839381	-0.169411	0.405014	FALSE
RVBD0964c	RVBD0964c	NonEssential	NonEssential	6	0.377423	2.70617	-0.00971007	0.401103	-0.00102903	-0.171373	2.62995	-0.0129731	0.402531	-0.00138298	-0.046028	-0.076225	-1.39611	1.22301	-0.00326307	-0.0361907	0.0269096	0.00142731	-0.126918	0.140654	FALSE	FALSE	FALSE	-0.000353949	-0.21575	0.188175	FALSE	0.125345	-0.402795	0.740911	FALSE
RVBD0965c	RVBD0965c	NonEssential	NonEssential	6	0.255096	2.57663	-0.0522465	0.400672	-0.00559379	-0.800123	2.63924	-0.0442403	0.400537	-0.00476767	-0.545089	0.062605	-1.2328	1.3824	0.00800613	-0.0882566	0.103415	-0.000135588	-0.13616	0.133487	FALSE	FALSE	FALSE	0.000826121	-0.769269	0.983086	FALSE	0.255034	-1.12556	1.62738	FALSE
RVBD0966c	RVBD0966c	NonEssential	NonEssential	8	0.421065	2.73556	-0.0129281	0.403052	-0.00133618	-0.245886	2.58285	-0.0113853	0.401032	-0.00111905	-0.0226125	-0.152705	-1.17567	1.05132	0.00154272	-0.0192911	0.0250648	-0.00201972	-0.136412	0.133091	FALSE	FALSE	FALSE	0.000217135	-0.17052	0.225535	FALSE	0.223273	-0.173761	0.620317	FALSE
RVBD0967	csoR	Uncertain	NonEssential	5	0.49844	2.65169	-0.0192225	0.408241	-0.00208259	-0.342248	2.51883	-0.00818101	0.404985	-0.000839738	0.0705312	-0.13286	-1.3909	1.21502	0.0110415	-0.0132882	0.0322668	-0.00325593	-0.143046	0.132154	FALSE	FALSE	FALSE	0.00124285	-0.0976396	0.291781	FALSE	0.412779	-0.0199967	0.855226	FALSE
RVBD0968	RVBD0968	NonEssential	NonEssential	5	0.524376	2.86407	-0.0344417	0.402441	-0.0033397	-0.521895	2.58053	-0.0186997	0.409306	-0.00144416	-0.0906655	-0.28354	-1.51249	1.07715	0.0157421	-0.0246205	0.0608273	0.00686474	-0.125556	0.147496	FALSE	FALSE	FALSE	0.00189554	-0.271333	0.4917	FALSE	0.43123	-0.250336	1.13311	FALSE
RVBD0969	ctpV	NonEssential	NonEssential	12	0.264116	2.63015	-0.0608507	0.402669	-0.00707678	-0.943555	2.56983	-0.0252882	0.401742	-0.0028466	-0.243676	-0.060315	-0.873105	0.768788	0.0355625	-0.0221833	0.0929048	-0.000926076	-0.141069	0.128259	FALSE	FALSE	FALSE	0.00423018	-0.547935	0.796928	FALSE	0.699879	-0.0798159	1.52914	FALSE
RVBD0970	RVBD0970	NonEssential	NonEssential	9	0.261473	2.64827	-0.046368	0.404401	-0.0060101	-0.692207	2.59714	-0.0168931	0.403352	-0.00205401	-0.201039	-0.05113	-1.04713	0.919992	0.0294748	-0.0033456	0.0665491	-0.00104852	-0.137914	0.136067	FALSE	FALSE	FALSE	0.00395609	-0.299885	0.642434	FALSE	0.491168	0.0142217	1.03987	TRUE
RVBD0971c	echA7	NonEssential	NonEssential	6	0.379849	2.66595	-0.0151497	0.40578	-0.00160125	-0.239922	2.61531	-0.00489724	0.401496	-0.000531844	0.0902669	-0.05064	-1.22374	1.13734	0.0102525	-0.00701083	0.0285915	-0.00428361	-0.138811	0.135492	FALSE	FALSE	FALSE	0.0010694	0.00857199	0.329284	TRUE	0.330189	-0.0457098	0.709034	FALSE
RVBD0972c	fadE12	NonEssential	NonEssential	7	0.362971	2.66723	-0.0167957	0.402226	-0.00194055	-0.213411	2.39288	-0.00243972	0.400371	-0.000236796	0.188866	-0.27435	-1.55539	1.04149	0.0143559	-0.00223362	0.0321738	-0.00185549	-0.137999	0.129395	FALSE	FALSE	FALSE	0.00170375	-0.0605825	0.250494	FALSE	0.402277	0.0335698	0.820573	TRUE
RVBD0973c	accA2	NonEssential	NonEssential	13	0.318216	2.70626	-0.00994296	0.400846	-0.00108433	-0.172561	2.4821	-0.00448926	0.401096	-0.000468539	0.0804754	-0.224155	-1.02633	0.666599	0.0054537	-0.00598187	0.0165863	0.000250054	-0.13732	0.135158	FALSE	FALSE	FALSE	0.000615789	-0.0329968	0.204423	FALSE	0.253036	0.00544018	0.497623	TRUE
RVBD0974c	accD2	NonEssential	NonEssential	11	0.238721	2.66192	-0.0106617	0.400871	-0.00118791	-0.186417	2.60874	-0.00242449	0.400556	-0.000239116	0.069578	-0.05317	-0.941255	0.919538	0.00823716	-0.00308047	0.0196836	-0.00031554	-0.134454	0.133811	FALSE	FALSE	FALSE	0.000948799	-0.01458	0.193837	FALSE	0.255995	0.0191355	0.515744	TRUE
RVBD0975c	fadE13	NonEssential	NonEssential	5	0.214938	2.64823	-0.0128942	0.401469	-0.0013972	-0.227545	2.45775	-0.0084548	0.400131	-0.00088828	0.11247	-0.190485	-1.44325	1.11306	0.00443936	-0.01778	0.0294914	-0.00133801	-0.136004	0.133013	FALSE	FALSE	FALSE	0.000508919	-0.145656	0.218506	FALSE	0.340015	-0.135911	0.8061	FALSE
RVBD0976c	RVBD0976c	NonEssential	NonEssential	15	0.278792	2.66543	-0.0259693	0.399003	-0.00242292	-0.386584	2.47783	-0.00496357	0.40017	-0.000492069	0.162554	-0.1876	-0.890586	0.640701	0.0210058	0.00497588	0.0389935	0.00116734	-0.13109	0.13556	FALSE	TRUE	FALSE	0.00193085	-0.0847334	0.400336	FALSE	0.549139	0.274857	0.859456	TRUE
RVBD0977	PE-PGRS16	NonEssential	NonEssential	18	0.299275	2.8318	-0.0542773	0.402429	-0.00620894	-0.796447	2.56599	-0.0177043	0.40078	-0.00195274	-0.0486456	-0.26581	-0.839828	0.489082	0.0365729	-0.0108158	0.0871035	-0.00164867	-0.139235	0.129454	FALSE	FALSE	FALSE	0.0042562	-0.345292	0.764753	FALSE	0.747802	0.0464099	1.41702	TRUE
RVBD0979A	rpmF	Uncertain	NonEssential	17	0.765798	2.32644	-0.459877	0.395578	-0.00270468	-7.03989	2.79578	-0.284139	0.424378	-0.0034923	-4.00731	0.46935	-0.335346	1.02002	0.175738	0.026869	0.323697	0.0287993	-0.087001	0.15229	FALSE	TRUE	FALSE	-0.00078762	-0.417766	0.399574	FALSE	3.03258	1.13205	5.10067	TRUE
RVBD0979c	RVBD0979c	NonEssential	Essential	6	0.045522	2.14849	-0.626484	0.40033	-0.0638138	-9.33957	2.97555	-0.44721	0.400293	-0.0447335	-6.53821	0.82706	-0.32752	1.90684	0.179274	-0.199296	0.60105	-3.74831e-05	-0.133451	0.137971	FALSE	FALSE	FALSE	0.0190803	-7.03182	8.57957	FALSE	2.80137	-2.05865	8.0996	FALSE
RVBD0980c	PE-PGRS18	NonEssential	NonEssential	5	0.100777	2.64044	-0.0217064	0.402743	-0.0022846	-0.30854	2.5981	-0.00910227	0.407995	-0.000821131	-0.0504882	-0.042335	-1.51733	1.50477	0.0126041	-0.0155585	0.0472245	0.00525217	-0.129418	0.148687	FALSE	FALSE	FALSE	0.00146347	-0.0418565	0.419695	FALSE	0.258051	-0.266014	0.836121	FALSE
RVBD0981	mprA	NonEssential	NonEssential	10	0.278792	2.59849	-0.0986139	0.40641	-0.0133094	-1.46967	2.59026	-0.023276	0.402171	-0.00283926	-0.303366	-0.008225	-0.948142	0.839448	0.075338	0.0265577	0.136317	-0.0042395	-0.142334	0.12894	FALSE	TRUE	FALSE	0.0104701	-0.441558	1.28603	FALSE	1.16631	0.474487	1.92106	TRUE
RVBD0982	mprB	Essential	Essential	141	0.957579	2.64502	-0.262979	0.636266	-0.00018055	-2.41372	2.66487	-0.201644	0.597849	-0.000274952	-1.9283	0.01985	-0.243127	0.256734	0.0613352	-0.021003	0.147708	-0.0384172	-0.123145	0.044896	FALSE	FALSE	FALSE	-9.44019e-05	0.0624411	0.10294	TRUE	0.485415	-0.0176757	0.946082	FALSE
RVBD0983	pepD	NonEssential	NonEssential	7	0.274336	2.62503	-0.0973452	0.405164	-0.0133256	-1.43151	2.6096	-0.0252469	0.402034	-0.00285908	-0.227337	-0.01543	-1.08063	1.08067	0.0720982	0.021431	0.128655	-0.00313062	-0.136198	0.138615	FALSE	TRUE	FALSE	0.0104665	-0.311288	1.44832	FALSE	1.20418	0.48803	1.94203	TRUE
RVBD0984	moaB2	NonEssential	NonEssential	5	0.402723	2.56121	-0.240231	0.404136	-0.0305532	-3.51821	2.78367	-0.0593139	0.402145	-0.00669704	-0.726799	0.222455	-1.24509	1.51211	0.180917	-0.0548003	0.445127	-0.00199072	-0.141237	0.135824	FALSE	FALSE	FALSE	0.0238561	-1.36369	3.44608	FALSE	2.79141	-0.577448	6.32219	FALSE
RVBD0985c	mscL	NonEssential	NonEssential	7	0.270409	2.90902	-0.0158552	0.400691	-0.00175699	-0.263284	2.56117	-0.00227977	0.400578	-0.000230379	0.0452429	-0.347845	-1.41968	0.800251	0.0135754	-0.0025302	0.0318176	-0.000112865	-0.134194	0.136707	FALSE	FALSE	FALSE	0.00152661	-0.112884	0.186113	FALSE	0.308527	-0.0270003	0.651078	FALSE
RVBD0986	RVBD0986	NonEssential	NonEssential	14	0.250377	2.72409	-0.0811905	0.401359	-0.00960423	-1.19344	2.49275	-0.014284	0.40112	-0.00156412	-0.125635	-0.231335	-1.01842	0.646609	0.0669066	-0.00311715	0.134723	-0.000239259	-0.134976	0.137402	FALSE	FALSE	FALSE	0.00804011	-0.358184	1.15285	FALSE	1.0678	0.105365	2.00768	TRUE
RVBD0987	RVBD0987	NonEssential	NonEssential	23	0.327152	2.69447	-0.0620374	0.403429	-0.00763408	-0.962813	2.60116	-0.0199972	0.402867	-0.00232185	-0.252148	-0.093305	-0.659981	0.5322	0.0420402	-0.0019898	0.089859	-0.000562467	-0.137798	0.137305	FALSE	FALSE	FALSE	0.00531223	-0.451326	0.815373	FALSE	0.710664	0.119376	1.37516	TRUE
RVBD0988	RVBD0988	NonEssential	NonEssential	13	0.263191	2.78683	-0.0656091	0.402282	-0.00799443	-0.979128	2.68024	-0.0312211	0.401266	-0.00361651	-0.369297	-0.106595	-1.02425	0.78467	0.034388	-0.015908	0.0906121	-0.00101558	-0.134104	0.136	FALSE	FALSE	FALSE	0.00437792	-0.579574	0.924347	FALSE	0.609831	-0.138164	1.33105	FALSE
RVBD0989c	grcC2	NonEssential	NonEssential	6	0.22126	2.77142	-0.0532414	0.410601	-0.00494218	-0.829239	2.82545	-0.0158835	0.402104	-0.00175237	-0.017662	0.054025	-1.52668	1.4407	0.0373579	0.0043363	0.0692958	-0.00849714	-0.148025	0.125344	FALSE	TRUE	FALSE	0.00318981	-0.264166	0.676299	FALSE	0.811577	0.306122	1.34182	TRUE
RVBD0990c	RVBD0990c	NonEssential	NonEssential	7	0.403835	2.65997	-0.0109412	0.401961	-0.0012136	-0.220565	2.34171	-0.00156362	0.405138	-0.000176172	0.23058	-0.318255	-1.2805	0.960647	0.00937757	-0.00307917	0.0255354	0.00317747	-0.124377	0.131958	FALSE	FALSE	FALSE	0.00103743	-0.0566492	0.147562	FALSE	0.451144	0.0941633	0.824625	TRUE
RVBD0991c	RVBD0991c	NonEssential	NonEssential	8	0.207841	2.85035	-0.0669517	0.398603	-0.00586385	-1.00883	2.50989	-0.00666573	0.400454	-0.000673324	0.0620399	-0.34047	-1.26719	0.773725	0.060286	0.0251651	0.102547	0.00185168	-0.127447	0.137272	FALSE	TRUE	FALSE	0.00519053	-0.152637	0.916808	FALSE	1.07087	0.560332	1.65312	TRUE
RVBD0992c	RVBD0992c	NonEssential	NonEssential	6	0.457411	2.81534	-0.0146686	0.406497	-0.00156396	-0.263238	2.66993	-0.00698013	0.403174	-0.000750796	0.0196718	-0.145415	-1.26819	1.05237	0.00768849	-0.0132858	0.0279292	-0.00332266	-0.139488	0.133556	FALSE	FALSE	FALSE	0.000813168	-0.139057	0.205818	FALSE	0.28291	-0.111722	0.683925	FALSE
RVBD0993	galU	Essential	Essential	116	0.880957	2.84569	-0.79938	0.359006	-0.0633675	-12.5261	3.49761	-0.891253	0.390129	-0.034145	-12.9505	0.65192	0.415699	0.863754	-0.0918724	-0.340519	0.144275	0.0311233	-0.064547	0.130699	TRUE	FALSE	FALSE	0.0292225	-0.563158	2.01153	FALSE	-0.424391	-2.59054	1.80441	FALSE
RVBD0994	moeA1	NonEssential	NonEssential	9	0.274199	2.57488	-0.143342	0.402443	-0.0172949	-2.09728	2.69741	-0.0117579	0.400812	-0.00122804	-0.0958652	0.12253	-0.840682	1.1077	0.131584	0.0764727	0.211973	-0.00163155	-0.13624	0.136303	FALSE	TRUE	FALSE	0.0160668	-0.198567	2.12323	FALSE	2.00141	1.25195	2.94806	TRUE
RVBD0995	rimJ	NonEssential	NonEssential	8	0.226192	2.70145	-0.0755986	0.403703	-0.00934677	-1.11979	2.49086	-0.00469319	0.401005	-0.000479071	0.119847	-0.21058	-1.15269	0.806188	0.0709054	0.0276948	0.121918	-0.0026978	-0.143398	0.134294	FALSE	TRUE	FALSE	0.0088677	-0.188222	1.00535	FALSE	1.23964	0.643538	1.92455	TRUE
RVBD0996	RVBD0996	NonEssential	NonEssential	7	0.237078	2.52128	-0.0489061	0.401549	-0.00608513	-0.771706	2.62	-0.0195349	0.409537	-0.00189344	-0.253155	0.09872	-0.971994	1.15415	0.0293713	-0.0027802	0.0671135	0.00798737	-0.137651	0.128707	FALSE	FALSE	FALSE	0.0041917	-0.260495	0.765656	FALSE	0.518551	-0.00738619	1.04776	FALSE
RVBD0997	RVBD0997	NonEssential	NonEssential	5	0.477995	2.62189	-0.125614	0.405531	-0.0132822	-1.90722	2.71717	-0.0676693	0.404256	-0.0074672	-0.821206	0.09528	-1.16053	1.34365	0.0579444	-0.086472	0.225478	-0.00127468	-0.142371	0.135795	FALSE	FALSE	FALSE	0.00581495	-1.19392	1.75263	FALSE	1.08601	-1.03375	3.40616	FALSE
RVBD0998	RVBD0998	NonEssential	NonEssential	9	0.305091	2.91183	-0.104776	0.401997	-0.0126515	-1.53733	2.74457	-0.0422586	0.402561	-0.00484539	-0.591247	-0.16726	-1.06049	0.876819	0.0625173	-0.0296274	0.156297	0.000564371	-0.131066	0.136731	FALSE	FALSE	FALSE	0.00780614	-0.734463	1.58645	FALSE	0.946086	-0.319343	2.22861	FALSE
RVBD0999	RVBD0999	NonEssential	NonEssential	8	0.355683	2.57966	-0.0997264	0.408222	-0.011746	-1.44416	2.60162	-0.0232807	0.403264	-0.00257128	-0.156317	0.02196	-1.08121	1.08716	0.0764457	0.0239787	0.136702	-0.00495816	-0.144998	0.130011	FALSE	TRUE	FALSE	0.00917477	-0.382484	1.34802	FALSE	1.28785	0.523076	2.06169	TRUE
RVBD1000c	RVBD1000c	NonEssential	NonEssential	5	0.256105	2.75101	-0.0125614	0.405746	-0.00112626	-0.249561	2.53203	-0.0062746	0.4121	-0.000591742	0.0374734	-0.218975	-1.59441	1.10112	0.00628675	-0.00596096	0.018915	0.00635369	-0.124247	0.136534	FALSE	FALSE	FALSE	0.000534516	-0.0715634	0.189778	FALSE	0.287034	-0.0256619	0.644875	FALSE
RVBD1001	arcA	NonEssential	NonEssential	7	0.237078	2.57683	-0.0448017	0.399383	-0.00500219	-0.654775	2.45974	-0.0228342	0.399429	-0.00230552	-0.121913	-0.117085	-1.12767	1.02983	0.0219675	-0.0234069	0.0697463	4.56544e-05	-0.135561	0.136161	FALSE	FALSE	FALSE	0.00269667	-0.343253	0.808375	FALSE	0.532862	-0.160927	1.22861	FALSE
RVBD1002c	RVBD1002c	Essential	NonEssential	194	0.951142	2.73806	-0.299604	0.726962	-1.17308e-05	-2.07504	2.84033	-0.196536	0.706076	-2.16611e-05	-1.36234	0.10227	-0.000889875	0.408506	0.103068	0.046391	0.163824	-0.0208862	-0.0705	0.0287	FALSE	TRUE	FALSE	-9.93026e-06	0.0418068	0.0454983	TRUE	0.7127	0.446586	0.977251	TRUE
RVBD1003	RVBD1003	NonEssential	Essential	6	0.37157	2.55468	-0.45873	0.400164	-0.040055	-6.80707	3.02745	-0.242208	0.400296	-0.0237042	-3.64921	0.47278	-0.750092	1.48339	0.216522	-0.277435	0.734341	0.000132786	-0.130138	0.139766	FALSE	FALSE	FALSE	0.0163508	-4.11953	5.99486	FALSE	3.15785	-3.48378	10.8342	FALSE
RVBD1004c	RVBD1004c	NonEssential	NonEssential	7	0.203936	2.70655	-0.0490119	0.401337	-0.00567258	-0.742122	2.53225	-0.0274574	0.400883	-0.00313787	-0.277416	-0.174305	-1.19441	0.955041	0.0215545	-0.0493605	0.091264	-0.00045419	-0.132705	0.13482	FALSE	FALSE	FALSE	0.00253471	-0.531212	0.830585	FALSE	0.464706	-0.518979	1.51177	FALSE
RVBD1005c	pabB	Essential	Essential	114	0.954139	2.92681	-0.090485	0.421096	-0.000725819	-1.33757	2.72171	-0.0804215	0.531559	-0.000657684	-0.855678	-0.205105	-0.472761	0.109117	0.0100634	-0.0122377	0.03466	0.110462	0.023579	0.198642	FALSE	FALSE	TRUE	6.81356e-05	-0.0364183	0.0599195	FALSE	0.481895	0.253406	0.716556	TRUE
RVBD1006	RVBD1006	NonEssential	NonEssential	16	0.286037	2.64411	-0.133017	0.402043	-0.016696	-1.9693	2.83437	-0.0472385	0.401732	-0.00532876	-0.606575	0.190255	-0.596315	0.845084	0.0857789	-0.0002139	0.17684	-0.000310715	-0.130463	0.14156	FALSE	FALSE	FALSE	0.0113672	-0.76323	2.02975	FALSE	1.36273	0.283511	2.57671	TRUE
RVBD1007c	metS	Essential	Essential	159	0.968576	2.06489	-1.1775	0.325963	-0.180918	-19.4975	2.88859	-0.935943	0.352733	-0.0570405	-14.8325	0.823695	0.538787	0.87749	0.241558	0.05418	0.43449	0.0267707	-0.055009	0.108604	TRUE	TRUE	FALSE	0.123877	0.447152	4.99523	TRUE	4.66499	3.14846	6.10656	TRUE
RVBD1008	tatD	NonEssential	NonEssential	6	0.412964	2.57713	-0.0491064	0.40751	-0.00549565	-0.770048	2.54241	-0.0300479	0.402233	-0.00314847	-0.276173	-0.034725	-1.47559	1.3633	0.0190585	-0.0381423	0.0817655	-0.0052767	-0.146567	0.133492	FALSE	FALSE	FALSE	0.00234718	-0.477903	0.719192	FALSE	0.493875	-0.431819	1.3923	FALSE
RVBD1009	rpfB	NonEssential	NonEssential	6	0.367104	2.52603	-0.172612	0.410006	-0.0223035	-2.49225	2.59291	-0.0588576	0.417006	-0.00691293	-0.800037	0.066885	-1.09703	1.18379	0.113755	0.0471167	0.199292	0.00700031	-0.136415	0.146181	FALSE	TRUE	FALSE	0.0153905	-0.660366	2.23776	FALSE	1.69222	0.783833	2.70665	TRUE
RVBD1010	ksgA	NonEssential	NonEssential	9	0.0707986	2.61783	-0.264789	0.40048	-0.0291812	-3.87667	3.26287	-0.155108	0.400114	-0.016765	-2.15957	0.645035	-0.391228	1.47001	0.109681	-0.055227	0.29004	-0.00036661	-0.133898	0.138705	FALSE	FALSE	FALSE	0.0124162	-2.63143	3.96401	FALSE	1.7171	-0.398003	3.87392	FALSE
RVBD1011	ispE	Essential	Essential	93	0.940901	2.73306	-0.516447	0.436359	-0.00718268	-7.28107	3.29487	-0.48278	0.522686	-0.002304	-5.52543	0.561805	0.328272	0.880401	0.0336672	-0.069494	0.13875	0.0863271	0.012541	0.156507	TRUE	FALSE	TRUE	0.00487867	0.00326279	0.487477	TRUE	1.75564	0.884961	2.62441	TRUE
RVBD1012	RVBD1012	NonEssential	NonEssential	2	0.0360617	2.67365	-0.0134282	0.399209	-0.00151282	-0.287782	2.39198	-0.0403276	0.400878	-0.00435884	-0.354337	-0.28167	-2.25377	1.64792	-0.0268994	-0.252865	0.0803465	0.00166941	-0.1314	0.137698	FALSE	FALSE	FALSE	-0.00284602	-0.696775	0.173101	FALSE	-0.0665557	-3.40895	1.58936	FALSE
RVBD1013	pks16	NonEssential	NonEssential	20	0.24351	2.96332	-0.0661539	0.40245	-0.00836489	-0.957219	2.71116	-0.0127753	0.40206	-0.0015126	-0.120227	-0.25216	-0.945966	0.445438	0.0533787	0.0284146	0.0909414	-0.000389261	-0.138584	0.133698	FALSE	TRUE	FALSE	0.00685229	0.13669	1.27944	TRUE	0.836993	0.459264	1.26424	TRUE
RVBD1014c	pth	Essential	Essential	37	0.784246	2.74525	-0.4934	0.506346	-0.000311431	-6.10437	3.41456	-0.454397	0.550127	-0.000220014	-4.86345	0.66931	0.305661	1.159	0.0390033	-0.100428	0.184421	0.0437812	-0.025051	0.111078	TRUE	FALSE	FALSE	9.14176e-05	0.0337587	0.117338	TRUE	1.24092	-0.063962	2.56369	FALSE
RVBD1015c	rplY	Essential	Essential	48	0.936821	2.47661	-0.509969	0.532075	-0.00723948	-6.0207	2.92623	-0.517291	0.677109	-0.000486817	-3.86249	0.44962	-0.000390233	0.831296	-0.0073222	-0.150098	0.185145	0.145034	-0.084837	0.279152	FALSE	FALSE	FALSE	0.00675267	0.0470279	0.491023	TRUE	2.15821	0.783228	3.19063	TRUE
RVBD1016c	lpqT	NonEssential	NonEssential	13	0.278793	2.79176	-0.0139159	0.399802	-0.00139403	-0.240131	2.72966	-0.0180009	0.392476	-0.00121081	-0.237781	-0.062105	-0.901533	0.783463	-0.00408494	-0.0170854	0.0101541	-0.00732584	-0.140176	0.123961	FALSE	FALSE	FALSE	0.000183223	-0.372231	0.145801	FALSE	0.00235067	-0.238112	0.245374	FALSE
RVBD1017c	prsA	Essential	Essential	102	0.89227	2.16047	-0.746544	0.436424	-0.0148511	-10.6773	2.77869	-0.819572	0.477509	-0.0114381	-10.5479	0.61822	0.231552	0.716118	-0.0730272	-0.257313	0.112068	0.0410847	-0.040399	0.118327	TRUE	FALSE	FALSE	0.00341306	-0.599088	0.723117	FALSE	0.129411	-1.5029	1.69989	FALSE
RVBD1018c	glmU	Essential	Essential	88	0.91794	3.18042	-0.624056	0.411869	-0.0468461	-8.85842	3.21437	-0.673058	0.445933	-0.027981	-8.9185	0.033955	-0.373315	0.138904	-0.0490021	-0.304336	0.174681	0.0340644	-0.08779	0.158285	FALSE	FALSE	FALSE	0.0188652	-0.983249	1.93883	FALSE	-0.0600794	-2.34128	2.16372	FALSE
RVBD1019	RVBD1019	NonEssential	NonEssential	5	0.421663	2.89135	-0.125816	0.403106	-0.015058	-1.83144	2.79699	-0.0774075	0.412929	-0.0104367	-1.02753	-0.094365	-1.74695	1.56649	0.0484085	-0.0523428	0.155906	0.00982377	-0.123888	0.148953	FALSE	FALSE	FALSE	0.00462129	-1.01622	1.74483	FALSE	0.803911	-0.721494	2.19171	FALSE
RVBD1020	mfd	NonEssential	NonEssential	23	0.290753	2.75374	-0.0591407	0.403433	-0.00750343	-0.868535	2.62949	-0.0170257	0.402254	-0.00200075	-0.13843	-0.12425	-0.700682	0.505846	0.042115	0.0024329	0.0855548	-0.0011788	-0.135239	0.133925	FALSE	TRUE	FALSE	0.00550269	-0.356003	0.774909	FALSE	0.730105	0.159718	1.2848	TRUE
RVBD1021	RVBD1021	NonEssential	NonEssential	6	0.256376	2.70064	-0.013637	0.401247	-0.00143236	-0.206515	2.5724	-0.00845721	0.400785	-0.000899009	0.0378278	-0.12823	-1.30972	1.06751	0.00517978	-0.0204475	0.0378056	-0.000461483	-0.137235	0.136229	FALSE	FALSE	FALSE	0.000533354	-0.216239	0.186412	FALSE	0.244343	-0.22571	0.775261	FALSE
RVBD1022	lpqU	NonEssential	NonEssential	7	0.341752	2.59649	-0.015292	0.40414	-0.00189354	-0.232572	2.53484	-0.0030263	0.401929	-0.000334876	0.115656	-0.06166	-1.21517	1.12078	0.0122657	-0.00197669	0.027255	-0.00221073	-0.143894	0.130371	FALSE	FALSE	FALSE	0.00155867	-0.0958929	0.197271	FALSE	0.348228	0.034016	0.663181	TRUE
RVBD1023	eno	Essential	Essential	86	0.92791	2.21868	-0.786284	0.333781	-0.0195863	-13.3025	3.47828	-0.968043	0.385739	-0.0163584	-14.3197	1.2596	0.876374	1.32536	-0.181759	-0.325089	-0.023373	0.0519581	-0.013451	0.115034	TRUE	TRUE	FALSE	0.00322792	-0.994941	1.3849	FALSE	-1.01721	-2.75899	0.730542	FALSE
RVBD1024	RVBD1024	Essential	Essential	43	0.894794	2.64464	-0.825356	0.373038	-0.0393072	-12.8743	3.4776	-0.889412	0.398459	-0.00649035	-12.89	0.832965	0.510917	1.22884	-0.064056	-0.248003	0.129705	0.0254208	-0.057237	0.106014	TRUE	FALSE	FALSE	0.0328168	-0.26278	2.30447	FALSE	-0.0157397	-2.36224	2.256	FALSE
RVBD1025	RVBD1025	Essential	Essential	41	0.910984	2.90036	-0.624498	0.428794	-0.00646136	-8.84379	3.0066	-0.642131	0.44813	-0.0027477	-8.55528	0.106245	-0.137891	0.739482	-0.0176332	-0.21244	0.196189	0.0193357	-0.066606	0.110344	FALSE	FALSE	FALSE	0.00371365	-0.160972	0.414634	FALSE	0.288511	-1.86903	2.62493	FALSE
RVBD1026	RVBD1026	NonEssential	NonEssential	6	0.255375	2.58968	-0.10623	0.402381	-0.0127655	-1.54786	2.65436	-0.0494385	0.402138	-0.0058514	-0.566099	0.06468	-1.15536	1.1924	0.056792	-0.0428792	0.163463	-0.000242885	-0.138852	0.13381	FALSE	FALSE	FALSE	0.00691413	-0.85853	1.61323	FALSE	0.981761	-0.467419	2.40061	FALSE
RVBD1027c	kdpE	NonEssential	NonEssential	8	0.234912	2.63856	-0.0175473	0.398867	-0.00161473	-0.291299	2.54348	-0.00951689	0.400123	-0.000998731	-0.065723	-0.095085	-1.06337	0.997287	0.00803043	-0.0119189	0.0262023	0.00125597	-0.131613	0.139869	FALSE	FALSE	FALSE	0.000615998	-0.18852	0.249754	FALSE	0.225576	-0.113047	0.57084	FALSE
RVBD1028A	kdpF	NonEssential	NonEssential	6	0.386507	2.68066	-0.043859	0.403142	-0.00512435	-0.668898	2.59218	-0.0218502	0.402098	-0.00231969	-0.290952	-0.08849	-1.29265	1.12126	0.0220088	-0.0281701	0.0695222	-0.0010432	-0.137405	0.134993	FALSE	FALSE	FALSE	0.00280466	-0.384111	0.649925	FALSE	0.377946	-0.324927	1.14793	FALSE
RVBD1028c	kdpD	NonEssential	NonEssential	16	0.285106	2.59153	-0.0278571	0.401929	-0.00323806	-0.436915	2.63082	-0.0158589	0.400644	-0.00173219	-0.135117	0.03928	-0.706617	0.752317	0.0119982	-0.0180501	0.0426848	-0.00128506	-0.136962	0.135863	FALSE	FALSE	FALSE	0.00150587	-0.2723	0.434163	FALSE	0.301797	-0.149922	0.75205	FALSE
RVBD1029	kdpA	NonEssential	NonEssential	24	0.326815	2.73572	-0.0569384	0.403204	-0.00693602	-0.880013	2.64861	-0.0228886	0.40223	-0.00259617	-0.217758	-0.08711	-0.71974	0.509904	0.0340498	-0.006673	0.0809461	-0.000973673	-0.132019	0.142813	FALSE	FALSE	FALSE	0.00433985	-0.383938	0.830307	FALSE	0.662255	0.0788002	1.2735	TRUE
RVBD1030	kdpB	NonEssential	NonEssential	11	0.252135	2.63251	-0.0954771	0.403096	-0.0121414	-1.41303	2.70695	-0.0387642	0.401802	-0.00437626	-0.421917	0.07445	-0.8063	1.00657	0.0567129	-0.0208735	0.138551	-0.00129377	-0.132618	0.137554	FALSE	FALSE	FALSE	0.00776514	-0.609252	1.47288	FALSE	0.99111	-0.0338215	2.15449	FALSE
RVBD1031	kdpC	NonEssential	NonEssential	6	0.19744	2.62242	-0.0656271	0.400643	-0.00723221	-0.967352	2.67864	-0.0280372	0.401926	-0.00305925	-0.269506	0.05623	-1.13301	1.28647	0.0375899	-0.0320439	0.119453	0.00128328	-0.130791	0.138993	FALSE	FALSE	FALSE	0.00417295	-0.463975	1.0962	FALSE	0.697845	-0.353924	1.85751	FALSE
RVBD1032c	trcS	NonEssential	NonEssential	6	0.394002	2.67747	-0.01613	0.399487	-0.00170009	-0.305186	2.71555	-0.00732482	0.397126	-0.000763892	-0.0286515	0.03807	-1.15352	1.19258	0.00880515	-0.0031262	0.0210707	-0.00236128	-0.133246	0.137263	FALSE	FALSE	FALSE	0.000936196	-0.161826	0.200636	FALSE	0.276535	-0.017653	0.579373	FALSE
RVBD1033c	trcR	NonEssential	NonEssential	15	0.25693	2.62668	-0.00564499	0.401072	-0.000619561	-0.0789279	2.57644	-0.0021424	0.400663	-0.000222068	0.0592377	-0.05024	-0.831648	0.783248	0.00350259	-0.00352009	0.010565	-0.000408579	-0.13758	0.133954	FALSE	FALSE	FALSE	0.000397493	0.0403814	0.172618	TRUE	0.138166	-0.049827	0.363093	FALSE
RVBD1034c	RVBD1034c	NonEssential	NonEssential	5	0.292242	2.65936	-0.00608933	0.40049	-0.000666247	-0.0709793	2.62298	-0.00569648	0.401014	-0.000600465	0.0983044	-0.03638	-1.33201	1.29157	0.000392847	-0.0201155	0.0213935	0.000524118	-0.140734	0.135204	FALSE	FALSE	FALSE	6.57822e-05	-0.021833	0.199537	FALSE	0.169284	-0.254652	0.585153	FALSE
RVBD1035c	RVBD1035c	NonEssential	NonEssential	5	0.155551	2.7564	-0.0245569	0.397646	-0.00312771	-0.35725	2.50857	-0.0109453	0.401166	-0.00119212	0.0366814	-0.247825	-1.50122	1.06232	0.0136116	-0.0227628	0.0498256	0.00352093	-0.130726	0.135332	FALSE	FALSE	FALSE	0.00193558	-0.178546	0.423853	FALSE	0.393932	-0.194208	1.0004	FALSE
RVBD1036c	RVBD1036c	NonEssential	NonEssential	6	0.339856	2.65617	-0.0264805	0.401083	-0.00299088	-0.45322	2.66199	-0.0159087	0.403038	-0.00173775	-0.08955	0.005825	-1.20347	1.21679	0.0105717	-0.0194728	0.0413426	0.0019553	-0.129189	0.143304	FALSE	FALSE	FALSE	0.00125313	-0.139744	0.540662	FALSE	0.36367	-0.140276	0.857984	FALSE
RVBD1037c	esxI	NonEssential	NonEssential	3	0.0186023	2.5089	-0.111256	0.399982	-0.0117386	-1.76867	2.63845	-0.0530193	0.40192	-0.00571076	-0.818746	0.12955	-1.47155	1.79576	0.0582372	-0.002342	0.139442	0.00193782	-0.132512	0.131838	FALSE	FALSE	FALSE	0.0060278	-0.912049	1.62264	FALSE	0.94992	-0.00280068	1.94276	FALSE
RVBD1038c	esxJ	NonEssential	NonEssential	2	0.0291817	2.7875	-0.01196	0.39984	-0.00136653	-0.196376	2.57417	-0.190108	0.399967	-0.0163936	-2.54886	-0.213335	-3.19316	2.75366	-0.178148	-0.842419	0.0465968	0.000126593	-0.138393	0.133036	FALSE	FALSE	FALSE	-0.0150271	-2.36308	0.396435	FALSE	-2.35249	-11.8851	1.83328	FALSE
RVBD1039c	PPE15	NonEssential	NonEssential	6	0.375649	2.60697	-0.00194353	0.402819	-0.000207881	3.98034e-05	2.36078	-0.0069027	0.400382	-0.000700806	0.117909	-0.24618	-1.39744	0.949839	-0.00495917	-0.019241	0.0052276	-0.00243623	-0.134276	0.130802	FALSE	FALSE	FALSE	-0.000492926	-0.129676	0.0206113	FALSE	0.117869	-0.24283	0.451901	FALSE
RVBD1040c	PE8	NonEssential	NonEssential	6	0.262352	2.59762	-0.0237879	0.400323	-0.00237209	-0.367388	2.55567	-0.0155014	0.40034	-0.00150171	-0.0827667	-0.041945	-1.24202	1.14662	0.00828647	-0.019359	0.0376297	1.68243e-05	-0.13367	0.130617	FALSE	FALSE	FALSE	0.000870381	-0.196011	0.448226	FALSE	0.284621	-0.192695	0.755798	FALSE
RVBD1041c	RVBD1041c	NonEssential	NonEssential	9	0.369607	2.62236	-0.0328816	0.400025	-0.00323388	-0.481781	2.66506	-0.0128551	0.401488	-0.00134227	-0.164867	0.042695	-0.966791	1.12195	0.0200265	-0.00781069	0.0507531	0.00146308	-0.130514	0.142207	FALSE	FALSE	FALSE	0.00189161	-0.150594	0.56262	FALSE	0.316914	-0.141252	0.77356	FALSE
RVBD1042c	RVBD1042c	NonEssential	NonEssential	4	0.34996	2.7418	-0.179441	0.403218	-0.0212984	-2.60351	2.68024	-0.106713	0.402405	-0.011963	-1.4295	-0.06156	-1.46028	1.32447	0.0727279	-0.188887	0.386127	-0.000812931	-0.13833	0.130985	FALSE	FALSE	FALSE	0.00933532	-2.0187	2.84065	FALSE	1.17401	-2.76475	5.3834	FALSE
RVBD1043c	RVBD1043c	NonEssential	NonEssential	13	0.318216	2.71878	-0.0268603	0.402836	-0.00317526	-0.396418	2.84164	-0.0133077	0.401065	-0.00140373	-0.125458	0.12286	-0.725681	0.902214	0.0135526	-0.0066537	0.0354719	-0.00177079	-0.143096	0.139251	FALSE	FALSE	FALSE	0.00177153	-0.154952	0.440624	FALSE	0.27096	-0.0608352	0.602061	FALSE
RVBD1044	RVBD1044	Essential	NonEssential	38	0.733296	2.65567	-0.321341	0.456749	-0.00503137	-4.29121	2.68364	-0.138979	0.482083	-0.000829814	-1.6465	0.02797	-0.471537	0.534345	0.182362	-0.036124	0.40236	0.025334	-0.1326	0.17999	FALSE	FALSE	FALSE	0.00420156	-0.203196	0.697919	FALSE	2.64471	0.215113	4.99147	TRUE
RVBD1045	RVBD1045	NonEssential	NonEssential	7	0.300918	2.72005	-0.0080009	0.400478	-0.000884886	-0.160719	2.53496	-0.00818863	0.401983	-0.000930989	0.034114	-0.185095	-1.21907	0.950941	-0.000187728	-0.0178947	0.0171633	0.001505	-0.132149	0.136954	FALSE	FALSE	FALSE	-4.61035e-05	-0.107261	0.195689	FALSE	0.194833	-0.161952	0.534724	FALSE
RVBD1046c	RVBD1046c	NonEssential	NonEssential	9	0.226898	2.62846	-0.00428117	0.401513	-0.00032255	-0.0399624	2.44003	-0.00316968	0.400536	-0.000330712	0.202356	-0.18842	-1.09503	0.80914	0.00111149	-0.00746394	0.00837199	-0.000977077	-0.12491	0.129422	FALSE	FALSE	FALSE	-8.16156e-06	-0.0714321	0.0560822	FALSE	0.242318	-0.0462958	0.507889	FALSE
RVBD1047	RVBD1047	NonEssential	NonEssential	16	0.388888	2.5559	-0.115385	0.401923	-0.0127187	-1.71346	2.66021	-0.0546002	0.401912	-0.00639103	-0.613945	0.10431	-0.63147	0.749372	0.0607843	-0.039279	0.159594	-1.11056e-05	-0.141143	0.131	FALSE	FALSE	FALSE	0.00632765	-1.04487	1.62724	FALSE	1.09952	-0.322144	2.38634	FALSE
RVBD1048c	RVBD1048c	NonEssential	NonEssential	5	0.267879	2.54381	-0.0814745	0.399755	-0.00871942	-1.21133	2.73294	-0.0458212	0.400454	-0.00484646	-0.535811	0.189125	-1.27621	1.65166	0.0356533	-0.0904628	0.174138	0.000698308	-0.135412	0.132011	FALSE	FALSE	FALSE	0.00387296	-0.81363	1.34667	FALSE	0.675514	-1.12326	2.65436	FALSE
RVBD1049	RVBD1049	NonEssential	NonEssential	2	0.00171847	2.58555	-0.0167515	0.39876	-0.0016572	-0.438679	2.65606	-0.052524	0.401439	-0.00537456	-0.561145	0.070505	-1.97798	2.00214	-0.0357724	-0.306103	0.0644823	0.00267891	-0.128546	0.139216	FALSE	FALSE	FALSE	-0.00371736	-0.683631	0.42318	FALSE	-0.122466	-3.81067	1.72105	FALSE
RVBD1050	RVBD1050	NonEssential	NonEssential	7	0.288913	2.57474	-0.0433419	0.401557	-0.00512855	-0.652258	2.69414	-0.0154853	0.401498	-0.00169675	-0.16054	0.1194	-1.04761	1.13874	0.0278566	-0.0254159	0.0828138	-5.91446e-05	-0.127304	0.135726	FALSE	FALSE	FALSE	0.0034318	-0.396428	0.626425	FALSE	0.491717	-0.316859	1.28217	FALSE
RVBD1051c	RVBD1051c	NonEssential	NonEssential	6	0.260305	2.55245	-0.0168188	0.400937	-0.00178002	-0.32237	2.5352	-0.00677358	0.401251	-0.000701497	0.132214	-0.017245	-1.2692	1.28836	0.0100453	-0.0168417	0.0404562	0.00031334	-0.137018	0.134698	FALSE	FALSE	FALSE	0.00107853	-0.2474	0.170102	FALSE	0.454584	-0.0354474	0.978616	FALSE
RVBD1052	RVBD1052	NonEssential	NonEssential	7	0.423205	2.54404	-0.0232687	0.40526	-0.00267325	-0.363965	2.58417	-0.0114686	0.400368	-0.00128221	-0.0295974	0.040125	-1.03652	1.16775	0.0118001	-0.0081313	0.031567	-0.00489238	-0.137401	0.132244	FALSE	FALSE	FALSE	0.00139104	-0.222559	0.318241	FALSE	0.334368	-0.00634469	0.683658	FALSE
RVBD1053c	RVBD1053c	NonEssential	NonEssential	5	0.368166	2.56218	-0.0319713	0.402621	-0.00350493	-0.480517	2.56265	-0.00982462	0.403627	-0.00115015	-0.113371	0.000465	-1.5079	1.37792	0.0221466	-0.0081281	0.056708	0.00100605	-0.134069	0.142089	FALSE	FALSE	FALSE	0.00235478	-0.347311	0.309871	FALSE	0.367146	-0.260539	0.958714	FALSE
RVBD1054	RVBD1054	NonEssential	NonEssential	4	0.43231	2.83936	-0.0310975	0.403067	-0.00305961	-0.481306	2.5104	-0.00984784	0.405078	-0.000854441	0.0186523	-0.328965	-1.81483	1.28984	0.0212497	-0.01136	0.0581018	0.00201095	-0.132303	0.132711	FALSE	FALSE	FALSE	0.00220517	-0.163991	0.410527	FALSE	0.499958	-0.0851354	1.12153	FALSE
RVBD1055	RVBD1055	NonEssential	NonEssential	2	0.0163403	3.72516	-0.776847	0.403091	-0.0618593	-10.7731	3.75415	-0.473724	0.407201	-0.0469403	-6.37838	0.02899	-1.70083	1.23672	0.303122	-0.262228	0.880801	0.00410956	-0.133997	0.14682	FALSE	FALSE	FALSE	0.014919	-5.67894	8.37028	FALSE	4.39471	-3.09682	11.3141	FALSE
RVBD1056	RVBD1056	NonEssential	NonEssential	6	0.190574	2.68598	-0.0387866	0.401105	-0.00444762	-0.612609	2.5722	-0.0163709	0.402508	-0.00185976	-0.110147	-0.113775	-1.28802	1.07595	0.0224157	-0.0217765	0.0704216	0.00140276	-0.129765	0.140949	FALSE	FALSE	FALSE	0.00258787	-0.288832	0.610318	FALSE	0.502461	-0.193741	1.20051	FALSE
RVBD1057	RVBD1057	NonEssential	NonEssential	5	0.368694	2.50235	-0.0560492	0.396884	-0.00530171	-0.796627	2.77856	-0.0106102	0.39952	-0.00104733	-0.183829	0.276215	-1.1038	1.53818	0.0454391	-0.003852	0.0942726	0.00263578	-0.13286	0.129598	FALSE	FALSE	FALSE	0.00425438	-0.283461	0.8014	FALSE	0.612799	-0.144827	1.35417	FALSE
RVBD1058	fadD14	NonEssential	NonEssential	12	0.315954	2.7379	-0.0112687	0.401206	-0.00122073	-0.21259	2.62742	-0.00803909	0.400979	-0.000896286	-0.0312214	-0.110485	-0.888636	0.889846	0.00322965	-0.0110937	0.0191942	-0.000227102	-0.127643	0.138366	FALSE	FALSE	FALSE	0.00032444	-0.133746	0.188286	FALSE	0.181369	-0.0972365	0.479768	FALSE
RVBD1059	RVBD1059	NonEssential	NonEssential	8	0.272694	2.65752	-0.0961012	0.401082	-0.011366	-1.43036	2.59719	-0.0370337	0.400168	-0.00429455	-0.430133	-0.06033	-1.07499	1.08585	0.0590675	-0.0274108	0.153201	-0.000914095	-0.135923	0.132846	FALSE	FALSE	FALSE	0.00707145	-0.751617	1.45383	FALSE	1.00022	-0.222202	2.30267	FALSE
RVBD1060	RVBD1060	NonEssential	NonEssential	6	0.416456	2.74853	-0.00549308	0.395885	-0.000678176	-0.183539	2.70676	-0.00427365	0.392977	-0.000538922	-0.186647	-0.04177	-1.2634	1.05922	0.00121943	-0.0103523	0.012244	-0.00290822	-0.134599	0.125601	FALSE	FALSE	FALSE	0.000139253	-0.198437	-0.0100705	TRUE	-0.00310806	-0.320216	0.352539	FALSE
RVBD1061	RVBD1061	NonEssential	NonEssential	6	0.234727	2.65278	-0.0155132	0.400019	-0.00160239	-0.291314	2.71597	-0.00721566	0.402926	-0.000821169	0.0643389	0.06319	-1.16494	1.20882	0.00829756	-0.00946917	0.0287024	0.00290679	-0.133118	0.133231	FALSE	FALSE	FALSE	0.000781218	-0.131388	0.232599	FALSE	0.355653	-0.0128909	0.770674	FALSE
RVBD1062	RVBD1062	NonEssential	NonEssential	6	0.252719	2.95298	-0.0992763	0.401692	-0.0119452	-1.43198	2.51419	-0.0128181	0.400451	-0.00133927	-0.0413602	-0.43879	-1.70505	1.13084	0.0864582	-0.00574914	0.185446	-0.00124102	-0.138923	0.132083	FALSE	FALSE	FALSE	0.0106059	-0.369653	1.42546	FALSE	1.39062	0.0974072	2.81855	TRUE
RVBD1063c	RVBD1063c	NonEssential	NonEssential	6	0.217459	2.63334	-0.0254816	0.401169	-0.00284392	-0.36459	2.66731	-0.0151347	0.399903	-0.00159583	-0.161813	0.03398	-1.21711	1.21293	0.0103469	-0.0289559	0.0538652	-0.00126637	-0.129988	0.136227	FALSE	FALSE	FALSE	0.00124809	-0.235147	0.475687	FALSE	0.202777	-0.407991	0.863983	FALSE
RVBD1064c	lpqV	NonEssential	NonEssential	4	0.0266573	2.67854	-0.00768452	0.403552	-0.000831545	-0.131934	2.60793	-0.0228043	0.403709	-0.00260874	-0.12829	-0.070605	-1.66973	1.65573	-0.0151197	-0.0833251	0.0309853	0.000156672	-0.134505	0.135426	FALSE	FALSE	FALSE	-0.0017772	-0.293925	0.16377	FALSE	0.0036443	-1.01655	1.02435	FALSE
RVBD1065	RVBD1065	NonEssential	NonEssential	7	0.368963	2.6227	-0.0138033	0.40318	-0.00158448	-0.275482	2.69436	-0.00526447	0.405081	-0.000555835	0.0686507	0.071665	-1.14925	1.2368	0.00853888	-0.00330957	0.0209529	0.0019008	-0.14464	0.153968	FALSE	FALSE	FALSE	0.00102865	-0.118323	0.168666	FALSE	0.344133	-0.0094828	0.66375	FALSE
RVBD1066	RVBD1066	NonEssential	NonEssential	5	0.315538	2.78821	-0.0431863	0.41649	-0.0038511	-0.610004	2.64229	-0.0213948	0.40476	-0.00214402	-0.226685	-0.145915	-1.61744	1.32624	0.0217915	-0.041078	0.0777556	-0.01173	-0.156382	0.131117	FALSE	FALSE	FALSE	0.00170709	-0.422288	0.473736	FALSE	0.383319	-0.538255	1.25247	FALSE
RVBD1067c	PE-PGRS19	NonEssential	NonEssential	6	0.406337	2.69683	-0.0826818	0.3982	-0.00828957	-1.22918	2.63769	-0.0518526	0.399874	-0.00573823	-0.687341	-0.05913	-1.3202	1.20452	0.0308293	-0.0890532	0.155989	0.00167437	-0.128935	0.135088	FALSE	FALSE	FALSE	0.00255134	-1.03572	1.33714	FALSE	0.541835	-1.12484	2.38236	FALSE
RVBD1068c	PE-PGRS20	NonEssential	NonEssential	4	0.180085	2.60993	-0.0139109	0.401543	-0.00152967	-0.129974	2.50938	-0.00703673	0.403592	-0.000730931	-0.0336836	-0.10055	-1.75312	1.76617	0.00687412	-0.0134628	0.0352166	0.0020489	-0.136066	0.13669	FALSE	FALSE	FALSE	0.000798735	-0.0277744	0.313186	FALSE	0.0962906	-0.46161	0.610602	FALSE
RVBD1069c	RVBD1069c	NonEssential	NonEssential	11	0.269696	2.67641	-0.0211203	0.401406	-0.00232532	-0.314346	2.6101	-0.00585099	0.400632	-0.000611543	0.0118956	-0.066315	-1.04576	0.911513	0.0152693	-0.00721149	0.0381868	-0.000773914	-0.131073	0.137293	FALSE	FALSE	FALSE	0.00171378	-0.0254083	0.42493	FALSE	0.326241	-0.0647711	0.715861	FALSE
RVBD1070c	echA8	NonEssential	NonEssential	8	0.233417	2.55549	-0.0360737	0.399656	-0.00378996	-0.587458	2.69747	-0.0193918	0.400497	-0.00191763	-0.170659	0.14199	-0.938044	1.16177	0.0166819	-0.0378362	0.0715511	0.000841876	-0.135497	0.136171	FALSE	FALSE	FALSE	0.00187233	-0.289273	0.672493	FALSE	0.416799	-0.335978	1.27763	FALSE
RVBD1071c	echA9	NonEssential	NonEssential	9	0.288468	2.68581	-0.0134275	0.400877	-0.00139658	-0.163441	2.55639	-0.00746888	0.400495	-0.000781803	0.0329771	-0.129425	-1.11219	0.925796	0.00595864	-0.0137583	0.0256513	-0.000381536	-0.128604	0.142832	FALSE	FALSE	FALSE	0.000614778	-0.0538884	0.298104	FALSE	0.196418	-0.181168	0.562945	FALSE
RVBD1072	RVBD1072	NonEssential	NonEssential	14	0.297632	2.6241	-0.00371268	0.40075	-0.000389398	-0.0564578	2.71685	-0.0658761	0.401679	-0.0077226	-0.769662	0.09275	-0.682635	0.915106	-0.0621635	-0.0976554	-0.0356103	0.000929242	-0.136642	0.133401	FALSE	TRUE	FALSE	-0.0073332	-1.02207	-0.00478029	TRUE	-0.713204	-1.18344	-0.34789	TRUE
RVBD1073	RVBD1073	NonEssential	NonEssential	8	0.273416	2.66758	-0.0298244	0.400388	-0.00336656	-0.460519	2.75527	-0.0106387	0.401271	-0.00115019	-0.120736	0.08768	-0.973529	1.11765	0.0191857	-0.0116231	0.0531353	0.000883017	-0.132565	0.138657	FALSE	FALSE	FALSE	0.00221637	-0.168979	0.46402	FALSE	0.339783	-0.143804	0.87625	FALSE
RVBD1074c	fadA3	NonEssential	NonEssential	8	0.241221	2.61312	-0.00658466	0.397351	-0.000606455	-0.088875	2.5212	-0.00303714	0.400053	-0.000322467	0.145675	-0.091915	-1.11279	0.97634	0.00354752	-0.00595866	0.0116487	0.00270194	-0.128546	0.137894	FALSE	FALSE	FALSE	0.000283988	-0.0567357	0.106212	FALSE	0.23455	-0.027904	0.50796	FALSE
RVBD1075c	RVBD1075c	NonEssential	NonEssential	6	0.261976	2.76478	-0.029941	0.401452	-0.00341304	-0.44011	2.6181	-0.0130155	0.401535	-0.00145806	-0.069918	-0.146675	-1.31464	1.03869	0.0169255	-0.0256403	0.0649413	8.32182e-05	-0.136191	0.138839	FALSE	FALSE	FALSE	0.00195498	-0.200632	0.54724	FALSE	0.370192	-0.322288	1.08994	FALSE
RVBD1076	lipU	NonEssential	NonEssential	10	0.27179	2.67367	-0.0507324	0.400537	-0.00550026	-0.770676	2.4853	-0.0193049	0.400258	-0.00196318	-0.112405	-0.18837	-1.10092	0.939732	0.0314275	-0.0126896	0.074489	-0.000279126	-0.129095	0.13601	FALSE	FALSE	FALSE	0.00353708	-0.352926	0.740676	FALSE	0.658271	0.0240338	1.31745	TRUE
RVBD1077	cbs	NonEssential	NonEssential	6	0.278555	2.8608	-0.0755409	0.402104	-0.0089986	-1.10725	2.64954	-0.0387717	0.400098	-0.0038702	-0.431646	-0.211255	-1.73525	1.1756	0.0367693	-0.0349266	0.108463	-0.00200586	-0.136075	0.133095	FALSE	FALSE	FALSE	0.0051284	-0.625055	1.10834	FALSE	0.675602	-0.339397	1.7316	FALSE
RVBD1078	pra	NonEssential	NonEssential	7	0.223537	3.11632	-0.141383	0.405731	-0.0190555	-2.01314	3.02592	-0.069411	0.405034	-0.00901596	-0.826595	-0.090395	-1.15138	0.967627	0.0719715	-0.004653	0.160681	-0.000696849	-0.142685	0.133456	FALSE	FALSE	FALSE	0.0100395	-1.05911	1.80849	FALSE	1.18654	0.174606	2.24189	TRUE
RVBD1079	metB	NonEssential	NonEssential	6	0.17322	2.66569	-0.0420008	0.400735	-0.00469246	-0.629711	2.53386	-0.0260646	0.400851	-0.00282128	-0.291611	-0.131835	-1.42054	1.12112	0.0159362	-0.0313913	0.0692448	0.00011563	-0.133908	0.13513	FALSE	FALSE	FALSE	0.00187118	-0.444655	0.702788	FALSE	0.338101	-0.403568	1.15836	FALSE
RVBD1080c	greA	NonEssential	NonEssential	5	0.199435	2.61677	-0.117529	0.404757	-0.0146601	-1.70826	2.76876	-0.115717	0.403624	-0.0148781	-1.50318	0.151985	-1.18868	1.41469	0.00181156	-0.111525	0.100362	-0.00113347	-0.138765	0.134964	FALSE	FALSE	FALSE	-0.000217967	-1.48669	1.94917	FALSE	0.205077	-1.13024	1.63129	FALSE
RVBD1081c	RVBD1081c	NonEssential	NonEssential	6	0.500818	2.73429	-0.105927	0.404537	-0.0117532	-1.61911	2.66639	-0.0553654	0.400068	-0.00593387	-0.746019	-0.067905	-1.44162	1.50632	0.0505615	-0.0734954	0.177747	-0.00446922	-0.137627	0.127384	FALSE	FALSE	FALSE	0.00581931	-0.914269	1.70361	FALSE	0.873089	-0.782912	2.73086	FALSE
RVBD1082	mca	NonEssential	NonEssential	7	0.169413	2.59731	-0.153642	0.401401	-0.0191743	-2.27644	2.97814	-0.149071	0.401176	-0.01854	-2.03343	0.38083	-0.811363	1.50277	0.0045715	-0.126791	0.126659	-0.000224852	-0.132854	0.139922	FALSE	FALSE	FALSE	0.000634223	-1.96976	2.56105	FALSE	0.243003	-1.37032	1.80079	FALSE
RVBD1083	RVBD1083	NonEssential	NonEssential	6	0.213368	2.48445	-0.160312	0.410886	-0.0306946	-2.35233	3.03373	-0.162385	0.409891	-0.0277857	-2.28653	0.54928	-0.665398	1.56915	-0.00207265	-0.090953	0.0848	-0.00099529	-0.14056	0.136198	FALSE	FALSE	FALSE	0.0029089	-1.71508	2.15376	FALSE	0.0657976	-0.8948	1.06169	FALSE
RVBD1084	RVBD1084	NonEssential	NonEssential	17	0.287389	2.6741	-0.0324801	0.401638	-0.0035546	-0.482044	2.51471	-0.0116188	0.400979	-0.00123995	0.0115366	-0.15939	-0.834107	0.643251	0.0208613	-0.00986516	0.0524873	-0.000659357	-0.137679	0.133744	FALSE	FALSE	FALSE	0.00231465	-0.239787	0.466373	FALSE	0.49358	0.0362523	0.966825	TRUE
RVBD1085c	RVBD1085c	NonEssential	NonEssential	10	0.213217	2.64023	-0.0322236	0.40135	-0.00368071	-0.547214	2.55802	-0.0115205	0.401044	-0.00127169	-0.0107681	-0.08221	-0.985096	0.878089	0.0207031	-0.0002138	0.0459398	-0.000306087	-0.13972	0.132979	FALSE	FALSE	FALSE	0.00240902	-0.145865	0.520871	FALSE	0.536446	0.177404	0.92342	TRUE
RVBD1086	RVBD1086	NonEssential	NonEssential	5	0.243489	2.98351	-0.218655	0.403766	-0.0279836	-3.179	3.20719	-0.117438	0.402493	-0.0146071	-1.61889	0.22368	-0.99774	1.37115	0.101217	-0.0582833	0.265621	-0.00127362	-0.136386	0.136374	FALSE	FALSE	FALSE	0.0133765	-1.7062	3.28796	FALSE	1.56011	-0.499512	3.70685	FALSE
RVBD1087	PE-PGRS21	NonEssential	NonEssential	6	0.469334	2.62825	-0.0304175	0.409868	-0.00275028	-0.457646	2.6217	-0.00520967	0.395807	-0.000515862	0.00332867	-0.00655	-1.24767	1.16474	0.0252078	-0.00453577	0.0532622	-0.0140607	-0.153659	0.120517	FALSE	FALSE	FALSE	0.00223441	-0.0961501	0.35599	FALSE	0.460975	0.000199649	0.975141	TRUE
RVBD1087A	RVBD1087A	NonEssential	NonEssential	5	0.350982	2.63675	-0.0103502	0.402926	-0.00110788	-0.119261	2.54349	-0.0028883	0.403985	-0.000315536	0.132314	-0.093265	-1.37401	1.26505	0.00746194	-0.0028463	0.0185702	0.00105929	-0.136668	0.128741	FALSE	FALSE	FALSE	0.00079234	-0.0686877	0.143257	FALSE	0.251576	-0.0794905	0.606434	FALSE
RVBD1088	PE9	NonEssential	NonEssential	4	0.491338	2.65399	-0.00893151	0.418	-0.000681104	-0.164083	2.57359	-0.00269206	0.406375	-0.000251611	0.126004	-0.080395	-1.51371	1.3781	0.00623945	-0.00406609	0.0165408	-0.0116243	-0.148812	0.124588	FALSE	FALSE	FALSE	0.000429493	-0.0263447	0.116084	FALSE	0.290088	-0.0433343	0.643658	FALSE
RVBD1089	PE10	NonEssential	NonEssential	2	0.00946029	2.58001	-0.0860149	0.400054	-0.00888561	-1.19048	2.60704	-0.0278998	0.400349	-0.00274368	-0.259835	0.027035	-2.01558	2.09215	0.0581151	-0.0664558	0.244226	0.00029483	-0.133954	0.133692	FALSE	FALSE	FALSE	0.00614193	-0.441278	1.15836	FALSE	0.930649	-0.794864	3.84027	FALSE
RVBD1089A	celA2a	NonEssential	NonEssential	2	0.0180588	2.78954	-0.0352173	0.412792	-0.00211937	-0.480861	2.54383	-0.0327403	0.410552	-0.00216513	-0.221811	-0.24572	-2.21381	1.78432	0.00247705	-0.223307	0.157052	-0.00223998	-0.139957	0.143027	FALSE	FALSE	FALSE	-4.57547e-05	-0.0849919	0.527386	FALSE	0.25905	-2.87284	2.44084	FALSE
RVBD1090	celA2b	NonEssential	NonEssential	5	0.268053	2.91448	-0.150764	0.401185	-0.0184415	-2.17702	2.92487	-0.0429887	0.400748	-0.00445591	-0.477661	0.010385	-1.18309	1.25668	0.107775	-0.0636199	0.300324	-0.000437536	-0.132829	0.135217	FALSE	FALSE	FALSE	0.0139856	-0.713317	2.56386	FALSE	1.69936	-0.643018	4.46671	FALSE
RVBD1091	PE-PGRS22	NonEssential	NonEssential	5	0.212118	2.75118	-0.115982	0.40232	-0.0129448	-1.78304	2.3757	-0.00642589	0.401323	-0.000495915	0.0668052	-0.37548	-1.65805	1.41723	0.109556	-0.0073871	0.258806	-0.000997288	-0.127015	0.130863	FALSE	FALSE	FALSE	0.0124489	-0.20383	1.57709	FALSE	1.84985	0.0674455	4.13461	TRUE
RVBD1092c	coaA	Essential	Essential	87	0.962717	3.19903	-0.307814	0.487269	-0.00366857	-3.87421	3.07743	-0.241567	0.499021	-0.00380891	-2.7747	-0.121595	0.0257881	0.604681	0.0662469	-0.039519	0.169231	0.0117523	-0.124711	0.149286	TRUE	FALSE	FALSE	-0.000140344	-0.590829	0.437712	FALSE	1.09951	-0.0858319	2.27015	FALSE
RVBD1093	glyA1	Essential	Essential	120	0.951877	2.6931	-0.553691	0.47433	-0.013293	-7.28955	3.18807	-0.4691	0.474928	-0.0100633	-5.94514	0.49497	0.248421	0.732639	0.0845905	-0.026115	0.208798	0.000598165	-0.086389	0.087211	TRUE	FALSE	FALSE	0.0032297	-0.302538	0.521039	FALSE	1.34441	0.346138	2.29045	TRUE
RVBD1094	desA2	Essential	Essential	67	0.911719	3.38069	-0.68144	0.391381	-0.0288901	-10.067	3.44561	-0.509538	0.558264	-0.000666823	-5.39886	0.06492	-0.216562	0.335805	0.171902	0.049662	0.29449	0.166883	0.095906	0.24006	FALSE	TRUE	TRUE	0.0282233	-0.0402183	1.16702	FALSE	4.66811	3.61261	5.71626	TRUE
RVBD1095	phoH2	NonEssential	NonEssential	9	0.244969	2.67632	-0.0217809	0.401127	-0.00235408	-0.297606	2.6599	-0.00719013	0.400365	-0.000724132	-0.104205	-0.01642	-0.941828	0.961337	0.0145908	-0.00982323	0.0399599	-0.000762301	-0.129386	0.136355	FALSE	FALSE	FALSE	0.00162995	-0.185343	0.285673	FALSE	0.193401	-0.227004	0.624292	FALSE
RVBD1096	RVBD1096	NonEssential	NonEssential	15	0.296089	2.69575	-0.0475355	0.401729	-0.00568421	-0.754743	2.64885	-0.0155249	0.401392	-0.00176177	-0.10526	-0.046895	-0.817612	0.77243	0.0320106	-0.011713	0.0812046	-0.000337808	-0.133557	0.138858	FALSE	FALSE	FALSE	0.00392244	-0.334104	0.702862	FALSE	0.649483	-0.0278525	1.30071	FALSE
RVBD1097c	RVBD1097c	NonEssential	NonEssential	8	0.172561	2.61943	-0.0107024	0.399821	-0.00105771	-0.130817	2.61071	-0.00193323	0.400814	-0.000231122	0.163465	-0.008715	-1.07195	0.99052	0.00876916	-0.00291234	0.0215121	0.000992999	-0.136344	0.130907	FALSE	FALSE	FALSE	0.000826583	-0.0248925	0.182173	FALSE	0.294282	-6.67944e-05	0.595026	FALSE
RVBD1098c	fum	Essential	Essential	130	0.933657	2.85758	-0.644374	0.598702	-0.000797581	-6.4705	3.17271	-0.626515	0.675379	-3.29741e-05	-4.81504	0.31513	0.251939	0.718728	0.0178591	-0.098012	0.141167	0.0766773	0.030927	0.124242	TRUE	FALSE	TRUE	0.000764607	0.0755917	0.130814	TRUE	1.65546	0.926913	2.31919	TRUE
RVBD1099c	glpX	NonEssential	Essential	11	0.204517	2.60583	-0.753174	0.409526	-0.102846	-10.8424	4.75466	-0.676388	0.403087	-0.073275	-8.83107	2.14883	1.42215	2.59423	0.0767859	-0.309228	0.442051	-0.00643857	-0.148867	0.125521	TRUE	FALSE	FALSE	0.0295713	-6.50982	9.28575	FALSE	2.01138	-2.15465	5.96587	FALSE
RVBD1100	RVBD1100	NonEssential	NonEssential	7	0.184399	2.4135	-0.141086	0.401064	-0.015742	-2.08457	2.86495	-0.0658264	0.399222	-0.00673009	-0.871024	0.451445	-0.748949	1.4802	0.07526	0.010447	0.162546	-0.00184221	-0.140579	0.129535	FALSE	TRUE	FALSE	0.00901189	-0.990481	2.15494	FALSE	1.21354	0.39652	2.20982	TRUE
RVBD1101c	RVBD1101c	NonEssential	NonEssential	15	0.221814	2.65419	-0.00435423	0.400399	-0.000429709	-0.134822	2.5827	-0.0013947	0.400413	-0.000135696	0.00809625	-0.071485	-0.817325	0.690365	0.00295953	-0.00262632	0.00944223	1.44072e-05	-0.132402	0.140262	FALSE	FALSE	FALSE	0.000294013	-0.0667729	0.0305085	FALSE	0.142918	-0.0428384	0.354581	FALSE
RVBD1102c	mazF3	NonEssential	NonEssential	6	0.252097	2.57878	-0.0109287	0.403183	-0.00121627	-0.160824	2.63253	-0.00544324	0.401033	-0.000563201	0.0972155	0.05375	-1.26084	1.35421	0.00548543	-0.0146534	0.0252494	-0.00215033	-0.138333	0.129797	FALSE	FALSE	FALSE	0.000653071	0.101963	0.3922	TRUE	0.258039	-0.180738	0.704414	FALSE
RVBD1103c	mazE3	NonEssential	NonEssential	7	0.493398	2.65909	-0.00222752	0.402291	-0.000235111	-0.0564576	2.59517	-0.00343216	0.403653	-0.000336202	0.0325917	-0.063915	-1.11155	1.10911	-0.00120464	-0.0110582	0.00680385	0.00136248	-0.133959	0.142279	FALSE	FALSE	FALSE	-0.000101091	-0.0756766	0.0229514	FALSE	0.0890493	-0.211221	0.379614	FALSE
RVBD1104	RVBD1104	NonEssential	NonEssential	6	0.368988	2.81657	-0.0201149	0.400915	-0.00187341	-0.348587	2.74747	-0.00990444	0.407347	-0.00100378	-0.0566916	-0.0691	-1.43831	1.14968	0.0102105	-0.0027953	0.0250293	0.00643149	-0.116629	0.141898	FALSE	FALSE	FALSE	0.000869627	-0.0459523	0.394545	FALSE	0.291896	-0.0254198	0.585661	FALSE
RVBD1105	RVBD1105	NonEssential	NonEssential	5	0.334327	2.65236	-0.0215528	0.412731	-0.00238305	-0.32728	2.43955	-0.0087927	0.40541	-0.000973775	0.0812884	-0.212805	-1.42903	1.12742	0.0127601	-0.0125471	0.0356063	-0.00732136	-0.156298	0.134125	FALSE	FALSE	FALSE	0.00140927	-0.142193	0.28789	FALSE	0.408568	-0.0654971	0.849714	FALSE
RVBD1106c	RVBD1106c	NonEssential	NonEssential	8	0.240276	2.72418	-0.0263235	0.401658	-0.0030193	-0.384943	2.53647	-0.00260974	0.398144	-0.000323403	0.204773	-0.18771	-1.3114	0.827484	0.0237137	-0.0019699	0.0478244	-0.00351412	-0.136431	0.139387	FALSE	FALSE	FALSE	0.0026959	-0.009106	0.424121	FALSE	0.589715	0.205145	1.04383	TRUE
RVBD1107c	xseB	NonEssential	NonEssential	4	0.520936	2.49973	-0.0627584	0.44589	-0.00370723	-0.766625	2.70301	-0.0317118	0.414957	-0.0028396	-0.301623	0.20328	-1.54236	1.80977	0.0310466	-0.031153	0.0796827	-0.0309336	-0.19022	0.126481	FALSE	FALSE	FALSE	0.000867628	-0.281958	0.696843	FALSE	0.465003	-0.481695	1.33666	FALSE
RVBD1108c	xseA	NonEssential	NonEssential	9	0.318216	2.63499	-0.0389203	0.401586	-0.00425173	-0.61405	2.48765	-0.00833673	0.401595	-0.000973151	0.0424364	-0.147345	-1.0257	0.858059	0.0305836	-0.00501615	0.0661309	9.1825e-06	-0.131172	0.140518	FALSE	FALSE	FALSE	0.00327858	-0.202518	0.507001	FALSE	0.656486	0.113172	1.20265	TRUE
RVBD1109c	RVBD1109c	NonEssential	NonEssential	6	0.204285	2.65907	-0.0153738	0.394562	-0.00152859	-0.239307	2.58689	-0.00405576	0.400027	-0.000398434	0.0617712	-0.072185	-1.45945	1.21915	0.0113181	-0.0001677	0.022205	0.00546457	-0.128593	0.136631	FALSE	FALSE	FALSE	0.00113015	-0.0685743	0.211509	FALSE	0.301078	-0.0456757	0.630503	FALSE
RVBD1110	lytB2	Essential	Essential	103	0.936996	2.12332	-0.986349	0.428915	-0.0415308	-14.2262	2.78891	-0.956259	0.516323	-0.00902955	-11.4362	0.66559	0.32363	0.807354	0.03009	-0.226399	0.26091	0.087408	0.003164	0.168763	TRUE	FALSE	TRUE	0.0325012	0.00514384	1.88442	TRUE	2.79002	0.784012	4.73952	TRUE
RVBD1111c	RVBD1111c	Essential	Essential	107	0.981679	2.85585	-0.756711	0.350257	-0.0731741	-11.9566	3.04589	-0.638304	0.434824	-0.0203902	-8.76824	0.190035	-0.0850882	0.395329	0.118407	-0.088341	0.317829	0.0845667	-0.024504	0.188667	FALSE	FALSE	FALSE	0.0527839	-0.589176	2.99701	FALSE	3.18834	1.36233	4.98175	TRUE
RVBD1112	RVBD1112	NonEssential	NonEssential	6	0.228265	2.93328	-0.090412	0.401492	-0.01083	-1.32496	2.67428	-0.0405399	0.402315	-0.00493047	-0.570866	-0.259	-1.36267	0.977398	0.0498721	0.0022813	0.108191	0.000822689	-0.134917	0.135216	FALSE	TRUE	FALSE	0.00589952	-0.676721	1.19671	FALSE	0.754091	0.0760432	1.47325	TRUE
RVBD1113	vapB32	NonEssential	NonEssential	3	0.0791797	2.74415	-0.00563066	0.397436	-0.000686742	-0.0524537	2.57908	-0.00501579	0.400341	-0.000562842	0.0352921	-0.16507	-1.80535	1.65084	0.000614878	-0.0142612	0.0153617	0.0029054	-0.131513	0.138583	FALSE	FALSE	FALSE	0.0001239	0.0464651	0.218252	TRUE	0.0877458	-0.401019	0.498856	FALSE
RVBD1114	vapC32	NonEssential	NonEssential	7	0.388888	2.61538	-0.129042	0.405697	-0.0151677	-1.86683	2.8337	-0.0764611	0.404444	-0.00897389	-1.04066	0.21832	-0.894586	1.20039	0.0525812	-0.0758088	0.176895	-0.00125339	-0.136597	0.137244	FALSE	FALSE	FALSE	0.00619383	-1.18015	1.9519	FALSE	0.826174	-0.84395	2.69362	FALSE
RVBD1115	RVBD1115	NonEssential	NonEssential	6	0.277034	2.83717	-0.0563052	0.401596	-0.00632428	-0.883186	2.59694	-0.0230834	0.401863	-0.00252517	-0.282573	-0.24023	-1.35018	0.971113	0.0332218	-0.0305186	0.101231	0.000266198	-0.134839	0.135471	FALSE	FALSE	FALSE	0.00379911	-0.487076	0.804644	FALSE	0.600613	-0.284452	1.60834	FALSE
RVBD1116	RVBD1116	NonEssential	NonEssential	2	0.0291817	2.69237	-0.0183367	0.398728	-0.00191938	-0.261807	2.67049	-0.0358623	0.400562	-0.00369657	-0.443564	-0.021875	-2.08761	2.10122	-0.0175256	-0.20954	0.0890868	0.0018347	-0.131588	0.135406	FALSE	FALSE	FALSE	-0.00177718	-0.585931	0.242351	FALSE	-0.181757	-2.87652	1.53036	FALSE
RVBD1116A	RVBD1116A	NonEssential	NonEssential	5	0.405963	2.5423	-0.00220679	0.405984	-0.000159911	-0.118108	2.57574	-0.00158946	0.399602	-0.000167553	0.0881502	0.03344	-1.20717	1.10156	0.000617337	-0.00413877	0.00512398	-0.00638181	-0.128977	0.122439	FALSE	FALSE	FALSE	-7.64216e-06	0.0278398	0.0806352	TRUE	0.206258	-0.0782148	0.456805	FALSE
RVBD1117	RVBD1117	NonEssential	NonEssential	5	0.311037	2.61063	-0.00716086	0.402633	-0.00074259	-0.127453	2.499	-0.00234717	0.402309	-0.000219606	0.109903	-0.111635	-1.44347	1.16909	0.00481369	-0.00406014	0.0153043	-0.000323321	-0.135641	0.130913	FALSE	FALSE	FALSE	0.000522985	0.0182566	0.172593	TRUE	0.237356	-0.0809851	0.556699	FALSE
RVBD1118c	RVBD1118c	NonEssential	NonEssential	7	0.0541205	2.85543	-0.0359924	0.399666	-0.00359273	-0.531751	2.48667	-0.0125429	0.400276	-0.00133812	-0.0487328	-0.368765	-1.37017	0.829425	0.0234495	-0.00810828	0.0565423	0.000609782	-0.133124	0.133853	FALSE	FALSE	FALSE	0.00225461	-0.240081	0.510161	FALSE	0.483018	-0.0203239	1.01176	FALSE
RVBD1119c	RVBD1119c	Uncertain	NonEssential	3	0.100135	2.68501	-0.0256455	0.400676	-0.002922	-0.334151	2.49419	-0.00371519	0.398945	-0.000357463	0.0735285	-0.190825	-1.8489	1.49044	0.0219303	-0.00991449	0.0803738	-0.00173096	-0.143263	0.130593	FALSE	FALSE	FALSE	0.00256453	-0.141433	0.312933	FALSE	0.407679	-0.344861	1.30374	FALSE
RVBD1120c	RVBD1120c	NonEssential	NonEssential	4	0.20649	2.82085	-0.00775565	0.400306	-0.00115759	-0.149245	2.63891	-0.00412436	0.402164	-0.000483936	0.0111035	-0.181945	-1.51683	1.35765	0.00363129	-0.00980343	0.0172117	0.00185869	-0.137483	0.132824	FALSE	FALSE	FALSE	0.000673654	0.0971317	0.289561	TRUE	0.160349	-0.237255	0.529991	FALSE
RVBD1121	zwf1	NonEssential	NonEssential	14	0.263974	2.57066	-0.0620031	0.402828	-0.00753685	-0.930913	2.58047	-0.0318061	0.401573	-0.00368611	-0.318447	0.009805	-0.780684	0.774746	0.030197	-0.0159723	0.0791469	-0.00125467	-0.139389	0.131058	FALSE	FALSE	FALSE	0.00385074	-0.558042	0.854172	FALSE	0.612466	-0.00913659	1.2946	FALSE
RVBD1122	gnd2	Essential	Essential	73	0.927558	2.59614	-0.268986	0.569765	-0.00050636	-2.90288	2.97099	-0.418845	0.568574	-0.000767473	-4.38899	0.374855	-0.0187051	0.647994	-0.149859	-0.260949	-0.033228	-0.00119083	-0.087989	0.088953	FALSE	TRUE	FALSE	-0.000261114	0.0212081	0.111881	TRUE	-1.48611	-2.23692	-0.745985	TRUE
RVBD1123c	bpoB	NonEssential	NonEssential	12	0.235711	2.62119	-0.0193006	0.400751	-0.0020102	-0.296629	2.55457	-0.00718831	0.400535	-0.000727831	0.0828074	-0.06662	-0.871773	0.784745	0.0121123	-0.0106513	0.0350362	-0.000215501	-0.137595	0.135264	FALSE	FALSE	FALSE	0.00128237	-0.218457	0.233779	FALSE	0.379437	0.0205018	0.757196	TRUE
RVBD1124	ephC	NonEssential	NonEssential	9	0.291533	2.5876	-0.10907	0.399326	-0.0107127	-1.67716	2.7763	-0.0478717	0.399487	-0.00438501	-0.589608	0.188705	-0.828983	1.14575	0.0611979	-0.0021997	0.127383	0.000161293	-0.135264	0.133208	FALSE	FALSE	FALSE	0.00632772	-0.771222	1.61243	FALSE	1.08755	0.311375	2.03014	TRUE
RVBD1125	RVBD1125	NonEssential	NonEssential	6	0.252719	2.62559	-0.0499724	0.402252	-0.00572492	-0.7545	2.62892	-0.0178167	0.40206	-0.00195837	-0.158144	0.003335	-1.25368	1.36192	0.0321557	-0.017467	0.0809043	-0.000192458	-0.130092	0.136541	FALSE	FALSE	FALSE	0.00376655	-0.291741	0.783161	FALSE	0.596356	-0.181198	1.35165	FALSE
RVBD1126c	RVBD1126c	NonEssential	NonEssential	6	0.258122	2.57549	-0.0113114	0.401334	-0.00124394	-0.197463	2.51918	-0.00756063	0.405822	-0.000874343	-0.0405993	-0.05631	-1.17734	1.09814	0.00375077	-0.0102248	0.0183695	0.00448822	-0.12866	0.137217	FALSE	FALSE	FALSE	0.000369593	-0.136301	0.192166	FALSE	0.156863	-0.177606	0.508325	FALSE
RVBD1127c	ppdK	NonEssential	NonEssential	8	0.289035	2.65021	-0.0613724	0.407857	-0.00888033	-0.9308	2.60649	-0.0366036	0.405643	-0.0055403	-0.469995	-0.04371	-0.999213	0.949527	0.0247687	-0.0051697	0.0595896	-0.00221421	-0.13338	0.129826	FALSE	FALSE	FALSE	0.00334003	-0.362484	0.868588	FALSE	0.460805	0.0088479	0.913124	TRUE
RVBD1128c	RVBD1128c	NonEssential	NonEssential	6	0.188625	2.63133	-0.00466242	0.399589	-0.000513494	-0.0477286	2.59483	-0.00474046	0.401221	-0.000506463	0.0230842	-0.036505	-1.21356	1.15374	-7.80406e-05	-0.0139526	0.0126874	0.00163215	-0.130303	0.138967	FALSE	FALSE	FALSE	7.03168e-06	-0.11804	0.0557721	FALSE	0.0708128	-0.266135	0.431607	FALSE
RVBD1129c	RVBD1129c	NonEssential	NonEssential	15	0.263974	2.70892	-0.0462931	0.403267	-0.0054177	-0.669277	2.66161	-0.0379864	0.402286	-0.00445779	-0.430967	-0.04731	-0.809724	0.70551	0.00830671	-0.0195802	0.0355357	-0.000980881	-0.139897	0.13484	FALSE	FALSE	FALSE	0.000959907	-0.540346	0.678069	FALSE	0.23831	-0.101148	0.574311	FALSE
RVBD1130	prpD	NonEssential	NonEssential	11	0.315954	2.7775	-0.0719442	0.40795	-0.0094434	-1.08631	2.64993	-0.0619101	0.40574	-0.00774388	-0.773413	-0.12757	-0.941412	0.89044	0.010034	-0.0371498	0.0572929	-0.00221022	-0.141746	0.134775	FALSE	FALSE	FALSE	0.00169951	-0.800787	0.95793	FALSE	0.3129	-0.303752	0.957047	FALSE
RVBD1131	prpC	NonEssential	NonEssential	7	0.191555	2.49178	-0.0730848	0.406623	-0.0102756	-1.0535	2.56195	-0.0576835	0.39934	-0.00945116	-0.683424	0.070175	-0.939977	1.17811	0.0154013	-0.0208383	0.0574147	-0.0072833	-0.146365	0.139985	FALSE	FALSE	FALSE	0.000824436	-0.736922	0.953481	FALSE	0.370077	-0.102718	0.880757	FALSE
RVBD1132	RVBD1132	NonEssential	NonEssential	25	0.289011	2.71736	-0.0702869	0.403239	-0.0089024	-1.03484	2.6147	-0.0294059	0.40234	-0.00352776	-0.442551	-0.10266	-0.675262	0.516955	0.040881	-0.0093636	0.095569	-0.000898253	-0.139282	0.130271	FALSE	FALSE	FALSE	0.00537464	-0.50032	1.00629	FALSE	0.592287	-0.0961134	1.31656	FALSE
RVBD1133c	metE	Essential	Essential	205	0.998357	2.59752	-0.670491	0.448516	-0.00918494	-9.29726	3.3256	-0.699079	0.499523	-0.0104753	-8.43743	0.72808	0.463095	0.810101	-0.0285881	-0.161626	0.094868	0.0510075	-0.016627	0.120695	TRUE	FALSE	FALSE	-0.00129033	-0.33831	0.310169	FALSE	0.859837	-0.0916953	1.78689	FALSE
RVBD1134	RVBD1134	NonEssential	NonEssential	2	0.00171847	3.01796	-0.244166	0.413216	-0.0183755	-3.34607	2.58376	-0.0341892	0.410896	-0.00237765	-0.317606	-0.434195	-2.41453	1.64073	0.209977	-0.09213	0.624775	-0.00232019	-0.147536	0.144154	FALSE	FALSE	FALSE	0.0159979	-0.48751	2.23195	FALSE	3.02846	-0.752196	8.71308	FALSE
RVBD1135A	RVBD1135A	NonEssential	NonEssential	4	0.28801	2.65322	-0.00650788	0.407109	-0.000566331	-0.116874	2.79973	-0.00691919	0.406887	-0.000604759	0.0366907	0.146505	-1.34346	1.54193	-0.000411304	-0.0150806	0.0127186	-0.00022246	-0.126397	0.139794	FALSE	FALSE	FALSE	-3.84275e-05	-0.0400428	0.150146	FALSE	0.153565	-0.251353	0.548888	FALSE
RVBD1135c	PPE16	NonEssential	NonEssential	16	0.109985	2.73887	-0.01279	0.399837	-0.00137062	-0.193319	2.66124	-0.00694419	0.40046	-0.000714191	-0.0606915	-0.077625	-0.839188	0.643754	0.00584585	-0.00923037	0.0198884	0.000622893	-0.141819	0.133743	FALSE	FALSE	FALSE	0.000656431	-0.114083	0.227453	FALSE	0.132628	-0.135886	0.391688	FALSE
RVBD1137c	RVBD1137c	NonEssential	NonEssential	7	0.289011	2.67562	-0.0106187	0.402952	-0.00119594	-0.181727	2.66391	-0.00711392	0.401098	-0.000723215	0.00919741	-0.0117	-1.28257	1.13573	0.00350478	-0.0155997	0.0191631	-0.00185397	-0.142466	0.128871	FALSE	FALSE	FALSE	0.000472725	-0.131617	0.149829	FALSE	0.190924	-0.225361	0.55575	FALSE
RVBD1138c	RVBD1138c	NonEssential	NonEssential	6	0.378798	2.63497	-0.00902428	0.402411	-0.000979509	-0.150628	2.49097	-0.00251762	0.401513	-0.000263297	0.113891	-0.144	-1.34932	1.04435	0.00650666	-0.00551397	0.0213006	-0.000898307	-0.135349	0.133755	FALSE	FALSE	FALSE	0.000716213	-0.0815441	0.113962	FALSE	0.264519	-0.0332207	0.593262	FALSE
RVBD1139c	RVBD1139c	NonEssential	NonEssential	8	0.204087	2.62039	-0.0121705	0.401139	-0.00119338	-0.218868	2.52736	-0.00197634	0.399636	-0.000179936	0.0865562	-0.093035	-1.14469	0.956897	0.0101942	0.00133305	0.020107	-0.00150293	-0.15019	0.128383	FALSE	TRUE	FALSE	0.00101344	-0.0700475	0.150311	FALSE	0.305424	0.0364525	0.590399	TRUE
RVBD1140	RVBD1140	NonEssential	NonEssential	7	0.265552	2.6543	-0.00444498	0.399876	-0.000430729	-0.0791973	2.46112	-0.00290683	0.40022	-0.000320889	0.0424927	-0.193185	-1.49697	1.39061	0.00153816	-0.00600061	0.00938889	0.000344424	-0.133565	0.140349	FALSE	FALSE	FALSE	0.000109841	0.0361168	0.161229	TRUE	0.12169	-0.208983	0.440798	FALSE
RVBD1141c	echA11	NonEssential	NonEssential	7	0.227558	2.76107	-0.0102993	0.400079	-0.00108591	-0.16043	2.50721	-0.00394286	0.403469	-0.00034915	0.0497326	-0.253855	-1.32746	0.880079	0.00635639	-0.0062966	0.0206121	0.00338952	-0.12806	0.137092	FALSE	FALSE	FALSE	0.000736756	-0.103018	0.144649	FALSE	0.210162	-0.0888527	0.54844	FALSE
RVBD1142c	echA10	NonEssential	NonEssential	6	0.286037	2.72115	-0.0730237	0.40214	-0.00850267	-1.09547	2.70892	-0.0461648	0.401333	-0.00550912	-0.573138	-0.012235	-1.16938	1.17848	0.0268589	-0.0833792	0.148941	-0.000807157	-0.138105	0.1362	FALSE	FALSE	FALSE	0.00299355	-0.811518	1.20318	FALSE	0.522329	-1.0227	2.24552	FALSE
RVBD1143	mcr	NonEssential	NonEssential	7	0.21315	2.6789	-0.020083	0.400321	-0.00215337	-0.337366	2.59104	-0.00515076	0.400534	-0.000511744	0.0296449	-0.08786	-1.18952	1.0562	0.0149322	-0.008793	0.0393394	0.000212929	-0.129881	0.137238	FALSE	FALSE	FALSE	0.00164162	-0.0806937	0.348259	FALSE	0.36701	-0.0921358	0.798589	FALSE
RVBD1144	RVBD1144	NonEssential	NonEssential	6	0.302544	2.69537	-0.0148089	0.40213	-0.00152795	-0.259554	2.62663	-0.0045167	0.400985	-0.000479597	0.114556	-0.06875	-1.18111	1.18206	0.0102922	-0.00737405	0.0307647	-0.00114489	-0.139848	0.132294	FALSE	FALSE	FALSE	0.00104835	-0.200171	0.122672	FALSE	0.37411	0.0170835	0.757662	TRUE
RVBD1144Ac	RVBD1144Ac	Unknown	NonEssential	5	0.210435	2.79089	-0.0299844	0.398874	-0.0028508	-0.470747	2.47642	-0.00496241	0.402145	-0.000566701	0.0641265	-0.314475	-1.56659	1.01111	0.025022	0.011586	0.0446857	0.00327019	-0.133168	0.140211	FALSE	TRUE	FALSE	0.0022841	-0.190533	0.325388	FALSE	0.534873	0.19103	0.901168	TRUE
RVBD1145	mmpL13a	NonEssential	NonEssential	7	0.243489	2.71728	-0.0867675	0.400623	-0.00999469	-1.30819	2.56644	-0.0476017	0.400395	-0.0052753	-0.645497	-0.150835	-1.15936	0.97319	0.0391658	-0.0614269	0.145744	-0.000227934	-0.138547	0.132428	FALSE	FALSE	FALSE	0.00471938	-0.960313	1.3101	FALSE	0.662696	-0.839175	2.09438	FALSE
RVBD1146	mmpL13b	NonEssential	NonEssential	8	0.206214	2.7512	-0.0550744	0.40166	-0.00625569	-0.828688	2.57843	-0.0212853	0.401214	-0.00233954	-0.199791	-0.17277	-1.19077	0.834097	0.0337891	-0.0122177	0.0798788	-0.000445857	-0.132265	0.135735	FALSE	FALSE	FALSE	0.00391615	-0.367757	0.800608	FALSE	0.628896	-0.00945758	1.31621	FALSE
RVBD1147	RVBD1147	NonEssential	NonEssential	7	0.172725	2.63088	-0.0580114	0.401585	-0.00647039	-0.909188	2.71091	-0.00980176	0.4019	-0.00108214	0.00981917	0.08003	-1.16972	1.38788	0.0482096	-0.0023069	0.101084	0.000314434	-0.134715	0.13709	FALSE	FALSE	FALSE	0.00538826	-0.268757	0.762298	FALSE	0.919007	0.117567	1.68063	TRUE
RVBD1148c	RVBD1148c	NonEssential	NonEssential	11	0.499175	2.58365	-0.0360194	0.402002	-0.00386547	-0.527908	2.53779	-0.0188603	0.402176	-0.00196288	-0.111263	-0.045855	-0.939519	0.933705	0.017159	-0.0228827	0.0561274	0.0001748	-0.138218	0.134391	FALSE	FALSE	FALSE	0.00190259	-0.32596	0.553053	FALSE	0.416645	-0.171244	1.0053	FALSE
RVBD1151c	RVBD1151c	NonEssential	NonEssential	6	0.371043	2.74949	-0.00332428	0.40233	-0.000339522	-0.0663658	2.6012	-0.00223459	0.39624	-0.000164927	0.0558682	-0.14829	-1.30637	1.05493	0.00108969	-0.00579159	0.00964082	-0.00608929	-0.134251	0.125487	FALSE	FALSE	FALSE	0.000174595	0.0238816	0.114855	TRUE	0.122234	-0.131456	0.421069	FALSE
RVBD1152	RVBD1152	NonEssential	NonEssential	5	0.373946	2.65581	-0.0389078	0.406028	-0.00419528	-0.578226	2.54706	-0.0188626	0.405796	-0.00202958	-0.145353	-0.10875	-1.37795	1.20551	0.0200452	-0.0166869	0.0560627	-0.000231483	-0.141994	0.137138	FALSE	FALSE	FALSE	0.00216569	-0.302461	0.545065	FALSE	0.432874	-0.134453	1.0504	FALSE
RVBD1153c	omt	NonEssential	NonEssential	7	0.244235	2.72978	-0.019212	0.400676	-0.00207923	-0.260764	2.58773	-0.00117843	0.409152	-0.000101613	0.0737396	-0.14205	-1.23747	1.05542	0.0180335	-0.00147693	0.0457122	0.00847574	-0.120553	0.143077	FALSE	FALSE	FALSE	0.00197762	0.0919949	0.401226	TRUE	0.334504	-0.0555057	0.798014	FALSE
RVBD1154c	RVBD1154c	NonEssential	NonEssential	8	0.224339	2.63704	-0.0237648	0.400328	-0.00259103	-0.358348	2.6681	-0.00756227	0.401187	-0.000711542	0.0290877	0.03106	-0.974876	1.04754	0.0162025	0.00121176	0.0322941	0.000859207	-0.133621	0.126492	FALSE	TRUE	FALSE	0.00187949	-0.142384	0.323504	FALSE	0.387436	0.102964	0.686536	TRUE
RVBD1155	RVBD1155	NonEssential	NonEssential	7	0.222979	2.64958	-0.0066702	0.402041	-0.000707554	-0.112661	2.53848	-0.00407212	0.401233	-0.000437576	0.0780865	-0.1111	-1.3542	1.01075	0.00259807	-0.0119364	0.0177009	-0.000808227	-0.13855	0.134499	FALSE	FALSE	FALSE	0.000269978	-0.0798509	0.110043	FALSE	0.190748	-0.191897	0.499781	FALSE
RVBD1156	RVBD1156	NonEssential	NonEssential	7	0.218547	2.61962	-0.0476486	0.401467	-0.00524422	-0.77136	2.56231	-0.024614	0.401229	-0.00279046	-0.205395	-0.057305	-1.17215	1.02671	0.0230346	-0.0229986	0.0685174	-0.000238833	-0.132962	0.135076	FALSE	FALSE	FALSE	0.00245376	-0.239259	0.882108	FALSE	0.565965	-0.136642	1.24841	FALSE
RVBD1157c	RVBD1157c	NonEssential	NonEssential	6	0.226621	2.56284	-0.084224	0.397303	-0.00906772	-1.24909	2.69181	-0.0116543	0.400068	-0.00116927	0.0054407	0.128965	-1.07917	1.29335	0.0725697	0.0460797	0.125599	0.00276555	-0.129735	0.13776	FALSE	TRUE	FALSE	0.00789845	-0.128833	1.39045	FALSE	1.25453	0.751621	1.85653	TRUE
RVBD1158c	RVBD1158c	NonEssential	NonEssential	7	0.135515	2.58208	-0.120571	0.401328	-0.0143589	-1.80849	2.55092	-0.0147105	0.396444	-0.00166453	-0.180509	-0.031155	-1.20197	1.14232	0.10586	0.0557167	0.174564	-0.0048847	-0.140552	0.122225	FALSE	TRUE	FALSE	0.0126944	-0.371042	1.61242	FALSE	1.62798	0.833981	2.46151	TRUE
RVBD1159	pimE	NonEssential	NonEssential	13	0.25221	3.37308	-0.383454	0.41009	-0.0615363	-5.30738	3.49268	-0.105069	0.407508	-0.0150419	-1.3836	0.1196	-0.606281	0.922912	0.278384	0.141557	0.455384	-0.00258222	-0.145872	0.133317	FALSE	TRUE	FALSE	0.0464943	-1.47957	4.53588	FALSE	3.92379	2.20316	5.84304	TRUE
RVBD1159A	RVBD1159A	NonEssential	NonEssential	4	0.400191	2.70477	-0.00629841	0.405875	-0.00064407	-0.14186	2.61847	-0.0050639	0.397994	-0.000427857	-0.012178	-0.086305	-1.57576	1.32212	0.00123452	-0.0116174	0.0142184	-0.00788045	-0.138237	0.119082	FALSE	FALSE	FALSE	0.000216212	0.0593902	0.239169	TRUE	0.129682	-0.26936	0.535937	FALSE
RVBD1160	mutT2	NonEssential	NonEssential	6	0.451186	2.84458	-0.0113056	0.404476	-0.00114316	-0.153432	2.56891	-0.0115819	0.414309	-0.00100204	-0.0372233	-0.275675	-1.47314	1.17028	-0.000276388	-0.0176704	0.0237617	0.0098323	-0.128938	0.15025	FALSE	FALSE	FALSE	0.000141122	-0.173112	0.148388	FALSE	0.116209	-0.319467	0.517438	FALSE
RVBD1161	narG	NonEssential	NonEssential	27	0.255396	2.72824	-0.0705403	0.401082	-0.00813514	-1.04552	2.72813	-0.0298403	0.400506	-0.0032498	-0.335125	-0.000105	-0.521561	0.698832	0.0407	-0.0223017	0.104952	-0.000575898	-0.130717	0.136066	FALSE	FALSE	FALSE	0.00488534	-0.567724	1.05298	FALSE	0.710392	-0.208078	1.55096	FALSE
RVBD1162	narH	NonEssential	NonEssential	8	0.174938	2.70461	-0.0223342	0.40144	-0.00243654	-0.375911	2.55728	-0.0154938	0.400281	-0.00148286	-0.00569099	-0.14733	-1.08882	1.07442	0.0068404	-0.0290689	0.040468	-0.00115871	-0.137944	0.133176	FALSE	FALSE	FALSE	0.00095368	-0.315366	0.307859	FALSE	0.37022	-0.207208	0.953165	FALSE
RVBD1163	narJ	NonEssential	NonEssential	5	0.289386	2.64066	-0.0178464	0.401667	-0.00180296	-0.289185	2.77249	-0.00631316	0.399883	-0.000704177	0.0729828	0.13183	-1.34505	1.54215	0.0115332	-0.0125126	0.0414877	-0.00178343	-0.128927	0.132604	FALSE	FALSE	FALSE	0.00109879	0.0421897	0.420335	TRUE	0.362168	-0.163683	0.899877	FALSE
RVBD1164	narI	NonEssential	NonEssential	6	0.271049	2.77318	-0.07301	0.40047	-0.00854247	-1.1272	2.69838	-0.0122594	0.402315	-0.00143697	-0.200963	-0.074805	-1.40303	1.47007	0.0607506	-0.00840242	0.13559	0.00184502	-0.132292	0.138816	FALSE	FALSE	FALSE	0.0071055	-0.390609	0.995794	FALSE	0.926242	-0.117464	2.00408	FALSE
RVBD1165	typA	NonEssential	NonEssential	15	0.21486	2.72847	-0.0642889	0.401622	-0.00742876	-0.955855	2.65969	-0.0469367	0.400726	-0.00517439	-0.662739	-0.068785	-0.845145	0.715931	0.0173522	-0.0242177	0.0620759	-0.000896102	-0.137048	0.13658	FALSE	FALSE	FALSE	0.00225436	-0.822132	0.802079	FALSE	0.293116	-0.27119	0.869932	FALSE
RVBD1166	lpqW	Essential	Essential	159	0.981059	3.30462	-0.629753	0.439584	-0.00803344	-8.61902	3.93562	-0.685364	0.472832	-0.00660229	-8.5186	0.631	0.348267	0.745073	-0.0556114	-0.154961	0.048057	0.0332477	-0.026416	0.089267	TRUE	FALSE	FALSE	0.00143115	-0.283011	0.269239	FALSE	0.100421	-0.765907	0.999818	FALSE
RVBD1167c	RVBD1167c	NonEssential	NonEssential	6	0.105	2.64181	-0.0418659	0.401134	-0.00449898	-0.657482	2.54682	-0.0255304	0.400922	-0.00270228	-0.280231	-0.09499	-1.22579	1.13029	0.0163355	-0.0269566	0.0621235	-0.00021228	-0.138351	0.133591	FALSE	FALSE	FALSE	0.0017967	-0.455062	0.633536	FALSE	0.377251	-0.262141	1.05393	FALSE
RVBD1168c	PPE17	NonEssential	NonEssential	4	0.237986	2.61754	-0.0208566	0.402472	-0.00223946	-0.334111	2.54682	-0.0123006	0.400193	-0.00134427	-0.103644	-0.07072	-1.50254	1.48379	0.00855601	-0.0296116	0.0442861	-0.00227875	-0.138791	0.130232	FALSE	FALSE	FALSE	0.000895192	-0.23641	0.331488	FALSE	0.230467	-0.341685	0.859144	FALSE
RVBD1169c	lipX	NonEssential	NonEssential	5	0.33945	2.52513	-0.0295162	0.402487	-0.00338265	-0.481419	2.69448	-0.0196942	0.401981	-0.00219282	-0.156808	0.169355	-1.17119	1.43147	0.00982201	-0.0369476	0.0641218	-0.000506354	-0.135947	0.136119	FALSE	FALSE	FALSE	0.00118983	-0.364056	0.488983	FALSE	0.324611	-0.346348	1.16111	FALSE
RVBD1170	mshB	NonEssential	NonEssential	8	0.327896	2.84581	-0.075798	0.4043	-0.00920012	-1.11676	2.55368	-0.010526	0.399641	-0.00117535	0.044585	-0.292135	-1.86693	1.49441	0.065272	-0.0052512	0.157651	-0.00465825	-0.136403	0.135079	FALSE	FALSE	FALSE	0.00802477	-0.219593	1.17845	FALSE	1.16135	0.0197576	2.45112	TRUE
RVBD1171	RVBD1171	NonEssential	NonEssential	5	0.342889	2.70409	-0.0165318	0.390095	-0.00126748	-0.187256	2.55382	-0.00463334	0.404039	-0.000501203	0.0735242	-0.15027	-1.37701	1.08659	0.0118984	-0.00043873	0.0228707	0.0139439	-0.111264	0.141695	FALSE	FALSE	FALSE	0.000766274	-0.1432	0.183536	FALSE	0.26078	-0.0509724	0.618106	FALSE
RVBD1172c	PE12	NonEssential	NonEssential	8	0.234912	2.71383	-0.0141232	0.401798	-0.00147147	-0.18425	2.5921	-0.00557119	0.397504	-0.000581051	0.0353178	-0.121735	-1.16902	0.900155	0.00855204	-0.00704774	0.022927	-0.00429398	-0.144739	0.134863	FALSE	FALSE	FALSE	0.00089042	-0.0942076	0.225947	FALSE	0.219568	-0.0787018	0.522342	FALSE
RVBD1173	fbiC	NonEssential	NonEssential	16	0.265552	2.71606	-0.0546847	0.402725	-0.00686756	-0.829767	2.6574	-0.0419387	0.40453	-0.00541737	-0.528723	-0.05866	-0.89081	0.70294	0.012746	-0.031345	0.058073	0.0018056	-0.134264	0.141156	FALSE	FALSE	FALSE	0.00145019	-0.632559	0.789385	FALSE	0.301044	-0.289995	0.920045	FALSE
[truncated: 2,816 more rows]

## Sheet: Diff_vul_D435V_RS
gene	name	tnseq_ess	crispr_ess	n_guides	str_span	gene_gamma_RS	beta_max_RS	M_RS	Fmin_RS	vulnerability_index_RS	gene_gamma_B	beta_max_B	M_B	Fmin_B	vulnerability_index_B	delta_gamma	l_delta_gamma	u_delta_gamma	delta_beta_max	l_delta_beta_max	u_delta_beta_max	delta_M	l_delta_M	u_delta_M	sig_gamma	sig_beta_max	sig_M	delta_Fmin	l_delta_Fmin	u_delta_Fmin	sig_delta_Fmin	delta_vulnerability	l_delta_vulnerability	u_delta_vulnerability	sig_delta_vulnerability
[truncated: 4,014 more rows]

[truncated: 3 more sheets: Diff_vul_H445Y_S450L, Diff_vul_D435V_S450L, Fig2BC_Hits]
