# Supplementary material for: Transcription attenuation amplifies collateral vulnerabilities in rifampicin-resistant Mycobacterium tuberculosis
Source: Nat Microbiol. 2026 May 19;11(6):1696–710. doi: 10.1038/s41564-026-02357-9 (PMC13236596; doi:10.1038/s41564-026-02357-9)
Supplement: Supplementary file 4 — MAGeCK screen results. [file 41564_2026_2357_MOESM4_ESM.xlsx]

## Sheet: Legend
Extended DataTable 2: MAGeCK screen results.
Tab Name (tab 2:5)	Drug_PreDepletion. For example: RIF_1 contains the MAGeCK output data for all Rifampicin treatment conditions using the 1 day pre-depletion CRISPRi library screening condition.
Sample column labels (tab 2:5)	Label description
Column Prefix	Strain_Drug_Concentration_attribute. For example: RifS_CHF_High_neg|rank refers to the ranking of the indicated gene in negative selection when treated with chlorflavonin at the high dose in the RifS CRISPRi library.
Column name (tab 3:29)	Column description
ORF_ID	Unique gene ID
Num	Number of sgRNAs targeting the indicated gene
Essentiality	Gene essentiality predicted by CRISPRi (PMID: 34297925)
neg | goodsgrna	Number of "good" sgRNAs. I.e. sgRNAs whose rank is below the alpha cutoff (determined by the --gene-test-fdr-threshold option), in negative selection
neg | rank	Ranking of this gene in negative selection
neg | l2fc	Log2 fold change of this gene in negative selection. Calculation performed by --gene-l2fc-method using the alphamedian option
neg | fdr	False discovery rate of this gene in negative selection
pos | goodsgrna	Number of "good" sgRNAs. I.e. sgRNAs whose rank is below the alpha cutoff (determined by the --gene-test-fdr-threshold option), in positive selection
pos | rank	Ranking of this gene in positive selection
pos | l2fc	Log2 fold change of this gene in positive selection. Calculation performed by --gene-l2fc-method using the alphamedian option
pos | fdr	False discovery rate of this gene in positive selection

## Sheet: RifS_CHF_High
ORF_ID	num	essentiality	RifS_CHF_0.5_neg|goodsgrna	RifS_CHF_0.5_neg|rank	RifS_CHF_0.5_neg|lfc	RifS_CHF_0.5_neg|fdr	RifS_CHF_0.5_pos|goodsgrna	RifS_CHF_0.5_pos|rank	RifS_CHF_0.5_pos|lfc	RifS_CHF_0.5_pos|fdr
RVBD3003c:ilvB1	156	Essential	131	1	-3.3731	6.4e-05	2	4006	0.78898	1
RVBD0423c:thiC	139	Essential	108	2	-3.0708	6.4e-05	4	3998	0.78824	1
RVBD0467:icl1	82	NonEssential	81	3	-2.2295	6.4e-05	0	4004	0	1
RVBD0417:thiG	77	Essential	72	4	-3.3432	6.4e-05	0	4007	0	1
RVBD1536:ileS	290	Essential	196	5	-1.2334	6.4e-05	24	3965	0.79126	1
RVBD0415:thiO	96	Essential	87	6	-2.872	6.4e-05	0	4003	0	1
RVBD2682c:dxs1	119	Essential	95	7	-2.1473	6.4e-05	5	3735	1.3941	0.684288
RVBD3846:sodA	67	Essential	63	8	-2.0266	0.000127	0	4005	0	1
RVBD2210c:ilvE	96	Essential	71	9	-1.7516	6.4e-05	4	3993	0.81204	1
RVBD1437:pgk	115	Essential	89	10	-1.0991	6.4e-05	5	3972	0.62758	1
RVBD0667:rpoB	208	Essential	127	11	-1.1004	6.4e-05	15	3925	0.87356	1
RVBD1461:RVBD1461	133	Essential	86	12	-1.5831	6.4e-05	17	3927	0.77972	1
RVBD3206c:moeB1	86	Essential	61	13	-1.9894	6.4e-05	7	4001	0.39167	1
RVBD0811c:RVBD0811c	99	Essential	73	14	-1.1892	6.4e-05	3	3990	0.60006	1
RVBD1656:argF	113	Essential	70	15	-1.1827	6.4e-05	11	3900	0.91051	1
RVBD0422c:thiD	73	NonEssential	54	16	-1.4833	6.4e-05	4	3958	0.55622	1
RVBD2977c:thiL	82	Essential	60	17	-1.3752	6.4e-05	8	3801	0.61259	0.884452
RVBD0414c:thiE	48	NonEssential	39	18	-1.9501	6.4e-05	2	3923	0.6273	1
RVBD2202c:adoK	104	Essential	73	19	-0.95441	6.4e-05	10	4000	0.39964	1
RVBD2847c:cysG	106	NonEssential	71	20	-0.84903	6.4e-05	6	3953	0.67984	1
RVBD1658:argG	51	Essential	42	21	-1.4868	6.4e-05	2	3949	1.0528	1
RVBD1617:pykA	70	Essential	51	22	-1.6435	6.4e-05	1	3959	0.82005	1
RVBD2448c:valS	151	Essential	77	23	-1.3056	6.4e-05	22	3839	0.83966	0.874659
RVBD1122:gnd2	75	Essential	52	24	-0.97869	6.4e-05	3	3992	0.46206	1
RVBD1652:argC	111	Essential	63	25	-0.94654	6.4e-05	10	3973	0.65988	1
RVBD3859c:gltB	255	Essential	106	26	-0.94416	6.4e-05	80	3692	1.1902	0.609868
RVBD0006:gyrA	145	Essential	71	27	-0.94984	6.4e-05	40	3874	1.0219	0.934238
RVBD2783c:gpsI	155	Essential	71	28	-0.9958	6.4e-05	15	4002	0.74219	1
RVBD0005:gyrB	61	Essential	41	29	-1.1061	6.4e-05	8	3765	0.91691	0.934238
RVBD0041:leuS	241	Essential	100	30	-1.1166	6.4e-05	43	3967	0.83859	1
RVBD1449c:tkt	179	Essential	77	31	-1.2054	6.4e-05	39	3984	0.72537	1
RVBD1655:argD	96	Essential	53	32	-0.91835	6.4e-05	8	3955	0.74865	1
RVBD0126:treS	27	Essential	23	33	-1.3106	6.4e-05	0	3999	0	1
RVBD0668:rpoC	175	Essential	78	34	-0.86304	6.4e-05	21	3930	0.80918	1
RVBD1293:lysA	60	Essential	37	35	-1.1009	6.4e-05	3	3995	0.3639	1
RVBD0815c:cysA2	10	NonEssential	10	36	-1.7738	6.4e-05	0	3988	0	1
RVBD3341:metA	60	Essential	35	37	-1.0984	6.4e-05	4	3961	0.7585	1
RVBD0685:tuf	59	Essential	36	38	-0.99569	6.4e-05	8	3944	1.0444	1
RVBD1294:thrA	65	Essential	34	39	-1.4041	6.4e-05	5	3956	0.83565	1
RVBD0555:menD	117	Essential	55	40	-0.82683	6.4e-05	9	3969	0.69695	1
RVBD3100c:smpB	22	Essential	19	41	-1.1695	6.4e-05	1	3926	0.59113	1
RVBD6019:23S	127	NonEssential	59	42	-0.7833	6.4e-05	32	3932	0.90529	1
RVBD1292:argS	121	Essential	56	43	-0.82947	6.4e-05	26	3962	0.83728	1
RVBD0211:pckA	23	NonEssential	18	44	-1.3161	6.4e-05	2	3880	0.67111	1
RVBD3579c:RVBD3579c	95	Essential	49	45	-0.81779	6.4e-05	12	3851	0.73583	0.923596
RVBD0676c:mmpL5	33	NonEssential	25	46	-0.98646	6.4e-05	2	3929	0.93671	1
RVBD1653:argJ	101	Essential	50	47	-0.75642	6.4e-05	21	3951	0.48989	1
RVBD2115c:mpa	10	NonEssential	10	48	-2.3166	6.4e-05	0	3997	0	1
RVBD6033:tRNA-Val31	13	NonEssential	13	49	-2.7674	6.4e-05	0	3996	0	1
RVBD1713:engA	84	Essential	39	50	-0.90028	6.4e-05	21	3890	0.75001	1
RVBD1436:gap	44	Essential	27	51	-1.561	6.4e-05	5	3614	1.1722	0.892799
RVBD0119:fadD7	10	NonEssential	10	52	-0.99751	6.4e-05	0	3994	0	1
RVBD0808:purF	101	Essential	48	53	-0.78308	6.4e-05	12	3970	0.8008	1
RVBD0708:rplP	11	Essential	9	54	-1.0104	6.4e-05	0	3924	0	1
RVBD1438:tpi	33	Essential	21	55	-1.146	6.4e-05	0	3985	0	1
RVBD2097c:pafA	12	NonEssential	11	56	-1.2152	6.4e-05	0	3986	0	1
RVBD0127:mak	12	NonEssential	11	57	-1.3341	6.4e-05	0	3982	0	1
RVBD3253c:RVBD3253c	25	NonEssential	19	58	-0.74716	6.4e-05	0	3978	0	1
RVBD0416:thiS	7	NonEssential	7	59	-3.8114	6.4e-05	0	3989	0	1
RVBD0157:pntB	15	NonEssential	13	60	-1.0929	6.4e-05	1	3891	0.48024	1
RVBD3843c:RVBD3843c	92	NonEssential	43	61	-0.59466	6.4e-05	17	3792	0.6936	0.829451
RVBD3211:rhlE	134	NonEssential	56	62	-0.5765	6.4e-05	21	3933	0.54337	1
RVBD0702:rplD	33	Essential	21	63	-1.2513	6.4e-05	2	3948	0.69159	1
RVBD2374c:hrcA	6	Essential	6	64	-2.3126	6.4e-05	0	3987	0	1
RVBD1908c:katG	12	NonEssential	11	65	-1.0003	6.4e-05	0	3983	0	1
RVBD1711:RVBD1711	52	NonEssential	28	66	-0.80008	6.4e-05	6	3897	0.49131	1
RVBD0946c:pgi	153	NonEssential	55	67	-0.814	0.000183	32	3840	0.59404	0.875052
RVBD3858c:gltD	113	Essential	47	68	-1.0026	0.000183	35	3246	1.1802	0.163482
RVBD0156:pntAb	9	NonEssential	9	69	-0.93837	6.4e-05	0	3979	0	1
RVBD1747:RVBD1747	24	NonEssential	17	70	-0.72793	6.4e-05	1	2925	1.5977	0.658589
RVBD1295:thrC	95	Essential	38	71	-0.85055	0.001469	12	3192	1.1457	0.160345
RVBD1273c:RVBD1273c	25	NonEssential	17	72	-0.93176	6.4e-05	3	3683	0.70629	0.993711
RVBD0700:rpsJ	14	Essential	11	73	-1.2373	6.4e-05	1	3696	1.1801	1
RVBD1611:trpC	64	Essential	30	74	-0.72853	0.00074	8	3968	0.83745	1
RVBD6018:16S	78	NonEssential	35	75	-0.89767	0.001069	13	3906	0.87721	1
RVBD2112c:dop	16	NonEssential	13	76	-1.2837	6.4e-05	1	2557	1.6988	0.593098
RVBD6024:tRNA-Leu22	17	Essential	9	77	-2.3733	6.4e-05	1	3882	0.99714	1
RVBD2567:RVBD2567	19	NonEssential	13	78	-0.83742	6.4e-05	2	3475	0.71991	0.934631
RVBD6036:tRNA-Val34	14	Essential	9	79	-1.6058	6.4e-05	2	3516	1.1708	0.959657
RVBD2978c:RVBD2978c	7	Essential	7	80	-1.0521	6.4e-05	0	3964	0	1
RVBD1015c:rplY	47	Essential	23	81	-0.91175	0.001469	7	3787	0.67434	0.986599
RVBD1460:RVBD1460	4	NonEssential	4	82	-2.9749	6.4e-05	0	3963	0	1
RVBD3455c:truA	76	NonEssential	33	83	-0.86478	0.0027	16	3919	0.50579	1
RVBD1421:RVBD1421	6	NonEssential	6	84	-1.2698	6.4e-05	0	3960	0	1
RVBD1626:RVBD1626	5	NonEssential	5	85	-1.6714	6.4e-05	0	3937	0	1
RVBD1712:cmk	58	Essential	27	86	-0.69229	0.002892	9	3497	1.1576	0.724003
RVBD3220c:RVBD3220c	11	NonEssential	8	87	-1.0893	0.000183	1	2462	1.3042	0.640861
RVBD2130c:mshC	107	Essential	42	88	-0.64527	0.006767	20	3918	0.47311	1
RVBD1708:RVBD1708	110	Essential	43	89	-0.89577	0.006767	9	3879	0.71892	0.950396
RVBD1465:RVBD1465	34	NonEssential	17	90	-1.0315	0.001279	4	3429	0.74059	0.845717
RVBD0684:fusA1	126	Essential	42	91	-0.8855	0.010292	54	1223	1.2648	0.000109
RVBD0046c:ino1	43	Essential	21	92	-0.82963	0.002677	7	3204	0.63617	0.619234
RVBD1654:argB	74	Essential	31	93	-0.87008	0.007382	10	3856	0.81573	0.991269
RVBD3270:ctpC	9	NonEssential	8	94	-0.82112	0.000413	1	3231	0.60597	0.883057
RVBD2393:che1	7	NonEssential	7	95	-1.0382	0.000302	0	3950	0	1
RVBD3067:RVBD3067	7	NonEssential	5	96	-0.819	0.000633	1	3531	0.56255	0.949818
RVBD6021:tRNA-Leu19	16	NonEssential	9	97	-1.4791	0.001776	0	3942	0	1
RVBD0189c:ilvD	179	Essential	57	98	-0.75133	0.029114	32	3991	0.70677	1
RVBD1649:pheS	92	Essential	36	99	-0.77182	0.027167	25	3709	0.93678	0.692347
RVBD0707:rpsC	23	Essential	13	100	-1.1963	0.002527	1	3896	0.77942	1
RVBD2839c:infB	166	Essential	56	101	-0.61524	0.031134	43	3917	0.75266	1
RVBD2004c:RVBD2004c	14	NonEssential	10	102	-0.63338	0.002603	1	3697	0.63223	1
RVBD2516c:RVBD2516c	43	Essential	21	103	-0.80329	0.009857	8	3726	0.88408	0.962058
RVBD2979c:RVBD2979c	6	Essential	6	104	-1.5285	0.000633	0	3946	0	1
RVBD1327c:glgE	151	Essential	48	105	-0.75464	0.03881	26	3943	0.74795	1
RVBD1299:prfA	73	Essential	30	106	-0.74659	0.026335	21	3621	0.93438	0.724134
RVBD0704:rplB	15	Essential	10	107	-1.4684	0.004437	1	3138	1.9051	0.833504
RVBD0157A:RVBD0157A	7	NonEssential	6	108	-1.1513	0.002723	1	2964	0.68734	0.807291
RVBD1445c:devB	11	NonEssential	8	109	-1.2352	0.003412	0	3922	0	1
RVBD3106:fprA	10	NonEssential	8	110	-1.2149	0.002345	1	1688	1.6702	0.379408
RVBD0389:purT	12	NonEssential	9	111	-0.69707	0.003349	1	3477	1.0212	0.955725
RVBD2710:sigB	6	NonEssential	6	112	-1.4817	0.002159	0	3940	0	1
RVBD0391:metZ	6	NonEssential	5	113	-1.0797	0.002159	0	3816	0	1
RVBD1990c:RVBD1990c	32	NonEssential	15	114	-0.62504	0.01585	4	3876	0.52928	1
RVBD1297:rho	123	Essential	43	115	-0.88988	0.064076	39	995	1.4445	1.3e-05
RVBD1829:RVBD1829	7	NonEssential	6	116	-1.0564	0.003475	0	3902	0	1
RVBD0959:RVBD0959	15	NonEssential	9	117	-0.82577	0.00727	4	1943	0.75924	0.376395
RVBD1600:hisC1	101	Essential	34	118	-0.93237	0.093115	14	3957	0.75556	1
RVBD1817:RVBD1817	10	NonEssential	8	119	-0.77248	0.006886	2	3584	0.42423	0.984887
RVBD0772:purD	110	Essential	37	120	-0.58544	0.093256	30	3646	0.98457	0.546977
RVBD3340:metC	4	Essential	4	121	-1.3808	0.000413	0	3931	0	1
RVBD1462:RVBD1462	68	Essential	25	122	-0.89468	0.064252	23	2644	1.3584	0.109326
RVBD1599:hisD	104	Essential	36	123	-0.70351	0.098789	25	3817	0.75606	0.82801
RVBD0158:RVBD0158	5	NonEssential	4	124	-0.89467	0.003536	0	3780	0	1
RVBD3849:espR	5	NonEssential	5	125	-1.1109	0.004858	0	3913	0	1
RVBD3462c:infA	20	Essential	9	126	-1.2749	0.027268	2	3710	1.2143	1
RVBD6002:tRNA-Leu3	12	NonEssential	8	127	-1.1937	0.017203	2	2993	1.2101	0.800273
RVBD0924c:mntH	14	NonEssential	9	128	-0.68734	0.019025	0	3904	0	1
RVBD1044:RVBD1044	37	NonEssential	16	129	-0.69903	0.050197	6	3805	0.58911	1
RVBD0677c:mmpS5	7	NonEssential	5	130	-0.91241	0.011565	0	3920	0	1
RVBD2131c:cysQ	7	NonEssential	6	131	-0.90685	0.011565	0	3853	0	1
RVBD0538:RVBD0538	11	NonEssential	8	132	-0.73151	0.01481	0	3952	0	1
RVBD2005c:RVBD2005c	8	NonEssential	6	133	-0.9491	0.01409	1	3701	0.26407	1
RVBD3411c:guaB2	94	Essential	32	134	-0.81547	0.172093	19	3935	0.82029	1
RVBD1328:glgP	19	NonEssential	11	135	-0.81724	0.032735	2	3392	0.71159	0.907253
RVBD3490:otsA	183	Essential	56	136	-0.71313	0.225196	40	3945	0.67026	1
RVBD3917c:parB	75	Essential	23	137	-0.98777	0.177637	33	1891	0.95938	0.009712
RVBD1017c:prsA	78	Essential	26	138	-0.74911	0.197408	22	3778	0.80835	0.871506
RVBD0147:RVBD0147	7	NonEssential	5	139	-0.74786	0.029898	1	3415	0.5481	0.922053
RVBD6044:tRNA-Ser42	7	NonEssential	5	140	-1.0229	0.033778	1	3645	0.67433	0.988641
RVBD1272c:RVBD1272c	13	NonEssential	8	141	-0.75956	0.040467	0	3905	0	1
RVBD3284:RVBD3284	8	NonEssential	5	142	-0.95979	0.027604	0	3886	0	1
RVBD0096:PPE1	12	NonEssential	6	143	-1.0804	0.041726	2	3708	0.30467	1
RVBD0639:nusG	20	Essential	11	144	-0.77313	0.066454	2	3629	0.95603	0.983929
RVBD1592c:RVBD1592c	12	NonEssential	6	145	-0.88988	0.043631	1	3280	0.78663	0.892267
RVBD2889c:tsf	56	Essential	22	146	-0.61948	0.170426	15	3485	1.0555	0.724134
RVBD2455c:RVBD2455c	176	NonEssential	53	147	-0.69056	0.3428	24	3823	0.59361	0.843421
RVBD1280c:oppA	10	NonEssential	7	148	-0.34433	0.049028	1	3595	0.59067	0.987287
RVBD1641:infC	9	Essential	5	149	-0.63866	0.053559	1	3217	1.2077	0.877166
RVBD2536:RVBD2536	9	NonEssential	6	150	-0.5931	0.055381	2	2611	0.94755	0.700068
RVBD2032:acg	12	NonEssential	8	151	-0.41583	0.077343	2	1613	1.6241	0.311836
RVBD1392:metK	85	Essential	29	152	-0.83851	0.336834	13	3975	0.74865	1
RVBD2454c:RVBD2454c	86	NonEssential	28	153	-0.67788	0.357925	9	3947	0.65039	1
RVBD0296c:RVBD0296c	10	NonEssential	7	154	-0.65228	0.076374	1	3821	0.31705	1
RVBD3739c:PPE67	23	NonEssential	10	155	-1.0504	0.125913	2	3871	0.55195	1
RVBD0001:dnaA	65	Essential	22	156	-0.76356	0.271206	23	2282	1.363	0.056785
RVBD2789c:fadE21	6	NonEssential	4	157	-0.87368	0.050408	0	3873	0	1
RVBD0542c:menE	84	Essential	29	158	-0.6252	0.348901	14	3966	0.48987	1
RVBD2675c:RVBD2675c	8	NonEssential	4	159	-0.63979	0.065603	0	3868	0	1
RVBD3302c:glpD2	125	Essential	39	160	-0.72441	0.411713	14	3878	0.78135	0.94984
RVBD0155:pntAa	10	NonEssential	7	161	-0.72499	0.094315	2	3225	0.74987	0.884452
RVBD2477c:RVBD2477c	120	Essential	38	162	-0.91132	0.436848	14	3837	0.77954	0.871742
RVBD3068c:pgmA	9	NonEssential	6	163	-0.57794	0.077703	0	3859	0	1
RVBD1208:gpgS	83	Essential	28	164	-0.52556	0.389592	30	3300	0.73965	0.302136
RVBD1559:ilvA	73	Essential	24	165	-1.0169	0.357859	15	3934	0.81899	1
RVBD2646:RVBD2646	12	NonEssential	7	166	-0.46665	0.099851	3	2369	0.58594	0.599691
RVBD2544:lppB	9	NonEssential	6	167	-0.77423	0.092486	1	3339	0.56079	0.916619
RVBD1058:fadD14	13	NonEssential	8	168	-0.9013	0.136443	3	2447	0.80033	0.603101
RVBD2614c:thrS	95	Essential	31	169	-0.88635	0.503276	20	3556	0.89268	0.497227
RVBD0998:RVBD0998	9	NonEssential	6	170	-0.73309	0.098853	1	3194	0.59703	0.871506
RVBD3817:RVBD3817	7	NonEssential	5	171	-1.2233	0.085487	0	3811	0	1
RVBD1420:uvrC	16	NonEssential	9	172	-0.75626	0.163939	1	3898	0.42556	1
RVBD3842c:glpQ1	4	NonEssential	3	173	-1.0004	0.077356	0	3822	0	1
RVBD1779c:RVBD1779c	9	NonEssential	6	174	-0.6004	0.100402	0	3855	0	1
RVBD3803c:fbpD	7	NonEssential	5	175	-0.90989	0.088614	1	3509	0.51545	0.947627
RVBD0489:gpm1	4	Essential	4	176	-0.927	0.096376	0	3866	0	1
RVBD0013:trpG	89	Essential	27	177	-0.68591	0.539146	25	1983	0.8169	0.004799
RVBD0221:RVBD0221	8	NonEssential	5	178	-0.64303	0.125913	1	3712	0.46224	1
RVBD3222c:RVBD3222c	13	NonEssential	7	179	-0.62898	0.164874	2	1390	2.2037	0.220674
RVBD3575c:RVBD3575c	8	NonEssential	5	180	-0.94802	0.125913	1	3651	0.39979	0.987031
RVBD1968:mce3C	9	NonEssential	3	181	-1.845	0.123882	1	2802	0.90274	0.755253
RVBD1101c:RVBD1101c	15	NonEssential	5	182	-0.94224	0.177637	2	3786	0.39081	1
RVBD1250:RVBD1250	19	NonEssential	9	183	-0.98977	0.228814	5	1412	1.3839	0.147193
RVBD3001c:ilvC	34	Essential	9	184	-1.1415	0.29771	17	442	1.1549	3.8e-05
RVBD0058:dnaB	162	Essential	47	185	-0.63603	0.632045	48	3380	0.78108	0.227995
RVBD2621c:RVBD2621c	7	NonEssential	3	186	-1.3502	0.130489	2	3071	0.40429	0.839096
RVBD0199:RVBD0199	5	NonEssential	4	187	-0.7692	0.093256	0	3578	0	0.986991
RVBD0719:rplF	14	Essential	5	188	-1.6311	0.21356	6	1704	1.1707	0.318977
RVBD3755c:RVBD3755c	3	NonEssential	3	189	-1.8311	0.0593	0	3852	0	1
RVBD2749:RVBD2749	6	NonEssential	4	190	-0.94832	0.141463	0	3729	0	1
RVBD0411c:glnH	9	NonEssential	6	191	-0.74516	0.170426	1	3561	0.94847	0.970636
RVBD2771c:RVBD2771c	5	NonEssential	4	192	-0.67689	0.105067	1	3080	0.42317	0.819649
RVBD0602c:tcrA	5	NonEssential	3	193	-0.82521	0.111142	0	3616	0	0.999348
RVBD0319:pcp	5	NonEssential	3	194	-0.74441	0.112707	0	3815	0	1
RVBD3017c:esxQ	5	NonEssential	4	195	-0.59312	0.116005	0	3827	0	1
ssr:ssr	26	NonEssential	10	196	-0.81838	0.32341	4	3845	0.42564	1
RVBD0410c:pknG	19	NonEssential	9	197	-0.85903	0.253815	0	3976	0	1
RVBD2444c:rne	212	Essential	58	198	-0.68503	0.740914	32	3977	0.6376	1
RVBD2172c:RVBD2172c	73	Essential	23	199	-0.64014	0.605654	17	3911	0.7789	1
RVBD3667:acs	12	NonEssential	6	200	-0.81119	0.21453	2	3411	0.51133	0.936564
RVBD2221c:glnE	283	Essential	69	201	-0.61804	0.74706	77	3883	0.55949	0.961507
RVBD1182:papA3	12	NonEssential	7	202	-0.50747	0.235932	3	1819	1.1585	0.39413
RVBD6007:tRNA-Trp8	9	Essential	3	203	-1.3078	0.224568	5	1319	1.0755	0.253168
RVBD1517:RVBD1517	15	NonEssential	6	204	-0.65496	0.252137	1	3846	0.42536	1
RVBD2517c:RVBD2517c	7	NonEssential	4	205	-0.85817	0.180776	0	3752	0	1
RVBD1576c:RVBD1576c	131	NonEssential	37	206	-0.65461	0.759624	35	3681	0.58727	0.595799
RVBD3614c:espD	7	NonEssential	5	207	-0.44597	0.191155	0	3888	0	1
RVBD2728c:RVBD2728c	7	Essential	4	208	-0.95938	0.197244	0	3733	0	1
RVBD0548c:menB	100	Essential	28	209	-0.71005	0.787242	16	3861	0.57567	0.919813
RVBD0638:secE1	9	Essential	4	210	-1.4447	0.248235	2	3161	0.95232	0.864137
RVBD0883c:RVBD0883c	62	Essential	17	211	-0.74548	0.620208	12	3867	0.79926	1
RVBD0072:RVBD0072	10	NonEssential	4	212	-1.043	0.23745	3	2351	0.59596	0.616419
RVBD1093:glyA1	118	Essential	35	213	-0.66195	0.829626	23	3974	0.70398	1
RVBD6020:5S	19	NonEssential	9	214	-0.78331	0.336341	4	3097	1.1661	0.785722
RVBD2731:RVBD2731	10	NonEssential	6	215	-0.46211	0.253815	1	3410	0.6294	0.934238
RVBD0870c:RVBD0870c	6	NonEssential	4	216	-0.71663	0.19326	1	2950	0.51487	0.815234
RVBD0369c:RVBD0369c	6	NonEssential	4	217	-1.1026	0.19453	1	2625	0.75815	0.719914
RVBD0633c:RVBD0633c	7	NonEssential	5	218	-0.40427	0.248235	1	3255	0.59292	0.890837
RVBD3272:RVBD3272	7	NonEssential	5	219	-0.50706	0.248281	0	3831	0	1
RVBD0198c:zmp1	12	NonEssential	6	220	-0.77831	0.322126	3	1890	0.86325	0.419165
RVBD1650:pheT	183	Essential	48	221	-0.66768	0.883222	55	3915	0.79699	1
RVBD1016c:lpqT	13	NonEssential	7	222	-0.54124	0.293942	2	3228	0.60731	0.873539
RVBD2737A:RVBD2737A	5	NonEssential	4	223	-0.57996	0.197244	1	3177	0.41707	0.848048
RVBD1464:csd	118	Essential	31	224	-0.62958	0.892305	40	422	1.5394	1.3e-05
RVBD1601:hisB	36	Essential	11	225	-0.83719	0.510473	8	3493	0.7748	0.871506
RVBD0717:rpsN1	11	Essential	5	226	-0.83713	0.293942	2	3402	0.4088	0.934238
RVBD1568:bioA	83	NonEssential	25	227	-0.59884	0.816872	13	3912	0.42162	1
RVBD0944:RVBD0944	8	NonEssential	4	228	-0.70483	0.248235	0	3807	0	1
RVBD1888A:RVBD1888A	5	NonEssential	4	229	-0.70131	0.218827	1	998	2.0347	0.178047
RVBD1830:RVBD1830	49	Essential	16	230	-0.65805	0.628858	15	2680	1.2038	0.260807
RVBD2932:ppsB	40	NonEssential	13	231	-0.63061	0.5731	8	3781	0.53959	0.997512
RVBD0780:purC	95	Essential	29	232	-0.67497	0.892727	25	3828	0.85067	0.859052
RVBD0498:RVBD0498	11	NonEssential	6	233	-0.75455	0.322238	2	1479	1.9545	0.288003
RVBD1840c:PE-PGRS34	6	NonEssential	4	234	-0.58753	0.23745	1	1495	2.1062	0.364262
RVBD0087:hycE	9	NonEssential	5	235	-0.63894	0.308658	1	2008	1.6739	0.50669
RVBD3263:RVBD3263	18	NonEssential	8	236	-0.59097	0.414965	4	2779	0.81692	0.684716
RVBD0877:RVBD0877	6	NonEssential	4	237	-1.1382	0.249927	0	3901	0	1
RVBD0565c:RVBD0565c	13	NonEssential	7	238	-0.39937	0.404653	2	2249	1.0721	0.52395
RVBD0634B:rpmG2	11	Essential	6	239	-0.75227	0.348519	2	3640	0.59977	0.996251
RVBD3719:RVBD3719	14	NonEssential	6	240	-0.65638	0.383877	3	2584	0.94634	0.647596
RVBD6041:tRNA-Thr39	5	Essential	4	241	-0.75318	0.308658	1	3337	0.37336	0.895642
RVBD2077Bc:RVBD2077Bc	5	NonEssential	4	242	-0.55096	0.308658	1	2833	0.69742	0.767451
RVBD1607:chaA	9	NonEssential	4	243	-0.63859	0.336834	3	2298	0.70136	0.612402
RVBD2160A:RVBD2160A	5	NonEssential	4	244	-0.86912	0.322759	1	3292	0.37108	0.886355
RVBD1050:RVBD1050	8	NonEssential	4	245	-0.78731	0.338654	3	1663	0.9173	0.398201
RVBD2569c:RVBD2569c	12	NonEssential	5	246	-0.87064	0.404653	1	3680	0.68062	1
RVBD0238:RVBD0238	8	NonEssential	5	247	-0.57256	0.350824	0	3881	0	1
RVBD1505c:RVBD1505c	5	NonEssential	3	248	-0.71489	0.348519	2	1813	0.47067	0.4951
RVBD1577c:RVBD1577c	74	NonEssential	23	249	-0.618	0.914839	18	3695	0.61723	0.788168
RVBD3269:RVBD3269	2	NonEssential	2	250	-0.7779	0.127805	0	3783	0	1
RVBD2237A:RVBD2237A	4	NonEssential	3	251	-0.78886	0.23745	1	3009	0.40521	0.800273
RVBD0444c:rskA	5	NonEssential	3	252	-0.72611	0.349712	1	1208	1.5455	0.275109
RVBD1801:PPE29	8	NonEssential	5	253	-0.46549	0.374779	0	3744	0	1
RVBD0284:eccC3	386	Essential	92	254	-0.64528	1	176	943	1.0441	1.3e-05
RVBD0641:rplA	43	Essential	15	255	-0.71361	0.74706	14	1894	1.0223	0.080396
RVBD2721c:RVBD2721c	23	NonEssential	9	256	-0.65216	0.605654	5	3187	0.57632	0.795281
RVBD3278c:RVBD3278c	58	NonEssential	19	257	-0.53135	0.850717	11	3700	0.64487	0.881976
RVBD1486c:RVBD1486c	11	NonEssential	6	258	-0.47792	0.42816	1	3346	0.97138	0.921716
RVBD2141c:RVBD2141c	12	NonEssential	6	259	-0.78221	0.436545	2	3363	0.65272	0.921376
RVBD1866:RVBD1866	21	NonEssential	7	260	-0.82166	0.551599	3	3582	0.57396	0.959657
RVBD2405:RVBD2405	7	NonEssential	4	261	-0.9865	0.357925	0	3730	0	1
RVBD3045:adhC	7	NonEssential	3	262	-0.84594	0.365898	1	2310	0.89154	0.631652
RVBD3912:RVBD3912	6	NonEssential	4	263	-0.47256	0.348009	2	2796	0.56731	0.767264
RVBD0175:RVBD0175	6	NonEssential	3	264	-0.93067	0.350824	2	2275	0.70941	0.616375
RVBD0085:hycP	6	NonEssential	4	265	-0.81679	0.350824	1	3207	0.62918	0.862431
RVBD1569:bioF1	140	NonEssential	38	266	-0.59766	1	38	3832	0.64398	0.856832
RVBD3679:RVBD3679	8	NonEssential	3	267	-0.88396	0.460057	0	3884	0	1
RVBD0471c:RVBD0471c	5	NonEssential	1	268	-4.2137	0.37311	1	3308	0.49428	0.892267
RVBD2020c:RVBD2020c	6	NonEssential	4	269	-0.70446	0.37311	0	3789	0	1
RVBD2345:RVBD2345	10	NonEssential	3	270	-1.0609	0.465626	4	2504	0.36036	0.670104
RVBD3074:RVBD3074	7	NonEssential	4	271	-0.72033	0.387041	2	2674	0.62462	0.724003
RVBD0086:hycQ	22	NonEssential	8	272	-0.57726	0.612407	6	1508	1.16	0.15051
RVBD0583c:lpqN	5	NonEssential	1	273	-1.6682	0.374691	2	1225	0.77354	0.278235
RVBD0176:RVBD0176	9	NonEssential	5	274	-0.54382	0.460057	1	3197	0.71653	0.871506
RVBD2249c:glpD1	11	NonEssential	6	275	-0.48568	0.529242	0	3850	0	1
RVBD3650:PE33	5	NonEssential	3	276	-0.76093	0.383877	1	3249	0.45672	0.871506
RVBD1906c:RVBD1906c	6	NonEssential	4	277	-0.501	0.387041	0	3794	0	1
RVBD1909c:furA	6	NonEssential	4	278	-0.6025	0.387041	1	2869	0.79474	0.782601
RVBD0905:echA6	9	NonEssential	5	279	-0.64727	0.460057	2	3105	0.48994	0.848048
RVBD0549c:RVBD0549c	5	NonEssential	3	280	-1.1757	0.385307	1	2772	0.91713	0.761382
RVBD3146:nuoB	9	NonEssential	5	281	-0.47779	0.463684	1	3705	0.43354	1
RVBD1466:RVBD1466	2	NonEssential	2	282	-1.0798	0.215176	0	3741	0	1
RVBD2283:RVBD2283	2	NonEssential	2	283	-0.63704	0.218211	0	3740	0	1
RVBD0229Ac:RVBD0229Ac	2	NonEssential	2	284	-0.8923	0.218211	0	3739	0	1
RVBD3330:dacB1	6	NonEssential	3	285	-1.2863	0.407065	1	3353	0.35511	0.898536
RVBD2668:RVBD2668	7	NonEssential	2	286	-1.2944	0.410989	4	985	0.63712	0.149018
RVBD0390:RVBD0390	8	NonEssential	4	287	-0.76761	0.510473	1	3522	0.65815	0.951221
RVBD0739:RVBD0739	6	NonEssential	4	288	-0.40651	0.419744	0	3885	0	1
RVBD0839:RVBD0839	10	NonEssential	5	289	-0.47255	0.508709	2	3223	0.69707	0.884452
RVBD2211c:gcvT	108	Essential	31	290	-0.53418	1	29	3844	0.63888	0.884452
RVBD1858:modB	8	NonEssential	2	291	-1.3575	0.510473	3	1760	0.69366	0.429403
RVBD0137c:msrA	8	NonEssential	4	292	-0.60878	0.510473	2	2477	0.61404	0.674016
RVBD1903:RVBD1903	8	NonEssential	4	293	-0.53879	0.510631	1	3251	0.58416	0.886208
RVBD1109c:RVBD1109c	6	NonEssential	4	294	-0.5506	0.436545	1	2195	1.2883	0.596548
RVBD2846c:efpA	103	Essential	26	295	-0.69526	1	52	715	1.0495	1.3e-05
RVBD1657:argR	6	Essential	4	296	-1.0978	0.441946	0	3895	0	1
RVBD1550:fadD11	10	NonEssential	2	297	-1.5067	0.532337	6	1004	0.52711	0.132312
RVBD1381:pyrC	68	Essential	19	298	-0.76493	1	15	3655	0.78243	0.778491
RVBD2533c:nusB	33	Essential	11	299	-0.67818	0.830567	5	3812	0.68414	1
RVBD0849:RVBD0849	23	NonEssential	6	300	-0.94516	0.754943	8	2480	0.74859	0.480371
RVBD0249c:RVBD0249c	16	NonEssential	7	301	-0.49844	0.659817	0	3938	0	1
RVBD3813c:RVBD3813c	6	NonEssential	4	302	-0.53484	0.510473	0	3833	0	1
RVBD2914c:pknI	19	NonEssential	8	303	-0.66423	0.719713	3	2810	0.95012	0.686561
RVBD3196A:RVBD3196A	2	NonEssential	2	304	-1.1795	0.30574	0	3647	0	1
RVBD1815:RVBD1815	7	NonEssential	4	305	-0.55458	0.493036	2	2212	0.84715	0.594028
RVBD0091:mtn	6	NonEssential	4	306	-0.5907	0.551599	1	2062	1.0822	0.560876
RVBD1659:argH	111	Essential	31	307	-0.69191	1	25	3939	0.72534	1
RVBD2844:RVBD2844	6	NonEssential	4	308	-0.56281	0.554198	0	3665	0	1
RVBD0231:fadE4	21	NonEssential	7	309	-0.74135	0.790258	2	3074	0.9294	0.767451
RVBD1986:RVBD1986	6	NonEssential	3	310	-0.76569	0.554198	0	3707	0	1
RVBD0490:senX3	8	NonEssential	4	311	-0.66088	0.561197	1	3677	0.39442	0.994095
RVBD2091c:RVBD2091c	8	NonEssential	4	312	-0.47504	0.561197	1	2895	0.84048	0.77857
RVBD3141:fadB4	8	NonEssential	4	313	-0.6706	0.561197	0	3754	0	1
RVBD0484c:RVBD0484c	5	NonEssential	3	314	-0.77542	0.463684	1	3120	0.51956	0.829451
RVBD2852c:mqo	16	NonEssential	6	315	-0.66651	0.719713	2	3848	0.32013	1
RVBD1534:RVBD1534	6	NonEssential	3	316	-0.95543	0.587319	1	3304	0.5019	0.890032
RVBD0743c:RVBD0743c	10	NonEssential	5	317	-0.5416	0.61237	2	2962	0.63463	0.795429
RVBD1852:ureG	6	NonEssential	4	318	-0.58592	0.592387	1	2881	0.56232	0.785697
RVBD1746:pknF	11	NonEssential	5	319	-0.46794	0.660114	4	2747	0.58771	0.730613
RVBD2575:RVBD2575	7	NonEssential	3	320	-0.73598	0.554198	2	2629	0.61408	0.71449
RVBD0960:RVBD0960	2	NonEssential	2	321	-0.52075	0.357925	0	3684	0	1
RVBD2304c:RVBD2304c	5	NonEssential	3	322	-0.78441	0.493036	1	2059	1.5435	0.549527
RVBD3286c:sigF	7	NonEssential	2	323	-1.4622	0.5731	2	2237	0.7192	0.598998
RVBD3710:leuA	158	Essential	41	324	-0.9307	1	86	118	0.94291	1.3e-05
RVBD2369c:RVBD2369c	5	NonEssential	3	325	-1.0308	0.510473	1	1043	2.9563	0.201838
RVBD0314c:RVBD0314c	7	NonEssential	4	326	-0.53103	0.591109	1	3222	0.56368	0.884452
RVBD0316:RVBD0316	7	NonEssential	4	327	-0.46598	0.591252	2	2906	0.65036	0.785926
RVBD1691:RVBD1691	5	NonEssential	2	328	-1.3059	0.510473	0	3577	0	0.986599
RVBD2777c:RVBD2777c	15	NonEssential	5	329	-0.70087	0.809175	6	1185	1.176	0.12914
RVBD1207:folP2	8	NonEssential	4	330	-0.69445	0.62284	1	2042	1.2991	0.534918
RVBD2933:ppsC	48	NonEssential	13	331	-0.66721	1	18	2560	0.68729	0.211682
RVBD0669c:RVBD0669c	20	NonEssential	8	332	-0.47979	0.830567	5	3596	0.35518	0.973126
RVBD0823c:RVBD0823c	6	NonEssential	3	333	-1.3375	0.649872	0	3631	0	0.996251
RVBD3611:RVBD3611	4	NonEssential	3	334	-0.59733	0.551599	0	3849	0	1
RVBD3058c:RVBD3058c	10	NonEssential	5	335	-0.47113	0.723891	3	2034	0.9499	0.485436
RVBD2265:RVBD2265	9	NonEssential	3	336	-1.0559	0.754943	2	2798	0.54876	0.753691
RVBD2437:RVBD2437	48	NonEssential	15	337	-0.51308	1	12	3704	0.5988	0.933182
RVBD0433:RVBD0433	5	NonEssential	2	338	-2.0188	0.551599	1	3261	0.3699	0.875799
RVBD2904c:rplS	9	Essential	4	339	-0.76087	0.754943	2	2678	1.3359	0.723201
RVBD0759c:RVBD0759c	5	NonEssential	2	340	-1.0093	0.551599	0	3567	0	0.98259
RVBD1393c:RVBD1393c	20	NonEssential	8	341	-0.49865	0.88223	2	2951	1.007	0.724003
RVBD0283:eccB3	150	Essential	33	342	-0.71623	1	66	584	1.1165	1.3e-05
RVBD0826:RVBD0826	12	NonEssential	5	343	-0.73667	0.809175	3	2201	0.90811	0.513257
RVBD0299:RVBD0299	5	NonEssential	3	344	-0.58731	0.560242	0	3820	0	1
RVBD2042c:RVBD2042c	10	NonEssential	3	345	-0.95474	0.754943	3	2781	0.51302	0.742031
RVBD1178:RVBD1178	8	NonEssential	3	346	-1.1045	0.689502	3	2000	0.99521	0.524769
RVBD1032c:trcS	6	NonEssential	3	347	-0.59933	0.687107	1	3127	0.64861	0.845573
RVBD0473:RVBD0473	8	NonEssential	4	348	-0.46945	0.715928	2	2723	0.66731	0.743698
RVBD3476c:kgtP	19	NonEssential	7	349	-0.71737	0.962637	6	3018	0.8263	0.762075
RVBD0106:RVBD0106	6	NonEssential	3	350	-0.70572	0.692051	2	1866	0.87509	0.501286
RVBD3395A:RVBD3395A	71	NonEssential	19	351	-0.64098	1	24	3393	0.5717	0.523222
RVBD0709:rpmC	4	Essential	3	352	-0.54108	0.687504	0	3294	0	0.898151
RVBD2385:mbtJ	10	NonEssential	4	353	-1.0312	0.789793	2	2309	0.8207	0.598998
RVBD3136:PPE51	9	NonEssential	4	354	-0.63835	0.787043	3	2467	0.6059	0.660985
RVBD2798c:RVBD2798c	4	NonEssential	3	355	-0.43988	0.704985	1	2236	0.80733	0.638523
RVBD3555c:RVBD3555c	5	NonEssential	2	356	-1.1717	0.620208	2	2312	0.52633	0.629152
RVBD3025c:iscS	92	Essential	25	357	-0.54556	1	32	591	1.1935	1.3e-05
RVBD2907c:rimM	34	Essential	11	358	-0.633	1	11	3135	0.62655	0.666597
RVBD3218:RVBD3218	5	NonEssential	3	359	-0.47536	0.628858	2	2555	0.35726	0.712221
RVBD1629:polA	167	Essential	43	360	-0.59726	1	55	3793	0.52875	0.767586
RVBD1181:pks4	39	NonEssential	7	361	-0.97798	1	11	3322	0.601	0.740695
RVBD3002c:ilvN	4	Essential	2	362	-2.155	0.74706	0	3751	0	1
RVBD0940c:RVBD0940c	9	NonEssential	4	363	-0.78643	0.790258	3	1619	0.79063	0.360777
RVBD2679:echA15	7	NonEssential	4	364	-0.46634	0.772784	0	3892	0	1
RVBD1258c:RVBD1258c	11	NonEssential	4	365	-0.63344	0.810731	2	3386	0.49108	0.930607
RVBD2665:RVBD2665	4	NonEssential	3	366	-0.48145	0.754943	1	1875	0.8847	0.513767
RVBD3225c:RVBD3225c	7	NonEssential	4	367	-0.61253	0.781588	2	2519	0.60389	0.687876
RVBD2292c:RVBD2292c	6	NonEssential	3	368	-0.5404	0.719713	2	2401	0.39574	0.646936
RVBD0756c:RVBD0756c	7	NonEssential	3	369	-0.98291	0.787242	3	1518	0.79348	0.360815
RVBD0486:mshA	7	NonEssential	4	370	-0.57581	0.787242	1	3427	0.58022	0.925361
RVBD2945c:lppX	10	NonEssential	5	371	-0.3329	0.861658	2	3398	0.39138	0.933559
RVBD3457c:rpoA	40	Essential	13	372	-0.66333	1	7	3858	0.54766	1
RVBD3197A:whiB7	4	NonEssential	2	373	-1.5918	0.759624	0	3619	0	1
RVBD3273:RVBD3273	22	NonEssential	8	374	-0.51552	1	3	3842	0.41744	1
RVBD2650c:RVBD2650c	119	NonEssential	32	375	-0.63819	1	39	3517	0.59024	0.419624
RVBD6010:tRNA-Glu11	9	Essential	4	376	-0.54466	0.809175	3	1550	1.5356	0.339179
RVBD1190:RVBD1190	8	NonEssential	4	377	-0.6687	0.787043	1	3660	0.34769	0.991269
RVBD3431c:RVBD3431c	10	NonEssential	5	378	-0.56627	0.875812	1	3826	0.37983	1
RVBD2459:RVBD2459	9	NonEssential	4	379	-0.71975	0.809175	1	3723	0.35184	1
RVBD2031c:hspX	10	NonEssential	2	380	-1.0933	0.882894	4	2578	0.37041	0.687876
RVBD2253:RVBD2253	6	NonEssential	3	381	-0.49025	0.729938	2	1517	1.0505	0.37106
RVBD0492A:RVBD0492A	8	NonEssential	4	382	-0.68889	0.792065	2	3234	0.45524	0.884452
RVBD0121c:RVBD0121c	5	NonEssential	3	383	-0.69609	0.710894	0	3538	0	0.975049
RVBD0554:bpoC	11	NonEssential	4	384	-0.56825	0.840004	2	3002	0.51597	0.800821
RVBD6000:tRNA-Ile1	9	Essential	3	385	-1.258	0.816872	5	920	1.5836	0.116876
RVBD3283:sseA	7	NonEssential	2	386	-1.1641	0.829626	3	1952	0.65835	0.5212
RVBD2990c:RVBD2990c	9	NonEssential	3	387	-0.85634	0.829626	2	2908	0.74104	0.781699
RVBD2296:RVBD2296	14	NonEssential	3	388	-0.98113	0.950844	2	2790	1.0084	0.724003
RVBD2327:RVBD2327	5	NonEssential	3	389	-0.48333	0.742589	1	2165	0.8007	0.58038
RVBD1910c:RVBD1910c	5	NonEssential	3	390	-0.5865	0.75863	1	2666	0.70312	0.741819
RVBD0713:RVBD0713	6	NonEssential	3	391	-0.5883	0.75863	0	3910	0	1
RVBD0745:RVBD0745	5	NonEssential	3	392	-0.6137	0.759624	0	3749	0	1
RVBD1666c:cyp139	8	NonEssential	1	393	-1.6969	0.830567	2	3272	0.41837	0.898536
RVBD3796:RVBD3796	22	NonEssential	8	394	-0.58117	1	5	3368	0.52671	0.883641
RVBD1383:carA	66	Essential	18	395	-0.69115	1	25	2308	0.82005	0.058363
RVBD0080:RVBD0080	5	NonEssential	3	396	-0.4468	0.772784	1	2168	1.1423	0.583382
RVBD1579c:RVBD1579c	9	NonEssential	4	397	-0.53115	0.860751	1	3269	0.57656	0.895049
RVBD0705:rpsS	9	Essential	4	398	-0.83196	0.860751	0	3834	0	1
RVBD0837c:RVBD0837c	8	NonEssential	4	399	-0.51621	0.831618	3	2262	0.68475	0.596548
RVBD2744c:35kd-ag	7	NonEssential	3	400	-0.80721	0.892305	3	1853	0.55329	0.493689
RVBD0130:htdZ	5	NonEssential	2	401	-0.79805	0.785436	3	854	1.2346	0.12927
RVBD0089:RVBD0089	5	NonEssential	3	402	-0.83959	0.787242	1	3123	0.41827	0.829451
RVBD3916c:RVBD3916c	10	Essential	1	403	-2.3626	0.958905	1	3626	0.38789	0.992708
RVBD3214:gpm2	5	NonEssential	2	404	-1.3421	0.790258	1	2378	1.2722	0.658964
RVBD0037c:RVBD0037c	17	NonEssential	7	405	-0.47793	1	2	3563	0.68371	0.970224
RVBD1602:hisH	53	Essential	11	406	-0.81582	1	22	2337	0.8528	0.114159
RVBD2209:RVBD2209	17	NonEssential	4	407	-0.9022	1	7	2169	0.58763	0.432168
RVBD1755c:plcD	14	NonEssential	6	408	-0.40661	1	5	1804	0.79568	0.349634
RVBD2859c:RVBD2859c	5	NonEssential	1	409	-2.0176	0.809175	2	2029	0.75774	0.537697
RVBD3727:RVBD3727	21	NonEssential	7	410	-0.74448	1	4	2615	0.88699	0.549714
RVBD0623:vapB30	2	NonEssential	2	411	-0.49835	0.74706	0	3559	0	1
RVBD0645c:mmaA1	12	NonEssential	5	412	-0.49092	0.962637	3	3090	0.51458	0.829451
RVBD2496c:bkdB	6	NonEssential	3	413	-0.931	0.809175	0	3678	0	1
RVBD3861:RVBD3861	6	NonEssential	3	414	-0.5917	0.810731	1	1460	1.7827	0.351222
RVBD2170:RVBD2170	9	NonEssential	4	415	-0.63374	0.892305	3	2556	0.58114	0.682212
RVBD3515c:fadD19	14	NonEssential	4	416	-0.60321	1	8	1065	0.77588	0.113936
RVBD2342:RVBD2342	4	NonEssential	1	417	-1.4316	0.809175	1	2658	0.99133	0.711294
RVBD2176:pknL	12	NonEssential	4	418	-0.63093	0.971737	1	2819	1.0152	0.741819
RVBD0770:RVBD0770	5	NonEssential	3	419	-0.48227	0.829626	0	3585	0	0.988641
RVBD2851c:RVBD2851c	5	NonEssential	3	420	-0.61738	0.829626	0	3799	0	1
RVBD3372:otsB2	87	Essential	22	421	-0.68416	1	26	3657	0.60634	0.651406
RVBD1938:ephB	13	NonEssential	3	422	-1.1248	1	4	2794	0.68356	0.728403
RVBD1891:RVBD1891	11	NonEssential	5	423	-0.60038	0.992574	3	1702	1.2134	0.355662
RVBD2781c:RVBD2781c	7	NonEssential	2	424	-0.82848	0.914839	1	3478	0.44812	0.935112
RVBD0683:rpsG	14	Essential	6	425	-0.61706	1	4	1262	1.5872	0.171295
RVBD0680c:RVBD0680c	5	NonEssential	2	426	-0.58629	0.830567	2	1900	0.74715	0.507367
RVBD2827c:RVBD2827c	83	NonEssential	23	427	-0.51282	1	20	3819	0.50525	0.898895
RVBD0457c:RVBD0457c	14	NonEssential	5	428	-0.87356	1	4	2127	0.82519	0.461693
RVBD1913:RVBD1913	8	NonEssential	3	429	-0.79992	0.927125	1	1666	2.0204	0.399877
RVBD3183:RVBD3183	2	NonEssential	2	430	-0.69931	0.789793	0	3539	0	1
RVBD1992c:ctpG	11	NonEssential	5	431	-0.43421	1	1	3814	0.32289	1
RVBD0721:rpsE	10	Essential	3	432	-0.94202	0.996033	4	1124	1.595	0.179529
RVBD0584:RVBD0584	19	NonEssential	7	433	-0.70063	1	5	2909	0.70878	0.721166
RVBD1749c:RVBD1749c	7	NonEssential	3	434	-0.48344	0.945762	0	3679	0	1
RVBD0286:PPE4	138	Essential	29	435	-0.69161	1	70	334	1.1631	1.3e-05
RVBD1255c:RVBD1255c	7	NonEssential	3	436	-0.67954	0.945762	2	2600	0.54428	0.707386
RVBD3585:radA	7	NonEssential	2	437	-1.1667	0.945762	4	1331	0.44661	0.289244
RVBD3519:RVBD3519	9	NonEssential	2	438	-0.76481	0.962637	2	3237	0.42282	0.883057
RVBD0895:RVBD0895	9	NonEssential	4	439	-0.71155	0.962637	4	1389	0.54723	0.278623
RVBD1162:narH	8	NonEssential	3	440	-0.46208	0.958905	1	3220	0.66358	0.880977
RVBD3622c:PE32	5	NonEssential	2	441	-0.95787	0.892305	2	2385	0.40228	0.660985
RVBD0517:RVBD0517	16	NonEssential	6	442	-0.51458	1	4	2246	0.8557	0.489595
RVBD3050c:RVBD3050c	7	NonEssential	3	443	-0.92645	0.950844	3	1631	0.64513	0.400722
RVBD3773c:RVBD3773c	7	NonEssential	3	444	-0.64839	0.958905	3	2343	0.50055	0.646494
RVBD3192:RVBD3192	8	NonEssential	3	445	-0.7246	0.962637	4	1725	0.50292	0.417461
RVBD0570:nrdZ	12	NonEssential	5	446	-0.53157	1	0	3907	0	1
RVBD0671:lpqP	6	NonEssential	3	447	-0.54519	0.892305	1	3361	0.48598	0.906374
RVBD1375:RVBD1375	6	NonEssential	1	448	-2.3527	0.892305	1	3299	0.5361	0.886195
RVBD3653:PE-PGRS61	5	NonEssential	2	449	-1.2015	0.914839	2	2580	0.62222	0.724134
RVBD0306:RVBD0306	5	NonEssential	1	450	-2.5168	0.914839	2	1778	0.6883	0.489595
RVBD3386:RVBD3386	9	NonEssential	2	451	-1.0861	0.996033	3	2146	1.0984	0.550843
RVBD1804c:RVBD1804c	5	NonEssential	3	452	-0.6773	0.935373	1	3216	0.47511	0.856832
RVBD3560c:fadE30	10	NonEssential	4	453	-0.48347	1	3	2451	0.58577	0.645795
RVBD0585c:RVBD0585c	21	NonEssential	5	454	-0.82452	1	4	3570	0.46009	0.954708
RVBD1966:mce3A	10	NonEssential	3	455	-0.35808	1	4	2366	0.46706	0.618472
RVBD3840:RVBD3840	5	NonEssential	3	456	-0.49455	0.938577	1	2214	0.83992	0.595799
RVBD0038:RVBD0038	5	NonEssential	3	457	-0.39201	0.938577	1	2431	1.0473	0.679687
RVBD3221A:rshA	19	Essential	5	458	-0.81846	1	7	1720	1.1278	0.247815
RVBD0697:RVBD0697	153	NonEssential	38	459	-0.51184	1	45	3893	0.5901	1
RVBD0953c:RVBD0953c	8	NonEssential	3	460	-0.5742	0.996033	1	3445	0.54095	0.936502
RVBD1385:pyrF	63	Essential	17	461	-0.65938	1	22	2692	0.90838	0.149018
RVBD3085:RVBD3085	10	NonEssential	3	462	-0.71353	1	3	2737	0.5924	0.734385
RVBD3864:espE	7	NonEssential	3	463	-1.1608	0.996033	3	1820	0.54559	0.479985
RVBD0248c:RVBD0248c	6	NonEssential	3	464	-0.47953	0.933267	2	2425	0.47574	0.654816
RVBD1544:RVBD1544	13	NonEssential	4	465	-0.86926	1	2	2376	0.87479	0.58482
RVBD0070c:glyA2	11	NonEssential	3	466	-0.90379	1	1	3641	0.71588	0.996251
RVBD3518c:cyp142	15	NonEssential	4	467	-0.75469	1	5	2844	0.48265	0.728403
RVBD2019:RVBD2019	8	NonEssential	4	468	-0.52082	1	2	1910	0.8686	0.499983
RVBD2284:lipM	17	NonEssential	6	469	-0.5941	1	2	2281	1.4106	0.479985
RVBD3697c:vapC48	8	NonEssential	2	470	-0.99979	1	4	1035	0.7794	0.165973
RVBD0073:RVBD0073	8	NonEssential	3	471	-0.50023	1	2	3325	0.28878	0.916619
RVBD0424c:RVBD0424c	3	NonEssential	2	472	-0.61396	0.781588	0	3524	0	1
RVBD2976c:ung	11	NonEssential	4	473	-0.68983	1	1	3189	0.88881	0.857873
RVBD1389:gmk	38	Essential	12	474	-0.61413	1	12	2153	1.3829	0.176915
RVBD0660c:mazE2	5	NonEssential	3	475	-0.51085	0.962637	2	1209	0.80332	0.275109
RVBD2737c:recA	13	NonEssential	2	476	-1.1332	1	6	1507	0.66349	0.276277
RVBD1021:RVBD1021	6	NonEssential	3	477	-0.59943	0.945762	1	3260	0.4244	0.876457
RVBD2055c:rpsR	4	NonEssential	2	478	-0.71869	0.892305	2	1382	0.86973	0.360681
RVBD2778c:RVBD2778c	5	NonEssential	3	479	-0.399	0.973484	1	2325	1.1148	0.635813
RVBD2557:RVBD2557	7	NonEssential	2	480	-1.1901	1	4	1473	0.62953	0.343885
RVBD2640c:RVBD2640c	7	NonEssential	3	481	-0.79425	1	1	1618	1.2501	0.398931
RVBD3000:RVBD3000	9	NonEssential	3	482	-0.7802	1	3	2874	0.46726	0.767451
RVBD3705c:RVBD3705c	5	NonEssential	3	483	-0.65526	0.991485	0	3745	0	1
RVBD3019c:esxR	13	NonEssential	3	484	-0.75645	1	3	2257	0.33994	0.524938
RVBD0265c:RVBD0265c	11	NonEssential	4	485	-0.83603	1	4	1289	0.72836	0.209102
RVBD1334:mec	5	NonEssential	3	486	-0.34969	0.996033	0	3604	0	0.994912
RVBD1212c:glgA	5	NonEssential	2	487	-1.1299	0.996033	1	3395	0.45758	0.920937
RVBD1237:sugB	8	NonEssential	4	488	-0.58756	1	1	3544	0.5485	0.958604
RVBD0432:sodC	6	NonEssential	1	489	-1.6108	0.962637	1	3270	0.69693	0.880977
RVBD3290c:lat	12	NonEssential	5	490	-0.43487	1	3	3232	0.46988	0.873902
RVBD0174:mce1F	15	NonEssential	6	491	-0.49931	1	2	2768	0.62374	0.708301
RVBD2565:RVBD2565	13	NonEssential	5	492	-0.59441	1	4	1543	1.0748	0.281551
RVBD3772:hisC2	8	NonEssential	4	493	-0.57663	1	2	3114	0.56654	0.848391
RVBD2931:ppsA	43	NonEssential	13	494	-0.58228	1	12	2479	0.65542	0.236106
RVBD2078:RVBD2078	5	NonEssential	3	495	-0.56615	1	0	3439	0	0.934238
RVBD2252:RVBD2252	7	NonEssential	3	496	-0.9498	1	0	3808	0	1
RVBD3130c:tgs1	10	NonEssential	3	497	-0.92349	1	3	1169	1.046	0.192699
RVBD0139:RVBD0139	8	NonEssential	4	498	-0.56704	1	2	3264	0.54064	0.895049
RVBD0114:gmhB	8	NonEssential	3	499	-0.86086	1	2	2654	0.73288	0.724003
RVBD1558:RVBD1558	5	NonEssential	2	500	-1.0745	1	1	2641	1.3941	0.738448
RVBD0762c:RVBD0762c	8	NonEssential	3	501	-0.65559	1	1	2846	0.72258	0.767451
RVBD0862c:RVBD0862c	19	NonEssential	6	502	-0.43151	1	2	3399	0.80953	0.911426
RVBD2752c:RVBD2752c	15	NonEssential	4	503	-0.76983	1	4	3164	0.67977	0.842698
RVBD2204c:RVBD2204c	6	NonEssential	3	504	-0.81278	1	2	2070	1.2507	0.566286
RVBD1340:rphA	6	NonEssential	3	505	-0.86363	1	1	2780	0.77915	0.764495
RVBD1446c:opcA	5	NonEssential	2	506	-0.59407	1	1	2730	0.52989	0.756563
RVBD0560c:RVBD0560c	5	NonEssential	3	507	-0.5721	1	0	3854	0	1
RVBD2413c:RVBD2413c	44	NonEssential	9	508	-0.70728	1	10	3154	0.58576	0.58665
RVBD1470:trxA	5	NonEssential	3	509	-0.30695	1	0	3615	0	0.9977
RVBD3071:RVBD3071	7	NonEssential	2	510	-0.78803	1	2	1220	1.1318	0.247815
RVBD1242:RVBD1242	5	NonEssential	1	511	-1.4598	1	0	3532	0	0.971401
RVBD1994c:cmtR	7	NonEssential	3	512	-0.54863	1	2	1544	1.0824	0.377427
RVBD3872:PE35	6	NonEssential	3	513	-0.52	1	0	3699	0	1
RVBD3745c:RVBD3745c	6	NonEssential	2	514	-0.92505	1	0	3748	0	1
RVBD3469c:mhpE	15	NonEssential	6	515	-0.35386	1	5	1016	1.0932	0.088032
RVBD3379c:dxs2	16	NonEssential	5	516	-0.56685	1	4	3359	0.45398	0.90317
RVBD0273c:RVBD0273c	7	NonEssential	3	517	-0.57976	1	2	2570	0.7034	0.699658
RVBD2626c:hrp1	6	NonEssential	3	518	-0.42469	1	1	3312	0.58228	0.891516
RVBD3688c:RVBD3688c	6	NonEssential	3	519	-0.5948	1	2	2735	0.59669	0.750203
RVBD3680:RVBD3680	13	NonEssential	5	520	-0.55211	1	2	3286	0.63266	0.892267
RVBD1218c:RVBD1218c	4	NonEssential	2	521	-0.62687	0.950844	0	3416	0	0.94632
RVBD1736c:narX	13	NonEssential	5	522	-0.49205	1	4	2535	0.52291	0.636601
RVBD3786c:RVBD3786c	11	NonEssential	4	523	-0.64506	1	2	1793	1.4373	0.398201
RVBD3202c:RVBD3202c	9	NonEssential	2	524	-0.96746	1	4	1863	0.54337	0.442868
RVBD0748:vapB31	3	NonEssential	2	525	-0.53144	0.892305	0	3081	0	0.850486
RVBD0418:lpqL	6	NonEssential	3	526	-0.49992	1	1	2940	0.45086	0.812842
RVBD2376c:cfp2	7	NonEssential	3	527	-0.76486	1	2	2702	0.70279	0.728696
RVBD0830:RVBD0830	10	NonEssential	3	528	-0.79085	1	3	2969	0.52049	0.797101
RVBD2874:dipZ	19	NonEssential	5	529	-0.65494	1	6	3213	0.5193	0.836507
RVBD0688:RVBD0688	8	NonEssential	3	530	-0.53831	1	4	1633	0.55603	0.379408
RVBD2153c:murG	147	Essential	36	531	-0.64529	1	59	1249	1.0503	0.000132
RVBD2746c:pgsA3	75	Essential	17	532	-0.66459	1	23	3643	0.68701	0.731866
RVBD2104c:vapB37	6	NonEssential	3	533	-0.71551	1	0	3803	0	1
RVBD1300:hemK	76	Essential	17	534	-0.58516	1	34	246	1.4337	1.3e-05
RVBD2288:RVBD2288	5	NonEssential	2	535	-0.66986	1	1	2924	0.63678	0.782061
RVBD3825c:pks2	57	NonEssential	13	536	-0.66274	1	21	2461	0.59301	0.121058
RVBD1507A:RVBD1507A	12	NonEssential	4	537	-0.78747	1	2	3605	0.33423	0.987031
RVBD2379c:mbtF	27	NonEssential	9	538	-0.5659	1	7	3178	0.48846	0.768971
RVBD2930:fadD26	10	NonEssential	3	539	-0.77889	1	2	2568	1.0186	0.684653
RVBD0036c:RVBD0036c	6	NonEssential	2	540	-0.74372	1	0	3638	0	0.996251
RVBD0965c:RVBD0965c	6	NonEssential	3	541	-0.4936	1	1	2084	1.4778	0.570541
RVBD1844c:gnd1	9	NonEssential	2	542	-0.91741	1	4	1162	0.75844	0.189871
RVBD1680:RVBD1680	8	NonEssential	2	543	-0.77838	1	3	1427	0.66299	0.3081
RVBD3460c:rpsM	12	Essential	5	544	-0.51063	1	2	3473	0.78804	0.954708
RVBD3349c:RVBD3349c	6	NonEssential	3	545	-0.45391	1	2	1157	1.2835	0.239853
RVBD2790c:ltp1	6	NonEssential	1	546	-1.6652	1	2	2254	0.62739	0.61322
RVBD1542c:glbN	7	NonEssential	3	547	-0.62149	1	2	2145	0.72567	0.570405
RVBD1723:RVBD1723	8	NonEssential	3	548	-0.55708	1	3	1722	0.88198	0.415593
RVBD3202A:RVBD3202A	4	NonEssential	2	549	-0.59699	0.996033	0	3297	0	0.8999
RVBD0362:mgtE	12	NonEssential	3	550	-0.66158	1	3	2253	0.71662	0.538869
RVBD1593c:RVBD1593c	6	NonEssential	3	551	-0.57745	1	1	3349	0.50833	0.898536
RVBD2683:RVBD2683	6	NonEssential	3	552	-0.49705	1	1	1408	1.9788	0.332568
RVBD1706c:PPE23	6	NonEssential	3	553	-0.50058	1	1	2291	1.4134	0.618114
RVBD1243c:PE-PGRS23	6	NonEssential	3	554	-0.4326	1	2	2842	0.41684	0.77569
RVBD3624c:hpt	65	Essential	17	555	-0.76804	1	25	2623	1.0147	0.122361
RVBD2103c:vapC37	6	NonEssential	3	556	-0.43973	1	2	1857	0.67176	0.500811
RVBD3125c:PPE49	8	NonEssential	3	557	-0.81174	1	3	1950	1.0751	0.513257
RVBD2391:sirA	9	NonEssential	4	558	-0.7421	1	2	2234	0.9225	0.594028
RVBD0285:PE5	9	NonEssential	3	559	-0.70006	1	2	3181	0.66632	0.871506
RVBD1183:mmpL10	30	NonEssential	5	560	-1.0423	1	14	1441	0.49288	0.074336
RVBD2549c:vapC20	5	NonEssential	2	561	-0.94938	1	1	3092	0.6346	0.823088
RVBD0234c:gabD1	15	NonEssential	4	562	-0.61696	1	5	3039	0.34539	0.799099
RVBD2992c:gltS	94	Essential	23	563	-0.67446	1	28	3691	0.96727	0.663295
RVBD2522c:RVBD2522c	6	NonEssential	3	564	-0.87946	1	1	2576	0.8224	0.702217
RVBD1041c:RVBD1041c	9	NonEssential	4	565	-0.43024	1	1	3202	0.76058	0.871506
RVBD2333c:stp	19	NonEssential	5	566	-0.7933	1	11	686	0.63087	0.013109
RVBD0568:cyp135B1	6	NonEssential	3	567	-0.4658	1	1	2974	0.52694	0.821289
RVBD2428:ahpC	12	NonEssential	4	568	-0.75744	1	1	3674	0.59135	1
RVBD3291c:lrpA	6	NonEssential	3	569	-0.76029	1	2	965	1.9354	0.165622
RVBD2063:mazE7	4	NonEssential	1	570	-1.243	1	3	371	1.8055	0.001021
RVBD0478:deoC	5	NonEssential	2	571	-0.6674	1	1	1399	1.3893	0.365854
RVBD1898:RVBD1898	6	NonEssential	3	572	-0.86158	1	0	3857	0	1
RVBD1977:RVBD1977	6	NonEssential	3	573	-0.83539	1	1	3498	0.32676	0.941545
RVBD1282c:oppC	14	NonEssential	5	574	-0.52852	1	2	3196	0.5622	0.849606
RVBD2238c:ahpE	9	NonEssential	3	575	-1.0355	1	2	3059	0.6202	0.833696
RVBD0095c:RVBD0095c	6	NonEssential	2	576	-0.70765	1	1	3301	0.50217	0.886445
RVBD0260c:RVBD0260c	7	NonEssential	3	577	-0.54318	1	2	2668	0.50672	0.724003
RVBD0413:mutT3	5	NonEssential	2	578	-0.81197	1	1	1657	0.92701	0.458672
RVBD3287c:rsbW	6	NonEssential	3	579	-0.56129	1	1	2682	0.83276	0.739103
RVBD2748c:ftsK	175	Essential	41	580	-0.64258	1	69	2344	0.87013	0.008678
RVBD1344:mbtL	6	NonEssential	3	581	-0.54524	1	1	2321	0.85514	0.630252
RVBD3288c:usfY	5	NonEssential	2	582	-0.77808	1	0	3703	0	1
RVBD1064c:lpqV	4	NonEssential	2	583	-0.98669	1	1	2483	0.68424	0.681704
RVBD1985c:RVBD1985c	6	NonEssential	2	584	-0.88596	1	1	3552	0.31496	0.959657
RVBD2187:fadD15	12	NonEssential	4	585	-0.62009	1	4	2916	0.44623	0.76926
RVBD2891:RVBD2891	6	NonEssential	2	586	-0.77714	1	3	1521	0.5041	0.375672
RVBD0397A:RVBD0397A	6	NonEssential	3	587	-0.44669	1	1	1728	1.3281	0.467267
RVBD2219A:RVBD2219A	62	NonEssential	17	588	-0.49907	1	22	1928	0.73582	0.026564
RVBD0326:RVBD0326	6	NonEssential	3	589	-0.68626	1	1	3394	0.47304	0.915444
RVBD2905:lppW	9	NonEssential	4	590	-0.43003	1	1	3327	0.832	0.911069
RVBD3190A:RVBD3190A	7	NonEssential	3	591	-0.84421	1	3	1643	0.51877	0.4087
RVBD1281c:oppD	10	NonEssential	4	592	-0.64969	1	2	3144	0.66585	0.8652
RVBD1897c:RVBD1897c	6	NonEssential	3	593	-0.33327	1	2	2350	0.68051	0.637093
RVBD0052:RVBD0052	8	NonEssential	2	594	-0.93373	1	1	3444	0.54623	0.936502
RVBD1787:PPE25	6	NonEssential	3	595	-0.55385	1	0	3718	0	1
RVBD3713:cobQ2	74	Essential	17	596	-0.58436	1	30	2516	0.72196	0.065071
RVBD3760:RVBD3760	7	NonEssential	1	597	-1.252	1	3	2419	0.49542	0.674016
RVBD2735c:RVBD2735c	9	NonEssential	3	598	-0.5294	1	4	1800	0.60106	0.428786
RVBD0729:xylB	8	NonEssential	3	599	-0.95104	1	2	3205	0.53617	0.875799
RVBD0078B:RVBD0078B	3	NonEssential	2	600	-0.56899	1	0	3242	0	0.903113
RVBD2057c:rpmG1	4	NonEssential	2	601	-0.72752	1	0	3775	0	1
RVBD0609A:RVBD0609A	4	NonEssential	2	602	-0.65144	1	1	2307	0.97026	0.653963
RVBD2782c:pepR	6	NonEssential	2	603	-1.4207	1	1	3467	0.32999	0.934238
RVBD1997:ctpF	19	NonEssential	5	604	-0.99475	1	6	2621	0.723	0.588851
RVBD0804:RVBD0804	6	NonEssential	3	605	-0.57615	1	0	3716	0	1
RVBD3831:RVBD3831	6	NonEssential	3	606	-0.36199	1	2	2954	0.35004	0.818018
RVBD2865:relF	3	NonEssential	1	607	-0.86011	1	1	2865	0.28468	0.765076
RVBD0518:RVBD0518	12	NonEssential	4	608	-0.79047	1	2	3221	0.68603	0.871506
RVBD0977:PE-PGRS16	19	NonEssential	6	609	-0.6497	1	5	2273	0.53864	0.44692
RVBD1975:RVBD1975	6	NonEssential	3	610	-0.49212	1	2	2953	0.28133	0.818018
RVBD3569c:hsaD	6	NonEssential	3	611	-0.51981	1	2	1635	0.6828	0.432942
RVBD2766c:RVBD2766c	6	NonEssential	3	612	-0.61755	1	1	3426	0.75705	0.923613
RVBD3429:PPE59	6	NonEssential	2	613	-1.0583	1	2	2227	0.50626	0.601988
RVBD0328:RVBD0328	6	NonEssential	3	614	-0.50501	1	1	2032	0.85403	0.552992
RVBD3367:PE-PGRS51	6	NonEssential	3	615	-0.36237	1	1	3344	0.41099	0.898536
RVBD0081:RVBD0081	5	NonEssential	2	616	-0.77092	1	0	3806	0	1
RVBD0888:RVBD0888	20	NonEssential	5	617	-0.61561	1	6	3128	0.4218	0.795281
RVBD2386A:RVBD2386A	4	NonEssential	2	618	-0.66222	1	0	3601	0	1
RVBD1268c:RVBD1268c	6	NonEssential	3	619	-0.49644	1	1	3212	0.45583	0.864137
RVBD1425:RVBD1425	13	NonEssential	5	620	-0.53484	1	2	3341	0.63861	0.911426
RVBD1083:RVBD1083	6	NonEssential	3	621	-0.5889	1	2	1152	0.90068	0.239853
RVBD2999:lppY	7	NonEssential	2	622	-0.94515	1	2	1835	0.82569	0.488597
RVBD1326c:glgB	158	Essential	35	623	-0.71909	1	41	3954	0.77383	1
RVBD1394c:cyp132	9	NonEssential	2	624	-0.97079	1	3	2633	0.5984	0.703684
RVBD0412c:RVBD0412c	9	NonEssential	4	625	-0.88941	1	0	3928	0	1
RVBD1283c:oppB	6	NonEssential	3	626	-0.3795	1	0	3865	0	1
RVBD0703:rplW	4	Essential	1	627	-2.1553	1	2	2056	0.91754	0.566906
RVBD3482c:RVBD3482c	6	NonEssential	2	628	-0.98979	1	2	2701	0.41375	0.741819
RVBD6014:tRNA-Ala15	6	NonEssential	1	629	-1.8711	1	5	601	0.91303	0.039467
RVBD1043c:RVBD1043c	13	NonEssential	5	630	-0.34997	1	6	1677	0.74517	0.313168
RVBD0065:vapC1	7	NonEssential	1	631	-1.0953	1	2	2543	0.54057	0.693942
RVBD0891c:RVBD0891c	5	NonEssential	1	632	-1.0205	1	2	1364	0.68792	0.338225
RVBD0371c:RVBD0371c	7	NonEssential	3	633	-0.83379	1	3	1897	0.42309	0.497776
RVBD3215:entC	91	Essential	21	634	-0.62924	1	23	3908	0.57442	1
RVBD0376c:RVBD0376c	6	NonEssential	3	635	-0.45533	1	2	2917	0.34655	0.80243
RVBD0458:RVBD0458	20	NonEssential	5	636	-0.60589	1	3	3347	0.56052	0.887787
RVBD2264c:RVBD2264c	9	NonEssential	4	637	-0.63407	1	2	2170	1.0411	0.560482
RVBD3032A:RVBD3032A	4	NonEssential	2	638	-0.50038	1	1	3005	0.45434	0.795281
RVBD0934:pstS1	12	NonEssential	3	639	-0.70427	1	3	2663	0.31628	0.695949
RVBD0738:RVBD0738	6	NonEssential	3	640	-0.67713	1	1	2866	0.64112	0.782061
RVBD2572c:aspS	52	Essential	12	641	-0.83806	1	29	277	1.5929	1.3e-05
RVBD0714:rplN	8	Essential	2	642	-1.1266	1	0	3824	0	1
RVBD0487:RVBD0487	8	NonEssential	3	643	-0.49751	1	3	1585	0.68216	0.359788
RVBD2647:RVBD2647	4	NonEssential	2	644	-0.60956	1	1	2722	0.4128	0.724003
RVBD2360c:RVBD2360c	6	NonEssential	3	645	-0.2949	1	1	3450	0.47214	0.929729
RVBD1358:RVBD1358	14	NonEssential	5	646	-0.69802	1	5	2598	0.5277	0.65266
RVBD1879:RVBD1879	13	NonEssential	3	647	-0.6086	1	5	1442	1.0085	0.234026
RVBD1912c:fadB5	9	NonEssential	3	648	-0.45577	1	1	3782	0.31358	1
RVBD2510c:RVBD2510c	17	NonEssential	3	649	-0.77326	1	9	1206	0.70453	0.118063
RVBD0171:mce1C	15	NonEssential	5	650	-0.51501	1	4	3148	0.57505	0.837868
RVBD2201:asnB	184	Essential	30	651	-0.65565	1	50	3941	0.74804	1
RVBD3615c:espC	41	NonEssential	12	652	-0.52595	1	10	3669	0.46804	0.942948
RVBD3079c:RVBD3079c	7	NonEssential	3	653	-0.55374	1	4	1497	0.41348	0.349275
RVBD2529:RVBD2529	10	NonEssential	1	654	-1.0955	1	2	3101	0.56121	0.843421
RVBD0689c:RVBD0689c	3	NonEssential	1	655	-1.2905	1	1	2760	0.42256	0.739103
RVBD0716:rplE	15	Essential	5	656	-0.78867	1	3	1828	1.3532	0.33531
RVBD3470c:ilvB2	19	NonEssential	6	657	-0.67467	1	4	3184	0.61576	0.824127
RVBD0426c:RVBD0426c	5	NonEssential	2	658	-0.54281	1	0	3534	0	0.971401
RVBD0136:cyp138	11	NonEssential	4	659	-0.54082	1	3	3111	0.33309	0.837868
RVBD6003:tRNA-Gly4	24	Essential	6	660	-0.69483	1	12	847	1.2473	0.017315
RVBD2179c:RVBD2179c	6	NonEssential	3	661	-0.66135	1	1	2970	0.90076	0.821289
RVBD1706A:RVBD1706A	6	NonEssential	3	662	-0.52091	1	2	2599	0.5711	0.714876
RVBD0027:RVBD0027	4	NonEssential	1	663	-0.94815	1	0	3676	0	1
RVBD2505c:fadD35	13	NonEssential	4	664	-0.68231	1	3	3256	0.49169	0.883057
RVBD1160:mutT2	6	NonEssential	2	665	-0.91857	1	1	3541	0.39096	0.956872
RVBD1396c:PE-PGRS25	4	NonEssential	2	666	-0.73401	1	1	1128	1.9747	0.278235
RVBD0749A:RVBD0749A	3	NonEssential	1	667	-1.1801	1	0	3180	0	0.883453
RVBD1545:RVBD1545	6	NonEssential	2	668	-1.1637	1	4	911	0.71642	0.135284
RVBD1561:vapC11	6	NonEssential	3	669	-0.51955	1	0	3664	0	1
RVBD0726c:RVBD0726c	13	NonEssential	5	670	-0.40313	1	5	2657	0.56839	0.695457
RVBD1679:fadE16	13	NonEssential	3	671	-0.63532	1	6	1323	0.59911	0.199986
RVBD0771:RVBD0771	6	NonEssential	2	672	-0.55313	1	2	2292	0.87267	0.618114
RVBD2828c:RVBD2828c	4	NonEssential	2	673	-0.74214	1	1	2857	0.58161	0.752134
RVBD3559c:RVBD3559c	7	NonEssential	3	674	-0.35112	1	3	2081	0.47981	0.550843
RVBD1499:RVBD1499	5	NonEssential	2	675	-0.727	1	2	1829	0.64881	0.497227
RVBD3344c:PE-PGRS49	4	NonEssential	2	676	-0.80713	1	2	1934	0.71046	0.533985
RVBD0712:RVBD0712	7	NonEssential	2	677	-0.5789	1	2	2045	0.80811	0.537097
RVBD0546c:RVBD0546c	8	NonEssential	2	678	-0.76269	1	2	1766	1.3205	0.43628
RVBD1527c:pks5	35	NonEssential	9	679	-0.56515	1	12	3126	0.63956	0.651545
RVBD3573c:fadE34	18	NonEssential	6	680	-0.46249	1	5	2206	0.61464	0.434362
RVBD1931c:RVBD1931c	6	NonEssential	3	681	-0.48161	1	2	2927	0.38868	0.807172
RVBD0257:RVBD0257	8	NonEssential	3	682	-0.68907	1	2	3199	0.48609	0.87544
RVBD1878:glnA3	16	NonEssential	5	683	-0.4712	1	5	3219	0.37664	0.856832
RVBD0567:RVBD0567	15	NonEssential	4	684	-0.60423	1	5	2995	0.37932	0.77918
RVBD1734c:RVBD1734c	5	NonEssential	2	685	-0.8162	1	2	2259	0.78876	0.614714
RVBD0277c:vapC25	6	NonEssential	3	686	-0.48279	1	0	3661	0	1
RVBD0621:RVBD0621	11	NonEssential	2	687	-1.1217	1	3	2972	0.48861	0.796132
RVBD0476:RVBD0476	8	NonEssential	3	688	-0.50633	1	1	2777	1.6788	0.759344
RVBD0333:RVBD0333	5	NonEssential	2	689	-0.7023	1	0	3597	0	0.991269
RVBD0475:hbhA	5	NonEssential	2	690	-1.4234	1	1	1252	2.5799	0.302136
RVBD2441c:rpmA	15	Essential	4	691	-0.75532	1	1	2999	1.6351	0.780016
RVBD1642:rpmI	7	Essential	2	692	-0.94917	1	2	2411	1.2172	0.670703
RVBD1097c:RVBD1097c	10	NonEssential	3	693	-0.89169	1	0	3889	0	1
RVBD1054:RVBD1054	5	NonEssential	1	694	-1.3075	1	1	2178	0.84	0.58665
RVBD0622:RVBD0622	14	NonEssential	4	695	-0.34262	1	4	2655	0.71948	0.672167
RVBD1740:vapB34	6	NonEssential	3	696	-0.38118	1	2	2388	0.49015	0.646936
RVBD0035:fadD34	10	NonEssential	2	697	-0.88459	1	5	925	0.80403	0.10187
RVBD1357c:RVBD1357c	11	NonEssential	3	698	-0.73848	1	2	1357	1.5088	0.248279
RVBD2308:RVBD2308	8	NonEssential	1	699	-1.6101	1	3	1431	0.80494	0.308167
RVBD3426:PPE58	5	NonEssential	2	700	-0.73608	1	1	3370	0.34004	0.913481
RVBD0586:mce2R	6	NonEssential	3	701	-0.46945	1	1	3474	0.29817	0.935046
RVBD2053c:fxsA	6	NonEssential	3	702	-0.35169	1	2	2443	0.61959	0.657384
RVBD1263:amiB2	10	NonEssential	4	703	-0.55104	1	2	2499	0.7232	0.666597
RVBD0854:RVBD0854	4	NonEssential	2	704	-0.54551	1	1	2752	0.51871	0.729187
RVBD0966c:RVBD0966c	8	NonEssential	3	705	-0.75639	1	2	2420	0.64523	0.64958
RVBD0324:RVBD0324	7	NonEssential	3	706	-0.51961	1	1	3279	0.54727	0.892835
RVBD1687c:RVBD1687c	6	NonEssential	1	707	-1.6338	1	2	1009	1.3737	0.186493
RVBD3506:fadD17	9	NonEssential	3	708	-0.57287	1	4	2063	0.49725	0.523222
RVBD0766c:cyp123	16	NonEssential	3	709	-0.83539	1	4	2889	0.72073	0.738284
RVBD2387:RVBD2387	20	NonEssential	6	710	-0.68365	1	5	2501	0.59688	0.526579
RVBD0789c:RVBD0789c	10	NonEssential	4	711	-0.46242	1	1	3569	0.54962	0.981176
RVBD0805:RVBD0805	6	NonEssential	2	712	-0.87756	1	0	3870	0	1
RVBD0164:TB18.5	63	Essential	14	713	-0.71257	1	20	3535	0.71294	0.703684
RVBD2910c:RVBD2910c	9	NonEssential	3	714	-0.41588	1	4	1718	0.66744	0.389481
RVBD2275:RVBD2275	13	NonEssential	2	715	-0.78057	1	3	3233	0.71187	0.873902
RVBD3197:RVBD3197	14	NonEssential	4	716	-0.57222	1	2	3457	0.64307	0.940012
RVBD0255c:cobQ1	12	NonEssential	3	717	-0.69811	1	1	3835	0.44991	1
RVBD3787c:RVBD3787c	16	NonEssential	5	718	-0.66945	1	6	1686	0.7229	0.295239
RVBD1275:lprC	8	NonEssential	3	719	-0.63072	1	0	3795	0	1
RVBD3532:PPE61	11	NonEssential	3	720	-0.58121	1	3	3317	0.33625	0.914168
RVBD3164c:moxR3	11	NonEssential	4	721	-0.39732	1	3	2931	0.33904	0.780446
RVBD3868:eccA1	7	NonEssential	2	722	-0.86024	1	2	1739	0.9476	0.457606
RVBD2343c:dnaG	81	Essential	14	723	-0.56205	1	38	850	0.85246	1.3e-05
RVBD3660c:RVBD3660c	6	NonEssential	2	724	-0.4832	1	1	3514	0.34638	0.948
RVBD0659c:RVBD0659c	5	NonEssential	1	725	-2.7122	1	0	3721	0	1
RVBD2630:RVBD2630	6	NonEssential	1	726	-1.0854	1	1	1678	1.8629	0.44534
RVBD1497:lipL	11	NonEssential	4	727	-0.44267	1	1	3152	0.86687	0.848048
RVBD1552:frdA	16	NonEssential	3	728	-0.63679	1	4	2445	0.5973	0.554257
RVBD2738c:RVBD2738c	5	NonEssential	2	729	-1.0054	1	0	3785	0	1
RVBD2530c:vapC39	6	NonEssential	1	730	-0.89393	1	1	2258	1.0597	0.615302
RVBD2849c:cobO	6	NonEssential	2	731	-0.81214	1	3	1749	0.57225	0.469334
RVBD3377c:RVBD3377c	20	NonEssential	6	732	-0.48199	1	4	3688	0.35949	1
RVBD1322:RVBD1322	4	NonEssential	2	733	-0.74372	1	1	2971	0.57379	0.791129
RVBD0653c:RVBD0653c	7	NonEssential	2	734	-1.1406	1	2	1344	1.4249	0.291166
RVBD1729c:RVBD1729c	6	NonEssential	2	735	-1.3528	1	0	3872	0	1
RVBD3554:fdxB	21	NonEssential	6	736	-0.50103	1	6	3252	0.55419	0.834681
RVBD1380:pyrB	100	Essential	24	737	-0.68912	1	23	3769	0.64646	0.724003
RVBD3609c:folE	49	Essential	13	738	-0.60169	1	20	2542	0.97948	0.201518
RVBD0513:RVBD0513	7	NonEssential	1	739	-0.88676	1	2	2736	0.72106	0.74185
RVBD2183c:RVBD2183c	6	NonEssential	2	740	-0.91457	1	1	2394	0.88014	0.646936
RVBD2026c:RVBD2026c	7	NonEssential	2	741	-0.64215	1	3	2123	0.43157	0.560482
RVBD0935:pstC1	6	NonEssential	2	742	-0.5863	1	0	3773	0	1
RVBD0463:RVBD0463	7	NonEssential	2	743	-0.92064	1	3	342	5.6073	0.000509
RVBD1496:RVBD1496	8	NonEssential	3	744	-0.5093	1	2	2484	0.85489	0.677078
RVBD1645c:RVBD1645c	12	NonEssential	2	745	-0.99056	1	5	2255	0.45453	0.542384
RVBD0146:RVBD0146	7	NonEssential	2	746	-0.93003	1	3	2038	0.43815	0.534963
RVBD0491:regX3	5	NonEssential	2	747	-0.58468	1	2	1645	0.78663	0.458314
RVBD0569:RVBD0569	4	NonEssential	2	748	-0.55172	1	1	3191	0.25545	0.856832
RVBD1929c:RVBD1929c	12	NonEssential	4	749	-0.65915	1	4	2938	0.38794	0.780241
RVBD3548c:RVBD3548c	5	NonEssential	1	750	-1.2571	1	0	3448	0	0.936502
RVBD2117:RVBD2117	5	NonEssential	2	751	-0.90092	1	0	3588	0	0.988641
RVBD3313c:add	9	NonEssential	1	752	-1.0494	1	4	2119	0.47602	0.541671
RVBD3835:RVBD3835	10	NonEssential	4	753	-0.52867	1	3	1717	1.2303	0.395267
RVBD0672:fadE8	14	NonEssential	5	754	-0.695	1	6	521	0.99832	0.006871
RVBD2513:RVBD2513	10	NonEssential	2	755	-0.83296	1	4	1272	0.7775	0.237306
RVBD0441c:RVBD0441c	7	NonEssential	3	756	-0.78538	1	2	2384	0.81382	0.658964
RVBD0358:RVBD0358	53	NonEssential	9	757	-0.72934	1	25	460	0.62166	1.3e-05
RVBD3020c:esxS	29	NonEssential	7	758	-0.74299	1	8	3229	0.6863	0.771419
RVBD0836c:RVBD0836c	10	NonEssential	2	759	-0.89878	1	7	637	0.46005	0.029066
RVBD0295c:RVBD0295c	8	NonEssential	3	760	-0.52196	1	1	3382	0.46272	0.929417
RVBD2836c:dinF	12	NonEssential	4	761	-0.68654	1	1	3453	0.81578	0.949085
RVBD1888c:RVBD1888c	18	NonEssential	6	762	-0.44756	1	4	3377	0.50439	0.907736
RVBD1603:hisA	53	Essential	13	763	-0.76226	1	18	3230	0.92017	0.539318
RVBD3896c:RVBD3896c	7	NonEssential	2	764	-0.73322	1	2	2652	0.48293	0.719914
RVBD1668c:RVBD1668c	5	NonEssential	1	765	-1.0666	1	4	541	0.81948	0.024929
RVBD1895:RVBD1895	12	NonEssential	3	766	-0.82795	1	6	1540	0.48138	0.280444
RVBD2080:lppJ	10	NonEssential	2	767	-0.73649	1	5	1170	0.72351	0.192813
RVBD3707c:RVBD3707c	6	NonEssential	2	768	-0.81679	1	2	2832	0.4988	0.771799
RVBD2255A:RVBD2255A	4	NonEssential	1	769	-1.451	1	1	3029	0.45557	0.807172
RVBD6039:tRNA-Ala37	5	Uncertain	2	770	-0.83514	1	1	1303	1.4084	0.322591
RVBD1927:RVBD1927	6	NonEssential	2	771	-0.54077	1	2	2939	0.26966	0.812842
RVBD1553:frdB	10	NonEssential	4	772	-0.48048	1	1	3784	0.69988	1
RVBD1368:lprF	6	NonEssential	1	773	-1.2283	1	0	3796	0	1
RVBD3322c:RVBD3322c	6	NonEssential	2	774	-1.2187	1	1	3557	0.28538	0.962082
RVBD0755c:PPE12	18	NonEssential	6	775	-0.50662	1	7	2412	0.45796	0.512309
RVBD2809:RVBD2809	4	NonEssential	2	776	-0.48066	1	2	1862	0.40783	0.513733
RVBD1090:celA2b	5	NonEssential	1	777	-1.0434	1	2	729	1.4332	0.084088
RVBD3918c:parA	80	Essential	17	778	-0.83553	1	24	3798	0.95838	0.884452
RVBD1271c:RVBD1271c	5	NonEssential	1	779	-1.0206	1	1	3087	0.70649	0.821289
RVBD2118c:RVBD2118c	6	NonEssential	2	780	-1.0112	1	1	3082	0.56937	0.837868
RVBD6011:tRNA-Asp12	1	Uncertain	1	781	-1.2198	1	0	3224	0	1
RVBD1338:murI	71	Essential	14	782	-0.75463	1	32	962	1.0599	0.000429
RVBD2148c:RVBD2148c	7	NonEssential	3	783	-0.81218	1	3	1527	0.96774	0.375649
RVBD0492c:RVBD0492c	8	NonEssential	3	784	-0.71205	1	2	3000	0.64936	0.815234
RVBD2357c:glyS	52	Essential	12	785	-0.86959	1	23	1834	1.0847	0.039896
RVBD6047:tRNA-Ser45	8	NonEssential	2	786	-1.3402	1	2	2856	0.97564	0.768049
RVBD3901c:RVBD3901c	39	NonEssential	11	787	-0.45194	1	9	2910	0.7812	0.485146
RVBD0103c:ctpB	17	NonEssential	5	788	-0.55201	1	3	2140	0.82563	0.419165
RVBD2339:mmpL9	35	NonEssential	10	789	-0.51725	1	9	3706	0.51466	0.97541
RVBD0197:RVBD0197	30	NonEssential	9	790	-0.58007	1	7	2662	0.49684	0.470024
RVBD0727c:fucA	5	NonEssential	2	791	-0.62521	1	3	1066	0.66994	0.210251
RVBD1651c:PE-PGRS30	15	NonEssential	4	792	-0.59549	1	4	2361	0.81214	0.537239
RVBD0447c:ufaA1	7	NonEssential	2	793	-0.66543	1	2	1109	0.96838	0.212235
RVBD0078A:RVBD0078A	8	NonEssential	3	794	-0.53589	1	1	3335	0.58106	0.919843
RVBD0648:RVBD0648	13	NonEssential	1	795	-1.7029	1	5	1994	0.7616	0.441493
RVBD3782:glfT1	70	Essential	13	796	-0.99373	1	34	923	0.89658	0.000286
RVBD0918:RVBD0918	6	NonEssential	2	797	-1.1196	1	1	3542	0.3932	0.957593
RVBD2912c:RVBD2912c	7	NonEssential	3	798	-0.54559	1	2	2243	0.92393	0.601215
RVBD3224:RVBD3224	7	NonEssential	2	799	-1.1087	1	3	2090	0.46658	0.552969
RVBD0320:RVBD0320	8	NonEssential	3	800	-0.60826	1	2	2872	0.58442	0.774645
RVBD0470c:pcaA	9	NonEssential	1	801	-2.0271	1	4	1214	1.2523	0.223091
RVBD0863:RVBD0863	5	NonEssential	2	802	-0.85549	1	1	3366	0.33567	0.90876
RVBD1834:lipZ	9	NonEssential	3	803	-0.46867	1	2	2977	0.93196	0.81153
RVBD3856c:RVBD3856c	8	NonEssential	3	804	-0.47761	1	1	1941	1.1745	0.51015
RVBD2556c:RVBD2556c	6	NonEssential	2	805	-0.80727	1	1	2963	0.65722	0.820164
RVBD1989c:RVBD1989c	5	NonEssential	1	806	-1.3746	1	3	1346	0.55725	0.329371
RVBD3006:lppZ	129	NonEssential	30	807	-0.55386	1	54	2095	0.66956	0.003174
RVBD0682:rpsL	12	Essential	2	808	-0.90906	1	4	1231	1.3624	0.178505
RVBD1870c:RVBD1870c	5	NonEssential	2	809	-0.60786	1	0	3482	0	0.949433
RVBD3358:relK	7	NonEssential	3	810	-0.39441	1	2	1256	1.0834	0.260246
RVBD0760c:RVBD0760c	6	NonEssential	2	811	-0.65166	1	0	3772	0	1
RVBD1108c:xseA	9	NonEssential	3	812	-0.55459	1	2	2217	0.73893	0.58604
RVBD1249c:RVBD1249c	5	NonEssential	1	813	-0.91601	1	0	3731	0	1
RVBD0243:fadA2	7	NonEssential	3	814	-0.38331	1	3	1277	0.88626	0.271938
RVBD1284:canA	6	NonEssential	2	815	-0.52736	1	2	2883	0.57496	0.788168
RVBD3241c:RVBD3241c	10	NonEssential	3	816	-0.56639	1	2	3358	0.46779	0.921716
RVBD2096c:pafB	6	NonEssential	2	817	-0.47493	1	3	1554	0.42905	0.398201
RVBD2963:RVBD2963	24	NonEssential	5	818	-0.88478	1	8	2604	0.53191	0.515823
RVBD0152c:PE2	16	NonEssential	5	819	-0.44169	1	3	3734	0.3644	1
RVBD3743c:ctpJ	11	NonEssential	4	820	-0.46967	1	7	867	0.57569	0.078465
RVBD0846c:RVBD0846c	10	NonEssential	2	821	-1.0913	1	3	1438	1.2947	0.276277
RVBD0844c:narL	7	NonEssential	3	822	-0.41466	1	3	1388	0.65443	0.314726
RVBD0409:ackA	5	NonEssential	2	823	-0.74921	1	2	2468	0.6044	0.684716
RVBD2918c:glnD	7	NonEssential	3	824	-0.43636	1	2	2696	0.59305	0.728696
RVBD0062:celA1	11	NonEssential	4	825	-0.74241	1	3	3043	0.39904	0.815763
RVBD2254c:RVBD2254c	5	NonEssential	2	826	-0.95221	1	2	2108	0.53528	0.558074
RVBD1916:aceAb	10	NonEssential	1	827	-1.4952	1	5	1672	0.33845	0.359788
RVBD3254:RVBD3254	20	NonEssential	4	828	-0.69421	1	5	3035	0.60877	0.763491
RVBD6040:tRNA-Met38	4	NonEssential	2	829	-0.51596	1	1	2137	1.4631	0.596548
RVBD2734:RVBD2734	9	NonEssential	3	830	-0.65088	1	2	2121	0.80803	0.54207
RVBD0434:RVBD0434	6	NonEssential	2	831	-0.77209	1	2	1338	1.1901	0.298568
RVBD0755A:RVBD0755A	4	NonEssential	2	832	-0.5847	1	1	2676	0.66577	0.719914
RVBD3664c:dppC	15	NonEssential	3	833	-0.66251	1	6	2152	0.60406	0.458742
RVBD0631c:recC	16	NonEssential	4	834	-0.74512	1	5	3165	0.4789	0.833696
RVBD2835c:ugpA	7	NonEssential	2	835	-0.8333	1	5	520	0.94205	0.018481
RVBD6032:tRNA-Lys30	4	Uncertain	2	836	-0.47088	1	0	3788	0	1
RVBD1395:RVBD1395	9	NonEssential	3	837	-0.53192	1	2	3176	0.44268	0.871506
RVBD0516c:RVBD0516c	5	NonEssential	2	838	-0.85191	1	2	1980	0.75328	0.531219
RVBD3661:RVBD3661	8	NonEssential	3	839	-0.4752	1	2	2868	0.5642	0.771368
RVBD0532:PE-PGRS6	9	NonEssential	3	840	-0.51649	1	3	2110	0.88493	0.537239
RVBD1802:PPE30	11	NonEssential	4	841	-0.47033	1	0	3869	0	1
RVBD0696:RVBD0696	12	NonEssential	1	842	-1.2076	1	7	638	0.669	0.022873
RVBD3359:RVBD3359	7	NonEssential	1	843	-1.2216	1	2	2571	0.55767	0.699658
RVBD2887:RVBD2887	8	NonEssential	3	844	-0.67645	1	1	2966	0.71386	0.802585
RVBD0943c:RVBD0943c	8	NonEssential	3	845	-0.51767	1	2	2707	0.64873	0.741381
RVBD1103c:mazE3	7	NonEssential	2	846	-0.93004	1	2	2651	0.59594	0.719914
RVBD1463:RVBD1463	81	Essential	17	847	-0.64331	1	41	336	1.1077	1.3e-05
RVBD3134c:RVBD3134c	7	NonEssential	1	848	-0.97252	1	4	1354	0.42856	0.295133
RVBD2149c:yfiH	5	NonEssential	2	849	-0.86668	1	2	1821	0.66253	0.496613
RVBD3886c:mycP2	7	NonEssential	2	850	-0.68797	1	1	2949	0.61964	0.801188
RVBD0858c:dapC	11	NonEssential	2	851	-0.94895	1	5	1648	0.4077	0.332568
RVBD1330c:pncB1	8	NonEssential	2	852	-1.0607	1	4	1293	0.78148	0.259381
RVBD1353c:RVBD1353c	7	NonEssential	3	853	-0.56561	1	2	2287	0.60987	0.616375
RVBD3867:espH	4	NonEssential	2	854	-0.41773	1	1	2338	1.0279	0.656681
RVBD1988:erm(37)	7	NonEssential	3	855	-0.36432	1	3	1646	0.65499	0.409523
RVBD3135:PPE50	4	NonEssential	2	856	-0.51827	1	1	3066	0.39222	0.819096
RVBD2893:RVBD2893	7	NonEssential	2	857	-0.6169	1	3	1139	0.92299	0.217955
RVBD3731:ligC	13	NonEssential	3	858	-0.67443	1	3	3079	0.43639	0.824488
RVBD0373c:RVBD0373c	13	NonEssential	4	859	-0.64941	1	3	2497	0.75467	0.621022
RVBD0906:RVBD0906	8	NonEssential	3	860	-0.73635	1	3	940	1.5938	0.132009
RVBD0150c:RVBD0150c	7	NonEssential	3	861	-0.4653	1	1	3268	0.49104	0.892835
RVBD3232c:ppk2	7	NonEssential	3	862	-0.29036	1	2	1265	0.95974	0.271271
RVBD2986c:hupB	26	NonEssential	7	863	-0.59106	1	9	2766	0.74828	0.573133
RVBD0033:acpA	5	NonEssential	2	864	-0.72814	1	1	2093	1.2101	0.555842
RVBD1665:pks11	8	NonEssential	3	865	-0.48307	1	4	1621	0.44742	0.368659
RVBD1442:bisC	18	NonEssential	4	866	-0.78062	1	7	2348	0.66912	0.49637
RVBD3262:fbiB	11	NonEssential	2	867	-0.6909	1	3	2694	0.43682	0.712728
RVBD2555c:alaS	150	Essential	35	868	-0.75338	1	39	3903	0.804	1
RVBD1204c:RVBD1204c	7	NonEssential	3	869	-0.42734	1	2	2677	0.58872	0.724003
RVBD0972c:fadE12	7	NonEssential	2	870	-0.51308	1	2	3033	0.52682	0.829451
RVBD3693:RVBD3693	7	NonEssential	3	871	-0.34667	1	2	2107	0.83165	0.556636
RVBD0177:RVBD0177	7	NonEssential	3	872	-0.27647	1	0	3810	0	1
RVBD1535:RVBD1535	5	NonEssential	1	873	-1.1498	1	3	1558	0.57066	0.433384
RVBD0327c:cyp135A1	25	NonEssential	5	874	-0.48175	1	7	2740	0.70608	0.563834
RVBD3293:pcd	9	NonEssential	2	875	-1.0269	1	2	3443	0.42395	0.948694
RVBD3463:RVBD3463	5	NonEssential	2	876	-0.58023	1	2	1328	0.73556	0.325141
RVBD0624:vapC30	9	NonEssential	3	877	-0.58879	1	3	1968	0.93329	0.494557
RVBD3307:deoD	5	NonEssential	2	878	-0.57555	1	2	2264	0.57671	0.615302
RVBD1937:RVBD1937	24	NonEssential	4	879	-0.78552	1	10	1972	0.60358	0.247701
RVBD1983:PE-PGRS35	12	NonEssential	4	880	-0.53185	1	3	3385	0.39334	0.929637
RVBD2597:RVBD2597	7	NonEssential	2	881	-0.76823	1	0	3668	0	0.996251
RVBD1347c:mbtK	5	NonEssential	2	882	-0.55256	1	0	3802	0	1
RVBD3543c:fadE29	7	NonEssential	3	883	-0.32153	1	1	3438	0.38625	0.929637
RVBD3572:RVBD3572	8	NonEssential	3	884	-0.59332	1	0	3763	0	1
RVBD0039c:RVBD0039c	5	NonEssential	2	885	-1.0726	1	1	2685	0.62669	0.748049
RVBD1917c:PPE34	41	NonEssential	10	886	-0.63157	1	9	3737	0.53872	0.975081
RVBD3351c:RVBD3351c	5	NonEssential	1	887	-0.92106	1	1	2753	0.71476	0.758519
RVBD0919:RVBD0919	11	NonEssential	1	888	-1.2597	1	3	3085	0.45921	0.830608
RVBD1429:RVBD1429	7	NonEssential	2	889	-0.80675	1	2	1501	1.0683	0.349753
RVBD3501c:yrbE4A	8	NonEssential	2	890	-1.0212	1	6	597	0.46881	0.026991
RVBD0939:RVBD0939	14	NonEssential	3	891	-0.34509	1	5	1703	0.59071	0.318977
RVBD2164c:RVBD2164c	110	Essential	25	892	-0.54708	1	53	799	0.78419	1.3e-05
RVBD2956:RVBD2956	16	NonEssential	4	893	-1.1538	1	4	1192	1.21	0.120962
RVBD3589:mutY	7	NonEssential	3	894	-0.49126	1	1	3617	0.34112	0.97834
RVBD2255c:RVBD2255c	5	NonEssential	2	895	-0.59	1	0	3560	0	0.981176
RVBD1152:RVBD1152	5	NonEssential	1	896	-0.81329	1	2	2465	0.41453	0.684716
RVBD2409c:RVBD2409c	8	NonEssential	2	897	-0.81662	1	2	2512	0.63696	0.681704
RVBD1161:narG	29	NonEssential	6	898	-0.65722	1	13	1742	0.58957	0.144699
RVBD0293c:RVBD0293c	10	NonEssential	3	899	-0.55592	1	2	2205	1.167	0.557676
RVBD0701:rplC	14	Essential	4	900	-1.0069	1	4	3037	0.89761	0.800617
RVBD3181c:RVBD3181c	4	NonEssential	2	901	-0.35637	1	0	3463	0	0.962082
RVBD1035c:RVBD1035c	5	NonEssential	2	902	-0.65678	1	2	2050	0.7014	0.549106
RVBD1321:RVBD1321	7	NonEssential	2	903	-0.70934	1	4	1445	0.5585	0.333105
RVBD3766:RVBD3766	6	NonEssential	2	904	-0.72815	1	3	797	0.75058	0.098995
RVBD1991c:mazF6	4	NonEssential	2	905	-0.51989	1	1	3124	0.47404	0.83702
RVBD3459c:rpsK	11	Essential	2	906	-1.0182	1	3	1696	0.71578	0.351222
RVBD0088:RVBD0088	5	NonEssential	1	907	-0.71678	1	2	2548	0.4152	0.711013
RVBD0779c:RVBD0779c	8	NonEssential	1	908	-1.3088	1	2	2945	0.60621	0.795429
RVBD1541c:lprI	9	NonEssential	2	909	-0.74834	1	3	2073	0.62964	0.525171
RVBD3751:RVBD3751	2	NonEssential	1	910	-0.60735	1	0	2957	0	0.848739
RVBD0521:RVBD0521	6	NonEssential	2	911	-0.77162	1	0	3610	0	0.98259
RVBD0120c:fusA2	20	NonEssential	3	912	-0.79125	1	5	3378	0.52615	0.901543
RVBD3878:espJ	5	NonEssential	1	913	-1.1219	1	2	2493	0.49823	0.692064
RVBD0673:echA4	8	NonEssential	3	914	-0.38635	1	3	2489	0.35871	0.677867
RVBD0182c:sigG	5	NonEssential	2	915	-0.4858	1	0	3608	0	0.996251
RVBD2402:RVBD2402	18	NonEssential	3	916	-0.66699	1	6	2075	0.75407	0.376423
RVBD1950c:RVBD1950c	5	NonEssential	2	917	-0.65132	1	0	3583	0	0.988641
RVBD0861c:ercc3	16	NonEssential	3	918	-0.76743	1	2	2985	1.0131	0.767451
RVBD3250c:rubB	4	NonEssential	2	919	-0.36882	1	2	1868	0.54384	0.513733
RVBD1447c:zwf2	25	NonEssential	6	920	-0.89259	1	8	3129	0.50007	0.763491
RVBD1192:RVBD1192	7	NonEssential	2	921	-0.64276	1	1	3275	0.65669	0.892835
RVBD2906c:trmD	91	Essential	22	922	-0.48869	1	26	3499	0.64071	0.482699
RVBD1048c:RVBD1048c	5	NonEssential	1	923	-0.95095	1	3	1353	0.61764	0.335641
RVBD0074:RVBD0074	6	NonEssential	2	924	-0.83086	1	3	1074	0.60413	0.213657
RVBD3685c:cyp137	10	NonEssential	3	925	-0.66209	1	2	3141	0.5936	0.862431
RVBD1365c:rsfA	5	NonEssential	2	926	-0.65907	1	1	1907	1.2053	0.512757
RVBD2796c:lppV	6	NonEssential	2	927	-0.60732	1	3	646	1.1931	0.051758
RVBD0253:nirD	6	NonEssential	2	928	-0.73172	1	2	1549	0.80192	0.395734
RVBD3906c:RVBD3906c	4	NonEssential	1	929	-0.85909	1	0	3309	0	0.90876
RVBD1174c:TB8.4	6	NonEssential	1	930	-0.99637	1	4	842	0.81261	0.108143
RVBD0607:RVBD0607	8	NonEssential	3	931	-0.35474	1	2	3243	0.51663	0.884452
RVBD3889c:espG2	6	NonEssential	2	932	-0.5947	1	2	2261	0.58513	0.615302
RVBD3839:RVBD3839	5	NonEssential	2	933	-0.69494	1	1	1738	1.5781	0.477245
RVBD0154c:fadE2	8	NonEssential	3	934	-0.41181	1	2	2122	0.7399	0.55984
RVBD3391:acrA1	9	NonEssential	3	935	-0.54179	1	5	1014	0.61129	0.143168
RVBD2727c:miaA	84	Essential	20	936	-0.67069	1	24	3813	0.5401	0.884452
RVBD0055:rpsR1	4	Essential	2	937	-0.69456	1	1	2958	0.40833	0.782203
RVBD2426c:RVBD2426c	9	NonEssential	2	938	-0.79963	1	4	784	1.2152	0.070295
RVBD0408:pta	19	NonEssential	5	939	-0.55507	1	5	2517	0.92854	0.537697
RVBD1881c:lppE	9	NonEssential	1	940	-1.1127	1	3	2744	0.53879	0.740909
RVBD1681:moeX	8	NonEssential	3	941	-0.42737	1	1	3183	0.65039	0.871506
RVBD0405:pks6	378	Essential	81	942	-0.57374	1	108	3981	0.6469	1
RVBD2124c:metH	26	NonEssential	5	943	-0.65863	1	10	2536	0.55215	0.461693
RVBD3607c:folB	11	NonEssential	2	944	-0.69422	1	5	755	0.92458	0.047631
RVBD2465c:rpiB	29	Essential	8	945	-0.57629	1	6	3118	0.67145	0.707393
RVBD3699:RVBD3699	6	NonEssential	2	946	-0.55615	1	1	3454	0.56003	0.930013
RVBD2954c:RVBD2954c	16	NonEssential	4	947	-0.52896	1	10	669	0.67329	0.016239
RVBD2506:RVBD2506	6	NonEssential	1	948	-0.89237	1	3	1148	1.0393	0.239853
RVBD1572c:RVBD1572c	8	NonEssential	3	949	-0.50583	1	1	3145	0.84787	0.856832
RVBD2161c:RVBD2161c	6	NonEssential	2	950	-0.5974	1	0	3732	0	1
RVBD3598c:lysS	90	Essential	21	951	-0.78378	1	38	1990	1.0013	0.005075
RVBD0735:sigL	5	NonEssential	1	952	-1.1244	1	1	3012	0.70048	0.800273
RVBD0272c:RVBD0272c	8	NonEssential	3	953	-0.33535	1	2	1794	0.87923	0.452408
RVBD3537:kstD	13	NonEssential	4	954	-0.52883	1	5	2078	0.71641	0.462623
RVBD2250c:RVBD2250c	6	NonEssential	2	955	-0.70388	1	3	635	0.84712	0.049138
RVBD3126c:RVBD3126c	7	NonEssential	1	956	-1.2985	1	2	2973	0.37539	0.81153
RVBD1902c:nanT	20	NonEssential	5	957	-0.65451	1	9	2074	0.42481	0.359788
RVBD2471:aglA	21	NonEssential	6	958	-0.6558	1	10	1372	0.50034	0.127617
RVBD0500:proC	50	Essential	13	959	-0.63393	1	12	3863	0.80476	1
RVBD0223c:RVBD0223c	13	NonEssential	4	960	-0.5743	1	3	2524	0.72821	0.633518
RVBD3509c:ilvX	8	NonEssential	3	961	-0.33932	1	2	3056	0.55257	0.829451
RVBD3372A:RVBD3372A	4	NonEssential	1	962	-1.0302	1	1	2577	0.6095	0.693729
RVBD0742:PE-PGRS8	4	NonEssential	1	963	-1.2599	1	2	671	1.6479	0.064555
RVBD0801:RVBD0801	5	NonEssential	2	964	-0.61865	1	2	1607	0.75158	0.4561
RVBD2315c:RVBD2315c	9	NonEssential	3	965	-0.51262	1	3	1112	1.0639	0.177972
RVBD1362c:RVBD1362c	6	NonEssential	2	966	-0.42812	1	3	960	0.72547	0.163778
RVBD1848:ureA	5	NonEssential	2	967	-0.50978	1	1	1234	1.3327	0.279777
RVBD3320c:vapC44	8	NonEssential	2	968	-1.3504	1	2	2454	0.6002	0.660985
RVBD3204:RVBD3204	8	NonEssential	3	969	-0.29015	1	2	2502	0.57522	0.679687
RVBD3594:RVBD3594	7	NonEssential	2	970	-0.75163	1	2	2164	0.63195	0.57267
RVBD0782:ptrBb	14	NonEssential	4	971	-0.59781	1	3	3558	0.42739	0.972384
RVBD3059:cyp136	19	NonEssential	4	972	-0.65615	1	6	1298	0.79718	0.125962
RVBD3177:RVBD3177	8	NonEssential	1	973	-1.2614	1	2	3051	0.59099	0.829451
RVBD3678c:RVBD3678c	4	NonEssential	1	974	-1.3941	1	2	2072	0.41084	0.566906
RVBD1265:RVBD1265	6	NonEssential	2	975	-0.77263	1	1	3469	0.35583	0.934238
RVBD1169c:lipX	5	NonEssential	2	976	-0.42905	1	1	3157	0.38027	0.842698
RVBD0032:bioF2	29	NonEssential	8	977	-0.5324	1	10	2748	0.78168	0.529439
RVBD1933c:fadE18	13	NonEssential	4	978	-0.55068	1	2	3624	0.4873	0.992987
RVBD1877:RVBD1877	22	NonEssential	6	979	-0.57544	1	6	3017	0.71123	0.738761
RVBD2663:RVBD2663	7	NonEssential	2	980	-1.3516	1	1	3094	0.74676	0.849754
RVBD0214:fadD4	10	NonEssential	3	981	-0.34497	1	4	1306	0.84228	0.24058
RVBD2751:RVBD2751	5	NonEssential	2	982	-0.47623	1	3	1311	0.54964	0.323252
RVBD0188:RVBD0188	7	NonEssential	2	983	-0.83935	1	2	1724	0.97974	0.452408
RVBD1958c:RVBD1958c	8	NonEssential	2	984	-1.0758	1	5	787	0.90226	0.078939
RVBD0913c:RVBD0913c	23	NonEssential	4	985	-0.60516	1	6	2124	0.94654	0.349753
RVBD3348:RVBD3348	4	NonEssential	1	986	-1.8652	1	1	3077	0.52669	0.826952
RVBD0813c:RVBD0813c	9	NonEssential	2	987	-0.78305	1	0	3790	0	1
RVBD2548A:RVBD2548A	5	Essential	2	988	-0.90017	1	1	3004	0.84467	0.796206
RVBD0387c:RVBD0387c	16	NonEssential	5	989	-0.52408	1	8	1196	0.51129	0.123033
RVBD0658c:RVBD0658c	11	NonEssential	2	990	-1.1026	1	5	1839	0.495	0.41242
RVBD0612:RVBD0612	7	NonEssential	2	991	-0.94047	1	3	629	1.8961	0.039883
RVBD1173:fbiC	15	NonEssential	4	992	-0.7662	1	3	2955	0.46034	0.762463
RVBD0786c:RVBD0786c	7	NonEssential	2	993	-0.49008	1	1	3627	0.4768	0.983346
RVBD3064c:RVBD3064c	9	NonEssential	2	994	-0.70951	1	5	625	0.93482	0.028982
RVBD2000:RVBD2000	7	NonEssential	1	995	-1.1909	1	3	2011	0.60131	0.530639
RVBD2823c:RVBD2823c	28	NonEssential	7	996	-0.42434	1	9	2558	0.7555	0.442868
RVBD1184c:RVBD1184c	14	NonEssential	4	997	-0.53033	1	6	967	0.7512	0.082488
RVBD3122:RVBD3122	5	NonEssential	2	998	-0.44485	1	1	2336	0.59179	0.639558
RVBD2287:yjcE	12	NonEssential	3	999	-1.268	1	7	1037	0.46729	0.121058
RVBD2917:RVBD2917	13	NonEssential	3	1000	-0.54541	1	4	3006	0.37002	0.791855
RVBD1813c:RVBD1813c	6	NonEssential	2	1001	-0.42257	1	2	2683	0.64788	0.739103
RVBD1529:fadD24	15	NonEssential	4	1002	-0.69288	1	6	2077	0.6566	0.432043
RVBD0128:RVBD0128	10	NonEssential	3	1003	-0.55204	1	2	3210	0.62317	0.883641
RVBD3879c:espK	16	NonEssential	3	1004	-0.84234	1	7	1871	0.647	0.339065
RVBD0598c:vapC27	6	NonEssential	2	1005	-1.0191	1	2	2843	0.57231	0.77569
RVBD0720:rplR	5	Essential	1	1006	-1.6216	1	2	2395	0.84061	0.669517
RVBD0200:RVBD0200	9	NonEssential	3	1007	-0.50247	1	1	3650	0.33611	0.988701
RVBD3565:aspB	16	NonEssential	5	1008	-0.4143	1	4	3151	0.55308	0.82801
RVBD0575c:RVBD0575c	8	NonEssential	3	1009	-0.43772	1	3	1887	0.8045	0.497227
RVBD1337:RVBD1337	7	NonEssential	2	1010	-0.711	1	2	1762	0.95477	0.461693
RVBD1520:RVBD1520	12	NonEssential	3	1011	-0.7605	1	2	3333	0.62348	0.906764
RVBD0310c:RVBD0310c	6	NonEssential	2	1012	-0.55058	1	1	3153	0.54067	0.849606
RVBD0365c:RVBD0365c	7	NonEssential	2	1013	-0.60188	1	0	3690	0	1
RVBD1893:RVBD1893	1	NonEssential	1	1014	-0.4884	1	0	3020	0	0.949433
RVBD1735c:RVBD1735c	6	NonEssential	2	1015	-0.91322	1	1	2476	1.0284	0.674016
RVBD0500B:RVBD0500B	1	NonEssential	1	1016	-0.55952	1	0	3016	0	0.949117
RVBD2231B:RVBD2231B	2	NonEssential	1	1017	-0.91491	1	1	1180	0.93063	0.311577
RVBD2685:arsB1	14	NonEssential	4	1018	-0.53612	1	3	1837	1.3562	0.360364
RVBD3167c:RVBD3167c	7	NonEssential	2	1019	-0.80193	1	0	3722	0	1
RVBD2797c:RVBD2797c	11	NonEssential	3	1020	-0.5362	1	2	2960	0.71552	0.790546
RVBD0122:RVBD0122	5	NonEssential	2	1021	-0.64369	1	0	3447	0	0.936502
RVBD0613c:RVBD0613c	17	NonEssential	3	1022	-0.9963	1	7	789	1.0815	0.029587
RVBD1216c:RVBD1216c	8	NonEssential	2	1023	-0.69011	1	2	2581	0.74995	0.702217
RVBD2618:RVBD2618	5	NonEssential	2	1024	-0.8588	1	2	2464	0.37668	0.682212
RVBD3301c:phoY1	6	NonEssential	2	1025	-0.73184	1	1	2317	1.1289	0.624956
RVBD2715:RVBD2715	12	NonEssential	4	1026	-0.46974	1	2	3108	0.83876	0.837217
RVBD2862c:RVBD2862c	6	NonEssential	1	1027	-1.1747	1	2	2943	0.39169	0.812842
RVBD0699:RVBD0699	4	NonEssential	1	1028	-1.5453	1	2	1979	0.75865	0.544472
RVBD1581c:RVBD1581c	5	NonEssential	2	1029	-0.80941	1	1	2452	0.5955	0.679687
RVBD1961:RVBD1961	5	NonEssential	2	1030	-0.62811	1	1	2827	0.88563	0.767451
RVBD3566A:RVBD3566A	2	NonEssential	1	1031	-1.0664	1	0	3182	0	0.934238
RVBD2799:RVBD2799	8	NonEssential	3	1032	-0.40362	1	2	2220	0.66878	0.58604
RVBD0578c:PE-PGRS7	6	NonEssential	2	1033	-0.62924	1	2	2670	0.55525	0.728847
RVBD0321:dcd	7	NonEssential	2	1034	-0.44202	1	1	2115	1.5002	0.559616
RVBD0449c:RVBD0449c	15	NonEssential	4	1035	-0.54194	1	6	2455	0.80046	0.563834
RVBD3521:RVBD3521	8	NonEssential	3	1036	-0.37102	1	2	3008	0.5199	0.81842
RVBD3235:RVBD3235	5	NonEssential	2	1037	-0.50496	1	2	1366	0.84889	0.341244
RVBD1063c:RVBD1063c	6	NonEssential	2	1038	-0.57256	1	1	3449	0.42487	0.929729
RVBD2667:clpC2	6	NonEssential	2	1039	-0.57022	1	2	2005	0.83138	0.544495
RVBD1921c:lppF	13	NonEssential	4	1040	-0.4498	1	1	3862	0.37427	1
RVBD3016:lpqA	7	NonEssential	2	1041	-0.65721	1	0	3719	0	1
RVBD0626:RVBD0626	5	NonEssential	2	1042	-0.55899	1	1	2793	0.98496	0.762075
RVBD2122c:hisE	29	Essential	8	1043	-0.66385	1	7	3265	1.0726	0.794942
RVBD3449:mycP4	5	NonEssential	2	1044	-0.54229	1	2	2428	0.48565	0.679687
RVBD0878c:PPE13	17	NonEssential	4	1045	-0.43356	1	7	2151	0.58014	0.421672
RVBD2995c:leuB	82	Essential	10	1046	-0.60212	1	44	466	0.93291	1.3e-05
RVBD2620c:RVBD2620c	39	NonEssential	10	1047	-0.45453	1	17	1710	0.59582	0.074962
RVBD2830c:vapB22	6	NonEssential	2	1048	-0.58774	1	2	2661	0.61964	0.728403
RVBD0442c:PPE10	8	NonEssential	3	1049	-0.51118	1	1	3338	0.53978	0.921716
RVBD0456c:echA2	8	NonEssential	2	1050	-0.66876	1	4	1898	0.57977	0.497776
RVBD2819c:RVBD2819c	11	NonEssential	3	1051	-0.56122	1	4	2487	0.52517	0.64958
RVBD0691c:RVBD0691c	6	NonEssential	2	1052	-0.77525	1	3	1769	0.58598	0.492536
RVBD2010:vapC15	5	NonEssential	1	1053	-0.80108	1	3	1194	0.52228	0.268874
RVBD2108:PPE36	8	NonEssential	3	1054	-0.55554	1	1	3175	0.75966	0.871506
RVBD3170:aofH	8	NonEssential	2	1055	-0.67242	1	3	1836	0.63144	0.484924
RVBD0212c:nadR	5	NonEssential	2	1056	-0.45773	1	1	2433	0.96374	0.679687
RVBD2177c:RVBD2177c	5	NonEssential	2	1057	-0.57914	1	0	3572	0	0.984777
RVBD3101c:ftsX	14	Essential	4	1058	-0.88135	1	2	2082	1.3168	0.446029
RVBD2274A:mazE8	5	NonEssential	1	1059	-0.76872	1	1	2660	0.9169	0.741819
RVBD2442c:rplU	11	Essential	3	1060	-0.86603	1	4	708	0.96449	0.036319
RVBD3324c:moaC	5	NonEssential	2	1061	-0.51902	1	0	3555	0	0.97834
RVBD1274:lprB	12	NonEssential	3	1062	-0.58178	1	4	2932	0.48941	0.777282
RVBD0445c:sigK	5	NonEssential	1	1063	-1.4238	1	1	2905	0.77594	0.777282
RVBD0551c:fadD8	9	NonEssential	3	1064	-0.42245	1	2	3323	0.42054	0.909582
RVBD0374c:RVBD0374c	10	NonEssential	2	1065	-0.74863	1	3	1617	1.2388	0.336071
RVBD0571c:RVBD0571c	6	NonEssential	2	1066	-0.45981	1	1	3200	0.48937	0.858508
RVBD1744c:RVBD1744c	2	NonEssential	1	1067	-0.65524	1	1	1478	0.9733	0.382022
RVBD0956:purN	51	Essential	7	1068	-0.81763	1	26	610	1.08	0.000178
RVBD0505c:serB1	8	Essential	2	1069	-1.0341	1	2	2335	0.87648	0.623591
RVBD1857:modA	9	NonEssential	3	1070	-0.48079	1	2	2907	0.80542	0.77918
RVBD0544c:RVBD0544c	6	NonEssential	2	1071	-0.59171	1	4	1107	0.5458	0.223091
RVBD1228:lpqX	8	NonEssential	1	1072	-0.86156	1	5	928	0.36519	0.123938
RVBD0464c:RVBD0464c	8	NonEssential	2	1073	-0.65839	1	2	2111	0.94055	0.556636
RVBD0855:far	13	NonEssential	3	1074	-0.50139	1	4	1644	0.74018	0.305258
RVBD3496c:mce4D	5	NonEssential	1	1075	-1.745	1	1	2235	1.0125	0.598357
RVBD1143:mcr	7	NonEssential	2	1076	-0.61928	1	3	1764	0.8751	0.465003
RVBD0494:RVBD0494	9	NonEssential	3	1077	-0.57059	1	4	2004	0.55444	0.506124
RVBD1039c:PPE15	6	NonEssential	2	1078	-0.6529	1	1	3226	0.44209	0.867728
RVBD1288:RVBD1288	17	NonEssential	2	1079	-1.0844	1	9	1121	0.81965	0.097049
RVBD3109:moaA1	10	NonEssential	2	1080	-0.77597	1	2	3536	0.36814	0.968985
RVBD2390c:RVBD2390c	6	NonEssential	2	1081	-0.56108	1	2	2407	0.74679	0.646936
RVBD1291c:RVBD1291c	4	NonEssential	1	1082	-0.68874	1	1	2828	0.53974	0.74594
RVBD0527:ccdA	112	Essential	21	1083	-0.79991	1	55	84	2.2419	1.3e-05
RVBD0920c:RVBD0920c	9	NonEssential	2	1084	-0.81634	1	3	2965	0.47879	0.805719
RVBD2519:PE26	13	NonEssential	2	1085	-0.73056	1	6	1290	0.54575	0.192728
RVBD1819c:bacA	32	NonEssential	6	1086	-0.60018	1	8	2179	0.51328	0.230319
RVBD3441c:mrsA	57	NonEssential	14	1087	-0.46492	1	18	2867	0.72647	0.252216
RVBD1721c:vapB12	9	NonEssential	3	1088	-0.63461	1	2	3418	0.50534	0.934978
RVBD1346:mbtN	6	NonEssential	2	1089	-0.5033	1	0	3725	0	1
RVBD1971:mce3F	11	NonEssential	3	1090	-0.63952	1	2	1502	1.8311	0.291468
RVBD1518:RVBD1518	12	NonEssential	2	1091	-0.99449	1	3	1227	1.0833	0.17615
RVBD1364c:RVBD1364c	9	NonEssential	1	1092	-1.1044	1	3	2372	0.38302	0.628116
RVBD0519c:RVBD0519c	11	NonEssential	3	1093	-0.74016	1	5	1606	0.71523	0.322591
RVBD1185c:fadD21	21	NonEssential	5	1094	-0.53291	1	6	3185	0.58441	0.81153
RVBD2473:RVBD2473	7	NonEssential	2	1095	-0.55801	1	2	1469	0.96702	0.341244
RVBD2997:RVBD2997	15	NonEssential	4	1096	-0.63372	1	7	1689	0.6006	0.3081
RVBD1865c:RVBD1865c	6	NonEssential	2	1097	-0.48234	1	1	3434	0.24681	0.925704
RVBD1140:RVBD1140	7	NonEssential	2	1098	-0.58377	1	1	3166	0.6208	0.875052
RVBD2227:RVBD2227	5	NonEssential	1	1099	-0.8485	1	0	3501	0	0.962988
RVBD6004:tRNA-Tyr5	6	NonEssential	2	1100	-0.8966	1	2	1253	1.6878	0.281551
RVBD1397c:vapC10	6	NonEssential	1	1101	-1.0207	1	3	2041	0.3347	0.556636
RVBD3251c:rubA	5	NonEssential	1	1102	-0.92268	1	2	2010	0.77888	0.537097
RVBD0378:RVBD0378	2	NonEssential	1	1103	-0.44571	1	0	3163	0	0.924492
RVBD1843c:guaB1	8	NonEssential	2	1104	-0.84327	1	2	1993	0.79337	0.523222
RVBD3415c:RVBD3415c	8	NonEssential	2	1105	-0.62085	1	4	1562	0.51758	0.349753
RVBD3697A:vapB48	4	NonEssential	1	1106	-1.0069	1	0	3326	0	0.916619
RVBD1473A:RVBD1473A	5	NonEssential	2	1107	-0.33487	1	3	1318	0.51818	0.323869
RVBD1057:RVBD1057	5	NonEssential	2	1108	-0.41227	1	0	3568	0	0.983346
RVBD0219:RVBD0219	6	NonEssential	2	1109	-0.57476	1	2	2207	0.6661	0.597556
RVBD3086:adhD	11	NonEssential	2	1110	-0.64348	1	6	1261	0.63014	0.206878
RVBD2088:pknJ	15	NonEssential	4	1111	-0.63415	1	3	3472	0.53294	0.949117
RVBD1946c:lppG	9	NonEssential	2	1112	-0.55429	1	5	812	0.70275	0.076661
RVBD2952:RVBD2952	10	NonEssential	2	1113	-0.77153	1	6	1041	0.53938	0.147369
RVBD1934c:fadE17	17	NonEssential	4	1114	-0.56284	1	8	857	0.83316	0.041658
RVBD2903c:lepB	93	Essential	21	1115	-0.54498	1	36	3042	0.67768	0.117522
RVBD3383c:idsB	6	NonEssential	1	1116	-0.78119	1	2	2913	0.82088	0.801178
RVBD3654c:RVBD3654c	5	NonEssential	1	1117	-0.88439	1	0	3598	0	0.9916
RVBD3479:RVBD3479	35	NonEssential	8	1118	-0.60703	1	18	621	0.75487	0.000813
RVBD3422c:RVBD3422c	33	NonEssential	4	1119	-0.39961	1	18	455	0.98079	0.000109
RVBD2453c:mobA	6	NonEssential	2	1120	-0.65956	1	2	2863	0.50277	0.781699
RVBD0192:RVBD0192	12	NonEssential	3	1121	-0.72817	1	2	3656	0.37689	0.998855
RVBD2711:ideR	57	Essential	14	1122	-0.45597	1	12	3342	0.65749	0.588851
RVBD0312:RVBD0312	16	NonEssential	4	1123	-0.87719	1	5	3072	0.41565	0.795854
RVBD0227c:RVBD0227c	58	Essential	11	1124	-0.92751	1	21	1485	1.2296	0.010667
RVBD1209:RVBD1209	5	NonEssential	2	1125	-0.37427	1	0	3613	0	0.997021
RVBD2087:RVBD2087	2	NonEssential	1	1126	-0.62066	1	1	2037	0.72363	0.527786
RVBD3724A:cut5a	6	NonEssential	2	1127	-0.46485	1	1	1883	1.1216	0.506909
RVBD3195:RVBD3195	7	NonEssential	2	1128	-1.0059	1	1	2915	0.83394	0.787706
RVBD0783c:emrB	22	NonEssential	5	1129	-0.7343	1	10	1300	0.54271	0.102921
RVBD1935c:echA13	8	NonEssential	2	1130	-0.82115	1	0	3764	0	1
RVBD2443:dctA	11	NonEssential	3	1131	-0.4972	1	2	3025	0.70916	0.807291
RVBD2372c:RVBD2372c	5	NonEssential	2	1132	-0.36191	1	1	2358	0.48982	0.646936
RVBD0915c:PPE14	7	NonEssential	2	1133	-0.61572	1	1	3146	0.58133	0.871149
RVBD2431c:PE25	6	NonEssential	1	1134	-0.8454	1	3	1719	0.54041	0.463981
RVBD1102c:mazF3	6	NonEssential	2	1135	-0.65324	1	0	3774	0	1
RVBD2041c:RVBD2041c	14	NonEssential	4	1136	-0.53385	1	4	2605	0.63802	0.658589
RVBD3717:RVBD3717	6	NonEssential	2	1137	-0.63006	1	2	2472	0.85164	0.674016
RVBD0370c:RVBD0370c	6	NonEssential	2	1138	-0.48212	1	2	1715	1.1481	0.462623
RVBD2406c:RVBD2406c	5	NonEssential	1	1139	-0.91481	1	1	2835	0.67006	0.767451
RVBD1051c:RVBD1051c	6	NonEssential	1	1140	-1.2594	1	2	2515	0.49656	0.681704
RVBD2159c:RVBD2159c	5	NonEssential	1	1141	-1.5082	1	1	3031	0.56796	0.807172
RVBD0028:RVBD0028	7	NonEssential	1	1142	-0.92883	1	4	856	0.66952	0.11493
RVBD1638:uvrA	25	NonEssential	6	1143	-0.72786	1	13	718	0.77055	0.007675
RVBD1474c:RVBD1474c	7	NonEssential	2	1144	-0.42191	1	1	3642	0.3603	0.988641
RVBD2637:dedA	9	NonEssential	2	1145	-0.63171	1	5	474	1.69	0.005232
RVBD2382c:mbtC	14	NonEssential	3	1146	-0.55866	1	8	884	0.58487	0.061179
RVBD0160c:PE4	18	NonEssential	5	1147	-0.52717	1	5	2767	0.73657	0.682212
RVBD1318c:RVBD1318c	12	NonEssential	1	1148	-1.1934	1	3	2068	1.0397	0.459896
RVBD2579:dhaA	5	NonEssential	2	1149	-0.37313	1	2	1437	1.3821	0.384537
RVBD1105:RVBD1105	6	NonEssential	2	1150	-0.81647	1	3	901	1.324	0.129847
RVBD3343c:PPE54	57	NonEssential	11	1151	-0.65053	1	32	454	0.63497	1.3e-05
RVBD0523c:RVBD0523c	5	NonEssential	2	1152	-0.6657	1	0	3635	0	1
RVBD1597:RVBD1597	10	NonEssential	1	1153	-1.0366	1	6	654	0.58906	0.032016
RVBD3668c:RVBD3668c	5	NonEssential	1	1154	-0.93352	1	1	2453	0.66015	0.679687
RVBD2864c:RVBD2864c	9	NonEssential	3	1155	-0.87451	1	4	1826	0.57018	0.433922
RVBD1336:cysM	8	NonEssential	2	1156	-0.65848	1	4	1811	0.58657	0.462623
RVBD1487:RVBD1487	9	NonEssential	3	1157	-0.41872	1	2	2836	0.72711	0.763491
RVBD1244:lpqZ	7	NonEssential	2	1158	-0.61546	1	4	1142	0.7662	0.217955
RVBD0737:RVBD0737	5	NonEssential	2	1159	-0.64833	1	1	1081	2.5689	0.212208
RVBD3314c:deoA	7	NonEssential	2	1160	-0.89524	1	2	2914	0.68168	0.786927
RVBD0651:rplJ	6	Essential	2	1161	-0.79007	1	2	1669	1.2874	0.43628
RVBD0807:RVBD0807	8	NonEssential	1	1162	-1.0151	1	3	1864	0.71671	0.494557
RVBD1252c:lprE	6	NonEssential	2	1163	-0.66733	1	1	3350	0.45406	0.898536
RVBD1403c:RVBD1403c	8	NonEssential	2	1164	-0.53384	1	2	2017	1.0599	0.525199
RVBD0274:RVBD0274	12	NonEssential	3	1165	-0.49909	1	5	1524	0.48714	0.279097
RVBD0926c:RVBD0926c	7	NonEssential	2	1166	-0.82424	1	2	2942	0.5337	0.800821
RVBD2724c:fadE20	10	NonEssential	3	1167	-0.38644	1	5	871	0.875	0.084045
RVBD0802c:RVBD0802c	7	NonEssential	2	1168	-0.75232	1	1	2858	0.83933	0.771419
RVBD0740:RVBD0740	6	NonEssential	2	1169	-0.5989	1	2	1831	0.63928	0.497776
RVBD1027c:kdpE	9	NonEssential	3	1170	-0.41269	1	4	991	0.97475	0.135167
RVBD1431:RVBD1431	27	NonEssential	6	1171	-0.64061	1	10	2721	0.66166	0.538869
RVBD0133:RVBD0133	5	NonEssential	1	1172	-0.85466	1	2	894	1.4447	0.146221
RVBD3312c:RVBD3312c	12	NonEssential	2	1173	-0.88376	1	5	1673	0.81858	0.335916
RVBD2392:cysH	66	NonEssential	15	1174	-0.50652	1	22	2762	0.64453	0.155516
RVBD3841:bfrB	5	NonEssential	2	1175	-0.39862	1	0	3494	0	0.959657
RVBD2404c:lepA	11	NonEssential	3	1176	-0.62042	1	2	3235	0.87699	0.883385
RVBD3513c:fadD18	5	NonEssential	2	1177	-0.76357	1	0	3602	0	0.994572
RVBD1776c:RVBD1776c	6	NonEssential	2	1178	-0.72971	1	1	3421	0.3786	0.921716
RVBD2942:mmpL7	22	NonEssential	5	1179	-0.74124	1	9	2313	0.47508	0.433922
RVBD0529:ccsA	149	Essential	5	1180	-0.60656	1	121	9	6.0811	1.3e-05
RVBD2599:RVBD2599	5	NonEssential	1	1181	-0.96967	1	2	1687	0.90385	0.461693
RVBD3234c:tgs3	9	NonEssential	2	1182	-0.65348	1	5	885	0.65303	0.104611
RVBD3500c:yrbE4B	7	NonEssential	2	1183	-0.42426	1	3	2117	0.509	0.559616
RVBD0725c:RVBD0725c	6	NonEssential	2	1184	-0.46128	1	1	3357	0.3362	0.902187
RVBD1777:cyp144	14	NonEssential	4	1185	-0.52718	1	4	2935	0.61072	0.767451
RVBD3639c:RVBD3639c	8	NonEssential	1	1186	-0.7814	1	3	2267	0.59801	0.596548
Empty	1	NonEssential	0	1187	0	1	0	2847	0	0.895049
RVBD3741c:RVBD3741c	6	NonEssential	1	1188	-1.4814	1	2	2710	0.45058	0.745841
RVBD0948c:RVBD0948c	29	Essential	7	1189	-0.4653	1	6	3776	0.66735	1
RVBD1976c:RVBD1976c	5	NonEssential	2	1190	-0.51675	1	2	1823	0.62827	0.497227
RVBD3770c:RVBD3770c	9	NonEssential	2	1191	-0.75481	1	3	2649	0.48999	0.710788
RVBD1400c:lipI	11	NonEssential	3	1192	-0.59766	1	4	2622	0.61425	0.68589
RVBD0262c:aac	5	NonEssential	1	1193	-1.3756	1	2	1767	0.95363	0.488123
RVBD1313c:RVBD1313c	8	NonEssential	2	1194	-0.49265	1	4	1884	0.34961	0.497227
RVBD1754c:RVBD1754c	18	NonEssential	5	1195	-0.36989	1	1	3777	0.64933	1
RVBD0345:RVBD0345	5	NonEssential	2	1196	-0.70444	1	0	3713	0	1
RVBD1060:RVBD1060	8	NonEssential	1	1197	-0.96013	1	3	2176	0.84778	0.568632
RVBD0793:RVBD0793	5	NonEssential	2	1198	-0.479	1	1	3407	0.35063	0.922793
RVBD2568c:RVBD2568c	13	NonEssential	2	1199	-0.79623	1	5	987	1.2722	0.09161
RVBD2014:RVBD2014	7	NonEssential	2	1200	-0.58143	1	3	2024	0.44448	0.533985
RVBD1692:RVBD1692	6	NonEssential	2	1201	-0.46577	1	2	1577	0.71601	0.415593
RVBD1675c:cmr	10	NonEssential	3	1202	-0.36946	1	1	3758	0.31348	1
RVBD0887c:RVBD0887c	7	NonEssential	2	1203	-0.64053	1	3	2426	0.38153	0.674871
RVBD2259:mscR	10	NonEssential	3	1204	-0.55171	1	3	2841	0.45681	0.762361
RVBD1399c:nlhH	9	NonEssential	3	1205	-0.47273	1	3	2341	0.52039	0.624731
RVBD3078:hab	5	NonEssential	2	1206	-0.36586	1	0	3495	0	0.959657
RVBD1788:PE18	5	NonEssential	2	1207	-0.53251	1	1	3417	0.5765	0.925361
RVBD0674:RVBD0674	7	NonEssential	1	1208	-0.90759	1	2	2715	0.64677	0.735419
RVBD3874:esxB	5	NonEssential	2	1209	-0.35517	1	1	2698	0.58927	0.748049
RVBD0917:betP	30	NonEssential	3	1210	-0.87763	1	9	1487	1.0567	0.081239
RVBD3124:moaR1	14	NonEssential	4	1211	-0.53035	1	2	3331	0.56997	0.903113
RVBD0271c:fadE6	15	NonEssential	4	1212	-0.53306	1	7	1955	0.43556	0.385586
RVBD3677c:RVBD3677c	5	NonEssential	1	1213	-0.89112	1	3	613	0.95452	0.047092
RVBD3121:cyp141	15	NonEssential	4	1214	-0.48062	1	4	2853	0.49853	0.728696
RVBD3056:dinP	10	NonEssential	2	1215	-0.61854	1	5	1514	0.74726	0.308167
RVBD1883c:RVBD1883c	5	NonEssential	2	1216	-0.30689	1	0	3543	0	0.97541
RVBD3623:lpqG	53	NonEssential	10	1217	-0.65931	1	16	3490	0.51703	0.741754
RVBD0588:yrbE2B	12	NonEssential	1	1218	-0.93011	1	6	946	0.97888	0.085796
RVBD0138:RVBD0138	8	NonEssential	2	1219	-0.55772	1	1	3675	0.3407	0.993711
RVBD1498c:RVBD1498c	10	NonEssential	2	1220	-0.65443	1	2	1865	1.1013	0.442868
RVBD1707:RVBD1707	13	NonEssential	3	1221	-0.85448	1	4	3099	0.42354	0.829451
RVBD2689c:RVBD2689c	6	NonEssential	1	1222	-0.85563	1	2	2849	0.29088	0.777282
RVBD3473c:bpoA	13	NonEssential	4	1223	-0.46358	1	4	2830	0.56228	0.741092
RVBD2132:RVBD2132	4	NonEssential	1	1224	-0.67101	1	1	2118	0.74691	0.590143
RVBD3890c:esxC	19	NonEssential	5	1225	-0.50172	1	4	3412	0.56658	0.914222
RVBD2123:PPE37	13	NonEssential	3	1226	-0.63862	1	5	2481	0.57128	0.616818
RVBD3538:RVBD3538	10	NonEssential	2	1227	-0.79229	1	6	874	0.4818	0.085001
RVBD3526:kshA	10	NonEssential	3	1228	-0.50837	1	3	3106	0.48635	0.848048
RVBD3321c:vapB44	5	NonEssential	2	1229	-0.64126	1	1	2891	0.54049	0.773048
RVBD3451:cut3	5	NonEssential	2	1230	-0.60482	1	2	2437	0.45834	0.679687
RVBD0596c:RVBD0596c	5	NonEssential	2	1231	-0.4357	1	1	3281	0.54933	0.884452
RVBD3527:RVBD3527	7	NonEssential	2	1232	-0.55712	1	1	3433	0.4871	0.929417
RVBD6038:tRNA-Gln36	1	Essential	0	1233	0	1	0	2805	0	0.884452
RVBD1167c:RVBD1167c	6	NonEssential	2	1234	-0.44354	1	3	1032	0.54673	0.199094
RVBD0629c:recD	6	NonEssential	1	1235	-0.68503	1	1	3403	0.44849	0.916619
RVBD1384:carB	191	Essential	38	1236	-0.63026	1	67	3672	0.79302	0.58604
RVBD1724c:RVBD1724c	7	NonEssential	2	1237	-0.86331	1	2	1195	1.0523	0.231846
RVBD3199c:nudC	6	NonEssential	2	1238	-0.58003	1	4	473	1.0611	0.008323
RVBD0251c:hsp	8	NonEssential	1	1239	-0.77864	1	2	1923	1.3974	0.503497
RVBD3540c:ltp2	8	NonEssential	2	1240	-0.61337	1	4	1416	0.43496	0.296791
RVBD3138:pflA	9	NonEssential	3	1241	-0.33278	1	2	2982	0.49454	0.812661
RVBD2240c:RVBD2240c	5	NonEssential	2	1242	-0.5979	1	2	1254	1.428	0.302136
RVBD1172c:PE12	9	NonEssential	3	1243	-0.58919	1	1	3566	0.46952	0.971584
RVBD0094c:RVBD0094c	4	NonEssential	1	1244	-0.52188	1	2	964	0.6938	0.199242
RVBD3471c:RVBD3471c	6	NonEssential	2	1245	-0.64172	1	1	3468	0.42777	0.934238
RVBD1478:RVBD1478	7	NonEssential	2	1246	-0.69087	1	2	2193	0.81453	0.58604
RVBD3704c:gshA	8	NonEssential	2	1247	-0.81666	1	1	2486	1.3124	0.677867
RVBD2550c:vapB20	5	NonEssential	2	1248	-0.32986	1	0	3553	0	0.976351
RVBD3055:RVBD3055	7	NonEssential	2	1249	-0.61559	1	4	1059	0.57425	0.193994
RVBD3698:RVBD3698	13	NonEssential	3	1250	-0.63121	1	4	1177	0.99514	0.150866
RVBD2856:nicT	13	NonEssential	3	1251	-0.57063	1	5	2208	0.55848	0.513865
RVBD1613:trpA	55	Essential	13	1252	-0.4564	1	22	2693	0.81729	0.200709
RVBD3542c:RVBD3542c	11	NonEssential	3	1253	-0.43294	1	2	3171	0.51064	0.854202
RVBD1805c:RVBD1805c	6	NonEssential	2	1254	-0.57564	1	2	2224	0.73737	0.601988
RVBD1800:PPE28	13	NonEssential	2	1255	-0.76103	1	7	1141	0.60856	0.137781
RVBD1778c:RVBD1778c	6	NonEssential	2	1256	-0.52632	1	3	1806	0.44559	0.496613
RVBD3456c:rplQ	23	Essential	5	1257	-0.74082	1	6	2754	1.1786	0.58604
RVBD2040c:RVBD2040c	15	NonEssential	4	1258	-0.45521	1	9	468	0.65479	0.001714
RVBD1967:mce3B	7	NonEssential	1	1259	-1.3838	1	1	2756	0.81043	0.747847
RVBD1077:cbs	6	NonEssential	2	1260	-0.71082	1	2	1584	0.81171	0.421278
RVBD3448:eccD4	6	NonEssential	2	1261	-0.47881	1	2	1946	0.60672	0.524874
RVBD2767c:RVBD2767c	3	NonEssential	1	1262	-0.82789	1	1	2318	0.51333	0.610962
RVBD3847:RVBD3847	8	NonEssential	2	1263	-0.71971	1	2	2987	0.69526	0.81153
RVBD2114:RVBD2114	7	NonEssential	2	1264	-0.46345	1	2	2403	0.66195	0.666801
RVBD3684:RVBD3684	10	NonEssential	2	1265	-0.67356	1	3	2198	0.41485	0.555395
RVBD2235:RVBD2235	109	Essential	18	1266	-0.59839	1	70	37	3.7173	1.3e-05
RVBD3642c:RVBD3642c	1	NonEssential	0	1267	0	1	0	2770	0	0.871742
RVBD1018c:glmU	79	Essential	18	1268	-0.54385	1	25	3336	0.74319	0.395627
RVBD0834c:PE-PGRS14	9	NonEssential	3	1269	-0.58626	1	3	1914	0.61795	0.457606
RVBD1125:RVBD1125	6	NonEssential	2	1270	-0.48222	1	1	3491	0.38337	0.937172
RVBD0480c:RVBD0480c	7	NonEssential	2	1271	-0.89548	1	1	2799	0.93954	0.76263
RVBD2017:RVBD2017	85	Essential	19	1272	-0.55637	1	29	2144	0.82005	0.010695
RVBD3376:RVBD3376	7	NonEssential	2	1273	-0.54696	1	2	1924	0.87537	0.506124
RVBD1770:RVBD1770	10	NonEssential	1	1274	-1.2682	1	2	2442	0.8329	0.640051
RVBD2102:RVBD2102	9	NonEssential	3	1275	-0.36059	1	2	3046	0.70963	0.832884
RVBD3729:RVBD3729	32	NonEssential	5	1276	-0.58235	1	12	2691	0.61075	0.459896
RVBD1141c:echA11	7	NonEssential	2	1277	-0.81788	1	2	2838	0.45071	0.76926
RVBD3915:RVBD3915	94	Essential	20	1278	-0.55235	1	18	3894	0.54889	1
RVBD3207c:RVBD3207c	5	NonEssential	1	1279	-1.7633	1	3	1456	0.48436	0.391126
RVBD2433c:RVBD2433c	5	NonEssential	1	1280	-1.032	1	2	2444	0.39623	0.679687
RVBD2203:RVBD2203	7	NonEssential	2	1281	-0.53592	1	3	1801	0.51761	0.474922
RVBD3734c:tgs2	8	NonEssential	2	1282	-0.63759	1	3	1400	0.93256	0.295053
RVBD2948c:fadD22	23	NonEssential	3	1283	-0.86359	1	11	1106	0.58941	0.055969
RVBD3736:RVBD3736	6	NonEssential	2	1284	-0.51272	1	4	906	0.52982	0.13488
RVBD1219c:RVBD1219c	9	NonEssential	3	1285	-0.44825	1	1	2669	1.1589	0.71761
RVBD1587c:RVBD1587c	3	NonEssential	1	1286	-0.63854	1	1	2585	0.50308	0.682945
RVBD2208:cobS	5	NonEssential	1	1287	-0.76181	1	2	1237	0.70981	0.279777
RVBD2137c:RVBD2137c	7	NonEssential	2	1288	-0.45768	1	1	3525	0.41267	0.949433
RVBD1578c:RVBD1578c	6	NonEssential	2	1289	-0.66957	1	2	1779	0.84304	0.494557
RVBD2321c:rocD2	5	NonEssential	2	1290	-0.41435	1	1	2897	0.63051	0.77569
RVBD2695:RVBD2695	7	NonEssential	2	1291	-0.94494	1	3	674	0.88153	0.047631
RVBD2625c:RVBD2625c	9	NonEssential	1	1292	-0.86674	1	4	1881	0.56701	0.44692
RVBD2173:idsA2	8	NonEssential	1	1293	-1.1812	1	7	438	0.85646	0.003548
RVBD1627c:RVBD1627c	7	NonEssential	2	1294	-0.48621	1	2	1873	1.236	0.497021
RVBD2009:vapB15	4	NonEssential	1	1295	-0.59715	1	1	2521	0.85808	0.684288
RVBD2012:RVBD2012	7	NonEssential	2	1296	-0.56047	1	2	3014	0.40358	0.821289
RVBD2300c:RVBD2300c	12	NonEssential	3	1297	-0.51807	1	2	3244	0.57169	0.875577
RVBD0357c:purA	134	Essential	29	1298	-0.7583	1	27	3936	0.79598	1
RVBD2415c:RVBD2415c	7	NonEssential	2	1299	-0.54296	1	4	927	0.77806	0.134693
RVBD1087:PE-PGRS21	6	NonEssential	2	1300	-0.47074	1	1	2157	0.96874	0.58604
RVBD0297:PE-PGRS5	11	NonEssential	2	1301	-0.72225	1	4	1176	0.96703	0.173844
RVBD3435c:RVBD3435c	12	NonEssential	2	1302	-0.62194	1	4	1647	0.60343	0.32003
RVBD2580c:hisS	59	Essential	11	1303	-0.68862	1	25	1095	1.2081	0.002442
RVBD2008c:RVBD2008c	14	Essential	2	1304	-1.8475	1	10	477	1.3925	0.00235
RVBD3315c:cdd	5	NonEssential	2	1305	-0.52834	1	2	2219	0.6795	0.595799
RVBD1126c:RVBD1126c	6	NonEssential	2	1306	-0.52918	1	2	2529	0.57772	0.684631
RVBD3652:PE-PGRS60	5	NonEssential	2	1307	-0.50174	1	2	2031	0.83478	0.538657
RVBD2429:ahpD	5	NonEssential	2	1308	-0.47137	1	0	3571	0	0.984777
RVBD1471:trxB1	6	NonEssential	2	1309	-0.83641	1	0	3743	0	1
RVBD1073:RVBD1073	8	NonEssential	2	1310	-0.50965	1	5	603	0.90272	0.029136
RVBD2801c:RVBD2801c	4	NonEssential	1	1311	-1.2592	1	1	3065	0.63009	0.819096
RVBD2076c:RVBD2076c	5	NonEssential	2	1312	-0.3746	1	0	3649	0	1
RVBD2107:PE22	6	NonEssential	2	1313	-0.5058	1	2	1984	0.7311	0.542021
RVBD2423:RVBD2423	11	NonEssential	3	1314	-0.50091	1	5	1247	0.689	0.201838
RVBD2143:RVBD2143	11	NonEssential	3	1315	-0.37843	1	2	2941	0.5563	0.782259
RVBD2489c:RVBD2489c	8	NonEssential	2	1316	-0.81566	1	2	2688	0.60866	0.738373
RVBD0213c:RVBD0213c	16	NonEssential	4	1317	-0.43685	1	5	1510	0.67648	0.223091
RVBD2652c:RVBD2652c	69	NonEssential	15	1318	-0.55792	1	20	719	0.6738	3.8e-05
RVBD3695:RVBD3695	13	NonEssential	1	1319	-1.2873	1	2	3314	0.54625	0.898442
RVBD2003c:RVBD2003c	7	NonEssential	2	1320	-0.89549	1	1	3612	0.4415	0.975081
RVBD3323c:moaX	8	NonEssential	2	1321	-0.55403	1	2	2473	0.88727	0.67154
RVBD3827c:RVBD3827c	7	NonEssential	2	1322	-0.95462	1	1	2199	1.2324	0.590995
RVBD2681:RVBD2681	7	NonEssential	2	1323	-0.85563	1	0	3809	0	1
RVBD0580c:RVBD0580c	16	NonEssential	3	1324	-0.70066	1	4	3049	0.8457	0.785697
RVBD3077:RVBD3077	11	NonEssential	2	1325	-0.56356	1	8	583	0.66697	0.019646
RVBD2627c:RVBD2627c	16	NonEssential	4	1326	-0.53514	1	4	2758	0.72035	0.693835
RVBD3689:RVBD3689	14	NonEssential	3	1327	-0.4989	1	6	1235	0.72368	0.155764
RVBD6031:tRNA-His29	6	NonEssential	2	1328	-0.63091	1	2	2377	0.76589	0.643113
RVBD0148:RVBD0148	7	NonEssential	1	1329	-0.76129	1	1	3529	0.29648	0.949818
RVBD3904c:esxE	4	NonEssential	1	1330	-0.59337	1	0	3259	0	0.884452
RVBD3591c:RVBD3591c	8	NonEssential	1	1331	-0.87533	1	5	1092	0.80826	0.18926
RVBD1873:RVBD1873	7	NonEssential	2	1332	-0.5067	1	3	2405	0.54055	0.667397
RVBD3716c:RVBD3716c	6	NonEssential	1	1333	-0.9283	1	2	2783	0.50148	0.764495
RVBD2491:RVBD2491	59	NonEssential	13	1334	-0.59584	1	18	3537	0.56259	0.739103
RVBD0646c:lipG	9	NonEssential	2	1335	-0.61081	1	4	2019	0.55273	0.511782
RVBD2408:PE24	6	NonEssential	1	1336	-0.61469	1	1	3028	0.71355	0.829451
RVBD3009c:gatB	123	Essential	27	1337	-0.57559	1	39	3746	0.83028	0.703269
RVBD1494:mazE4	2	NonEssential	1	1338	-0.39611	1	0	2573	0	0.718748
RVBD1012:RVBD1012	3	NonEssential	1	1339	-0.78004	1	1	1949	1.1595	0.529439
RVBD3465:rmlC	78	NonEssential	17	1340	-0.5233	1	30	2837	0.68423	0.114807
RVBD1235:lpqY	6	NonEssential	2	1341	-0.49551	1	2	1682	1.0352	0.44692
RVBD1932:tpx	6	NonEssential	1	1342	-0.73071	1	3	1918	0.36018	0.520392
RVBD2318:uspC	27	NonEssential	6	1343	-0.48418	1	7	3504	0.89434	0.915015
RVBD3811:RVBD3811	7	NonEssential	2	1344	-0.6534	1	3	1712	0.59031	0.447007
RVBD0790c:RVBD0790c	6	NonEssential	2	1345	-0.36153	1	0	3633	0	0.996251
RVBD1948c:RVBD1948c	7	NonEssential	2	1346	-0.5476	1	1	3620	0.77392	0.979278
RVBD3332:nagA	8	NonEssential	2	1347	-0.70718	1	3	1787	0.80043	0.443381
RVBD3089:fadD13	14	NonEssential	3	1348	-0.67074	1	4	2302	0.68094	0.540299
RVBD1155:RVBD1155	7	NonEssential	2	1349	-0.90324	1	3	2260	0.3691	0.603101
RVBD1521:fadD25	21	NonEssential	4	1350	-0.58893	1	6	3070	0.41391	0.767411
RVBD0718:rpsH	14	Essential	4	1351	-0.76049	1	3	2997	1.0026	0.785926
RVBD2147c:RVBD2147c	26	Essential	3	1352	-0.69673	1	14	372	1.3068	6.2e-05
RVBD1257c:RVBD1257c	9	NonEssential	2	1353	-1.3371	1	3	1709	0.56578	0.383898
RVBD2030c:RVBD2030c	13	NonEssential	3	1354	-0.49855	1	3	1649	1.5671	0.306603
RVBD3072c:RVBD3072c	5	NonEssential	1	1355	-0.75362	1	2	2058	0.59234	0.549527
RVBD2478c:RVBD2478c	6	NonEssential	1	1356	-1.0102	1	3	1288	0.65561	0.285532
RVBD1087A:RVBD1087A	6	NonEssential	2	1357	-0.43757	1	3	1597	0.91673	0.421298
RVBD2113:RVBD2113	21	NonEssential	4	1358	-0.61524	1	8	1849	0.57714	0.264201
RVBD2584c:apt	7	NonEssential	1	1359	-0.77467	1	4	1149	0.53899	0.218966
RVBD3252c:alkB	8	NonEssential	1	1360	-0.77297	1	2	3122	0.47653	0.849088
RVBD1896c:RVBD1896c	8	NonEssential	2	1361	-0.66568	1	2	3060	0.56818	0.829451
RVBD1119c:RVBD1119c	3	NonEssential	1	1362	-0.88087	1	1	2636	0.34736	0.700068
RVBD3352c:RVBD3352c	6	NonEssential	1	1363	-1.0262	1	2	1654	0.83683	0.433922
RVBD3171c:hpx	7	NonEssential	2	1364	-0.61206	1	1	3013	0.63667	0.821289
RVBD2687c:RVBD2687c	12	NonEssential	3	1365	-0.46374	1	6	994	0.84688	0.104611
RVBD1531:RVBD1531	8	NonEssential	1	1366	-0.90312	1	5	912	0.51796	0.118063
RVBD3907c:pcnA	113	Essential	19	1367	-0.77284	1	43	2732	0.91173	0.02877
RVBD1248c:RVBD1248c	29	NonEssential	3	1368	-1.2624	1	9	3273	0.81709	0.799099
RVBD1312:RVBD1312	7	Essential	2	1369	-0.48339	1	1	2096	1.9956	0.554257
RVBD0961:RVBD0961	8	NonEssential	1	1370	-0.74557	1	2	2594	0.67977	0.703684
RVBD1709:scpA	6	NonEssential	2	1371	-0.44709	1	1	3381	0.67159	0.912288
RVBD3568c:hsaC	12	NonEssential	3	1372	-0.58724	1	2	3149	0.73161	0.848048
RVBD0495c:RVBD0495c	7	NonEssential	1	1373	-1.1029	1	2	2746	0.83571	0.746628
RVBD2671:ribD	6	NonEssential	2	1374	-0.5213	1	3	1681	0.48658	0.446529
RVBD1104:RVBD1104	6	NonEssential	1	1375	-0.83949	1	2	1845	0.77372	0.499297
RVBD3281:accE5	11	NonEssential	2	1376	-0.79976	1	7	663	0.54981	0.02894
RVBD0309:RVBD0309	7	NonEssential	1	1377	-0.99163	1	4	1219	0.72054	0.247815
RVBD3561:fadD3	11	NonEssential	3	1378	-0.27768	1	2	2331	0.79159	0.594028
RVBD0097:RVBD0097	10	NonEssential	3	1379	-0.56808	1	0	3860	0	1
RVBD1372:RVBD1372	7	NonEssential	2	1380	-0.5975	1	2	2887	0.39533	0.77918
RVBD3081:RVBD3081	16	NonEssential	4	1381	-0.57159	1	7	2094	0.43629	0.418224
RVBD2994:RVBD2994	10	NonEssential	2	1382	-1.5374	1	5	598	0.75213	0.021291
RVBD2736c:recX	6	NonEssential	2	1383	-0.73223	1	3	1745	1.0154	0.469292
RVBD3666c:dppA	7	NonEssential	1	1384	-0.74446	1	3	1373	0.87547	0.311577
RVBD1993c:RVBD1993c	2	NonEssential	1	1385	-0.3972	1	1	1011	1.4454	0.276277
RVBD1506c:RVBD1506c	10	NonEssential	3	1386	-0.31538	1	4	1174	1.0947	0.193471
RVBD2705c:RVBD2705c	6	NonEssential	2	1387	-0.53491	1	1	3512	0.25387	0.947627
RVBD1363c:RVBD1363c	6	NonEssential	2	1388	-0.52284	1	2	2511	0.56694	0.681704
RVBD0425c:ctpH	24	NonEssential	5	1389	-0.7316	1	7	2409	0.5176	0.443381
RVBD1215c:RVBD1215c	16	NonEssential	4	1390	-0.58994	1	4	3069	0.63323	0.794895
RVBD2953:RVBD2953	15	NonEssential	3	1391	-0.70063	1	3	2854	0.84808	0.728696
RVBD3443c:rplM	21	Essential	4	1392	-0.7351	1	9	1796	0.89596	0.236047
RVBD0355c:PPE8	56	NonEssential	12	1393	-0.43174	1	21	2449	0.58962	0.120657
RVBD3486:RVBD3486	11	NonEssential	2	1394	-0.64549	1	9	345	0.81094	0.000244
RVBD3502c:RVBD3502c	12	NonEssential	3	1395	-0.42278	1	6	954	0.70966	0.092041
RVBD1803c:PE-PGRS32	6	NonEssential	2	1396	-0.83086	1	1	3169	0.50827	0.852611
RVBD0115:hddA	17	NonEssential	3	1397	-0.76602	1	6	1586	0.87765	0.23115
RVBD3873:PPE68	7	NonEssential	2	1398	-0.5966	1	2	3068	0.38473	0.837868
RVBD0872c:PE-PGRS15	6	NonEssential	2	1399	-0.40308	1	3	1446	0.58419	0.347567
RVBD0582:vapC26	7	NonEssential	2	1400	-0.44292	1	2	2250	0.9308	0.602109
RVBD0303:RVBD0303	10	NonEssential	2	1401	-0.57654	1	3	834	1.2893	0.075012
RVBD3630:RVBD3630	16	NonEssential	3	1402	-0.67754	1	6	2434	0.60248	0.549714
RVBD1715:fadB3	7	NonEssential	1	1403	-0.98267	1	1	3594	0.41446	0.970636
RVBD3370c:dnaE2	25	NonEssential	6	1404	-0.53178	1	9	2458	0.49967	0.444815
RVBD2570:RVBD2570	5	NonEssential	1	1405	-0.70655	1	2	2293	0.74147	0.624252
RVBD2861c:mapB	6	NonEssential	2	1406	-0.38894	1	2	1292	0.94743	0.287286
RVBD1728c:RVBD1728c	6	NonEssential	1	1407	-1.1441	1	2	2327	0.53151	0.630568
RVBD3675:RVBD3675	41	NonEssential	6	1408	-0.9403	1	15	3001	0.55387	0.523222
RVBD2492:RVBD2492	7	NonEssential	2	1409	-0.43047	1	2	2469	0.616	0.681704
RVBD0898c:RVBD0898c	4	NonEssential	1	1410	-0.63458	1	0	3441	0	0.954708
RVBD1022:lpqU	7	NonEssential	2	1411	-0.54105	1	1	3047	0.91843	0.83201
RVBD3339c:icd1	11	NonEssential	3	1412	-0.5228	1	4	2711	0.47502	0.721527
RVBD2807:RVBD2807	10	NonEssential	3	1413	-0.54745	1	5	1119	0.66761	0.177838
RVBD0841:RVBD0841	5	NonEssential	1	1414	-0.92038	1	2	2270	0.54546	0.617713
RVBD3114:RVBD3114	6	NonEssential	2	1415	-0.35877	1	1	3515	0.32524	0.949085
RVBD2089c:pepE	7	NonEssential	2	1416	-0.44272	1	1	3546	0.32476	0.954895
RVBD6030:tRNA-Arg28	12	Essential	2	1417	-0.79594	1	4	2051	0.86592	0.452134
RVBD2722:RVBD2722	4	NonEssential	1	1418	-0.66498	1	1	1378	1.5305	0.360681
RVBD1146:mmpL13b	9	NonEssential	2	1419	-0.54944	1	5	1307	0.42048	0.249651
RVBD0630c:recB	11	NonEssential	2	1420	-0.72939	1	3	2162	0.88489	0.522276
RVBD0399c:lpqK	6	NonEssential	1	1421	-0.65509	1	2	1768	0.89796	0.492536
RVBD3057c:RVBD3057c	6	NonEssential	2	1422	-0.50924	1	3	1229	1.0618	0.268723
RVBD1774:RVBD1774	9	NonEssential	1	1423	-0.90754	1	3	2526	0.3734	0.676407
RVBD3529c:RVBD3529c	6	NonEssential	2	1424	-0.51264	1	3	1049	0.75806	0.204145
RVBD2013:RVBD2013	5	NonEssential	1	1425	-0.82803	1	3	1335	0.58107	0.325141
RVBD2039c:RVBD2039c	18	NonEssential	4	1426	-0.70504	1	3	2934	0.71593	0.728696
RVBD0323c:RVBD0323c	7	NonEssential	2	1427	-0.66377	1	1	3302	0.42503	0.898536
RVBD1351:RVBD1351	5	NonEssential	1	1428	-1.0021	1	1	3316	0.31205	0.892799
RVBD2875:mpt70	6	NonEssential	2	1429	-0.61163	1	1	3208	0.76345	0.862431
RVBD3387:RVBD3387	5	NonEssential	1	1430	-0.60073	1	2	2628	0.39559	0.736126
RVBD3894c:eccC2	30	NonEssential	3	1431	-0.66916	1	15	851	0.78875	0.009149
RVBD3375:amiD	7	NonEssential	1	1432	-0.85823	1	3	1886	0.77283	0.497227
RVBD3908:mutT4	4	Essential	1	1433	-1.5018	1	0	3379	0	0.934978
RVBD0655:mkl	10	NonEssential	1	1434	-0.5822	1	5	770	0.92212	0.059196
RVBD0329c:RVBD0329c	6	NonEssential	2	1435	-0.6164	1	1	2624	0.74737	0.719914
RVBD0868c:moaD2	5	NonEssential	1	1436	-0.86404	1	1	3373	0.3437	0.914756
RVBD3145:nuoA	6	NonEssential	2	1437	-0.6285	1	2	2225	0.99853	0.601988
RVBD0874c:RVBD0874c	6	NonEssential	2	1438	-0.51602	1	2	2410	0.59636	0.647596
RVBD1869c:RVBD1869c	8	NonEssential	2	1439	-0.59468	1	4	1824	0.38603	0.471922
RVBD2698:RVBD2698	42	NonEssential	8	1440	-0.58007	1	15	2459	0.58293	0.233721
RVBD3327:RVBD3327	5	NonEssential	1	1441	-1.2769	1	2	2613	0.32243	0.732222
RVBD3820c:papA2	12	NonEssential	3	1442	-0.74129	1	3	1852	0.99584	0.400408
RVBD0168:yrbE1B	8	NonEssential	2	1443	-0.62067	1	3	938	1.0878	0.129847
RVBD3530c:RVBD3530c	6	NonEssential	2	1444	-0.43137	1	2	2541	0.57785	0.685497
RVBD0218:RVBD0218	15	NonEssential	2	1445	-0.69495	1	4	2120	0.81731	0.45633
RVBD0366c:RVBD0366c	7	NonEssential	2	1446	-0.43242	1	3	2301	0.35999	0.630963
RVBD0381c:RVBD0381c	11	NonEssential	2	1447	-0.92448	1	4	2323	0.62085	0.588025
RVBD2270:lppN	7	NonEssential	1	1448	-0.66453	1	5	791	0.33936	0.089995
RVBD3240c:secA1	115	Essential	24	1449	-0.61009	1	52	1417	1.0337	0.000286
RVBD1382:RVBD1382	38	Essential	5	1450	-0.66437	1	15	2471	0.80214	0.266246
RVBD1482c:RVBD1482c	12	NonEssential	3	1451	-0.43818	1	6	1181	0.60214	0.169014
RVBD2810c:RVBD2810c	6	NonEssential	2	1452	-0.4237	1	1	3345	0.51901	0.898536
RVBD1210:tagA	10	NonEssential	1	1453	-0.78188	1	4	1330	0.75345	0.251223
RVBD0232:RVBD0232	12	NonEssential	3	1454	-0.54303	1	3	3376	0.38288	0.927751
RVBD2061c:RVBD2061c	6	NonEssential	1	1455	-0.75571	1	3	2040	0.54382	0.555842
RVBD1761c:RVBD1761c	7	NonEssential	1	1456	-0.95865	1	4	1467	0.51358	0.341244
RVBD0311:RVBD0311	8	NonEssential	2	1457	-0.59187	1	3	2533	0.70198	0.684631
RVBD1020:mfd	23	NonEssential	4	1458	-0.53969	1	6	1802	0.90889	0.218966
RVBD2223c:RVBD2223c	8	NonEssential	1	1459	-0.88012	1	5	902	0.83332	0.116489
RVBD0153c:ptbB	5	NonEssential	1	1460	-1.121	1	3	1071	1.1051	0.210251
RVBD3749c:RVBD3749c	7	NonEssential	2	1461	-0.52021	1	2	1878	0.93839	0.497211
RVBD0149:RVBD0149	8	NonEssential	2	1462	-0.61122	1	2	1593	0.92682	0.359788
RVBD3360:RVBD3360	6	NonEssential	2	1463	-0.45337	1	4	807	0.72299	0.101832
RVBD3013:RVBD3013	7	NonEssential	1	1464	-1.2819	1	4	1494	0.4583	0.349275
RVBD3637:RVBD3637	7	NonEssential	1	1465	-0.70375	1	2	1325	1.0964	0.288851
RVBD2338c:moeW	10	NonEssential	2	1466	-0.55239	1	2	3419	0.46618	0.934978
RVBD2501c:accA1	7	NonEssential	1	1467	-1.1893	1	2	1880	1.2582	0.497211
RVBD1947:RVBD1947	5	NonEssential	1	1468	-0.98225	1	0	3488	0	0.954895
RVBD3625c:mesJ	57	Essential	11	1469	-0.65228	1	21	2991	0.63333	0.322034
RVBD0649:fabD2	8	NonEssential	2	1470	-0.603	1	0	3797	0	1
RVBD2498c:citE	10	NonEssential	3	1471	-0.35777	1	5	826	0.80806	0.072263
RVBD1758:cut1	6	NonEssential	2	1472	-0.58076	1	3	1403	0.50007	0.332568
RVBD2527:vapC17	6	NonEssential	1	1473	-0.69264	1	2	2717	0.40153	0.74594
RVBD1851:ureF	7	NonEssential	2	1474	-0.3114	1	1	3506	0.34561	0.947547
RVBD3402c:RVBD3402c	12	NonEssential	2	1475	-0.93789	1	5	1560	0.60791	0.288116
RVBD0322:udgA	7	NonEssential	1	1476	-0.74871	1	3	1542	0.78879	0.376423
RVBD3541c:RVBD3541c	8	NonEssential	2	1477	-0.55997	1	1	3058	0.78889	0.829451
RVBD2794c:pptT	83	Essential	18	1478	-0.58874	1	37	1708	0.79717	0.003649
RVBD0247c:RVBD0247c	8	NonEssential	2	1479	-0.52368	1	2	2880	0.39709	0.77569
RVBD1915:aceAa	11	NonEssential	2	1480	-0.79348	1	2	3397	0.56672	0.933559
RVBD3576:lppH	7	NonEssential	2	1481	-0.48099	1	1	3319	0.59948	0.8999
RVBD1941:RVBD1941	5	NonEssential	1	1482	-0.69397	1	1	2427	0.80781	0.679687
RVBD1241:RVBD1241	4	NonEssential	1	1483	-0.54208	1	3	930	0.63732	0.177385
RVBD2063A:mazF7	6	NonEssential	1	1484	-0.63432	1	1	3019	0.87914	0.82801
RVBD0109:PE-PGRS1	6	NonEssential	2	1485	-0.44738	1	2	1575	0.86869	0.412657
RVBD2772c:RVBD2772c	36	NonEssential	6	1486	-0.57162	1	19	802	0.64039	0.004418
RVBD0317c:glpQ2	8	NonEssential	2	1487	-0.75304	1	2	1896	0.79896	0.497776
RVBD1007c:metS	65	Essential	6	1488	-0.73068	1	42	167	1.6129	1.3e-05
RVBD0392c:ndhA	6	NonEssential	1	1489	-0.82683	1	3	1352	0.61602	0.303356
RVBD0061c:RVBD0061c	6	NonEssential	2	1490	-0.50551	1	4	763	0.7798	0.087871
RVBD3350c:PPE56	32	NonEssential	6	1491	-0.82718	1	14	1932	0.80296	0.160345
RVBD1135c:PPE16	17	NonEssential	4	1492	-0.63376	1	8	1846	0.61682	0.332698
RVBD2181:RVBD2181	13	NonEssential	1	1493	-1.1246	1	5	1182	0.66405	0.152409
RVBD0068:RVBD0068	5	NonEssential	1	1494	-0.69107	1	0	3550	0	0.97541
RVBD1004c:RVBD1004c	7	NonEssential	2	1495	-0.4596	1	3	1751	0.55338	0.458123
RVBD3578:arsB2	10	NonEssential	3	1496	-0.43121	1	3	1781	0.91238	0.410957
RVBD0100:RVBD0100	5	NonEssential	1	1497	-0.73862	1	1	2112	0.67054	0.55984
RVBD3179:RVBD3179	16	NonEssential	2	1498	-1.1778	1	5	1434	0.88415	0.191532
RVBD0914c:RVBD0914c	6	NonEssential	2	1499	-0.59447	1	1	3003	0.61762	0.823088
RVBD0886:fprB	8	NonEssential	1	1500	-0.74547	1	2	2191	0.86317	0.573954
RVBD1428c:RVBD1428c	15	NonEssential	3	1501	-0.59136	1	3	2087	1.0104	0.432942
RVBD1276c:RVBD1276c	5	NonEssential	1	1502	-1.4445	1	2	2295	0.86057	0.625732
RVBD0481c:RVBD0481c	6	NonEssential	1	1503	-0.88057	1	3	1948	0.66847	0.525697
RVBD3083:RVBD3083	13	NonEssential	3	1504	-0.54044	1	4	2172	0.68945	0.499983
RVBD0990c:RVBD0990c	7	NonEssential	1	1505	-0.86344	1	5	721	0.86215	0.061636
RVBD0145:RVBD0145	7	NonEssential	1	1506	-1.4543	1	4	1001	0.73238	0.155514
RVBD0372c:RVBD0372c	5	NonEssential	1	1507	-0.71596	1	3	530	1.6133	0.022873
RVBD1153c:omt	7	NonEssential	2	1508	-0.51962	1	1	3452	0.45919	0.933559
RVBD0791c:RVBD0791c	12	NonEssential	3	1509	-0.41978	1	2	3132	0.68207	0.844773
RVBD0468:fadB2	6	NonEssential	1	1510	-0.95547	1	4	569	0.7574	0.028185
RVBD0330c:RVBD0330c	7	NonEssential	2	1511	-0.48277	1	2	1851	0.86399	0.493689
RVBD3037c:RVBD3037c	7	NonEssential	1	1512	-0.72671	1	3	2173	0.38138	0.57795
RVBD2362c:recO	31	Essential	4	1513	-0.81232	1	12	548	1.1017	0.000731
RVBD3137:RVBD3137	51	Essential	9	1514	-0.8101	1	7	3916	0.72748	1
RVBD1059:RVBD1059	8	NonEssential	1	1515	-1.0774	1	4	1015	0.56705	0.154079
RVBD0993:galU	102	Essential	20	1516	-0.7034	1	34	3630	0.72647	0.537097
RVBD1005c:pabB	114	Essential	22	1517	-0.66354	1	35	3838	0.63919	0.873869
RVBD0474:RVBD0474	6	NonEssential	2	1518	-0.5147	1	2	2357	0.55057	0.637093
RVBD2590:fadD9	22	NonEssential	5	1519	-0.58169	1	6	2859	0.78353	0.651776
RVBD0438c:moeA2	8	NonEssential	2	1520	-0.47233	1	5	1076	0.6975	0.183794
RVBD2335:cysE	6	NonEssential	2	1521	-0.47675	1	1	2242	1.0775	0.611082
RVBD3826:fadD23	20	NonEssential	2	1522	-0.96641	1	7	2432	0.52239	0.499983
RVBD1639c:RVBD1639c	9	NonEssential	2	1523	-0.53218	1	4	2177	0.51254	0.564535
RVBD0259c:RVBD0259c	11	NonEssential	3	1524	-0.4416	1	4	2803	0.37763	0.749288
RVBD2038c:RVBD2038c	8	NonEssential	2	1525	-0.57439	1	2	1630	1.164	0.376423
RVBD3444c:esxT	5	NonEssential	1	1526	-0.74996	1	2	2607	0.34561	0.731374
RVBD0209:RVBD0209	9	NonEssential	2	1527	-0.5146	1	3	2509	0.51268	0.672475
RVBD2377c:mbtH	7	NonEssential	2	1528	-0.95536	1	1	3052	0.68482	0.832769
RVBD3243c:RVBD3243c	7	NonEssential	2	1529	-0.74196	1	2	3160	0.45642	0.873869
RVBD1585c:RVBD1585c	4	NonEssential	1	1530	-0.83541	1	1	2340	0.85594	0.656681
RVBD3156:nuoL	24	NonEssential	2	1531	-1.1565	1	8	2679	0.75428	0.552969
RVBD1516c:RVBD1516c	11	NonEssential	2	1532	-0.63003	1	3	3215	0.36515	0.871506
RVBD2762c:RVBD2762c	4	NonEssential	1	1533	-0.79277	1	1	2922	0.49541	0.767451
RVBD1859:modC	6	NonEssential	1	1534	-0.81145	1	4	1086	0.39156	0.217955
RVBD2285:RVBD2285	8	NonEssential	1	1535	-0.87948	1	3	1698	0.785	0.408398
RVBD2793c:truB	6	NonEssential	2	1536	-0.49739	1	0	3673	0	1
RVBD3683:RVBD3683	5	NonEssential	1	1537	-0.79165	1	1	2988	1.0702	0.794794
RVBD3076:RVBD3076	8	NonEssential	2	1538	-0.52892	1	2	3282	0.39648	0.903113
RVBD0574c:RVBD0574c	15	NonEssential	4	1539	-0.45872	1	3	3519	0.56226	0.959657
RVBD1075c:RVBD1075c	6	NonEssential	1	1540	-1.2395	1	2	1833	0.86784	0.497776
RVBD3720:RVBD3720	12	NonEssential	3	1541	-0.49605	1	1	3685	0.62759	1
RVBD1522c:mmpL12	27	NonEssential	5	1542	-0.58044	1	7	3455	0.54433	0.895049
RVBD3899c:RVBD3899c	6	NonEssential	1	1543	-0.54767	1	4	861	0.82186	0.117522
RVBD1762c:RVBD1762c	7	NonEssential	2	1544	-0.38772	1	2	2733	0.48382	0.741819
RVBD2395:RVBD2395	29	NonEssential	6	1545	-0.58801	1	12	2439	0.44698	0.397543
RVBD1261c:RVBD1261c	6	NonEssential	2	1546	-0.33123	1	0	3652	0	1
RVBD1936:RVBD1936	9	NonEssential	2	1547	-0.47484	1	3	2904	0.42706	0.77879
RVBD1998c:RVBD1998c	7	NonEssential	1	1548	-0.4861	1	2	2878	0.48498	0.77879
RVBD2791c:RVBD2791c	6	NonEssential	2	1549	-0.53486	1	1	3201	0.5621	0.859052
RVBD2680:RVBD2680	6	NonEssential	2	1550	-0.51114	1	0	3768	0	1
RVBD2707:RVBD2707	23	NonEssential	3	1551	-1.0269	1	13	562	0.79103	0.002403
RVBD0987:RVBD0987	24	NonEssential	5	1552	-0.43798	1	8	2297	0.47875	0.397615
RVBD3884c:eccA2	10	NonEssential	2	1553	-0.60499	1	2	3173	0.81166	0.873902
RVBD0730:RVBD0730	7	NonEssential	2	1554	-0.52587	1	1	3034	0.54149	0.829451
RVBD0985c:mscL	7	NonEssential	2	1555	-0.3949	1	3	1960	0.47598	0.523222
RVBD3742c:RVBD3742c	2	NonEssential	1	1556	-0.45503	1	1	2482	0.40136	0.684302
RVBD2684:arsA	14	NonEssential	3	1557	-0.43398	1	4	2984	0.45956	0.77918
RVBD1809:PPE33	7	NonEssential	1	1558	-0.88249	1	5	765	0.41282	0.080721
RVBD0769:RVBD0769	6	NonEssential	2	1559	-0.35174	1	2	1636	1.0806	0.432942
RVBD3073c:RVBD3073c	5	NonEssential	1	1560	-0.8985	1	0	3505	0	0.963654
RVBD3371:RVBD3371	15	NonEssential	4	1561	-0.57178	1	3	3430	0.52038	0.933559
RVBD2934:ppsD	35	NonEssential	6	1562	-0.56252	1	10	3549	0.54455	0.898536
RVBD1928c:RVBD1928c	12	NonEssential	1	1563	-1.3366	1	4	1612	0.81915	0.311836
RVBD0057:RVBD0057	6	Essential	1	1564	-0.62337	1	4	471	1.2713	0.007818
RVBD1919c:RVBD1919c	5	NonEssential	1	1565	-0.84843	1	1	3032	0.50927	0.807172
RVBD2595:vapB40	7	NonEssential	2	1566	-0.82134	1	3	1050	1.3938	0.189456
RVBD3347c:PPE55	58	NonEssential	13	1567	-0.57642	1	19	3436	0.52654	0.679539
RVBD0723:rplO	11	Essential	3	1568	-0.59107	1	3	3214	0.74006	0.871506
RVBD2765:RVBD2765	10	NonEssential	2	1569	-0.52557	1	2	3107	0.50607	0.848048
RVBD2892c:PPE45	6	NonEssential	2	1570	-0.4409	1	1	3288	0.95714	0.883641
RVBD0240:vapC24	9	NonEssential	1	1571	-1.0475	1	2	3369	0.4318	0.922053
RVBD0686:RVBD0686	6	NonEssential	1	1572	-0.58609	1	3	1699	0.78459	0.453934
RVBD3021c:RVBD3021c	3	NonEssential	1	1573	-0.54091	1	0	2996	0	0.811646
RVBD3258c:RVBD3258c	3	Essential	1	1574	-0.95398	1	1	2695	0.88132	0.724003
RVBD2154c:ftsW	133	Essential	18	1575	-0.45685	1	71	274	1.0499	1.3e-05
RVBD3328c:sigJ	5	NonEssential	1	1576	-1.1079	1	2	2060	0.7553	0.549527
RVBD3165c:RVBD3165c	7	NonEssential	2	1577	-0.6128	1	4	1183	0.41585	0.230732
RVBD0185:RVBD0185	6	NonEssential	1	1578	-1.0191	1	3	1729	0.47273	0.467811
RVBD0610c:RVBD0610c	7	NonEssential	1	1579	-0.55198	1	2	1665	0.83404	0.419165
RVBD1738:RVBD1738	2	NonEssential	1	1580	-0.32623	1	1	1406	0.71572	0.35219
RVBD0277Ac:RVBD0277Ac	2	NonEssential	1	1581	-0.34682	1	0	2712	0	0.766069
RVBD2920c:amt	17	NonEssential	3	1582	-0.47831	1	5	3086	0.44149	0.801071
RVBD3172c:RVBD3172c	9	NonEssential	2	1583	-0.62707	1	5	1425	0.52779	0.294337
RVBD0222:echA1	9	NonEssential	2	1584	-0.48813	1	1	2764	0.83705	0.743888
RVBD2608:PPE42	13	NonEssential	3	1585	-0.45681	1	3	2592	0.65331	0.665646
RVBD2261c:RVBD2261c	7	NonEssential	2	1586	-0.39169	1	3	2210	0.66785	0.593098
RVBD3304:RVBD3304	8	NonEssential	2	1587	-0.84057	1	2	3083	0.41722	0.837966
RVBD2537c:aroD	29	Essential	2	1588	-0.86482	1	17	355	1.0808	1.3e-05
RVBD3724B:cut5b	6	NonEssential	2	1589	-0.45433	1	3	827	0.92487	0.10393
RVBD2643:arsC	10	NonEssential	2	1590	-0.52384	1	4	1812	0.53406	0.419624
RVBD2247:accD6	75	Essential	3	1591	-1.3776	1	50	220	1.1608	1.3e-05
RVBD0403c:mmpS1	8	NonEssential	2	1592	-0.6546	1	2	2142	0.93911	0.561856
RVBD0159c:PE3	12	NonEssential	3	1593	-0.58953	1	3	2850	0.60625	0.74594
RVBD3062:ligB	17	NonEssential	4	1594	-0.62527	1	9	869	0.68078	0.044707
RVBD1260:RVBD1260	13	NonEssential	3	1595	-0.65657	1	2	2362	1.2298	0.569718
RVBD2773c:dapB	59	NonEssential	12	1596	-0.59643	1	15	3864	0.46023	1
RVBD1277:RVBD1277	11	NonEssential	2	1597	-0.84361	1	1	3592	0.9163	0.982736
RVBD1814:erg3	17	NonEssential	4	1598	-0.56934	1	4	3318	0.52199	0.890837
RVBD3201c:RVBD3201c	18	NonEssential	4	1599	-0.58003	1	9	1263	0.57884	0.121058
RVBD0281:RVBD0281	6	NonEssential	1	1600	-0.62995	1	3	971	0.86288	0.167473
RVBD2528c:mrr	6	NonEssential	1	1601	-0.58486	1	3	778	1.1634	0.09238
RVBD1918c:PPE35	20	NonEssential	5	1602	-0.45813	1	7	2776	0.64697	0.636906
RVBD2817c:RVBD2817c	11	NonEssential	1	1603	-0.73146	1	1	3770	0.62466	1
RVBD1296:thrB	98	Essential	19	1604	-0.65997	1	32	3480	0.69842	0.400408
RVBD3158:nuoN	38	NonEssential	6	1605	-0.77384	1	15	2466	0.6423	0.260875
RVBD0169:mce1A	13	NonEssential	3	1606	-0.58555	1	3	3356	0.39361	0.917137
RVBD1424c:RVBD1424c	12	NonEssential	2	1607	-0.72288	1	5	1660	0.7191	0.330634
RVBD1574:RVBD1574	8	NonEssential	2	1608	-0.6536	1	2	1780	1.2825	0.442868
RVBD1133c:metE	191	Essential	37	1609	-0.66078	1	66	3622	1.0118	0.531569
RVBD0853c:pdc	16	NonEssential	4	1610	-0.47445	1	5	2534	0.52971	0.586809
RVBD3759c:proX	13	NonEssential	2	1611	-0.63192	1	4	2959	0.41391	0.77569
RVBD1570:bioD	36	NonEssential	5	1612	-0.86741	1	11	3262	0.55714	0.724134
RVBD3837c:RVBD3837c	5	NonEssential	1	1613	-0.76516	1	1	2902	0.65411	0.777282
RVBD1725c:RVBD1725c	7	NonEssential	2	1614	-0.5978	1	0	3757	0	1
RVBD0465c:RVBD0465c	12	NonEssential	2	1615	-0.6335	1	4	2903	0.40852	0.764685
RVBD2636:RVBD2636	8	NonEssential	2	1616	-0.4027	1	2	3116	0.49266	0.848391
RVBD2449c:RVBD2449c	9	NonEssential	2	1617	-0.41781	1	2	3248	0.42778	0.884452
RVBD1567c:RVBD1567c	10	NonEssential	2	1618	-0.47511	1	4	1641	1.1036	0.349275
RVBD3200c:RVBD3200c	8	NonEssential	1	1619	-0.7693	1	5	828	0.61491	0.089745
RVBD3427c:RVBD3427c	14	NonEssential	3	1620	-0.51985	1	5	2065	0.54142	0.442226
RVBD0230c:php	9	NonEssential	2	1621	-0.76996	1	4	845	0.77678	0.085525
RVBD1061:RVBD1061	6	NonEssential	1	1622	-0.70236	1	3	955	0.98173	0.155764
RVBD2560:RVBD2560	6	NonEssential	1	1623	-0.64846	1	0	3653	0	1
RVBD0728c:serA2	6	NonEssential	1	1624	-0.67749	1	2	2650	0.78627	0.724003
RVBD3292:RVBD3292	13	NonEssential	1	1625	-0.87052	1	6	2057	0.50463	0.458314
RVBD2645:RVBD2645	6	NonEssential	1	1626	-1.0072	1	0	3599	0	0.980022
RVBD0063:RVBD0063	19	NonEssential	4	1627	-0.57513	1	7	2046	0.67423	0.359788
RVBD1671:RVBD1671	7	NonEssential	1	1628	-0.86975	1	2	2226	0.83808	0.596548
RVBD2845c:proS	139	Essential	24	1629	-0.68238	1	57	2627	1.0042	0.020447
RVBD1034c:RVBD1034c	5	NonEssential	1	1630	-0.70019	1	3	1116	0.61977	0.235222
RVBD1038c:esxJ	3	NonEssential	1	1631	-0.59893	1	1	1022	1.7085	0.213767
RVBD0608:vapB28	5	NonEssential	1	1632	-0.72213	1	1	3364	0.30174	0.908167
RVBD2075c:RVBD2075c	6	NonEssential	1	1633	-0.51795	1	2	2150	0.80281	0.58604
RVBD2760c:vapB42	5	NonEssential	1	1634	-0.67668	1	3	1523	0.74974	0.421278
RVBD1775:RVBD1775	7	NonEssential	2	1635	-0.46033	1	1	3440	0.60334	0.930013
RVBD3810:pirG	5	NonEssential	1	1636	-1.3699	1	0	3666	0	1
RVBD2642:RVBD2642	7	NonEssential	1	1637	-0.8116	1	5	650	0.49282	0.043708
RVBD0196:RVBD0196	5	NonEssential	1	1638	-0.79926	1	0	3523	0	0.970268
RVBD0778:cyp126	8	NonEssential	1	1639	-0.93713	1	3	2586	0.381	0.703269
RVBD6025:tRNA-Val23	6	NonEssential	1	1640	-1.4447	1	1	3134	1.1509	0.848048
RVBD1194c:RVBD1194c	11	NonEssential	2	1641	-1.3959	1	6	1239	0.45653	0.195543
RVBD0931c:pknD	8	NonEssential	1	1642	-0.77856	1	3	2364	0.36279	0.630321
RVBD3582c:ispD	84	Essential	15	1643	-0.69321	1	25	3686	0.73743	0.728249
RVBD3860:RVBD3860	9	NonEssential	2	1644	-0.59994	1	3	2637	0.5241	0.704259
RVBD0605:RVBD0605	7	NonEssential	2	1645	-0.52842	1	0	3829	0	1
RVBD2025c:RVBD2025c	6	NonEssential	1	1646	-0.72957	1	1	3401	0.45777	0.916619
RVBD1590:RVBD1590	14	NonEssential	3	1647	-0.48875	1	3	3075	0.51357	0.816644
RVBD2542:RVBD2542	7	NonEssential	1	1648	-0.67929	1	3	1377	1.0197	0.311836
RVBD1793:esxN	2	NonEssential	1	1649	-0.34414	1	1	1832	0.9683	0.475672
RVBD0397:RVBD0397	6	NonEssential	1	1650	-1.0079	1	3	926	1.3341	0.14229
RVBD0694:lldD1	11	NonEssential	2	1651	-0.71527	1	5	2101	0.58723	0.497021
RVBD0896:gltA2	150	Essential	3	1652	-1.5109	1	146	4	7.8704	1.3e-05
RVBD3368c:RVBD3368c	6	NonEssential	1	1653	-0.69434	1	3	731	1.1634	0.074196
RVBD3806c:ubiA	31	Essential	2	1654	-0.86483	1	10	3084	0.83608	0.666597
RVBD0302:RVBD0302	8	NonEssential	2	1655	-0.45331	1	1	3390	0.62253	0.929783
RVBD0799c:RVBD0799c	17	NonEssential	3	1656	-0.71435	1	5	2706	0.61299	0.67154
RVBD1195:PE13	4	NonEssential	1	1657	-0.72283	1	1	2912	0.57945	0.767394
RVBD3776:RVBD3776	12	NonEssential	3	1658	-0.68982	1	6	1733	0.49151	0.359788
RVBD3750c:RVBD3750c	9	NonEssential	1	1659	-0.86353	1	4	1818	0.46068	0.433428
RVBD3458c:rpsD	30	Essential	6	1660	-0.68955	1	11	2066	0.95543	0.212208
RVBD0229c:RVBD0229c	7	NonEssential	2	1661	-0.50194	1	2	2547	0.69161	0.695949
RVBD3446c:RVBD3446c	6	NonEssential	1	1662	-0.87646	1	2	1746	0.83636	0.469292
RVBD1735Ac:RVBD1735Ac	6	NonEssential	1	1663	-0.61629	1	0	3761	0	1
RVBD1965:yrbE3B	11	NonEssential	1	1664	-0.89101	1	7	710	0.51999	0.036763
RVBD3102c:ftsE	7	Essential	2	1665	-0.76332	1	0	3830	0	1
RVBD2128:RVBD2128	7	NonEssential	2	1666	-0.62933	1	4	1452	0.4678	0.336071
RVBD0071:RVBD0071	6	NonEssential	1	1667	-0.91175	1	3	1827	0.63196	0.497775
RVBD0976c:RVBD0976c	15	NonEssential	2	1668	-0.76321	1	7	1743	0.60142	0.318977
RVBD2509:RVBD2509	87	Essential	12	1669	-0.42441	1	32	3240	0.64475	0.223229
RVBD2578c:RVBD2578c	7	NonEssential	1	1670	-0.98138	1	3	1436	1.0743	0.330634
RVBD0282:eccA3	162	Essential	30	1671	-0.6378	1	77	699	1.0817	1.3e-05
RVBD2911:dacB2	5	NonEssential	1	1672	-0.57938	1	2	1967	0.65886	0.528412
RVBD3612c:RVBD3612c	7	NonEssential	2	1673	-0.60805	1	0	3667	0	0.99586
RVBD1259:udgB	8	NonEssential	1	1674	-0.63583	1	4	900	0.60988	0.113936
RVBD2134c:RVBD2134c	8	NonEssential	2	1675	-0.53219	1	2	2919	0.77487	0.786927
RVBD1373:RVBD1373	10	NonEssential	1	1676	-0.81114	1	7	574	0.53316	0.017312
RVBD1773c:RVBD1773c	6	NonEssential	1	1677	-0.73946	1	2	1982	0.52683	0.541527
RVBD2606c:snzP	7	NonEssential	1	1678	-0.77659	1	3	1073	0.68155	0.198338
RVBD1135A:RVBD1135A	4	NonEssential	1	1679	-0.50201	1	2	1615	0.81332	0.433895
RVBD0979A:rpmF	17	NonEssential	3	1680	-0.71611	1	5	2929	0.81731	0.742791
RVBD0902c:prrB	115	Essential	24	1681	-0.50989	1	30	3841	0.65966	0.875309
RVBD2001:RVBD2001	8	NonEssential	2	1682	-0.45202	1	2	2734	0.56798	0.747907
RVBD1892:RVBD1892	7	NonEssential	2	1683	-0.64183	1	1	3284	0.38563	0.895049
RVBD0606:RVBD0606	7	NonEssential	2	1684	-0.39721	1	1	2414	1.289	0.673603
RVBD0308:RVBD0308	8	NonEssential	1	1685	-0.74672	1	3	1795	0.5297	0.452408
RVBD3394c:RVBD3394c	7	NonEssential	2	1686	-0.74261	1	1	2389	1.0354	0.66043
RVBD0228:RVBD0228	155	Essential	24	1687	-0.5608	1	69	1210	0.73658	8.6e-05
RVBD1354c:RVBD1354c	11	NonEssential	2	1688	-0.49746	1	5	494	1.1026	0.005616
RVBD0900:RVBD0900	5	NonEssential	1	1689	-0.95966	1	4	604	0.72023	0.045727
RVBD3308:pmmB	15	NonEssential	3	1690	-0.61909	1	8	788	0.57022	0.039428
RVBD2583c:relA	15	NonEssential	3	1691	-0.30377	1	10	393	0.99792	0.000222
RVBD1025:RVBD1025	41	Essential	5	1692	-0.88043	1	22	311	0.91281	1.3e-05
RVBD2962c:RVBD2962c	18	NonEssential	3	1693	-0.64947	1	9	1296	0.66536	0.12555
RVBD2226:RVBD2226	8	NonEssential	2	1694	-0.5434	1	5	821	0.94316	0.089104
RVBD2607:pdxH	7	NonEssential	1	1695	-0.70307	1	1	2808	0.71716	0.763491
RVBD0967:csoR	5	NonEssential	1	1696	-0.71481	1	0	3442	0	0.934631
RVBD2610c:pimA	111	Essential	14	1697	-0.73712	1	53	1006	0.93468	1.3e-05
RVBD0077c:RVBD0077c	8	NonEssential	1	1698	-0.63362	1	5	921	0.41457	0.123287
RVBD3658c:RVBD3658c	7	NonEssential	2	1699	-0.45537	1	3	2430	0.47006	0.67648
RVBD2908c:RVBD2908c	5	NonEssential	1	1700	-0.8187	1	1	2763	0.66746	0.759344
RVBD2306B:RVBD2306B	1	NonEssential	0	1701	0	1	0	2375	0	0.728847
RVBD0616c:RVBD0616c	7	NonEssential	2	1702	-0.38365	1	2	2572	0.64257	0.69982
RVBD3336c:trpS	80	Essential	16	1703	-0.57458	1	40	551	1.1104	1.3e-05
RVBD0342:iniA	13	NonEssential	2	1704	-0.56312	1	4	2829	0.41183	0.741092
RVBD2384:mbtA	9	NonEssential	1	1705	-1.0248	1	6	841	0.68062	0.084848
RVBD0933:pstB	10	NonEssential	2	1706	-0.63645	1	2	3528	0.38912	0.967533
RVBD0908:ctpE	14	NonEssential	3	1707	-0.38558	1	5	1713	0.7669	0.322591
RVBD1922:RVBD1922	7	NonEssential	2	1708	-0.75261	1	2	2664	0.45233	0.724003
RVBD0788:purQ	80	Essential	17	1709	-0.47789	1	40	734	1.0492	1.3e-05
RVBD3127:RVBD3127	12	NonEssential	3	1710	-0.35853	1	5	1872	0.57878	0.417487
RVBD1861:RVBD1861	6	NonEssential	1	1711	-0.81416	1	1	3432	0.6913	0.925493
RVBD2430c:PPE41	7	NonEssential	1	1712	-0.52702	1	3	1602	0.71954	0.398201
RVBD0711:atsA	21	NonEssential	3	1713	-0.52598	1	6	3024	0.71099	0.741092
RVBD1760:RVBD1760	18	NonEssential	3	1714	-0.57519	1	5	1858	0.86484	0.318977
RVBD0377:RVBD0377	13	NonEssential	3	1715	-0.43066	1	6	1570	0.6239	0.289244
RVBD0083:RVBD0083	12	NonEssential	3	1716	-0.4612	1	7	549	1.029	0.009844
RVBD0912:RVBD0912	7	NonEssential	2	1717	-0.43683	1	2	3044	0.40737	0.83201
RVBD1314c:RVBD1314c	5	NonEssential	1	1718	-0.61515	1	0	3771	0	1
RVBD1175c:fadH	15	NonEssential	3	1719	-0.52706	1	4	3209	0.40572	0.853702
RVBD0840c:pip	7	NonEssential	1	1720	-0.69862	1	2	1160	1.0206	0.221582
RVBD2924c:fpg	6	NonEssential	1	1721	-0.58909	1	0	3742	0	1
RVBD3738c:PPE66	7	NonEssential	1	1722	-0.57341	1	2	2975	0.42285	0.811646
RVBD1664:pks9	18	NonEssential	4	1723	-0.50781	1	7	2640	0.44887	0.602529
RVBD1002c:RVBD1002c	194	NonEssential	34	1724	-0.70255	1	86	742	0.7609	1.3e-05
RVBD1159:pimE	13	NonEssential	1	1725	-1.2289	1	8	649	1.1134	0.022684
RVBD1417:RVBD1417	7	NonEssential	2	1726	-0.37799	1	2	2574	0.60718	0.69982
RVBD3224A:RVBD3224A	2	NonEssential	0	1727	0	1	1	1405	0.81556	0.35219
RVBD0287:esxG	25	Essential	5	1728	-0.62785	1	13	877	0.81639	0.021234
RVBD1566c:RVBD1566c	14	NonEssential	3	1729	-0.81621	1	2	2818	0.81923	0.733114
RVBD0356c:RVBD0356c	5	NonEssential	1	1730	-0.89984	1	2	1841	0.48676	0.497776
RVBD0104:RVBD0104	25	NonEssential	5	1731	-0.75445	1	6	2773	0.81596	0.570658
RVBD3812:PE-PGRS62	19	NonEssential	4	1732	-0.61636	1	7	1822	0.69391	0.295346
RVBD1807:PPE31	8	NonEssential	2	1733	-0.57865	1	6	616	0.47502	0.03259
RVBD0992c:RVBD0992c	6	NonEssential	1	1734	-0.65566	1	2	1653	0.76753	0.433922
RVBD1702c:RVBD1702c	118	NonEssential	23	1735	-0.52731	1	37	3654	0.48789	0.555842
RVBD3428c:RVBD3428c	10	NonEssential	2	1736	-0.71095	1	3	2086	0.68943	0.512757
RVBD0890c:RVBD0890c	22	NonEssential	2	1737	-0.8573	1	10	1628	0.61008	0.173844
RVBD1955:higB	10	NonEssential	1	1738	-0.6389	1	3	1394	0.97384	0.264781
RVBD0741:RVBD0741	7	NonEssential	2	1739	-0.64116	1	2	2328	0.75575	0.643113
RVBD0857:RVBD0857	4	NonEssential	1	1740	-0.61495	1	1	1215	1.8025	0.308167
RVBD1674c:RVBD1674c	6	NonEssential	1	1741	-1.0862	1	1	1925	1.1468	0.521884
RVBD3666B:RVBD3666B	2	NonEssential	0	1742	0	1	1	879	1.6564	0.199242
RVBD1582c:RVBD1582c	8	NonEssential	2	1743	-0.38569	1	2	1202	1.2886	0.229436
RVBD0512:hemB	76	Essential	13	1744	-0.53831	1	40	485	0.97602	1.3e-05
RVBD1543:RVBD1543	7	NonEssential	2	1745	-0.35727	1	2	2998	0.51011	0.816061
RVBD6043:tRNA-Ser41	4	Essential	1	1746	-1.099	1	2	1611	0.95844	0.433895
RVBD2803:RVBD2803	7	NonEssential	2	1747	-0.37369	1	3	2408	0.37491	0.670703
RVBD1200:RVBD1200	18	NonEssential	3	1748	-0.6994	1	8	1830	0.54152	0.311836
RVBD0450c:mmpL4	38	NonEssential	5	1749	-0.54939	1	26	299	0.91275	1.3e-05
RVBD2101:helZ	20	NonEssential	4	1750	-0.66215	1	8	751	1.0836	0.017478
RVBD0535:pnp	12	NonEssential	1	1751	-0.72051	1	7	815	0.63323	0.057127
RVBD2753c:dapA	79	Essential	7	1752	-0.57181	1	41	692	0.9142	1.3e-05
RVBD2383c:mbtB	28	NonEssential	5	1753	-0.5883	1	10	1847	0.70577	0.178678
RVBD2500c:fadE19	9	NonEssential	1	1754	-0.90771	1	7	430	0.51629	0.002301
RVBD0173:lprK	8	NonEssential	1	1755	-1.1043	1	2	3022	0.55532	0.819649
RVBD2023c:RVBD2023c	7	NonEssential	1	1756	-0.72284	1	1	3167	0.64016	0.875052
RVBD0235c:RVBD0235c	23	NonEssential	5	1757	-0.45554	1	8	1565	0.75499	0.155514
RVBD1080c:greA	5	NonEssential	1	1758	-0.89622	1	0	3424	0	0.929585
RVBD3634c:galE1	40	Essential	6	1759	-0.86216	1	21	796	0.72456	0.002809
RVBD2577:RVBD2577	7	NonEssential	2	1760	-0.55816	1	3	1023	0.80504	0.164708
RVBD2475c:RVBD2475c	7	NonEssential	2	1761	-0.48791	1	2	2423	0.64103	0.674871
RVBD1598c:RVBD1598c	5	NonEssential	1	1762	-0.99251	1	3	931	0.64932	0.158325
RVBD2022c:RVBD2022c	9	NonEssential	2	1763	-0.51492	1	2	3340	0.42196	0.916619
RVBD1468c:PE-PGRS29	12	NonEssential	3	1764	-0.37891	1	3	3078	0.63409	0.829451
RVBD2547:RVBD2547	4	NonEssential	1	1765	-0.4823	1	3	1062	0.57083	0.247815
RVBD0217c:lipW	7	NonEssential	1	1766	-0.90915	1	1	2928	0.52651	0.793506
RVBD1867:RVBD1867	6	NonEssential	1	1767	-1.0166	1	2	2626	0.55393	0.719914
RVBD3678A:RVBD3678A	5	NonEssential	1	1768	-0.65221	1	2	1626	0.85078	0.457606
RVBD3282:RVBD3282	5	NonEssential	1	1769	-0.83314	1	2	1730	0.88521	0.476118
RVBD0537c:RVBD0537c	10	NonEssential	2	1770	-0.48984	1	1	3800	0.35315	1
RVBD3834c:serS	68	Essential	13	1771	-0.75182	1	23	3295	0.88057	0.466838
RVBD1245c:RVBD1245c	7	NonEssential	2	1772	-0.54202	1	3	1145	0.56411	0.217955
RVBD0831c:RVBD0831c	10	NonEssential	2	1773	-0.48116	1	2	1402	1.7047	0.268481
RVBD0670:end	7	NonEssential	1	1774	-0.6368	1	5	658	0.70564	0.044434
RVBD2231Ac:RVBD2231Ac	6	NonEssential	1	1775	-1.0325	1	3	978	0.912	0.168956
RVBD3681c:whiB4	4	NonEssential	1	1776	-0.47833	1	1	3168	0.33136	0.848048
RVBD3159c:PPE53	16	NonEssential	2	1777	-0.57311	1	6	2726	0.38388	0.681704
RVBD2985:mutT1	6	NonEssential	1	1778	-0.61992	1	4	1007	0.59828	0.184886
RVBD2029c:pfkB	13	NonEssential	3	1779	-0.45967	1	3	2371	0.69369	0.58444
RVBD2059:RVBD2059	15	NonEssential	3	1780	-0.57315	1	4	3112	0.51526	0.82801
RVBD2395B:RVBD2395B	4	NonEssential	1	1781	-0.64109	1	1	870	3.0881	0.144715
RVBD2970c:lipN	7	NonEssential	2	1782	-0.40526	1	0	3760	0	1
RVBD2297:RVBD2297	5	NonEssential	1	1783	-1.1633	1	1	2429	1.1171	0.679687
RVBD1088:PE9	4	NonEssential	1	1784	-0.51473	1	2	1966	0.39753	0.539318
RVBD3228:RVBD3228	7	NonEssential	1	1785	-0.79159	1	4	550	0.99274	0.02152
RVBD3580c:cysS1	98	Essential	13	1786	-0.7697	1	63	180	1.05	1.3e-05
RVBD1751:RVBD1751	15	NonEssential	2	1787	-0.75219	1	8	973	0.63266	0.078465
RVBD3294c:RVBD3294c	14	NonEssential	3	1788	-0.5845	1	3	2359	0.9375	0.550006
RVBD0581:RVBD0581	2	NonEssential	0	1789	0	1	0	2716	0	0.767411
RVBD0600c:RVBD0600c	7	NonEssential	2	1790	-0.42216	1	3	2067	0.44326	0.54207
RVBD1718:RVBD1718	7	NonEssential	2	1791	-0.33574	1	2	767	3.128	0.080721
RVBD1719:RVBD1719	8	NonEssential	2	1792	-0.40806	1	4	1856	0.51695	0.493689
RVBD0616A:RVBD0616A	2	NonEssential	0	1793	0	1	0	2813	0	0.795429
RVBD1528c:papA4	8	NonEssential	2	1794	-0.45944	1	1	3670	0.29087	0.993711
RVBD0099:fadD10	18	NonEssential	3	1795	-0.62119	1	5	3053	0.47176	0.77918
RVBD0501:galE2	12	NonEssential	3	1796	-0.44177	1	0	3877	0	1
RVBD2366c:RVBD2366c	7	NonEssential	1	1797	-0.84092	1	5	529	0.84969	0.018862
RVBD2712c:RVBD2712c	9	NonEssential	1	1798	-0.82736	1	7	497	0.52944	0.008167
RVBD3166c:RVBD3166c	12	NonEssential	2	1799	-0.69556	1	5	1173	0.65571	0.166171
RVBD1835c:RVBD1835c	12	NonEssential	3	1800	-0.31273	1	3	2684	0.63256	0.703684
RVBD3318:sdhA	7	NonEssential	1	1801	-0.74525	1	6	243	0.84395	1.3e-05
RVBD3439c:RVBD3439c	7	NonEssential	2	1802	-0.39436	1	2	2446	0.62822	0.679539
RVBD2269c:RVBD2269c	5	NonEssential	1	1803	-0.73434	1	1	1999	1.1323	0.53693
RVBD2761c:hsdS	9	NonEssential	2	1804	-1.367	1	2	3425	0.38885	0.940012
RVBD2802c:RVBD2802c	7	NonEssential	1	1805	-0.55305	1	4	1154	0.68613	0.220221
RVBD3701c:RVBD3701c	10	NonEssential	2	1806	-0.42368	1	4	1260	0.8174	0.223091
RVBD2719c:RVBD2719c	2	NonEssential	0	1807	0	1	0	2771	0	0.779224
RVBD2525c:RVBD2525c	7	NonEssential	1	1808	-0.59582	1	2	1656	1.2251	0.409905
RVBD3564:fadE33	7	NonEssential	2	1809	-0.44662	1	2	2539	0.56706	0.692347
RVBD2877c:RVBD2877c	6	NonEssential	1	1810	-0.84159	1	3	1211	0.65362	0.264201
RVBD1430:PE16	22	NonEssential	5	1811	-0.45958	1	7	1226	0.99684	0.085001
RVBD1876:bfrA	6	NonEssential	1	1812	-0.49255	1	1	1869	1.2727	0.501286
RVBD2850c:RVBD2850c	8	NonEssential	2	1813	-0.43367	1	2	2510	0.49391	0.681051
RVBD1264:RVBD1264	7	NonEssential	1	1814	-0.92685	1	3	2424	0.56378	0.674871
RVBD1949c:RVBD1949c	9	NonEssential	2	1815	-0.54497	1	3	2937	0.47273	0.795429
RVBD1455:RVBD1455	8	NonEssential	2	1816	-0.36325	1	2	2635	0.90694	0.71449
RVBD2856B:RVBD2856B	5	NonEssential	1	1817	-0.68709	1	2	2591	0.52744	0.725963
RVBD6029:tRNA-Gly27	18	NonEssential	4	1818	-0.40484	1	7	2269	0.58451	0.461693
RVBD0564c:gpdA1	8	NonEssential	2	1819	-0.68075	1	2	2383	0.90611	0.638062
RVBD3051c:nrdE	125	Essential	20	1820	-0.71042	1	50	2100	0.95153	0.003174
RVBD1964:yrbE3A	8	NonEssential	2	1821	-0.34306	1	1	3054	0.78381	0.829451
RVBD1872c:lldD2	8	NonEssential	2	1822	-0.46686	1	3	1870	0.6737	0.495057
RVBD1511:gmdA	8	NonEssential	2	1823	-0.39693	1	2	3061	0.54982	0.832931
RVBD1753c:PPE24	32	NonEssential	3	1824	-0.53583	1	9	3117	0.59956	0.672475
RVBD2615c:PE-PGRS45	5	NonEssential	1	1825	-0.56185	1	0	3465	0	0.945848
RVBD0427c:xthA	8	NonEssential	1	1826	-0.75516	1	3	1369	0.70072	0.281283
RVBD1513:RVBD1513	16	NonEssential	2	1827	-0.69454	1	8	1151	0.60186	0.113239
RVBD1472:echA12	9	NonEssential	2	1828	-0.43744	1	4	1723	0.64248	0.38998
RVBD3144c:PPE52	7	NonEssential	1	1829	-0.75165	1	4	1046	0.5859	0.17929
RVBD2463:lipP	6	NonEssential	1	1830	-0.45685	1	2	2006	0.73631	0.544495
RVBD1289:RVBD1289	8	NonEssential	2	1831	-0.44131	1	1	3470	0.44473	0.941545
RVBD1722:RVBD1722	13	NonEssential	2	1832	-1.1333	1	4	2822	0.58301	0.740909
RVBD2077c:RVBD2077c	10	NonEssential	2	1833	-0.52555	1	4	2550	0.43475	0.682212
RVBD2129c:RVBD2129c	6	NonEssential	1	1834	-0.79701	1	0	3591	0	0.97888
RVBD3299c:atsB	27	NonEssential	6	1835	-0.40863	1	5	3580	0.4414	0.936564
RVBD3049c:RVBD3049c	20	NonEssential	3	1836	-0.67064	1	9	1197	0.73695	0.092791
RVBD0242c:fabG4	8	NonEssential	1	1837	-0.99514	1	5	561	1.1023	0.021192
RVBD0936:pstA2	10	NonEssential	2	1838	-0.68591	1	4	1664	1.0841	0.35794
RVBD1322A:RVBD1322A	11	NonEssential	2	1839	-0.80581	1	5	1155	1.1061	0.16631
RVBD3857c:RVBD3857c	32	NonEssential	7	1840	-0.47196	1	9	3521	0.395	0.901382
RVBD3485c:RVBD3485c	11	NonEssential	2	1841	-0.57668	1	5	1882	0.46294	0.418224
RVBD0576:RVBD0576	13	NonEssential	3	1842	-0.44657	1	2	3607	0.42269	0.98976
RVBD2320c:rocE	19	NonEssential	4	1843	-0.57504	1	8	1419	0.77881	0.149018
RVBD2425c:RVBD2425c	12	NonEssential	2	1844	-0.57657	1	7	1008	0.54585	0.108725
RVBD1144:RVBD1144	6	NonEssential	1	1845	-0.62449	1	1	2821	0.56704	0.770554
RVBD2410c:RVBD2410c	13	NonEssential	2	1846	-0.5792	1	5	2381	0.58357	0.58604
RVBD3854c:ethA	12	NonEssential	2	1847	-0.68454	1	5	1977	0.57524	0.435914
RVBD1769:RVBD1769	6	NonEssential	1	1848	-0.64014	1	1	2159	1.1638	0.58604
RVBD2623:TB31.7	5	NonEssential	1	1849	-0.64112	1	3	937	1.0391	0.161473
RVBD1519:RVBD1519	4	NonEssential	1	1850	-0.59147	1	2	1379	1.2912	0.360681
RVBD0178:RVBD0178	5	NonEssential	1	1851	-0.88814	1	0	3658	0	1
RVBD1920:RVBD1920	5	NonEssential	1	1852	-0.44445	1	2	1547	0.96147	0.432043
RVBD0566c:RVBD0566c	4	NonEssential	1	1853	-0.38459	1	2	896	0.84609	0.151758
RVBD2291:sseB	8	NonEssential	1	1854	-0.93562	1	6	487	0.6408	0.008713
RVBD1376:RVBD1376	11	NonEssential	1	1855	-1.1643	1	4	1522	0.87313	0.295053
RVBD3111:moaC1	6	NonEssential	1	1856	-0.99021	1	2	2884	0.35691	0.788168
RVBD1944c:RVBD1944c	6	NonEssential	1	1857	-0.5785	1	3	1595	0.44328	0.421298
RVBD3093c:RVBD3093c	8	NonEssential	2	1858	-0.38813	1	3	2026	0.44984	0.531499
RVBD0628c:RVBD0628c	10	NonEssential	2	1859	-0.57523	1	5	1531	0.57295	0.311836
RVBD1632c:RVBD1632c	5	NonEssential	1	1860	-0.46921	1	0	3634	0	1
RVBD3498c:mce4B	11	NonEssential	2	1861	-0.69373	1	5	1650	0.45901	0.332698
RVBD1530:adh	5	NonEssential	1	1862	-0.47406	1	2	1080	1.3786	0.212208
RVBD2693c:RVBD2693c	7	NonEssential	1	1863	-0.54357	1	3	1218	0.86609	0.247658
RVBD2614A:RVBD2614A	3	NonEssential	1	1864	-0.40407	1	2	889	0.68311	0.155764
RVBD1811:mgtC	5	NonEssential	1	1865	-0.67401	1	1	3306	0.48157	0.892267
RVBD1863c:RVBD1863c	5	NonEssential	1	1866	-0.5503	1	1	2852	0.60825	0.768049
RVBD2901c:RVBD2901c	2	NonEssential	0	1867	0	1	1	2415	0.42958	0.66214
RVBD3342:RVBD3342	5	NonEssential	1	1868	-1.2177	1	2	2601	0.44591	0.728696
RVBD2469c:RVBD2469c	8	NonEssential	2	1869	-0.36154	1	2	2525	0.65039	0.682212
RVBD2158c:murE	99	Essential	20	1870	-0.60158	1	40	2750	0.6086	0.03605
RVBD0901:RVBD0901	5	NonEssential	1	1871	-0.76816	1	1	3409	0.44491	0.92514
RVBD3709c:ask	74	Essential	11	1872	-0.76343	1	34	1482	1.0369	0.003359
RVBD0634c:RVBD0634c	11	NonEssential	2	1873	-0.62247	1	5	2043	0.40433	0.480655
RVBD0734:mapA	7	NonEssential	1	1874	-0.67787	1	2	2817	0.60277	0.764267
RVBD0982:mprB	141	Essential	12	1875	-0.69205	1	98	41	1.8181	1.3e-05
RVBD1969:mce3D	8	NonEssential	2	1876	-0.42452	1	3	677	1.0729	0.047508
RVBD2890c:rpsB	41	Essential	6	1877	-0.72678	1	15	3062	0.81681	0.550843
RVBD3764c:tcrY	8	Essential	2	1878	-0.5946	1	3	1557	0.62171	0.349447
RVBD2307c:RVBD2307c	5	NonEssential	1	1879	-0.67155	1	3	1127	0.63168	0.23743
RVBD0970:RVBD0970	10	NonEssential	2	1880	-0.70272	1	3	1951	0.97821	0.462508
RVBD1071c:echA9	10	NonEssential	2	1881	-0.65412	1	2	3057	0.5838	0.823088
RVBD0761c:adhB	7	NonEssential	1	1882	-0.44707	1	5	816	0.47194	0.099803
RVBD3702c:RVBD3702c	8	NonEssential	2	1883	-0.34168	1	3	2061	0.57411	0.538869
RVBD0496:RVBD0496	7	NonEssential	1	1884	-0.60472	1	1	3481	0.45361	0.93569
RVBD0170:mce1B	10	NonEssential	2	1885	-0.54994	1	2	3520	0.38363	0.96624
RVBD3581c:ispF	42	Essential	7	1886	-0.54674	1	27	209	1.0705	1.3e-05
RVBD1765A:RVBD1765A	8	NonEssential	2	1887	-0.38726	1	1	3689	0.34636	0.996251
RVBD2816c:RVBD2816c	8	NonEssential	1	1888	-0.46622	1	3	2113	0.47465	0.556636
RVBD0263c:RVBD0263c	7	NonEssential	1	1889	-0.56829	1	3	2097	0.4577	0.554257
RVBD0991c:RVBD0991c	9	NonEssential	1	1890	-0.70054	1	5	1421	0.5683	0.294267
RVBD0530Ac:RVBD0530Ac	5	NonEssential	1	1891	-0.5479	1	2	1322	1.166	0.323869
RVBD2092c:helY	17	NonEssential	3	1892	-0.57626	1	4	2355	0.87218	0.506909
RVBD1138c:RVBD1138c	6	NonEssential	1	1893	-0.74896	1	2	2304	0.46621	0.623998
RVBD0186Ac:RVBD0186Ac	4	NonEssential	1	1894	-0.47195	1	1	2564	0.74985	0.687876
RVBD2484c:RVBD2484c	13	NonEssential	1	1895	-0.70506	1	7	781	0.8366	0.045326
RVBD0988:RVBD0988	13	NonEssential	3	1896	-0.4265	1	5	2048	0.56172	0.456544
RVBD1290A:RVBD1290A	5	NonEssential	1	1897	-0.61441	1	3	836	0.98078	0.125962
RVBD2657c:RVBD2657c	6	NonEssential	1	1898	-0.6094	1	2	2797	0.55611	0.767411
RVBD3018c:PPE46	14	NonEssential	2	1899	-0.56704	1	5	2864	0.42102	0.743196
RVBD2504c:scoA	8	NonEssential	2	1900	-0.43981	1	2	1757	0.81661	0.429139
RVBD1046c:RVBD1046c	9	NonEssential	1	1901	-0.84276	1	3	2546	0.43029	0.679687
RVBD0969:ctpV	13	NonEssential	1	1902	-0.82645	1	5	2239	0.61646	0.521173
RVBD1882c:RVBD1882c	9	NonEssential	2	1903	-0.45894	1	3	2876	0.35896	0.767451
RVBD3088:tgs4	5	NonEssential	1	1904	-0.46886	1	1	3307	0.50567	0.892267
RVBD3362c:RVBD3362c	8	NonEssential	1	1905	-0.56241	1	4	1232	0.79892	0.238596
RVBD2180c:RVBD2180c	7	NonEssential	1	1906	-0.71415	1	2	2697	0.48153	0.728696
RVBD2941:fadD28	13	NonEssential	3	1907	-0.44251	1	7	1052	0.75251	0.114694
RVBD0925c:RVBD0925c	6	NonEssential	1	1908	-0.65988	1	2	2653	0.45138	0.724003
RVBD1404:RVBD1404	5	NonEssential	1	1909	-0.63115	1	2	1455	1.4352	0.39059
RVBD0304c:PPE5	45	NonEssential	9	1910	-0.48466	1	19	1777	0.59963	0.064601
RVBD0561c:RVBD0561c	13	NonEssential	2	1911	-0.74019	1	5	2450	0.4569	0.603101
RVBD2750:RVBD2750	8	NonEssential	2	1912	-0.42919	1	4	1144	0.55972	0.220967
RVBD2756c:hsdM	8	NonEssential	1	1913	-2.067	1	3	2296	0.40866	0.61322
RVBD1771:RVBD1771	18	NonEssential	4	1914	-0.50345	1	7	2238	0.5667	0.443337
RVBD2294:RVBD2294	15	NonEssential	3	1915	-0.56555	1	5	1786	0.80398	0.326779
RVBD1808:PPE32	6	NonEssential	1	1916	-0.51831	1	1	3093	0.64821	0.842376
RVBD2487c:PE-PGRS42	7	NonEssential	1	1917	-0.6987	1	1	3156	0.62258	0.872967
RVBD2961:RVBD2961	5	NonEssential	1	1918	-0.42383	1	2	1930	0.60758	0.521116
RVBD1781c:malQ	11	NonEssential	2	1919	-0.62657	1	5	2131	0.33349	0.507069
RVBD3276c:purK	78	Essential	12	1920	-0.85276	1	24	3756	0.82859	0.828629
RVBD0800:pepC	12	NonEssential	2	1921	-0.7336	1	5	1422	0.76025	0.243227
RVBD1202:dapE	105	Essential	16	1922	-0.67511	1	60	240	1.0975	1.3e-05
RVBD0307c:RVBD0307c	5	NonEssential	1	1923	-0.71724	1	2	1566	1.1171	0.433922
RVBD1448c:tal	6	NonEssential	1	1924	-0.57142	1	4	1033	0.3399	0.199094
RVBD0477:RVBD0477	6	NonEssential	1	1925	-0.70811	1	2	2804	0.43319	0.767451
RVBD0108c:RVBD0108c	5	NonEssential	1	1926	-0.49141	1	1	3287	0.35797	0.884452
rnpB:rnpB	21	Essential	3	1927	-0.64231	1	14	309	1.1308	1.3e-05
RVBD2764c:thyA	87	Essential	14	1928	-0.73406	1	40	888	1.0608	3.8e-05
RVBD1067c:PE-PGRS19	6	NonEssential	1	1929	-0.57042	1	2	1476	1.0044	0.35665
RVBD2380c:mbtE	40	NonEssential	4	1930	-0.91766	1	17	1737	0.83043	0.074196
RVBD1114:vapC32	7	NonEssential	1	1931	-0.62805	1	4	745	0.72493	0.074946
RVBD2857c:RVBD2857c	5	NonEssential	1	1932	-0.57165	1	3	1082	0.91815	0.212208
RVBD2314c:RVBD2314c	14	NonEssential	3	1933	-0.47319	1	2	2612	1.1162	0.659524
RVBD0604:lpqO	12	NonEssential	2	1934	-0.59358	1	3	2725	0.5353	0.719914
RVBD0135c:RVBD0135c	5	NonEssential	1	1935	-0.5601	1	3	1191	0.86056	0.267477
RVBD2303c:RVBD2303c	14	NonEssential	3	1936	-0.54819	1	3	2233	0.63327	0.500932
RVBD2023A:RVBD2023A	3	NonEssential	1	1937	-0.35738	1	1	2704	0.26828	0.724134
RVBD0482:murB	67	Essential	12	1938	-0.51905	1	35	712	1.0499	8.6e-05
RVBD2317:uspB	11	NonEssential	2	1939	-0.61837	1	6	1089	0.56403	0.148313
RVBD0448c:RVBD0448c	8	NonEssential	2	1940	-0.42404	1	3	1529	0.73107	0.341244
RVBD2951c:RVBD2951c	9	NonEssential	2	1941	-0.4896	1	4	1963	0.49722	0.490639
RVBD2900c:fdhF	15	NonEssential	3	1942	-0.52154	1	3	2892	0.54073	0.739103
RVBD2853:PE-PGRS48	8	NonEssential	2	1943	-0.36958	1	4	1920	0.45376	0.503497
RVBD0873:fadE10	13	NonEssential	3	1944	-0.38379	1	4	2158	0.59264	0.487002
RVBD1853:ureD	6	NonEssential	1	1945	-0.56363	1	2	1326	0.77977	0.294337
RVBD0557:mgtA	8	NonEssential	2	1946	-0.31834	1	2	3247	0.36314	0.885811
RVBD2016:RVBD2016	8	NonEssential	1	1947	-0.78692	1	3	1956	0.50986	0.513733
RVBD3523:ltp3	11	NonEssential	2	1948	-0.52583	1	4	1410	0.87159	0.268874
RVBD3404c:RVBD3404c	14	NonEssential	3	1949	-0.40646	1	4	3130	0.49168	0.829966
RVBD2466c:RVBD2466c	9	NonEssential	2	1950	-0.51501	1	2	1785	0.8734	0.421278
RVBD2309A:RVBD2309A	6	NonEssential	1	1951	-1.0496	1	3	1971	0.43447	0.537697
RVBD2800:RVBD2800	17	NonEssential	3	1952	-0.57689	1	6	2774	0.58848	0.684716
RVBD3481c:RVBD3481c	6	NonEssential	1	1953	-0.56965	1	3	1418	0.7238	0.332568
RVBD0300:RVBD0300	4	NonEssential	1	1954	-0.56812	1	1	2918	0.49594	0.767451
RVBD1832:gcvB	249	Essential	46	1955	-0.68278	1	92	3329	0.80336	0.194154
RVBD0587:yrbE2A	6	NonEssential	1	1956	-0.5275	1	3	1042	0.60797	0.201838
RVBD1507c:RVBD1507c	6	NonEssential	1	1957	-0.72666	1	3	916	1.0275	0.138196
RVBD1450c:PE-PGRS27	12	NonEssential	2	1958	-0.45836	1	6	1054	0.6904	0.126506
RVBD2745c:clgR	26	NonEssential	5	1959	-0.61719	1	11	2154	0.525	0.278182
RVBD3213c:RVBD3213c	9	NonEssential	2	1960	-0.39683	1	6	609	0.58688	0.026737
RVBD0881:RVBD0881	8	NonEssential	2	1961	-0.43713	1	5	1117	0.79744	0.2049
RVBD0261c:narK3	20	NonEssential	4	1962	-0.43309	1	6	2456	0.66082	0.511588
RVBD2417c:RVBD2417c	5	NonEssential	1	1963	-0.60786	1	3	1552	0.45533	0.433384
RVBD1871c:RVBD1871c	5	NonEssential	1	1964	-0.61064	1	3	855	0.81751	0.12927
RVBD3829c:RVBD3829c	10	NonEssential	2	1965	-0.57474	1	1	3510	0.56974	0.961507
RVBD2566:RVBD2566	21	NonEssential	4	1966	-0.58793	1	4	2992	0.85463	0.730431
RVBD2713:sthA	19	NonEssential	4	1967	-0.43489	1	7	2141	0.72353	0.387964
RVBD3388:PE-PGRS52	4	NonEssential	1	1968	-0.87533	1	1	2809	0.81954	0.743276
RVBD0043c:RVBD0043c	15	NonEssential	3	1969	-0.4406	1	5	2749	0.50284	0.698357
RVBD1583c:RVBD1583c	5	NonEssential	1	1970	-0.46292	1	1	2330	0.86666	0.637698
RVBD1905c:aao	6	NonEssential	1	1971	-0.52656	1	3	1468	0.77855	0.35326
RVBD2305:RVBD2305	9	NonEssential	2	1972	-0.36657	1	3	2382	0.53223	0.630252
RVBD1677:dsbF	6	NonEssential	1	1973	-0.67793	1	3	1734	0.64051	0.468032
RVBD3437:RVBD3437	6	NonEssential	1	1974	-0.48456	1	2	1892	0.6886	0.507307
RVBD0166:fadD5	16	NonEssential	2	1975	-0.6498	1	5	2290	0.60999	0.497227
RVBD1717:RVBD1717	5	NonEssential	1	1976	-0.37135	1	2	1243	1.2333	0.297883
RVBD1698:mctB	9	NonEssential	1	1977	-1.1942	1	6	717	0.77082	0.047089
RVBD0866:moaE2	6	NonEssential	1	1978	-0.58344	1	1	3250	0.40587	0.873184
RVBD2821c:RVBD2821c	9	NonEssential	1	1979	-0.51366	1	6	809	0.53942	0.075865
RVBD1485:hemZ	71	Essential	12	1980	-0.66109	1	30	2288	0.50165	0.037326
RVBD3730c:RVBD3730c	8	NonEssential	2	1981	-0.42287	1	2	1659	1.0523	0.397543
RVBD2876:RVBD2876	6	NonEssential	1	1982	-0.59407	1	2	2642	0.55958	0.723904
RVBD2763c:dfrA	31	Essential	6	1983	-0.6235	1	10	2495	0.85768	0.390288
RVBD2334:cysK1	10	NonEssential	1	1984	-0.98954	1	2	3343	0.56915	0.916619
RVBD1979c:RVBD1979c	24	NonEssential	4	1985	-0.60737	1	4	3736	0.59588	1
RVBD3312A:RVBD3312A	8	NonEssential	2	1986	-0.50277	1	3	1480	0.8299	0.332698
RVBD0540:RVBD0540	5	NonEssential	1	1987	-0.56917	1	1	2386	0.92494	0.660985
RVBD0938:ligD	16	NonEssential	2	1988	-0.72713	1	6	1387	0.84974	0.168677
RVBD1418:lprH	7	NonEssential	1	1989	-0.70187	1	0	3728	0	1
RVBD1483:fabG1	25	Essential	3	1990	-1.4347	1	9	2500	1.0724	0.465916
RVBD2518c:ldtB	8	NonEssential	2	1991	-0.45442	1	0	3887	0	1
RVBD2970A:RVBD2970A	3	Essential	0	1992	0	1	1	2882	0.77054	0.767451
RVBD1532c:RVBD1532c	5	NonEssential	1	1993	-0.81133	1	2	2488	0.5922	0.68902
RVBD1855c:RVBD1855c	11	NonEssential	2	1994	-0.7281	1	2	3048	0.54866	0.81842
RVBD1379:pyrR	2	Essential	0	1995	0	1	0	2739	0	0.771419
RVBD2451:RVBD2451	6	NonEssential	1	1996	-0.91722	1	4	702	0.70274	0.064409
RVBD1890c:RVBD1890c	6	NonEssential	1	1997	-0.35949	1	3	1571	0.53186	0.412149
RVBD0530:RVBD0530	11	NonEssential	1	1998	-0.69783	1	3	2727	0.75784	0.724003
RVBD1198:esxL	2	NonEssential	0	1999	0	1	1	2174	0.5186	0.57795
[truncated: 2,008 more rows]

## Sheet: RifS_CHF_Low
ORF_ID	num	essentiality	RifS_CHF_0.25_neg|goodsgrna	RifS_CHF_0.25_neg|rank	RifS_CHF_0.25_neg|lfc	RifS_CHF_0.25_neg|fdr	RifS_CHF_0.25_pos|goodsgrna	RifS_CHF_0.25_pos|rank	RifS_CHF_0.25_pos|lfc	RifS_CHF_0.25_pos|fdr
RVBD3003c:ilvB1	156	Essential	133	1	-2.7056	7.4e-05	3	3974	0.39724	1
RVBD0423c:thiC	139	Essential	127	2	-2.7097	7.4e-05	1	4007	0.31127	1
RVBD0417:thiG	77	Essential	73	3	-3.2468	7.4e-05	1	3920	1.0111	1
RVBD0415:thiO	96	Essential	88	4	-2.4868	7.4e-05	1	3975	1.2035	1
RVBD1536:ileS	290	Essential	204	5	-1.2265	7.4e-05	19	3997	0.41797	1
RVBD2682c:dxs1	119	Essential	99	6	-1.7671	7.4e-05	2	3985	1.4542	1
RVBD3846:sodA	67	Essential	62	7	-1.6002	7.4e-05	1	4004	0.3133	1
RVBD0467:icl1	82	NonEssential	72	8	-0.92023	7.4e-05	0	4006	0	1
RVBD2210c:ilvE	96	Essential	78	9	-1.2234	7.4e-05	4	3994	0.44521	1
RVBD2448c:valS	151	Essential	103	10	-1.3152	7.4e-05	7	3723	0.94565	1
RVBD1617:pykA	70	Essential	59	11	-1.6554	7.4e-05	3	3973	0.53992	1
RVBD3206c:moeB1	86	Essential	58	12	-2.2129	7.4e-05	8	3703	0.75653	1
RVBD1437:pgk	115	Essential	79	13	-1.0135	7.4e-05	8	3936	0.64306	1
RVBD2977c:thiL	82	Essential	52	14	-1.4232	7.4e-05	10	3601	0.74533	1
RVBD0422c:thiD	73	NonEssential	59	15	-1.3914	7.4e-05	5	3950	0.47164	1
RVBD2202c:adoK	104	Essential	73	16	-0.9899	7.4e-05	9	3957	0.52779	1
RVBD0414c:thiE	48	NonEssential	38	17	-1.8717	7.4e-05	3	3670	0.57551	1
RVBD2444c:rne	212	Essential	109	18	-0.81958	7.4e-05	19	3992	0.68136	1
RVBD0126:treS	27	Essential	23	19	-2.0515	7.4e-05	0	4005	0	1
RVBD1392:metK	85	Essential	58	20	-0.869	7.4e-05	3	3967	0.41973	1
RVBD0676c:mmpL5	33	NonEssential	30	21	-1.2822	7.4e-05	0	4000	0	1
RVBD0211:pckA	23	NonEssential	21	22	-1.4066	7.4e-05	1	3840	0.89755	1
RVBD0815c:cysA2	10	NonEssential	10	23	-2.0373	7.4e-05	0	3996	0	1
RVBD1273c:RVBD1273c	25	NonEssential	19	24	-1.3131	7.4e-05	1	3930	0.29124	1
RVBD1658:argG	51	Essential	37	25	-1.0731	7.4e-05	1	3954	0.58878	1
RVBD0685:tuf	59	Essential	39	26	-1.2049	7.4e-05	1	3928	0.63567	1
RVBD2847c:cysG	106	NonEssential	55	27	-0.8444	7.4e-05	16	3900	0.5102	1
RVBD0684:fusA1	126	Essential	49	28	-1.1083	7.4e-05	21	3213	0.89745	0.804892
RVBD1294:thrA	65	Essential	39	29	-1.3487	7.4e-05	4	3748	0.74277	1
RVBD6033:tRNA-Val31	13	NonEssential	13	30	-2.4395	7.4e-05	0	4003	0	1
RVBD3859c:gltB	255	Essential	103	31	-0.7528	7.4e-05	26	3991	0.7127	1
RVBD1656:argF	113	Essential	56	32	-0.93686	7.4e-05	13	3769	0.63139	1
RVBD2839c:infB	166	Essential	75	33	-0.85993	7.4e-05	16	3910	0.69373	1
RVBD0005:gyrB	61	Essential	38	34	-0.7286	7.4e-05	5	3827	0.88702	1
RVBD0416:thiS	7	NonEssential	7	35	-3.9067	7.4e-05	0	4002	0	1
RVBD3302c:glpD2	125	Essential	60	36	-0.96734	7.4e-05	7	3932	1.002	1
RVBD1461:RVBD1461	133	Essential	58	37	-0.96718	7.4e-05	21	3810	0.86665	1
RVBD0127:mak	12	NonEssential	10	38	-2.1082	7.4e-05	0	3977	0	1
RVBD0006:gyrA	145	Essential	67	39	-0.76406	7.4e-05	26	3668	0.72548	1
RVBD3253c:RVBD3253c	25	NonEssential	20	40	-0.82079	7.4e-05	0	3990	0	1
RVBD1908c:katG	12	NonEssential	11	41	-1.2401	7.4e-05	0	3979	0	1
RVBD0041:leuS	241	Essential	95	42	-0.9606	7.4e-05	36	3923	0.58532	1
RVBD0157:pntB	15	NonEssential	14	43	-1.1609	7.4e-05	0	3981	0	1
RVBD1295:thrC	95	Essential	48	44	-0.88703	7.4e-05	8	1564	0.78582	0.17326
RVBD0667:rpoB	208	Essential	85	45	-0.97368	7.4e-05	24	3984	0.52131	1
RVBD0677c:mmpS5	7	NonEssential	7	46	-1.2252	7.4e-05	0	3998	0	1
RVBD1655:argD	96	Essential	47	47	-0.81247	7.4e-05	10	3912	0.50157	1
RVBD1436:gap	44	Essential	28	48	-1.0947	7.4e-05	5	3317	1.1235	1
RVBD2115c:mpa	10	NonEssential	10	49	-1.5158	7.4e-05	0	3995	0	1
RVBD1711:RVBD1711	52	NonEssential	30	50	-0.79218	7.4e-05	7	3898	0.44227	1
RVBD0189c:ilvD	179	Essential	72	51	-0.77543	7.4e-05	10	3968	0.59582	1
RVBD2374c:hrcA	6	Essential	6	52	-2.6692	7.4e-05	0	3986	0	1
RVBD3411c:guaB2	94	Essential	43	53	-1.1046	7.4e-05	8	3938	0.65233	1
RVBD0174:mce1F	15	NonEssential	12	54	-1.0218	7.4e-05	1	2894	1.1333	0.969991
RVBD2567:RVBD2567	19	NonEssential	14	55	-1.1382	7.4e-05	2	2435	1.1281	0.819286
RVBD1293:lysA	60	Essential	29	56	-0.87442	7.4e-05	6	3925	0.51344	1
RVBD1016c:lpqT	13	NonEssential	12	57	-0.67474	7.4e-05	0	3940	0	1
RVBD2979c:RVBD2979c	6	Essential	6	58	-1.9165	7.4e-05	0	3988	0	1
RVBD0156:pntAb	9	NonEssential	9	59	-1.0307	7.4e-05	0	3987	0	1
RVBD2454c:RVBD2454c	86	NonEssential	41	60	-0.70038	7.4e-05	8	3911	0.59359	1
RVBD1449c:tkt	179	Essential	69	61	-1.0409	0.000444	32	3543	0.76842	0.969991
RVBD0511:hemD	145	Essential	51	62	-0.78308	0.000564	42	2087	0.85192	0.314652
RVBD1747:RVBD1747	24	NonEssential	16	63	-0.67383	7.4e-05	1	3855	0.61767	1
RVBD2536:RVBD2536	9	NonEssential	7	64	-0.8666	7.4e-05	1	2596	1.2323	0.890936
RVBD3843c:RVBD3843c	92	NonEssential	40	65	-0.67922	0.000279	10	3896	0.82986	1
RVBD1600:hisC1	101	Essential	44	66	-0.88805	0.000664	9	3978	0.54155	1
RVBD1122:gnd2	75	Essential	36	67	-0.72817	0.000664	11	3802	0.58578	1
RVBD0410c:pknG	19	NonEssential	14	68	-1.3198	0.000212	0	3989	0	1
RVBD0555:menD	117	Essential	48	69	-0.65239	0.000874	11	3836	0.51572	1
RVBD1611:trpC	64	Essential	32	70	-0.69793	0.000444	1	4001	0.41734	1
RVBD0176:RVBD0176	9	NonEssential	7	71	-1.165	7.4e-05	1	3377	0.64194	1
RVBD2721c:RVBD2721c	23	NonEssential	13	72	-0.98329	0.000444	2	3609	0.64515	1
RVBD1708:RVBD1708	110	Essential	47	73	-1.0302	0.001045	11	3737	0.58008	1
RVBD0412c:RVBD0412c	9	NonEssential	9	74	-1.2994	7.4e-05	0	3982	0	1
RVBD2393:che1	7	NonEssential	7	75	-0.82505	7.4e-05	0	3980	0	1
RVBD0119:fadD7	10	NonEssential	9	76	-0.76737	0.000212	1	3610	0.31036	1
RVBD0998:RVBD0998	9	NonEssential	7	77	-1.1706	7.4e-05	0	3946	0	1
RVBD1652:argC	111	Essential	44	78	-0.74062	0.00136	12	3804	0.71051	1
RVBD3910:RVBD3910	420	Essential	128	79	-0.7324	0.00156	66	3983	0.67157	1
RVBD3273:RVBD3273	22	NonEssential	13	80	-0.72306	0.000946	2	3795	0.53381	1
RVBD1364c:RVBD1364c	9	NonEssential	8	81	-0.59882	0.00033	0	3731	0	1
RVBD6024:tRNA-Leu22	17	Essential	11	82	-1.7422	0.000946	1	3755	1.0422	1
RVBD2569c:RVBD2569c	12	NonEssential	10	83	-0.77778	0.000874	0	3892	0	1
RVBD2614c:thrS	95	Essential	36	84	-0.92587	0.003893	13	3770	0.58952	1
RVBD2455c:RVBD2455c	176	NonEssential	64	85	-0.64059	0.003676	19	3902	0.65445	1
RVBD3849:espR	5	NonEssential	5	86	-1.4073	0.000212	0	3971	0	1
RVBD0169:mce1A	13	NonEssential	8	87	-0.97007	0.000775	0	3952	0	1
RVBD2131c:cysQ	7	NonEssential	7	88	-0.94466	0.00033	0	3970	0	1
RVBD3858c:gltD	113	Essential	43	89	-0.75988	0.004479	18	3768	0.95406	1
RVBD1460:RVBD1460	4	NonEssential	4	90	-1.8997	7.4e-05	0	3969	0	1
RVBD0157A:RVBD0157A	7	NonEssential	6	91	-1.7768	0.00033	0	3844	0	1
RVBD3100c:smpB	22	Essential	13	92	-0.66882	0.00165	1	3919	0.43777	1
RVBD2112c:dop	16	NonEssential	12	93	-0.89273	0.000946	1	3784	0.611	1
RVBD1829:RVBD1829	7	NonEssential	7	94	-0.87869	0.00033	0	3966	0	1
RVBD1438:tpi	33	Essential	19	95	-0.85619	0.002677	2	3521	0.77627	1
RVBD1292:argS	121	Essential	46	96	-0.89039	0.006246	8	3884	0.79453	1
RVBD3579c:RVBD3579c	95	Essential	29	97	-0.93982	0.007156	13	3953	0.49146	1
RVBD1713:engA	84	Essential	34	98	-0.73835	0.008642	9	3541	0.6428	0.995979
RVBD1626:RVBD1626	5	NonEssential	5	99	-1.4275	0.000664	0	3959	0	1
RVBD1272c:RVBD1272c	13	NonEssential	9	100	-1.0186	0.001824	1	3691	0.39562	1
RVBD1477:ripA	115	Essential	45	101	-0.75155	0.009341	17	3662	0.78943	1
RVBD2004c:RVBD2004c	14	NonEssential	10	102	-0.76042	0.002527	1	3790	0.42771	1
RVBD0877:RVBD0877	6	NonEssential	6	103	-0.82786	0.000946	0	3958	0	1
RVBD1133c:metE	191	Essential	64	104	-0.69315	0.009943	23	3949	0.66387	1
RVBD3341:metA	60	Essential	24	105	-0.99709	0.008631	13	3119	0.63341	0.88898
RVBD3739c:PPE67	23	NonEssential	13	106	-0.54385	0.004427	4	3087	0.64967	0.995979
RVBD3311:RVBD3311	12	NonEssential	8	107	-0.65386	0.003317	3	2940	0.40491	0.974032
RVBD3803c:fbpD	7	NonEssential	7	108	-1.0148	0.002677	0	3951	0	1
RVBD1207:folP2	8	NonEssential	6	109	-0.79275	0.00305	0	3893	0	1
RVBD1654:argB	74	Essential	31	110	-0.66287	0.021049	12	3638	0.6795	1
RVBD0708:rplP	11	Essential	7	111	-0.75174	0.006118	0	3845	0	1
RVBD2978c:RVBD2978c	7	Essential	6	112	-1.7396	0.003737	0	3942	0	1
RVBD0171:mce1C	15	NonEssential	10	113	-0.78273	0.006738	0	3897	0	1
RVBD1712:cmk	58	Essential	26	114	-0.86679	0.019454	4	3933	0.43437	1
RVBD3915:RVBD3915	94	Essential	35	115	-0.70183	0.027264	11	3589	0.55078	1
RVBD6036:tRNA-Val34	14	Essential	8	116	-1.2121	0.008177	0	3905	0	1
RVBD1599:hisD	104	Essential	37	117	-0.79258	0.033443	23	3834	0.41754	1
RVBD3455c:truA	76	NonEssential	31	118	-0.86712	0.024863	18	3418	0.55621	0.969991
RVBD2565:RVBD2565	13	NonEssential	8	119	-1.013	0.009859	2	3192	0.86659	1
RVBD2889c:tsf	56	Essential	25	120	-0.59466	0.024455	9	3741	0.59438	1
RVBD2746c:pgsA3	75	Essential	30	121	-0.6705	0.028376	8	3976	0.54001	1
RVBD3340:metC	4	Essential	4	122	-1.1905	0.001824	0	3943	0	1
RVBD0700:rpsJ	14	Essential	8	123	-0.99745	0.009602	0	3917	0	1
RVBD0200:RVBD0200	9	NonEssential	4	124	-0.9763	0.007805	0	3859	0	1
RVBD2005c:RVBD2005c	8	NonEssential	6	125	-0.82868	0.007156	0	3713	0	1
RVBD3410c:guaB3	88	Essential	35	126	-0.86928	0.040763	15	3757	0.62433	1
RVBD3907c:pcnA	113	Essential	42	127	-0.77043	0.046912	15	3880	0.74265	1
RVBD0096:PPE1	12	NonEssential	7	128	-0.73315	0.013837	3	2160	0.53394	0.768114
RVBD0811c:RVBD0811c	99	Essential	38	129	-0.68143	0.049472	16	3937	0.51653	1
RVBD2158c:murE	99	Essential	38	130	-0.66907	0.051285	11	3945	0.59297	1
RVBD1315:murA	117	Essential	42	131	-0.7244	0.053689	15	3948	0.63717	1
RVBD0312:RVBD0312	16	NonEssential	10	132	-0.65517	0.016568	0	3955	0	1
RVBD1559:ilvA	73	Essential	30	133	-1.0998	0.044114	7	3657	0.71847	1
RVBD2334:cysK1	10	NonEssential	6	134	-0.78252	0.015777	0	3745	0	1
RVBD1421:RVBD1421	6	NonEssential	5	135	-1.3024	0.010109	0	3877	0	1
RVBD6019:23S	127	NonEssential	41	136	-0.79243	0.064232	17	3916	0.81743	1
RVBD3067:RVBD3067	7	NonEssential	5	137	-0.51228	0.011824	1	2828	0.85207	0.946612
RVBD3719:RVBD3719	14	NonEssential	9	138	-0.67705	0.019764	3	3219	0.42303	1
RVBD0199:RVBD0199	5	NonEssential	4	139	-1.1262	0.010685	0	3523	0	1
RVBD1425:RVBD1425	13	NonEssential	9	140	-0.56223	0.027426	1	3814	0.2977	1
RVBD0542c:menE	84	Essential	32	141	-0.657	0.073261	7	3963	0.42115	1
RVBD1044:RVBD1044	37	NonEssential	16	142	-0.78865	0.048541	9	3130	0.4562	0.981921
RVBD0177:RVBD0177	7	NonEssential	5	143	-0.75778	0.017861	0	3853	0	1
RVBD0170:mce1B	10	NonEssential	6	144	-0.70957	0.023815	0	3891	0	1
RVBD0646c:lipG	9	NonEssential	6	145	-0.65067	0.01961	2	3198	0.46709	1
RVBD1465:RVBD1465	34	NonEssential	15	146	-0.81337	0.049472	10	2879	0.48829	0.904252
RVBD6002:tRNA-Leu3	12	NonEssential	8	147	-0.87533	0.027264	2	3319	0.89045	1
RVBD1883c:RVBD1883c	5	NonEssential	5	148	-0.59923	0.019451	0	3921	0	1
RVBD0046c:ino1	43	Essential	17	149	-0.79909	0.061881	4	3851	0.60505	1
RVBD0175:RVBD0175	6	NonEssential	3	150	-1.5209	0.018427	0	3848	0	1
RVBD6021:tRNA-Leu19	16	NonEssential	10	151	-0.6447	0.040807	1	3739	0.39019	1
RVBD1296:thrB	98	Essential	35	152	-0.82547	0.115357	9	3808	0.51499	1
RVBD3051c:nrdE	125	Essential	43	153	-0.68577	0.124033	31	3588	0.63302	0.997089
RVBD1653:argJ	101	Essential	35	154	-0.65376	0.131135	18	3760	0.57974	1
RVBD2130c:mshC	107	Essential	38	155	-0.67981	0.133981	19	3785	0.69701	1
RVBD0924c:mntH	14	NonEssential	9	156	-0.72522	0.048541	0	3941	0	1
RVBD0357c:purA	134	Essential	45	157	-0.85808	0.142507	22	3837	0.56547	1
RVBD3462c:infA	20	Essential	11	158	-0.8525	0.059438	1	3915	0.65299	1
RVBD1005c:pabB	114	Essential	38	159	-0.79276	0.144334	23	3230	0.74742	0.811401
RVBD1565c:RVBD1565c	25	Essential	13	160	-0.68184	0.068415	1	3696	0.89234	1
RVBD2728c:RVBD2728c	7	Essential	5	161	-1.1972	0.040763	0	3883	0	1
RVBD3272:RVBD3272	7	NonEssential	5	162	-0.66229	0.040807	0	3835	0	1
RVBD3723:RVBD3723	7	NonEssential	6	163	-0.64466	0.043052	0	3944	0	1
RVBD1649:pheS	92	Essential	33	164	-0.61829	0.157235	14	3645	0.88898	1
RVBD3835:RVBD3835	10	NonEssential	7	165	-0.79537	0.04934	2	1896	1.3241	0.710649
RVBD0639:nusG	20	Essential	10	166	-0.808	0.079118	2	3569	0.89391	1
RVBD1605:hisF	73	Essential	26	167	-0.64633	0.151028	8	3805	0.85183	1
RVBD1697:RVBD1697	104	Essential	37	168	-0.91969	0.191662	11	3828	0.7074	1
RVBD3160c:RVBD3160c	11	NonEssential	7	169	-0.59103	0.068162	1	3682	0.32324	1
RVBD0719:rplF	14	Essential	8	170	-0.81574	0.081064	5	1646	1.2799	0.579897
RVBD0704:rplB	15	Essential	9	171	-0.89373	0.085644	0	3901	0	1
RVBD0645c:mmaA1	12	NonEssential	8	172	-0.65109	0.07989	0	3823	0	1
RVBD2119:RVBD2119	5	NonEssential	4	173	-0.68229	0.051402	0	3874	0	1
RVBD1659:argH	111	Essential	38	174	-0.74126	0.220623	22	3815	0.65516	1
RVBD2201:asnB	184	Essential	57	175	-0.63934	0.220623	19	3962	0.63688	1
RVBD0173:lprK	8	NonEssential	6	176	-0.85673	0.070005	0	3914	0	1
RVBD0959:RVBD0959	15	NonEssential	9	177	-0.49126	0.097807	2	3680	0.4792	1
RVBD1986:RVBD1986	6	NonEssential	5	178	-0.80303	0.061881	1	2544	0.6026	0.883681
RVBD1817:RVBD1817	10	NonEssential	5	179	-0.87973	0.086069	1	3667	0.38084	1
RVBD0424c:RVBD0424c	3	NonEssential	3	180	-1.0044	0.040807	0	3888	0	1
RVBD0411c:glnH	9	NonEssential	6	181	-1.0083	0.08533	0	3811	0	1
RVBD3675:RVBD3675	41	NonEssential	17	182	-0.76513	0.178339	6	3775	0.45994	1
RVBD3850:RVBD3850	6	NonEssential	5	183	-0.63939	0.069215	0	3688	0	1
RVBD0668:rpoC	175	Essential	55	184	-0.80022	0.262187	32	3931	0.64477	1
RVBD0087:hycE	9	NonEssential	6	185	-0.57903	0.088735	2	2739	0.68381	0.924871
RVBD2335:cysE	6	NonEssential	5	186	-0.83823	0.073597	1	2983	0.59191	0.95655
RVBD1182:papA3	12	NonEssential	7	187	-0.7177	0.106531	3	1558	0.85679	0.555859
RVBD2907c:rimM	34	Essential	11	188	-0.83851	0.166	7	3530	0.52866	1
RVBD0492A:RVBD0492A	8	NonEssential	5	189	-0.61885	0.09295	1	2592	0.89097	0.883681
RVBD2783c:gpsI	155	Essential	49	190	-0.79932	0.267886	19	3852	0.647	1
RVBD3220c:RVBD3220c	11	NonEssential	6	191	-0.8136	0.09854	3	2638	0.47663	0.890936
RVBD0837c:RVBD0837c	8	NonEssential	6	192	-0.62179	0.095663	1	3419	0.491	1
RVBD3146:nuoB	9	NonEssential	6	193	-1.1741	0.09854	0	3934	0	1
RVBD2711:ideR	57	Essential	21	194	-0.73513	0.220623	9	3006	0.53296	0.85818
RVBD0513:RVBD0513	7	NonEssential	4	195	-0.80035	0.094625	0	3642	0	1
RVBD2511:orn	42	Essential	18	196	-0.53371	0.205423	6	3259	0.59026	0.996654
RVBD2555c:alaS	150	Essential	47	197	-0.74208	0.306872	14	3732	0.51854	1
RVBD0091:mtn	6	NonEssential	4	198	-0.72174	0.100468	2	1533	0.61751	0.610011
RVBD2516c:RVBD2516c	43	Essential	15	199	-1.0979	0.220623	8	3536	0.91017	1
RVBD0849:RVBD0849	23	NonEssential	9	200	-0.91402	0.187806	10	845	0.72631	0.22239
RVBD0705:rpsS	9	Essential	5	201	-0.74148	0.129224	0	3765	0	1
RVBD3158:nuoN	38	NonEssential	14	202	-0.92851	0.220623	3	3913	0.44652	1
RVBD0655:mkl	10	NonEssential	5	203	-0.90666	0.136335	2	2798	0.66072	0.947556
RVBD0638:secE1	9	Essential	5	204	-0.99619	0.131135	0	3792	0	1
RVBD0089:RVBD0089	5	NonEssential	3	205	-1.0198	0.090969	0	3721	0	1
RVBD1968:mce3C	9	NonEssential	4	206	-0.8996	0.136335	0	3673	0	1
RVBD0780:purC	95	Essential	30	207	-0.61237	0.379873	12	3869	0.67996	1
RVBD2905:lppW	9	NonEssential	4	208	-0.86631	0.141402	1	3656	0.43037	1
RVBD0013:trpG	89	Essential	31	209	-0.6225	0.366733	17	3793	0.67624	1
RVBD0072:RVBD0072	10	NonEssential	3	210	-1.3601	0.151167	2	3037	0.44545	0.992393
RVBD1886c:fbpB	9	NonEssential	5	211	-0.5971	0.149408	1	3139	0.81081	1
RVBD2986c:hupB	26	NonEssential	10	212	-0.84192	0.220623	4	3177	0.68492	1
RVBD0172:mce1D	12	NonEssential	6	213	-0.93734	0.165989	2	3472	0.62939	1
RVBD0517:RVBD0517	16	NonEssential	6	214	-0.85189	0.199102	5	2606	0.53788	0.886906
RVBD2764c:thyA	87	Essential	30	215	-0.71498	0.395668	13	3926	0.72748	1
RVBD3148:nuoD	7	NonEssential	5	216	-0.86166	0.158341	0	3879	0	1
RVBD0362:mgtE	12	NonEssential	7	217	-0.50956	0.19823	0	3798	0	1
RVBD1558:RVBD1558	5	NonEssential	3	218	-1.3761	0.142507	0	3297	0	1
RVBD0622:RVBD0622	14	NonEssential	6	219	-0.68359	0.239053	1	3097	1.048	0.997471
RVBD0702:rplD	33	Essential	13	220	-0.77773	0.305457	4	2779	0.88551	0.875603
RVBD0789c:RVBD0789c	10	NonEssential	6	221	-0.67428	0.198598	0	3759	0	1
RVBD0413:mutT3	5	NonEssential	4	222	-0.68152	0.15854	1	1408	0.94629	0.54118
RVBD2108:PPE36	8	NonEssential	5	223	-0.51364	0.191662	2	1104	0.93001	0.408744
RVBD1909c:furA	6	NonEssential	4	224	-0.85385	0.165989	0	3616	0	1
RVBD0518:RVBD0518	12	NonEssential	6	225	-0.80017	0.227961	2	2434	0.70133	0.852446
RVBD0861c:ercc3	16	NonEssential	7	226	-0.58501	0.262123	3	1525	1.0342	0.512123
RVBD3598c:lysS	90	Essential	30	227	-0.7973	0.48464	11	3924	0.68598	1
RVBD3141:fadB4	8	NonEssential	5	228	-0.74244	0.198598	1	2964	0.61365	0.977151
RVBD1602:hisH	53	Essential	16	229	-0.84077	0.401984	5	3429	0.8434	1
RVBD0167:yrbE1A	7	NonEssential	5	230	-0.84421	0.201085	0	3868	0	1
RVBD2675c:RVBD2675c	8	NonEssential	5	231	-0.59054	0.201207	0	3660	0	1
RVBD3002c:ilvN	4	Essential	3	232	-1.7731	0.165989	0	3841	0	1
RVBD3157:nuoM	25	NonEssential	10	233	-0.96568	0.322768	2	3509	0.77293	1
RVBD3017c:esxQ	5	NonEssential	4	234	-0.57034	0.176155	0	3866	0	1
RVBD1101c:RVBD1101c	15	NonEssential	7	235	-0.90238	0.279358	4	2752	0.43141	0.925261
RVBD6044:tRNA-Ser42	7	NonEssential	5	236	-1.093	0.220623	0	3906	0	1
RVBD1603:hisA	53	Essential	16	237	-1.0101	0.429369	9	3452	0.85069	1
RVBD2914c:pknI	19	NonEssential	9	238	-0.61493	0.306872	3	3027	0.92252	0.992393
RVBD1250:RVBD1250	19	NonEssential	7	239	-0.8783	0.306872	5	2306	0.94705	0.768114
RVBD0944:RVBD0944	8	NonEssential	4	240	-0.62878	0.233556	1	2990	0.66819	0.983448
RVBD0015c:pknA	90	Essential	30	241	-0.84163	0.533986	21	2935	0.66788	0.710649
RVBD0319:pcp	5	NonEssential	3	242	-1.0832	0.201085	0	3504	0	1
RVBD0198c:zmp1	12	NonEssential	6	243	-0.81143	0.298217	3	2552	0.78556	0.884488
RVBD0040c:mtc28	7	NonEssential	5	244	-0.90599	0.238931	1	3398	0.62948	1
RVBD1601:hisB	36	Essential	15	245	-0.54278	0.404385	6	3470	0.61349	1
RVBD0870c:RVBD0870c	6	NonEssential	4	246	-0.58896	0.201085	0	3550	0	1
RVBD2722:RVBD2722	4	NonEssential	2	247	-1.0686	0.191662	1	2712	0.64518	0.879751
RVBD1445c:devB	11	NonEssential	6	248	-0.57579	0.281451	2	3457	0.29921	1
RVBD2715:RVBD2715	12	NonEssential	7	249	-0.55075	0.305457	1	3045	1.1561	0.996654
RVBD1093:glyA1	118	Essential	37	250	-0.72356	0.577394	14	3899	0.71259	1
RVBD2778c:RVBD2778c	5	NonEssential	4	251	-0.59136	0.21547	1	1158	1.7527	0.472841
RVBD2238c:ahpE	9	NonEssential	5	252	-1.0152	0.271907	1	3476	0.46372	1
RVBD0669c:RVBD0669c	20	NonEssential	9	253	-0.59754	0.36741	6	1784	0.59006	0.582259
RVBD2744c:35kd-ag	7	NonEssential	3	254	-1.0709	0.255712	2	2853	0.45202	0.95655
RVBD3755c:RVBD3755c	3	NonEssential	2	255	-1.6192	0.190678	0	3753	0	1
RVBD3150:nuoF	22	NonEssential	10	256	-0.85802	0.395668	2	3762	0.4786	1
RVBD2457c:clpX	114	Essential	35	257	-0.57463	0.616692	29	3301	0.84283	0.839294
RVBD0583c:lpqN	5	NonEssential	1	258	-1.6879	0.250096	2	2108	0.49786	0.774321
RVBD3667:acs	12	NonEssential	6	259	-0.76944	0.35596	2	3344	0.54852	1
RVBD3710:leuA	158	Essential	45	260	-0.75817	0.623312	57	1036	0.54233	0.068657
RVBD2572c:aspS	53	Essential	18	261	-0.82045	0.51544	15	2730	0.94875	0.763328
RVBD1464:csd	118	Essential	34	262	-0.61411	0.623312	45	419	0.92393	0.002821
RVBD1039c:PPE15	6	NonEssential	4	263	-0.75026	0.262418	2	1040	0.76083	0.39134
RVBD3810:pirG	5	NonEssential	4	264	-0.85588	0.270029	0	3872	0	1
RVBD2808:RVBD2808	7	NonEssential	4	265	-0.5776	0.305457	0	3697	0	1
RVBD1657:argR	6	Essential	4	266	-1.4186	0.26768	0	3671	0	1
RVBD0155:pntAa	10	NonEssential	5	267	-0.79748	0.337305	1	2636	1.1499	0.892167
RVBD1568:bioA	83	NonEssential	26	268	-0.59538	0.623312	21	3542	0.59266	0.997089
RVBD2398c:cysW	100	NonEssential	30	269	-0.55274	0.650458	16	3831	0.55238	1
RVBD3802c:RVBD3802c	98	Essential	30	270	-0.71472	0.660461	18	3735	0.51094	1
RVBD0391:metZ	6	NonEssential	4	271	-0.8001	0.279358	0	3746	0	1
RVBD3806c:ubiA	31	Essential	13	272	-0.55888	0.490878	2	3850	0.97058	1
RVBD0680c:RVBD0680c	5	NonEssential	4	273	-0.51522	0.305457	0	3626	0	1
RVBD1589:bioB	114	NonEssential	35	274	-0.53955	0.660461	30	3060	0.71881	0.733778
RVBD0717:rpsN1	11	Essential	6	275	-0.54602	0.379873	2	3188	0.48224	1
RVBD2731:RVBD2731	10	NonEssential	5	276	-0.66156	0.379873	1	3595	0.40268	1
RVBD6039:tRNA-Ala37	5	Uncertain	3	277	-0.82451	0.329333	0	3531	0	1
RVBD1779c:RVBD1779c	9	NonEssential	5	278	-0.57539	0.369755	1	2141	1.0412	0.770435
RVBD2612c:pgsA1	76	Essential	15	279	-1.0414	0.660461	20	3313	0.59825	0.919892
RVBD1389:gmk	38	Essential	13	280	-1.0311	0.577394	6	3686	0.75085	1
RVBD0979A:rpmF	17	NonEssential	6	281	-0.77489	0.470297	1	3326	0.74148	1
RVBD1912c:fadB5	9	NonEssential	4	282	-0.59911	0.381224	1	1868	1.2856	0.707154
RVBD1922:RVBD1922	7	NonEssential	4	283	-0.68224	0.361234	1	2972	0.61335	0.969991
RVBD1931c:RVBD1931c	6	NonEssential	3	284	-0.93492	0.337647	1	1306	1.1443	0.502689
RVBD3269:RVBD3269	2	NonEssential	2	285	-0.57205	0.191662	0	3771	0	1
RVBD1395:RVBD1395	9	NonEssential	4	286	-0.63436	0.38795	2	3147	0.4024	1
RVBD2544:lppB	9	NonEssential	5	287	-0.43235	0.391285	2	3222	0.30313	1
RVBD0489:gpm1	4	Essential	3	288	-1.0551	0.275653	0	3683	0	1
RVBD2852c:mqo	16	NonEssential	8	289	-0.64515	0.479842	2	3431	0.88889	1
RVBD2621c:RVBD2621c	7	NonEssential	3	290	-0.90486	0.379873	3	922	0.62716	0.350259
RVBD0208c:RVBD0208c	8	NonEssential	5	291	-0.45906	0.399103	1	3524	0.57583	1
RVBD3707c:RVBD3707c	6	NonEssential	2	292	-1.2164	0.369755	3	1209	0.46952	0.45864
RVBD1840c:PE-PGRS34	6	NonEssential	3	293	-0.77109	0.369929	2	1827	0.98898	0.698447
RVBD1139c:RVBD1139c	8	NonEssential	4	294	-0.59551	0.401685	2	2249	0.57603	0.811183
RVBD1736c:narX	13	NonEssential	5	295	-0.5767	0.479842	4	2549	0.51835	0.877804
RVBD1190:RVBD1190	8	NonEssential	4	296	-0.71436	0.401984	1	3432	0.39525	1
RVBD2597:RVBD2597	7	NonEssential	4	297	-0.78422	0.391285	1	2837	0.67074	0.95059
RVBD2057c:rpmG1	4	NonEssential	2	298	-1.3804	0.298886	0	3210	0	0.995485
RVBD1772:RVBD1772	4	NonEssential	2	299	-0.98807	0.298886	0	3772	0	1
RVBD2562:RVBD2562	8	NonEssential	4	300	-0.64573	0.412725	0	3695	0	1
RVBD0038:RVBD0038	5	NonEssential	3	301	-0.60449	0.382052	1	1956	1.1526	0.723453
RVBD6018:16S	78	NonEssential	25	302	-0.67385	0.748107	13	3689	0.80607	1
RVBD2517c:RVBD2517c	7	NonEssential	4	303	-0.83192	0.399103	0	3654	0	1
RVBD2221c:glnE	283	Essential	75	304	-0.64048	0.790996	68	3889	0.55222	1
RVBD2397c:cysA1	90	NonEssential	27	305	-0.57485	0.784253	24	3359	0.61843	0.905511
RVBD2904c:rplS	9	Essential	5	306	-1.3408	0.43434	2	3007	0.71819	0.981921
RVBD1478:RVBD1478	7	NonEssential	3	307	-1.0778	0.399311	2	2542	0.49371	0.872998
RVBD0138:RVBD0138	8	NonEssential	5	308	-0.47741	0.435332	0	3783	0	1
RVBD0905:echA6	9	NonEssential	5	309	-0.658	0.435332	2	3154	0.34695	1
RVBD2560:RVBD2560	6	NonEssential	3	310	-0.87848	0.396832	0	3641	0	1
RVBD1547:dnaE1	238	Essential	65	311	-0.64093	0.799966	75	2847	0.62119	0.619105
RVBD0085:hycP	6	NonEssential	4	312	-0.45382	0.399103	1	2315	0.95104	0.811401
RVBD6020:5S	19	NonEssential	7	313	-0.84446	0.565201	2	2610	1.0488	0.865248
RVBD3575c:RVBD3575c	8	NonEssential	4	314	-0.9158	0.4583	0	3715	0	1
RVBD0475:hbhA	5	NonEssential	3	315	-1.1178	0.399103	1	954	2.7933	0.369744
RVBD0920c:RVBD0920c	9	NonEssential	5	316	-0.55618	0.452313	0	3714	0	1
RVBD3330:dacB1	6	NonEssential	4	317	-1.1771	0.399311	1	2763	0.61455	0.917826
RVBD0426c:RVBD0426c	5	NonEssential	2	318	-0.80108	0.399103	0	3460	0	1
RVBD2859c:RVBD2859c	5	NonEssential	1	319	-2.6392	0.399311	3	991	0.74517	0.384778
RVBD1050:RVBD1050	8	NonEssential	4	320	-0.88833	0.4719	3	1621	0.68951	0.620511
RVBD1888A:RVBD1888A	5	NonEssential	3	321	-1.201	0.401685	1	2976	0.46771	0.946612
RVBD0584:RVBD0584	19	NonEssential	7	322	-0.71762	0.594649	6	2502	0.38536	0.839294
RVBD0154c:fadE2	8	NonEssential	5	323	-0.46194	0.476497	1	3005	0.67459	0.988032
RVBD3817:RVBD3817	7	NonEssential	4	324	-0.75701	0.45141	0	3829	0	1
RVBD1034c:RVBD1034c	5	NonEssential	2	325	-1.0766	0.404385	1	3026	0.54619	0.957815
RVBD3383c:idsB	6	NonEssential	3	326	-1.0409	0.452313	2	1330	1.0324	0.51193
RVBD0605:RVBD0605	7	NonEssential	4	327	-0.71248	0.460734	0	3821	0	1
RVBD6000:tRNA-Ile1	9	Essential	3	328	-1.0077	0.490878	0	3684	0	1
RVBD1299:prfA	73	Essential	22	329	-0.61616	0.796547	13	3822	0.5972	1
RVBD3611:RVBD3611	4	NonEssential	3	330	-0.69588	0.379873	0	3076	0	0.964953
RVBD2292c:RVBD2292c	6	NonEssential	4	331	-0.54056	0.466416	2	2239	0.36258	0.800626
RVBD2342:RVBD2342	4	NonEssential	2	332	-1.0493	0.382052	1	2144	0.89453	0.765372
RVBD1641:infC	9	Essential	4	333	-0.67459	0.501676	1	3133	0.47328	1
RVBD2679:echA15	7	NonEssential	4	334	-0.57299	0.476745	1	3173	0.49785	0.995846
RVBD0946c:pgi	153	NonEssential	44	335	-0.59094	0.846535	38	3591	0.54767	0.998195
RVBD0471c:RVBD0471c	5	NonEssential	1	336	-3.1979	0.425527	4	478	0.54541	0.125314
RVBD2683:RVBD2683	6	NonEssential	3	337	-0.55839	0.478564	1	1471	1.7238	0.563957
RVBD0147:RVBD0147	7	NonEssential	4	338	-0.83424	0.47871	1	3397	0.45847	1
RVBD3149:nuoE	10	NonEssential	5	339	-0.7311	0.531398	2	3327	0.50051	1
RVBD2237A:RVBD2237A	4	NonEssential	2	340	-1.1298	0.401685	1	1668	0.83352	0.642277
RVBD1866:RVBD1866	21	NonEssential	8	341	-0.82427	0.645487	4	3215	0.49606	1
RVBD3154:nuoJ	16	NonEssential	7	342	-0.76347	0.610299	3	3445	0.41318	1
RVBD6025:tRNA-Val23	6	NonEssential	4	343	-1.2738	0.514927	1	3022	1.0433	0.964953
RVBD3332:nagA	8	NonEssential	4	344	-0.68602	0.535289	2	2843	0.58185	0.946612
RVBD0817c:RVBD0817c	74	NonEssential	18	345	-0.77916	0.838914	16	3539	0.62392	1
RVBD0863:RVBD0863	5	NonEssential	3	346	-0.85994	0.453779	0	3628	0	1
RVBD2933:ppsC	48	NonEssential	16	347	-0.53763	0.790996	16	1916	0.61609	0.464312
RVBD3074:RVBD3074	7	NonEssential	3	348	-0.64152	0.518654	3	1869	0.40456	0.718424
RVBD0906:RVBD0906	8	NonEssential	3	349	-1.1543	0.544921	3	492	1.326	0.116704
RVBD1358:RVBD1358	14	NonEssential	6	350	-0.83004	0.627577	2	3142	0.58334	1
RVBD0231:fadE4	21	NonEssential	9	351	-0.78097	0.664589	0	3939	0	1
RVBD0888:RVBD0888	20	NonEssential	8	352	-0.53576	0.678607	8	1694	0.43176	0.561074
RVBD2097c:pafA	12	NonEssential	6	353	-0.71339	0.597355	0	3947	0	1
RVBD1208:gpgS	83	Essential	23	354	-0.76636	0.866989	12	3865	0.68567	1
RVBD3679:RVBD3679	8	NonEssential	4	355	-0.63971	0.555259	0	3789	0	1
RVBD1104:RVBD1104	6	NonEssential	3	356	-0.65026	0.54454	1	1368	1.7253	0.519668
RVBD2990c:RVBD2990c	9	NonEssential	5	357	-0.44012	0.579849	2	3088	0.4922	0.995979
RVBD2387:RVBD2387	20	NonEssential	8	358	-0.50188	0.683063	2	3000	0.94585	0.983552
RVBD1212c:glgA	5	NonEssential	3	359	-0.53079	0.4636	0	3617	0	1
RVBD1561:vapC11	6	NonEssential	4	360	-0.84021	0.561546	0	3705	0	1
RVBD1676:RVBD1676	6	NonEssential	4	361	-0.5791	0.562338	2	1663	0.70565	0.647195
RVBD2646:RVBD2646	12	NonEssential	6	362	-0.45518	0.610299	2	2923	0.57079	0.970273
RVBD2777c:RVBD2777c	15	NonEssential	3	363	-1.1005	0.660461	6	1259	0.60197	0.43407
RVBD1891:RVBD1891	11	NonEssential	5	364	-0.54524	0.623312	4	1597	0.51548	0.578544
RVBD2283:RVBD2283	2	NonEssential	2	365	-0.4502	0.381224	0	3693	0	1
RVBD1505c:RVBD1505c	5	NonEssential	3	366	-0.42876	0.478813	2	1409	0.52865	0.54118
RVBD2019:RVBD2019	8	NonEssential	4	367	-0.45849	0.579849	2	1862	0.7972	0.703034
RVBD0295c:RVBD0295c	8	NonEssential	4	368	-0.62117	0.579849	1	3444	0.34394	1
RVBD2640c:RVBD2640c	7	NonEssential	4	369	-0.76878	0.565201	1	3491	0.29225	1
RVBD2766c:RVBD2766c	6	NonEssential	2	370	-0.78468	0.577394	0	3629	0	1
RVBD2170:RVBD2170	9	NonEssential	5	371	-0.56262	0.606144	3	2093	0.72075	0.759297
RVBD3527:RVBD3527	7	NonEssential	4	372	-0.73689	0.565201	1	2427	0.8427	0.839956
RVBD1666c:cyp139	8	NonEssential	1	373	-1.74	0.584645	2	2164	0.86153	0.792827
RVBD0862c:RVBD0862c	19	NonEssential	7	374	-0.61687	0.693313	3	3484	0.56269	1
RVBD2141c:RVBD2141c	12	NonEssential	6	375	-0.57263	0.626666	3	2698	0.63315	0.91278
RVBD1966:mce3A	10	NonEssential	2	376	-1.0665	0.610299	3	2491	0.56138	0.862686
RVBD0943c:RVBD0943c	8	NonEssential	2	377	-1.185	0.594649	2	2581	0.74318	0.883681
RVBD1218c:RVBD1218c	4	NonEssential	3	378	-0.41137	0.478813	0	3574	0	1
RVBD0538:RVBD0538	11	NonEssential	4	379	-0.78349	0.644109	2	3310	0.37709	1
RVBD3225c:RVBD3225c	7	NonEssential	4	380	-0.5786	0.577394	1	2539	0.61037	0.872998
RVBD0602c:tcrA	5	NonEssential	3	381	-0.62803	0.490878	1	3128	0.27384	0.973009
RVBD2143:RVBD2143	11	NonEssential	5	382	-0.72684	0.645487	0	3794	0	1
RVBD0456c:echA2	8	NonEssential	4	383	-0.47377	0.609855	3	2102	0.57021	0.771124
RVBD0633c:RVBD0633c	7	NonEssential	3	384	-0.72678	0.577394	1	3251	0.47652	1
RVBD3813c:RVBD3813c	6	NonEssential	4	385	-0.4821	0.594649	1	2675	0.73638	0.901184
RVBD0899:ompA	12	NonEssential	6	386	-0.62047	0.645487	3	2063	1.1128	0.734293
RVBD3089:fadD13	14	NonEssential	5	387	-0.63247	0.675217	4	1614	0.6765	0.573487
RVBD1077:cbs	6	NonEssential	3	388	-0.52136	0.603892	1	2041	0.94946	0.750262
RVBD0238:RVBD0238	8	NonEssential	4	389	-0.7651	0.611825	0	3632	0	1
RVBD2114:RVBD2114	7	NonEssential	4	390	-0.47157	0.586807	2	1802	0.63867	0.698393
RVBD2055c:rpsR	4	NonEssential	2	391	-1.0228	0.518654	2	1624	0.56219	0.629143
RVBD2828c:RVBD2828c	4	NonEssential	3	392	-0.59959	0.518654	1	2297	0.72796	0.785933
RVBD2789c:fadE21	6	NonEssential	3	393	-0.52292	0.605008	0	3652	0	1
RVBD3490:otsA	183	Essential	31	394	-0.75593	0.936143	74	230	0.87198	7.3e-05
RVBD0570:nrdZ	12	NonEssential	6	395	-0.48566	0.660461	0	3871	0	1
RVBD2122c:hisE	29	Essential	9	396	-0.8874	0.790996	5	2804	0.74718	0.899241
RVBD3202c:RVBD3202c	9	NonEssential	4	397	-0.85152	0.628102	2	2221	0.90402	0.793573
RVBD0052:RVBD0052	8	NonEssential	3	398	-0.90598	0.616692	2	2608	0.50398	0.88753
RVBD1801:PPE29	8	NonEssential	3	399	-0.79208	0.616692	0	3873	0	1
RVBD2496c:bkdB	6	NonEssential	3	400	-1.0046	0.610299	1	2881	0.45416	0.933095
RVBD0993:galU	102	Essential	30	401	-0.74814	0.948664	10	3817	0.7253	1
RVBD1691:RVBD1691	5	NonEssential	3	402	-0.54076	0.51544	0	3515	0	1
ssr:ssr	26	NonEssential	10	403	-0.54047	0.786141	9	2210	0.49044	0.705732
RVBD3199c:nudC	6	NonEssential	2	404	-1.0265	0.616692	4	751	0.65036	0.273855
RVBD3377c:RVBD3377c	20	NonEssential	8	405	-0.46608	0.748107	4	2830	0.64374	0.939841
RVBD0136:cyp138	11	NonEssential	5	406	-0.46171	0.660461	3	1616	0.70814	0.583742
RVBD0507:mmpL2	44	NonEssential	13	407	-0.74201	0.855173	13	2091	0.93895	0.550799
RVBD0276:RVBD0276	5	NonEssential	3	408	-0.60554	0.518654	1	2042	1.0441	0.750262
RVBD1613:trpA	55	Essential	18	409	-0.65985	0.889639	11	3740	0.62918	1
RVBD2296:RVBD2296	14	NonEssential	4	410	-0.92486	0.703073	2	3132	0.69766	1
RVBD2227:RVBD2227	5	NonEssential	3	411	-0.43759	0.543302	0	3701	0	1
RVBD1429:RVBD1429	7	NonEssential	4	412	-0.71173	0.623312	3	950	0.60322	0.368552
RVBD1650:pheT	183	Essential	47	413	-0.80811	0.970539	31	3849	0.63654	1
RVBD0376c:RVBD0376c	6	NonEssential	3	414	-0.51563	0.623119	2	2362	0.48345	0.821122
RVBD0386:RVBD0386	10	NonEssential	5	415	-0.50074	0.660461	2	3144	0.40882	1
RVBD0977:PE-PGRS16	19	NonEssential	6	416	-0.72691	0.759185	3	3331	0.5136	1
RVBD2513:RVBD2513	10	NonEssential	1	417	-2.0482	0.661255	2	2182	0.79289	0.788581
RVBD3241c:RVBD3241c	10	NonEssential	5	418	-0.7132	0.664589	3	1915	0.66319	0.712053
RVBD3037c:RVBD3037c	7	NonEssential	4	419	-0.54937	0.640962	0	3547	0	1
RVBD0164:TB18.5	63	Essential	18	420	-0.64762	0.916001	13	3391	0.59242	0.990031
RVBD1060:RVBD1060	8	NonEssential	4	421	-0.56369	0.645487	1	2928	0.79497	0.969991
RVBD1607:chaA	9	NonEssential	5	422	-0.58025	0.675217	2	1108	1.3589	0.414629
RVBD0967:csoR	5	NonEssential	3	423	-0.73436	0.565201	2	2226	0.37531	0.811401
RVBD3634c:galE1	40	Essential	13	424	-0.79021	0.877677	5	3886	0.59498	1
RVBD0146:RVBD0146	7	NonEssential	3	425	-0.81219	0.645487	1	3516	0.41848	1
RVBD1462:RVBD1462	68	Essential	16	426	-0.86221	0.929585	26	600	0.96987	0.029823
RVBD0433:RVBD0433	5	NonEssential	3	427	-0.64678	0.577394	1	2308	0.65607	0.820226
RVBD2219A:RVBD2219A	62	NonEssential	16	428	-0.56254	0.916001	13	3102	0.65006	0.881246
RVBD0179c:lprO	14	NonEssential	6	429	-0.67328	0.739553	4	2564	0.53042	0.877478
RVBD2304c:RVBD2304c	5	NonEssential	2	430	-0.90695	0.594543	1	2684	1.015	0.881246
RVBD0548c:menB	100	Essential	28	431	-0.66433	0.992736	14	3497	0.72389	0.958155
RVBD0826:RVBD0826	12	NonEssential	4	432	-0.77525	0.748107	3	2685	0.55166	0.908806
RVBD0762c:RVBD0762c	8	NonEssential	4	433	-0.52929	0.660461	2	2316	0.6055	0.821885
RVBD0389:purT	12	NonEssential	5	434	-0.98084	0.748107	0	3909	0	1
RVBD1679:fadE16	13	NonEssential	5	435	-0.72169	0.748107	3	2602	0.51807	0.890935
RVBD1593c:RVBD1593c	6	NonEssential	3	436	-0.5458	0.645487	3	1308	0.51389	0.502689
RVBD0814c:sseC2	7	NonEssential	4	437	-0.61059	0.660461	1	2319	0.93843	0.811401
RVBD1718:RVBD1718	7	NonEssential	4	438	-0.44001	0.660461	2	815	1.905	0.288296
RVBD3614c:espD	7	NonEssential	3	439	-0.93154	0.660461	0	3653	0	1
RVBD1427c:fadD12	12	NonEssential	3	440	-0.85143	0.749602	5	1611	0.50064	0.583742
RVBD0432:sodC	6	NonEssential	2	441	-1.1339	0.645487	1	3162	0.39228	0.988087
RVBD2132:RVBD2132	4	NonEssential	2	442	-1.005	0.625827	1	2506	0.50675	0.815524
RVBD1544:RVBD1544	13	NonEssential	6	443	-0.71471	0.748107	3	2443	1.0304	0.840903
RVBD0080:RVBD0080	5	NonEssential	2	444	-1.4176	0.608194	1	2251	0.95951	0.811401
RVBD0519c:RVBD0519c	11	NonEssential	5	445	-0.64748	0.739553	5	1517	0.51987	0.547574
RVBD2284:lipM	17	NonEssential	6	446	-0.79676	0.790996	1	3881	0.32741	1
RVBD2580c:hisS	59	Essential	15	447	-0.68828	0.94442	14	3420	0.8021	1
RVBD2931:ppsA	43	NonEssential	13	448	-0.57706	0.907433	11	2133	0.7497	0.572144
RVBD1938:ephB	13	NonEssential	4	449	-0.84582	0.760673	3	2431	0.54847	0.839294
RVBD2999:lppY	7	NonEssential	1	450	-1.9048	0.688375	2	1167	0.93717	0.447996
RVBD3151:nuoG	15	NonEssential	6	451	-0.64104	0.799966	1	3842	0.4344	1
RVBD0381c:RVBD0381c	11	NonEssential	4	452	-0.8143	0.748107	2	2054	1.0079	0.749721
RVBD0940c:RVBD0940c	9	NonEssential	4	453	-0.67784	0.739553	1	3058	1.1104	0.992677
RVBD3906c:RVBD3906c	4	NonEssential	2	454	-0.66619	0.660461	0	3489	0	1
RVBD0111:RVBD0111	19	NonEssential	8	455	-0.60419	0.837132	2	3528	0.73152	1
RVBD3431c:RVBD3431c	10	NonEssential	4	456	-0.6328	0.748107	4	1881	0.3986	0.709832
RVBD0756c:RVBD0756c	7	NonEssential	3	457	-0.67685	0.703073	2	1845	0.72367	0.707154
RVBD0480c:RVBD0480c	7	NonEssential	4	458	-0.62192	0.703073	1	3440	0.38666	1
RVBD3818:RVBD3818	20	NonEssential	7	459	-0.64496	0.835826	5	3131	0.42917	1
RVBD0484c:RVBD0484c	5	NonEssential	3	460	-0.55484	0.623312	2	2256	0.45772	0.811401
RVBD2255c:RVBD2255c	5	NonEssential	2	461	-1.332	0.623312	0	3395	0	1
RVBD2462c:tig	8	NonEssential	4	462	-0.62363	0.703073	1	3335	0.5624	1
RVBD3130c:tgs1	10	NonEssential	3	463	-0.97184	0.753903	4	1249	0.66028	0.462734
RVBD3144c:PPE52	7	NonEssential	2	464	-1.0063	0.711976	1	1988	1.1932	0.745059
RVBD2819c:RVBD2819c	11	NonEssential	5	465	-0.42676	0.75665	3	1244	0.76501	0.449489
RVBD1802:PPE30	11	NonEssential	4	466	-0.61395	0.75665	2	3174	0.50283	1
RVBD0508:RVBD0508	4	NonEssential	2	467	-0.98571	0.660461	2	1903	0.39176	0.731845
RVBD0390:RVBD0390	8	NonEssential	3	468	-0.7351	0.709218	0	3648	0	1
RVBD1431:RVBD1431	27	NonEssential	7	469	-0.55441	0.888349	9	1379	0.56065	0.395867
RVBD3868:eccA1	7	NonEssential	2	470	-1.038	0.726189	3	1048	0.67338	0.406198
RVBD0234c:gabD1	15	NonEssential	5	471	-0.58233	0.809494	1	3724	0.39948	1
RVBD3081:RVBD3081	16	NonEssential	5	472	-0.90387	0.837132	3	1848	0.83095	0.6471
RVBD0444c:rskA	5	NonEssential	3	473	-0.85876	0.645487	1	2528	0.65887	0.857163
RVBD0378:RVBD0378	2	NonEssential	2	474	-0.44377	0.565201	0	3627	0	1
RVBD3842c:glpQ1	4	NonEssential	2	475	-1.271	0.683577	0	3111	0	0.972738
RVBD1204c:RVBD1204c	7	NonEssential	3	476	-0.87236	0.74314	2	2163	0.68383	0.788581
RVBD1971:mce3F	11	NonEssential	5	477	-0.63524	0.78648	1	1550	2.1603	0.563957
RVBD3585:radA	7	NonEssential	1	478	-1.7187	0.748107	3	1389	0.80592	0.51193
RVBD3240c:secA1	115	Essential	33	479	-0.64537	1	20	3895	0.75234	1
RVBD3766:RVBD3766	6	NonEssential	2	480	-0.76298	0.701938	3	898	0.8634	0.334816
RVBD1884c:rpfC	7	NonEssential	3	481	-0.998	0.748107	1	2952	0.5736	0.966565
RVBD6041:tRNA-Thr39	5	Essential	3	482	-0.99397	0.681063	1	1764	0.95826	0.672969
RVBD2117:RVBD2117	5	NonEssential	3	483	-0.51939	0.683461	1	2511	0.5088	0.854583
RVBD2252:RVBD2252	7	NonEssential	2	484	-1.3768	0.756236	0	3747	0	1
RVBD1015c:rplY	47	Essential	13	485	-0.63523	0.972816	11	3292	0.67562	0.997089
RVBD1721c:vapB12	9	NonEssential	4	486	-0.70395	0.790996	5	916	0.45354	0.347779
RVBD2956:RVBD2956	16	NonEssential	6	487	-0.67389	0.866989	3	2204	0.79903	0.770025
RVBD1470:trxA	5	NonEssential	3	488	-0.75383	0.707852	0	3548	0	1
RVBD0521:RVBD0521	6	NonEssential	3	489	-0.77197	0.703073	1	3372	0.30683	1
RVBD3476c:kgtP	19	NonEssential	7	490	-0.67135	0.888349	5	2840	0.6079	0.94463
RVBD1804c:RVBD1804c	5	NonEssential	3	491	-0.43259	0.713109	2	1062	0.89736	0.416694
RVBD1466:RVBD1466	2	NonEssential	1	492	-1.027	0.623312	0	2458	0	0.813363
RVBD0495c:RVBD0495c	7	NonEssential	4	493	-0.90123	0.795651	0	3818	0	1
RVBD2442c:rplU	11	Essential	5	494	-0.87652	0.809494	2	2938	0.52609	0.982558
RVBD2003c:RVBD2003c	7	NonEssential	4	495	-0.57274	0.799966	0	3730	0	1
RVBD3530c:RVBD3530c	6	NonEssential	3	496	-0.78848	0.709218	1	2961	0.40871	0.947501
RVBD3286c:sigF	7	NonEssential	3	497	-0.68401	0.799966	2	1502	0.78536	0.5676
RVBD0713:RVBD0713	6	NonEssential	3	498	-0.63037	0.710566	1	3285	0.2995	0.99874
RVBD2773c:dapB	59	NonEssential	17	499	-0.52252	1	12	3150	0.48514	0.907395
RVBD3519:RVBD3519	9	NonEssential	1	500	-1.3468	0.799966	4	1353	0.48082	0.482226
RVBD0263c:RVBD0263c	7	NonEssential	3	501	-0.83616	0.799966	4	680	0.67216	0.220506
RVBD0153c:ptbB	5	NonEssential	2	502	-1.438	0.739553	1	3123	0.56616	0.972465
RVBD2932:ppsB	40	NonEssential	13	503	-0.60331	0.983171	10	3241	0.42666	0.996654
RVBD3439c:RVBD3439c	7	NonEssential	4	504	-0.53078	0.799966	1	2727	0.61547	0.917826
RVBD1762c:RVBD1762c	7	NonEssential	4	505	-0.48203	0.799966	0	3614	0	1
RVBD6010:tRNA-Glu11	9	Essential	4	506	-0.68217	0.799966	2	2757	1.1001	0.927768
RVBD3587c:RVBD3587c	42	Essential	14	507	-0.82419	0.991633	5	3108	0.54857	0.95655
RVBD1895:RVBD1895	12	NonEssential	3	508	-0.86038	0.846535	5	1567	0.35765	0.562796
RVBD0425c:ctpH	24	NonEssential	9	509	-0.58273	0.916001	6	3074	0.46763	0.992393
RVBD2489c:RVBD2489c	8	NonEssential	4	510	-0.67314	0.790996	2	2115	0.78729	0.777141
RVBD1734c:RVBD1734c	5	NonEssential	2	511	-0.9966	0.74314	2	2072	0.50319	0.75878
RVBD6031:tRNA-His29	6	NonEssential	2	512	-1.5264	0.739553	1	1498	2.1343	0.577228
RVBD3224:RVBD3224	7	NonEssential	3	513	-0.66027	0.801513	1	2016	0.9885	0.750402
RVBD1707:RVBD1707	13	NonEssential	6	514	-0.59267	0.877677	1	3664	0.42395	1
RVBD1993c:RVBD1993c	2	NonEssential	1	515	-1.0675	0.660461	0	2806	0	0.909839
RVBD1353c:RVBD1353c	7	NonEssential	3	516	-0.89317	0.801513	2	1349	1.0361	0.502849
RVBD3827c:RVBD3827c	7	NonEssential	2	517	-1.5692	0.803161	1	3095	0.64461	0.983448
RVBD1428c:RVBD1428c	15	NonEssential	6	518	-0.53197	0.866989	5	2259	0.47788	0.788581
RVBD1174c:TB8.4	6	NonEssential	2	519	-0.9559	0.748107	0	3729	0	1
RVBD2042c:RVBD2042c	10	NonEssential	5	520	-0.582	0.842939	1	3581	0.32539	1
RVBD0966c:RVBD0966c	8	NonEssential	3	521	-0.91836	0.799966	2	3003	0.32744	0.988032
RVBD0106:RVBD0106	6	NonEssential	3	522	-0.94859	0.748107	1	3312	0.42871	1
RVBD2568c:RVBD2568c	13	NonEssential	2	523	-1.0604	0.888349	5	1055	0.65403	0.374077
RVBD1669:RVBD1669	6	NonEssential	3	524	-0.55412	0.748107	2	2268	0.46851	0.803843
RVBD2763c:dfrA	31	Essential	11	525	-0.51998	0.970539	3	3797	0.59482	1
RVBD2172c:RVBD2172c	73	Essential	20	526	-0.5922	1	11	3636	0.52625	1
RVBD1108c:xseA	9	NonEssential	4	527	-0.58192	0.813375	3	1505	0.57961	0.535736
RVBD3543c:fadE29	7	NonEssential	2	528	-0.82979	0.809494	0	3796	0	1
RVBD2385:mbtJ	10	NonEssential	4	529	-0.92073	0.848705	2	3029	0.53913	0.992393
RVBD3000:RVBD3000	9	NonEssential	4	530	-0.49602	0.817173	2	2486	0.50583	0.866091
RVBD1848:ureA	5	NonEssential	1	531	-1.0574	0.75665	1	2753	0.73596	0.88839
RVBD1855c:RVBD1855c	11	NonEssential	5	532	-0.44384	0.843533	2	1510	0.93466	0.546193
RVBD2441c:rpmA	15	Essential	6	533	-0.85216	0.879565	2	3374	1.0693	1
RVBD0137c:msrA	8	NonEssential	3	534	-0.7994	0.821093	1	3287	0.53748	1
RVBD0100:RVBD0100	5	NonEssential	3	535	-0.56743	0.768572	1	3225	0.25546	0.995846
RVBD1672c:RVBD1672c	16	NonEssential	4	536	-0.7322	0.907433	7	1319	0.58009	0.445242
RVBD0160c:PE4	18	NonEssential	5	537	-0.9384	0.911683	5	1993	0.68276	0.686506
RVBD0544c:RVBD0544c	6	NonEssential	3	538	-0.82666	0.75665	0	3486	0	1
RVBD3215:entC	91	Essential	26	539	-0.62564	1	29	2286	0.69811	0.405316
RVBD2737c:recA	13	NonEssential	2	540	-1.2003	0.904844	5	1623	0.71677	0.563957
RVBD1858:modB	8	NonEssential	2	541	-1.3983	0.83453	1	3340	0.4416	1
RVBD1097c:RVBD1097c	10	NonEssential	2	542	-1.5903	0.869833	1	3084	0.56682	0.995979
RVBD0754:PE-PGRS11	6	NonEssential	3	543	-0.54966	0.78648	1	2420	1.0054	0.848382
RVBD3415c:RVBD3415c	8	NonEssential	3	544	-0.50566	0.837626	2	2933	0.38609	0.969991
RVBD1680:RVBD1680	8	NonEssential	3	545	-0.70235	0.837626	2	2629	0.57646	0.890796
RVBD1844c:gnd1	9	NonEssential	3	546	-0.94193	0.842939	3	1358	1.0363	0.48432
RVBD2459:RVBD2459	9	NonEssential	2	547	-1.1952	0.842939	1	2809	0.69364	0.946612
RVBD3167c:RVBD3167c	7	NonEssential	2	548	-0.95332	0.842939	1	2936	0.50407	0.964953
RVBD2271:RVBD2271	7	NonEssential	3	549	-0.59017	0.842939	2	1826	0.94851	0.702703
RVBD3173c:RVBD3173c	6	NonEssential	2	550	-1.068	0.799966	2	1235	0.78449	0.471971
RVBD3124:moaR1	14	NonEssential	5	551	-0.59101	0.911683	3	2640	0.71139	0.890936
RVBD1619:RVBD1619	11	NonEssential	3	552	-0.88908	0.884609	7	444	0.6619	0.086914
RVBD3299c:atsB	27	NonEssential	10	553	-0.48645	0.992736	8	2703	0.44914	0.86918
RVBD2183c:RVBD2183c	6	NonEssential	3	554	-0.73919	0.80119	1	2044	0.89978	0.750262
RVBD1242:RVBD1242	5	NonEssential	2	555	-1.2885	0.799966	2	2224	0.57966	0.811183
RVBD0457c:RVBD0457c	14	NonEssential	4	556	-0.87425	0.913814	3	1434	1.1279	0.502303
RVBD0062:celA1	11	NonEssential	3	557	-0.80853	0.888349	2	2404	0.80192	0.842935
RVBD3617:ephA	12	NonEssential	5	558	-0.51123	0.888349	2	1251	1.4476	0.445548
RVBD3627c:RVBD3627c	89	Essential	25	559	-0.70427	1	14	3025	0.56516	0.750262
RVBD3559c:RVBD3559c	7	NonEssential	3	560	-0.48905	0.846535	2	2049	0.66875	0.7596
RVBD1255c:RVBD1255c	7	NonEssential	3	561	-0.66688	0.846535	1	3482	0.32921	1
RVBD0603:RVBD0603	6	NonEssential	2	562	-1.0271	0.807099	3	1038	0.6493	0.39134
RVBD0449c:RVBD0449c	15	NonEssential	5	563	-0.67986	0.907433	6	1066	0.70095	0.373511
RVBD2930:fadD26	10	NonEssential	4	564	-0.70757	0.89545	2	3106	0.63436	0.997089
RVBD2510c:RVBD2510c	17	NonEssential	3	565	-1.1977	0.94442	7	1350	0.64701	0.444314
RVBD3654c:RVBD3654c	5	NonEssential	3	566	-0.57979	0.801513	1	3255	0.29409	0.997089
RVBD1576c:RVBD1576c	131	NonEssential	35	567	-0.46848	1	38	2980	0.59347	0.694619
RVBD0257:RVBD0257	8	NonEssential	3	568	-0.53893	0.866989	2	2377	0.67694	0.839956
RVBD0221:RVBD0221	8	NonEssential	4	569	-0.39888	0.866989	2	2666	0.6604	0.897305
RVBD1209:RVBD1209	5	NonEssential	2	570	-0.85737	0.813375	0	3786	0	1
RVBD2176:pknL	12	NonEssential	4	571	-0.64002	0.904844	4	2053	0.46554	0.733525
RVBD0333:RVBD0333	5	NonEssential	2	572	-0.86587	0.821093	1	2760	0.49719	0.890936
RVBD1637c:RVBD1637c	6	NonEssential	3	573	-0.6307	0.835826	2	2031	0.45747	0.747959
RVBD1723:RVBD1723	8	NonEssential	3	574	-0.73792	0.885892	4	1049	0.58127	0.391175
RVBD3760:RVBD3760	7	NonEssential	2	575	-0.94712	0.857457	3	1087	0.52969	0.421303
RVBD0634B:rpmG2	11	Essential	4	576	-1.1261	0.907433	2	3273	0.61388	1
RVBD1730c:RVBD1730c	13	NonEssential	4	577	-0.97882	0.929585	2	3413	0.52675	1
RVBD0500:proC	50	Essential	16	578	-0.72597	1	4	3922	0.68686	1
RVBD1975:RVBD1975	6	NonEssential	3	579	-0.45052	0.838471	2	2257	0.56999	0.80337
RVBD1517:RVBD1517	15	NonEssential	5	580	-0.59972	0.929564	3	2776	0.57364	0.935318
RVBD1566c:RVBD1566c	14	NonEssential	6	581	-0.73945	0.948664	1	3767	0.44462	1
RVBD2157c:murF	91	Essential	26	582	-0.62143	1	8	3414	0.78211	0.933095
RVBD6007:tRNA-Trp8	9	Essential	3	583	-0.7579	0.900382	2	3041	0.83644	0.99147
RVBD0802c:RVBD0802c	7	NonEssential	2	584	-1.3664	0.866989	2	1569	0.83243	0.587547
RVBD0158:RVBD0158	5	NonEssential	1	585	-1.0845	0.842939	0	3496	0	1
RVBD3831:RVBD3831	6	NonEssential	3	586	-0.42895	0.842939	1	3043	0.42178	0.969411
RVBD3090:RVBD3090	11	NonEssential	4	587	-0.57067	0.911683	2	2143	0.87014	0.784495
RVBD3414c:sigD	6	NonEssential	3	588	-0.44257	0.842939	1	2099	1.5907	0.759297
RVBD3156:nuoL	24	NonEssential	8	589	-0.64168	0.99894	3	3065	0.72852	0.992045
RVBD2550c:vapB20	5	NonEssential	3	590	-0.40626	0.842939	0	3830	0	1
RVBD2920c:amt	17	NonEssential	5	591	-0.70936	0.970539	7	1151	0.49801	0.3877
RVBD2963:RVBD2963	24	NonEssential	9	592	-0.59493	1	5	2987	0.40702	0.969991
RVBD1979c:RVBD1979c	24	NonEssential	9	593	-0.54297	1	4	3423	0.57665	1
RVBD2134c:RVBD2134c	8	NonEssential	4	594	-0.57526	0.904844	2	2995	0.44301	0.983688
RVBD0770:RVBD0770	5	NonEssential	3	595	-0.597	0.852539	0	3328	0	1
RVBD0403c:mmpS1	8	NonEssential	4	596	-0.55631	0.904844	2	2002	0.52669	0.73397
RVBD3395A:RVBD3395A	71	NonEssential	21	597	-0.5316	1	15	3573	0.59291	1
RVBD1375:RVBD1375	6	NonEssential	2	598	-1.1182	0.852539	0	3454	0	1
RVBD1496:RVBD1496	8	NonEssential	3	599	-0.89651	0.907033	2	1783	0.74985	0.687691
RVBD0431:RVBD0431	4	Essential	2	600	-1.2558	0.809184	0	3535	0	1
RVBD2161c:RVBD2161c	6	NonEssential	3	601	-0.59401	0.852539	2	2142	0.59356	0.770435
RVBD3137:RVBD3137	51	Essential	16	602	-0.66385	1	11	3599	0.42476	1
RVBD3787c:RVBD3787c	16	NonEssential	6	603	-0.50704	0.953001	4	1340	0.61076	0.454424
RVBD6032:tRNA-Lys30	4	Uncertain	2	604	-0.78665	0.810126	0	3780	0	1
RVBD0560c:RVBD0560c	5	NonEssential	3	605	-0.41377	0.866989	0	3582	0	1
RVBD1881c:lppE	9	NonEssential	1	606	-1.4733	0.907433	6	507	0.4081	0.125737
RVBD0421c:RVBD0421c	6	NonEssential	3	607	-0.70829	0.855714	1	3353	0.61656	1
RVBD0981:mprA	10	NonEssential	4	608	-0.51963	0.916001	2	2873	0.53789	0.965301
RVBD0478:deoC	5	NonEssential	2	609	-0.96676	0.866989	2	2310	0.39486	0.821065
RVBD3695:RVBD3695	13	NonEssential	3	610	-0.96793	0.950778	3	2686	0.53829	0.909839
RVBD2198c:mmpS3	6	NonEssential	3	611	-1.1237	0.862433	1	2039	1.1297	0.750262
RVBD0293c:RVBD0293c	10	NonEssential	1	612	-1.4584	0.927126	3	2254	0.63057	0.806297
RVBD2223c:RVBD2223c	8	NonEssential	4	613	-0.43946	0.911683	3	1182	0.94169	0.432718
RVBD0695:RVBD0695	5	NonEssential	3	614	-0.50596	0.884609	1	1673	0.97832	0.641517
RVBD0512:hemB	76	Essential	17	615	-0.81996	1	23	2567	0.60867	0.570974
RVBD3136:PPE51	9	NonEssential	4	616	-0.46658	0.916001	1	3562	0.38725	1
RVBD1181:pks4	39	NonEssential	12	617	-0.65191	1	10	2885	0.51603	0.883681
RVBD0696:RVBD0696	12	NonEssential	1	618	-1.4199	0.936648	6	643	0.7429	0.186064
RVBD2405:RVBD2405	7	NonEssential	3	619	-0.75986	0.900382	0	3807	0	1
RVBD2089c:pepE	7	NonEssential	2	620	-0.83436	0.900382	0	3778	0	1
RVBD0133:RVBD0133	5	NonEssential	1	621	-1.3819	0.888349	2	629	1.1614	0.197383
RVBD3127:RVBD3127	12	NonEssential	3	622	-0.72341	0.94442	4	1341	0.68961	0.471736
RVBD0309:RVBD0309	7	NonEssential	3	623	-0.5507	0.900382	1	3365	0.44737	1
RVBD3270:ctpC	9	NonEssential	3	624	-0.70447	0.927126	3	1985	0.65019	0.734293
RVBD6043:tRNA-Ser41	4	Essential	2	625	-1.1669	0.823129	2	926	1.2131	0.356292
RVBD1579c:RVBD1579c	9	NonEssential	4	626	-0.51195	0.927126	1	3347	0.40208	1
RVBD3630:RVBD3630	16	NonEssential	2	627	-1.7943	0.972208	5	2034	0.75151	0.710649
RVBD2676c:RVBD2676c	46	Essential	10	628	-0.65055	1	12	2900	0.90424	0.865248
RVBD3660c:RVBD3660c	6	NonEssential	2	629	-0.62629	0.888349	1	3283	0.38491	0.998195
RVBD0184:RVBD0184	7	NonEssential	3	630	-0.75564	0.904844	3	1955	0.34389	0.73397
RVBD3145:nuoA	6	NonEssential	3	631	-0.53816	0.888349	0	3766	0	1
RVBD3262:fbiB	11	NonEssential	2	632	-0.91626	0.970539	3	1503	1.0641	0.539513
RVBD1577c:RVBD1577c	74	NonEssential	20	633	-0.6285	1	25	2123	0.45558	0.414629
RVBD0729:xylB	8	NonEssential	3	634	-1.024	0.936143	1	3232	0.51837	1
RVBD1486c:RVBD1486c	11	NonEssential	3	635	-0.63989	0.970539	3	1112	0.31197	0.397069
RVBD0738:RVBD0738	6	NonEssential	3	636	-0.66097	0.900382	2	2433	0.38114	0.851738
RVBD0759c:RVBD0759c	5	NonEssential	3	637	-0.36045	0.904844	0	3499	0	1
RVBD0822c:RVBD0822c	12	NonEssential	4	638	-0.7325	0.970539	5	1123	0.64787	0.413579
RVBD3134c:RVBD3134c	7	NonEssential	2	639	-0.88296	0.904844	2	2510	0.56632	0.86523
RVBD3834c:serS	68	Essential	19	640	-0.84275	1	8	3308	0.98701	0.946004
RVBD1002c:RVBD1002c	194	NonEssential	50	641	-0.56628	1	51	3710	0.54496	1
RVBD3661:RVBD3661	8	NonEssential	3	642	-0.85049	0.948664	2	2381	0.70881	0.840903
RVBD2254c:RVBD2254c	5	NonEssential	2	643	-1.0589	0.907433	2	2150	0.51531	0.784814
RVBD2737A:RVBD2737A	5	NonEssential	3	644	-0.54915	0.90835	0	3299	0	1
RVBD1109c:RVBD1109c	6	NonEssential	3	645	-0.58775	0.904844	1	2369	1.0522	0.825508
RVBD0045c:RVBD0045c	10	NonEssential	4	646	-0.49733	0.970539	4	1438	0.47824	0.51193
RVBD0707:rpsC	23	Essential	8	647	-1.1021	1	2	3120	1.1594	1
RVBD1283c:oppB	6	NonEssential	3	648	-0.41695	0.907033	0	3451	0	1
RVBD1590:RVBD1590	14	NonEssential	5	649	-0.52521	1	3	2081	0.78298	0.748792
RVBD3713:cobQ2	74	Essential	21	650	-0.70622	1	19	2674	0.68098	0.634517
RVBD1271c:RVBD1271c	5	NonEssential	1	651	-1.1298	0.913814	2	1268	0.85699	0.502689
RVBD1178:RVBD1178	8	NonEssential	3	652	-0.69453	0.964255	5	709	0.58811	0.247455
RVBD0070c:glyA2	11	NonEssential	3	653	-1.1467	0.983171	0	3860	0	1
RVBD1917c:PPE34	41	NonEssential	13	654	-0.46732	1	10	3422	0.37975	1
RVBD3776:RVBD3776	12	NonEssential	5	655	-0.61981	0.992736	3	2626	0.36843	0.896194
RVBD2781c:RVBD2781c	7	NonEssential	2	656	-0.83498	0.911683	1	1324	1.4466	0.49794
RVBD3689:RVBD3689	14	NonEssential	4	657	-0.85604	1	5	2170	0.52705	0.768858
RVBD2790c:ltp1	6	NonEssential	1	658	-1.4557	0.907433	2	2478	0.58146	0.86108
RVBD3566A:RVBD3566A	2	NonEssential	1	659	-1.8727	0.790996	0	3434	0	1
RVBD0316:RVBD0316	7	NonEssential	3	660	-0.70116	0.911683	1	2289	1.0853	0.811183
RVBD3901c:RVBD3901c	39	NonEssential	8	661	-0.74356	1	8	3067	0.59098	0.95655
RVBD2121c:hisG	84	Essential	24	662	-0.68514	1	12	3857	0.74883	1
RVBD0659c:RVBD0659c	5	NonEssential	3	663	-0.46998	0.916001	0	3349	0	1
RVBD2710:sigB	6	NonEssential	3	664	-1.0262	0.907433	0	3803	0	1
RVBD2249c:glpD1	11	NonEssential	5	665	-0.57549	0.992736	2	3356	0.32995	1
RVBD1552:frdA	16	NonEssential	2	666	-1.1814	1	7	890	0.58041	0.285542
RVBD1022:lpqU	7	NonEssential	3	667	-0.51851	0.916001	2	1892	0.52753	0.723657
RVBD6014:tRNA-Ala15	6	NonEssential	2	668	-1.2076	0.911683	1	3099	0.60621	0.973009
RVBD0663:atsD	16	NonEssential	4	669	-0.72101	1	5	1294	0.66305	0.440205
RVBD0121c:RVBD0121c	5	NonEssential	3	670	-0.35604	0.916001	0	3379	0	1
RVBD1216c:RVBD1216c	8	NonEssential	4	671	-0.34052	0.970539	1	3145	0.71373	0.997089
RVBD0094c:RVBD0094c	4	NonEssential	1	672	-0.80871	0.852539	3	699	0.38212	0.247455
RVBD0598c:vapC27	6	NonEssential	2	673	-1.2524	0.916001	1	2343	0.79159	0.815337
RVBD2856B:RVBD2856B	5	NonEssential	2	674	-1.054	0.916001	2	1206	0.74104	0.49672
RVBD2587c:secD	163	Essential	39	675	-0.63733	1	47	3428	0.63366	0.90324
RVBD3320c:vapC44	8	NonEssential	2	676	-1.5862	0.972816	3	1612	0.48989	0.620511
RVBD3506:fadD17	9	NonEssential	2	677	-0.98852	0.973406	4	1057	0.67355	0.398941
RVBD2702:ppgK	6	NonEssential	2	678	-1.3964	0.916001	4	561	0.52963	0.158344
RVBD1753c:PPE24	32	NonEssential	9	679	-0.52196	1	8	2836	0.49337	0.892594
RVBD1334:mec	5	NonEssential	2	680	-0.88018	0.927126	0	3382	0	1
RVBD0036c:RVBD0036c	6	NonEssential	2	681	-0.81202	0.916001	0	3564	0	1
RVBD2611c:RVBD2611c	104	Essential	25	682	-0.71186	1	15	3907	0.6166	1
RVBD2918c:glnD	7	NonEssential	3	683	-0.63017	0.936143	2	1072	1.0214	0.412791
RVBD1017c:prsA	78	Essential	21	684	-0.85779	1	13	2701	0.87978	0.638549
RVBD2020c:RVBD2020c	6	NonEssential	2	685	-0.96091	0.92037	0	3505	0	1
RVBD2321c:rocD2	5	NonEssential	3	686	-0.30077	0.936143	1	2985	0.3978	0.947501
RVBD1403c:RVBD1403c	8	NonEssential	3	687	-0.79647	0.983171	1	2855	0.64205	0.953979
RVBD2856:nicT	13	NonEssential	5	688	-0.46253	1	3	3036	0.3447	0.993864
RVBD2137c:RVBD2137c	7	NonEssential	2	689	-0.59139	0.951511	1	3427	0.63444	1
RVBD2643:arsC	10	NonEssential	4	690	-0.70589	1	3	2120	0.55452	0.775222
RVBD1511:gmdA	8	NonEssential	3	691	-0.48335	0.986563	2	3046	0.36143	0.992393
RVBD2720:lexA	76	Essential	6	692	-0.50644	1	34	339	0.60991	0.001718
RVBD3727:RVBD3727	21	NonEssential	4	693	-0.9052	1	6	2630	0.52588	0.865248
RVBD2727c:miaA	84	Essential	23	694	-0.64009	1	18	3764	0.49213	1
RVBD2088:pknJ	15	NonEssential	4	695	-0.78998	1	1	3832	0.24082	1
RVBD0613c:RVBD0613c	17	NonEssential	3	696	-0.87992	1	6	794	0.8143	0.218924
RVBD1119c:RVBD1119c	3	NonEssential	2	697	-0.68746	0.866989	1	2765	0.23321	0.890936
RVBD3322c:RVBD3322c	6	NonEssential	2	698	-1.1317	0.941067	2	2463	0.55175	0.857719
RVBD1869c:RVBD1869c	8	NonEssential	3	699	-0.63956	0.992736	3	2037	0.36871	0.750625
RVBD1749c:RVBD1749c	7	NonEssential	3	700	-0.66524	0.970539	1	2827	0.58012	0.946612
RVBD3375:amiD	7	NonEssential	1	701	-1.4355	0.970539	3	1017	0.61616	0.3877
RVBD3864:espE	7	NonEssential	1	702	-1.7901	0.970539	1	3224	0.42436	0.997089
RVBD1111c:RVBD1111c	80	Essential	23	703	-0.69512	1	16	3801	0.6999	1
RVBD0841:RVBD0841	5	NonEssential	2	704	-0.86064	0.94442	2	2007	0.49134	0.73397
RVBD0265c:RVBD0265c	11	NonEssential	2	705	-1.0781	1	6	377	0.98083	0.048903
RVBD0327c:cyp135A1	25	NonEssential	3	706	-0.42137	1	5	2391	0.63525	0.768858
RVBD0274:RVBD0274	12	NonEssential	5	707	-0.41255	1	3	2148	0.76448	0.762743
RVBD0588:yrbE2B	12	NonEssential	2	708	-0.9519	1	5	1388	0.61722	0.48432
RVBD3071:RVBD3071	7	NonEssential	2	709	-0.76572	0.970539	2	2710	0.52815	0.914029
RVBD3496c:mce4D	5	NonEssential	2	710	-1.7365	0.951799	1	2406	0.65954	0.839956
RVBD3106:fprA	10	NonEssential	4	711	-0.61301	1	2	3217	0.55473	1
RVBD3650:PE33	5	NonEssential	2	712	-0.86167	0.95578	0	3613	0	1
RVBD1103c:mazE3	7	NonEssential	3	713	-0.59632	0.970539	2	1007	1.1089	0.384686
RVBD1405c:RVBD1405c	12	NonEssential	5	714	-0.40642	1	5	1634	0.50841	0.593884
RVBD1090:celA2b	5	NonEssential	2	715	-0.69383	0.964255	1	2187	0.97572	0.803025
RVBD2939:papA5	25	NonEssential	8	716	-0.51502	1	6	1749	0.56989	0.547574
RVBD0227c:RVBD0227c	58	Essential	16	717	-0.91461	1	7	1941	0.86576	0.426097
RVBD0823c:RVBD0823c	6	NonEssential	2	718	-0.88127	0.970539	1	3069	0.81044	0.969991
RVBD2345:RVBD2345	10	NonEssential	4	719	-0.46205	1	3	2600	0.59915	0.886906
RVBD0689c:RVBD0689c	3	NonEssential	1	720	-1.2438	0.900382	1	2290	0.58597	0.759297
RVBD1491c:RVBD1491c	8	NonEssential	2	721	-0.85091	1	3	1326	0.77329	0.49794
RVBD1706A:RVBD1706A	6	NonEssential	1	722	-0.86049	0.970539	1	3366	0.27734	1
RVBD0130:htdZ	5	NonEssential	2	723	-0.75562	0.970539	2	1439	0.94812	0.546614
RVBD3386:RVBD3386	9	NonEssential	2	724	-1.0672	1	2	2826	0.71108	0.948092
RVBD3470c:ilvB2	19	NonEssential	7	725	-0.43568	1	3	3339	0.46722	1
RVBD2734:RVBD2734	9	NonEssential	3	726	-0.65689	1	2	2726	0.53826	0.92351
RVBD0458:RVBD0458	20	NonEssential	6	727	-0.56981	1	4	2025	1.0114	0.68258
RVBD3196A:RVBD3196A	2	NonEssential	1	728	-0.85655	0.823822	0	3510	0	1
RVBD1949c:RVBD1949c	9	NonEssential	4	729	-0.43783	1	2	2893	0.46034	0.964953
RVBD0510:hemC	50	Essential	11	730	-0.69441	1	27	206	0.9944	2.5e-05
RVBD2891:RVBD2891	6	NonEssential	1	731	-1.0739	0.973085	3	1415	0.50098	0.535784
RVBD3045:adhC	7	NonEssential	3	732	-0.7073	0.983171	2	2517	0.49076	0.865459
RVBD1913:RVBD1913	8	NonEssential	3	733	-0.61671	1	1	2111	1.5078	0.777053
RVBD1800:PPE28	13	NonEssential	3	734	-0.74776	1	7	626	0.58966	0.164252
RVBD1853:ureD	6	NonEssential	2	735	-0.82821	0.973406	1	3211	0.37826	0.993864
RVBD0610c:RVBD0610c	7	NonEssential	2	736	-0.65663	0.983171	1	2185	0.87083	0.795607
RVBD0059:RVBD0059	7	NonEssential	3	737	-0.48157	0.983171	2	1736	1.0453	0.669625
RVBD0068:RVBD0068	5	NonEssential	2	738	-0.74842	0.970539	1	2679	0.67876	0.881246
RVBD1365c:rsfA	5	NonEssential	2	739	-1.3901	0.970539	1	1652	1.2046	0.632627
RVBD1760:RVBD1760	18	NonEssential	4	740	-0.73591	1	6	2472	0.56059	0.832442
RVBD1227c:RVBD1227c	6	NonEssential	3	741	-0.67545	0.974473	2	1774	0.59346	0.680924
RVBD1152:RVBD1152	5	NonEssential	2	742	-0.90094	0.970539	1	2781	0.65413	0.897305
RVBD2873A:RVBD2873A	5	NonEssential	2	743	-0.88692	0.970539	1	3240	0.35427	0.996766
RVBD2876:RVBD2876	6	NonEssential	3	744	-0.67785	0.976418	1	3129	0.55018	0.98121
RVBD0271c:fadE6	15	NonEssential	5	745	-0.57006	1	2	2845	0.9979	0.958607
RVBD3625c:mesJ	57	Essential	15	746	-0.72585	1	11	3651	0.4658	1
RVBD3001c:ilvC	34	Essential	7	747	-0.76105	1	11	2094	0.82333	0.62306
RVBD3698:RVBD3698	13	NonEssential	3	748	-0.9481	1	4	2022	0.72009	0.738938
RVBD3088:tgs4	5	NonEssential	2	749	-0.91826	0.970539	1	2498	0.83885	0.853498
RVBD3469c:mhpE	15	NonEssential	5	750	-0.4573	1	6	1374	0.76571	0.461357
RVBD0912:RVBD0912	7	NonEssential	3	751	-0.54177	0.992736	2	2153	0.68049	0.7845
RVBD0168:yrbE1B	8	NonEssential	3	752	-0.72803	1	3	2317	0.41876	0.821885
RVBD1057:RVBD1057	5	NonEssential	2	753	-0.72069	0.970994	0	3322	0	1
RVBD1581c:RVBD1581c	5	NonEssential	2	754	-1.128	0.973406	2	2198	0.41988	0.805391
RVBD0931c:pknD	8	NonEssential	2	755	-0.81647	1	2	2988	0.35511	0.983448
RVBD2917:RVBD2917	13	NonEssential	4	756	-0.46221	1	3	3040	0.29913	0.995846
RVBD1879:RVBD1879	13	NonEssential	3	757	-0.74834	1	5	1605	0.66511	0.559475
RVBD2585c:RVBD2585c	6	NonEssential	3	758	-0.69639	0.992736	2	1846	0.72422	0.702703
RVBD3909:RVBD3909	204	Essential	52	759	-0.67257	1	32	3468	0.66107	0.933655
RVBD2782c:pepR	6	NonEssential	3	760	-0.48045	0.992736	2	1041	0.74515	0.392925
RVBD3093c:RVBD3093c	8	NonEssential	2	761	-0.68031	1	4	793	0.64393	0.287308
RVBD1623c:cydA	12	Essential	4	762	-0.69246	1	5	1273	0.61439	0.449134
RVBD3708c:asd	84	Essential	21	763	-0.71624	1	13	3124	0.90045	0.807253
RVBD1073:RVBD1073	8	NonEssential	2	764	-0.69708	1	3	1177	0.70768	0.432718
RVBD1006:RVBD1006	16	NonEssential	5	765	-0.51709	1	1	3665	0.63759	1
RVBD0235c:RVBD0235c	23	NonEssential	6	766	-0.79702	1	8	1045	0.76784	0.309027
RVBD2887:RVBD2887	8	NonEssential	3	767	-0.61949	1	0	3763	0	1
RVBD0481c:RVBD0481c	6	NonEssential	1	768	-1.4899	1	2	2474	0.59506	0.859961
RVBD2187:fadD15	12	NonEssential	5	769	-0.34745	1	3	2401	0.65307	0.839956
RVBD2402:RVBD2402	18	NonEssential	5	770	-0.77684	1	4	2661	0.62984	0.888806
RVBD1280c:oppA	10	NonEssential	3	771	-0.61547	1	2	3249	0.41227	1
RVBD1125:RVBD1125	6	NonEssential	3	772	-0.56967	1	1	3351	0.28031	1
RVBD1534:RVBD1534	6	NonEssential	2	773	-0.77082	1	2	1129	0.89927	0.430122
RVBD2647:RVBD2647	4	NonEssential	2	774	-0.6066	0.929585	1	2104	0.52272	0.763328
RVBD3413c:RVBD3413c	6	NonEssential	2	775	-1.2598	1	1	3316	0.61356	1
RVBD2542:RVBD2542	7	NonEssential	2	776	-0.90438	1	1	3052	0.66908	0.973009
RVBD1499:RVBD1499	5	NonEssential	1	777	-0.9484	0.992736	2	2075	0.48352	0.75878
RVBD0939:RVBD0939	14	NonEssential	3	778	-0.43978	1	3	3100	0.46428	0.997471
RVBD0236c:aftD	475	Essential	104	779	-0.73047	1	72	3993	0.63042	1
RVBD0125:pepA	7	NonEssential	3	780	-0.68255	1	0	3619	0	1
RVBD0631c:recC	16	NonEssential	5	781	-0.65589	1	3	3513	0.32537	1
RVBD0878c:PPE13	17	NonEssential	4	782	-0.79656	1	3	2706	0.83228	0.912345
RVBD0569:RVBD0569	4	NonEssential	2	783	-0.7271	0.941067	0	3407	0	1
RVBD0148:RVBD0148	7	NonEssential	3	784	-0.43262	1	1	3336	0.29364	1
RVBD3197:RVBD3197	14	NonEssential	5	785	-0.65098	1	3	3155	0.39791	1
RVBD1383:carA	66	Essential	7	786	-0.6468	1	37	146	0.94601	2.5e-05
RVBD0527:ccdA	112	Essential	24	787	-0.61957	1	48	105	1.3862	2.5e-05
RVBD1262c:RVBD1262c	6	NonEssential	2	788	-0.58347	1	1	2887	0.44043	0.933095
RVBD2549c:vapC20	5	NonEssential	2	789	-1.0119	1	2	2253	0.37405	0.811401
RVBD0337c:aspC	125	Essential	33	790	-0.58311	1	28	3637	0.83315	1
RVBD1167c:RVBD1167c	6	NonEssential	2	791	-0.69951	1	3	1487	0.45073	0.570974
RVBD0255c:cobQ1	12	NonEssential	4	792	-0.63117	1	4	2379	0.43452	0.832887
RVBD3396c:guaA	109	Essential	22	793	-0.96096	1	20	3621	0.99937	1
RVBD0222:echA1	9	NonEssential	3	794	-0.50568	1	3	1882	0.55803	0.710649
RVBD2639c:RVBD2639c	6	NonEssential	2	795	-0.738	1	1	2820	0.60161	0.925276
RVBD0755A:RVBD0755A	4	NonEssential	2	796	-0.52349	0.94442	1	2440	0.66706	0.811183
RVBD3252c:alkB	8	NonEssential	2	797	-0.64895	1	1	3201	0.41178	1
RVBD2443:dctA	11	NonEssential	3	798	-0.63584	1	1	3546	0.46673	1
RVBD0537c:RVBD0537c	10	NonEssential	4	799	-0.55482	1	3	2766	0.36047	0.94213
RVBD3189:RVBD3189	7	NonEssential	3	800	-0.52842	1	3	1725	0.61239	0.666299
RVBD0317c:glpQ2	8	NonEssential	3	801	-0.97763	1	2	2509	0.58261	0.86809
RVBD2875:mpt70	6	NonEssential	2	802	-0.81139	1	2	1348	1.1298	0.517515
RVBD1161:narG	29	NonEssential	5	803	-0.88973	1	10	1974	0.62052	0.597643
RVBD3693:RVBD3693	7	NonEssential	2	804	-0.95591	1	3	1058	1.0212	0.408744
RVBD3429:PPE59	6	NonEssential	2	805	-0.88644	1	0	3453	0	1
RVBD0299:RVBD0299	5	NonEssential	2	806	-0.74544	1	0	3812	0	1
RVBD1941:RVBD1941	5	NonEssential	2	807	-0.56758	1	2	966	0.8413	0.374077
RVBD0716:rplE	15	Essential	4	808	-1.5452	1	1	3620	1.2563	1
RVBD2681:RVBD2681	7	NonEssential	1	809	-1.8839	1	3	1959	0.28498	0.73397
RVBD1748:RVBD1748	8	NonEssential	2	810	-0.71885	1	1	2177	0.93455	0.795119
RVBD1261c:RVBD1261c	6	NonEssential	3	811	-0.3737	1	1	3348	0.33052	1
RVBD1410c:RVBD1410c	20	NonEssential	7	812	-0.96442	1	4	3500	0.50918	1
RVBD3584:lpqE	6	NonEssential	3	813	-0.61641	1	1	3206	0.38573	0.993864
RVBD0801:RVBD0801	5	NonEssential	2	814	-0.90874	1	1	2471	0.64824	0.850925
RVBD2522c:RVBD2522c	6	NonEssential	3	815	-0.61651	1	2	2084	0.67329	0.756566
RVBD2835c:ugpA	7	NonEssential	2	816	-0.81693	1	4	781	0.57295	0.265779
RVBD0616A:RVBD0616A	2	NonEssential	1	817	-0.80642	0.866989	0	2846	0	0.924871
RVBD1387:PPE20	18	NonEssential	6	818	-0.49353	1	4	3185	0.53216	1
RVBD1263:amiB2	10	NonEssential	4	819	-0.54035	1	2	2965	0.48194	0.98121
RVBD3555c:RVBD3555c	5	NonEssential	1	820	-1.0779	1	2	821	0.90515	0.299659
RVBD1448c:tal	6	NonEssential	2	821	-0.70481	1	2	2389	0.34457	0.831456
RVBD2265:RVBD2265	9	NonEssential	2	822	-1.0441	1	3	2513	0.43962	0.877852
RVBD1105:RVBD1105	6	NonEssential	3	823	-0.4325	1	2	1913	1.2653	0.720295
RVBD1252c:lprE	6	NonEssential	2	824	-0.83078	1	3	1410	0.57616	0.535784
RVBD0033:acpA	5	NonEssential	2	825	-0.77143	1	1	3071	0.42722	0.964953
RVBD0648:RVBD0648	13	NonEssential	1	826	-1.6183	1	4	2683	0.57703	0.909839
RVBD0846c:RVBD0846c	10	NonEssential	2	827	-0.89326	1	5	575	0.7641	0.152887
RVBD2073c:RVBD2073c	7	NonEssential	3	828	-0.70281	1	0	3722	0	1
RVBD3153:nuoI	5	NonEssential	2	829	-0.97336	1	0	3286	0	0.999046
RVBD3528c:RVBD3528c	6	NonEssential	3	830	-0.28749	1	2	2658	0.36916	0.900764
RVBD1265:RVBD1265	6	NonEssential	2	831	-0.70311	1	2	2604	0.3111	0.890796
RVBD2077A:RVBD2077A	4	NonEssential	2	832	-0.58745	0.973085	1	1855	0.85552	0.720839
RVBD1671:RVBD1671	7	NonEssential	1	833	-1.4699	1	2	1947	0.65808	0.733525
RVBD1620c:cydC	7	NonEssential	2	834	-1.1336	1	1	1450	1.5696	0.557454
RVBD2382c:mbtC	14	NonEssential	3	835	-0.67915	1	7	617	0.57265	0.159673
RVBD0078B:RVBD0078B	3	NonEssential	2	836	-0.38955	0.992736	0	3708	0	1
RVBD2581c:RVBD2581c	44	Essential	10	837	-0.93236	1	10	3416	0.83845	1
RVBD3745c:RVBD3745c	6	NonEssential	2	838	-0.90284	1	1	3247	0.33466	0.995979
RVBD1681:moeX	8	NonEssential	2	839	-0.88753	1	2	1995	0.72002	0.731845
RVBD2566:RVBD2566	21	NonEssential	6	840	-0.51991	1	8	1769	0.7525	0.582259
RVBD3917c:parB	75	Essential	21	841	-0.72558	1	16	3788	0.83346	1
RVBD0858c:dapC	11	NonEssential	3	842	-0.70287	1	3	1203	0.79731	0.434671
RVBD0864:moaC2	5	NonEssential	2	843	-0.86167	1	1	2920	0.49913	0.931602
RVBD2992c:gltS	94	Essential	22	844	-0.87636	1	12	3870	0.70589	1
RVBD0857:RVBD0857	4	NonEssential	2	845	-0.54851	0.985499	1	1293	1.5527	0.495516
RVBD2287:yjcE	12	NonEssential	2	846	-1.362	1	5	987	0.806	0.357578
RVBD0219:RVBD0219	6	NonEssential	1	847	-0.91254	1	0	3495	0	1
RVBD1687c:RVBD1687c	6	NonEssential	2	848	-0.97424	1	2	723	1.1447	0.261166
RVBD1192:RVBD1192	7	NonEssential	2	849	-0.66302	1	2	2068	0.63006	0.768114
RVBD3085:RVBD3085	10	NonEssential	4	850	-0.61248	1	3	2423	0.41303	0.84129
RVBD0585c:RVBD0585c	21	NonEssential	6	851	-0.66205	1	5	2991	0.4894	0.98121
RVBD2976c:ung	11	NonEssential	4	852	-0.4953	1	3	2797	0.38077	0.939519
RVBD3913:trxB2	83	Essential	12	853	-0.82919	1	25	2814	0.75681	0.6825
RVBD1214c:PE14	5	NonEssential	2	854	-1.023	1	1	3175	0.68471	0.99147
RVBD1865c:RVBD1865c	6	NonEssential	3	855	-0.67605	1	0	3560	0	1
RVBD2384:mbtA	9	NonEssential	1	856	-1.7774	1	5	782	0.4563	0.253603
RVBD2910c:RVBD2910c	9	NonEssential	2	857	-0.60431	1	0	3820	0	1
RVBD2032:acg	12	NonEssential	3	858	-0.64751	1	3	2789	0.65423	0.933655
RVBD1675c:cmr	10	NonEssential	3	859	-0.79957	1	5	878	0.38242	0.303942
RVBD0328:RVBD0328	6	NonEssential	2	860	-0.67812	1	1	3165	0.53136	0.988087
RVBD0960:RVBD0960	2	NonEssential	1	861	-0.86644	0.900382	0	2483	0	0.821122
RVBD2668:RVBD2668	7	NonEssential	2	862	-0.90214	1	4	934	0.54073	0.363837
RVBD1284:canA	6	NonEssential	2	863	-0.48507	1	2	1155	0.78117	0.43407
RVBD0065:vapC1	7	NonEssential	1	864	-0.89369	1	2	2860	0.36381	0.958155
RVBD1644:tsnR	6	NonEssential	3	865	-0.29427	1	1	2173	0.92359	0.782751
RVBD2615c:PE-PGRS45	5	NonEssential	1	866	-1.0972	1	1	2578	0.65321	0.865248
RVBD3147:nuoC	6	NonEssential	3	867	-0.56317	1	1	2244	0.76823	0.801081
RVBD0037c:RVBD0037c	17	NonEssential	6	868	-0.47617	1	5	2464	0.44181	0.828889
RVBD3486:RVBD3486	11	NonEssential	1	869	-1.3428	1	7	340	0.77408	0.032697
RVBD2406c:RVBD2406c	5	NonEssential	1	870	-1.1536	1	1	3030	0.45304	0.958155
RVBD2735c:RVBD2735c	9	NonEssential	2	871	-0.62697	1	4	1387	0.68989	0.49794
RVBD0918:RVBD0918	6	NonEssential	1	872	-1.7461	1	0	3493	0	1
RVBD2381c:mbtD	13	NonEssential	5	873	-0.43608	1	4	1320	0.77636	0.473273
RVBD0487:RVBD0487	8	NonEssential	3	874	-0.48641	1	3	2218	0.35896	0.805689
RVBD0728c:serA2	6	NonEssential	3	875	-0.53949	1	1	2376	1.0816	0.828621
RVBD0396:RVBD0396	6	NonEssential	2	876	-0.6225	1	2	1879	0.65116	0.710617
RVBD2771c:RVBD2771c	5	NonEssential	2	877	-0.55853	1	1	2969	0.36999	0.944593
RVBD0895:RVBD0895	9	NonEssential	3	878	-0.61184	1	1	3051	0.67537	0.992393
RVBD3607c:folB	11	NonEssential	3	879	-0.32042	1	5	592	0.60843	0.154725
RVBD2159c:RVBD2159c	5	NonEssential	1	880	-1.9966	1	0	3386	0	1
RVBD3057c:RVBD3057c	6	NonEssential	2	881	-0.9997	1	1	3271	0.52303	0.997089
RVBD0805:RVBD0805	6	NonEssential	3	882	-0.68723	1	0	3854	0	1
RVBD3825c:pks2	57	NonEssential	10	883	-0.827	1	17	2318	0.70567	0.557185
RVBD2318:uspC	27	NonEssential	8	884	-0.60792	1	7	2864	0.62748	0.931366
RVBD0434:RVBD0434	6	NonEssential	3	885	-0.48397	1	3	1625	0.4707	0.642277
RVBD0358:RVBD0358	53	NonEssential	13	886	-0.53914	1	17	2135	0.54561	0.51193
RVBD3459c:rpsK	11	Essential	4	887	-0.51119	1	1	2145	2.2071	0.784495
RVBD3444c:esxT	5	NonEssential	1	888	-1.193	1	3	844	0.58764	0.312514
RVBD3653:PE-PGRS61	5	NonEssential	2	889	-0.7125	1	2	1898	0.67571	0.710649
RVBD1244:lpqZ	7	NonEssential	2	890	-1.066	1	1	3229	0.42713	0.998195
RVBD2376c:cfp2	7	NonEssential	2	891	-1.275	1	3	1194	0.43218	0.452893
RVBD1426c:lipO	7	NonEssential	3	892	-0.47291	1	1	2366	0.72856	0.821122
RVBD3730c:RVBD3730c	8	NonEssential	2	893	-0.81412	1	3	1975	0.55671	0.728543
RVBD3820c:papA2	12	NonEssential	4	894	-0.52357	1	3	1648	0.51955	0.597643
RVBD1698:mctB	9	NonEssential	3	895	-1.3395	1	1	3659	0.45241	1
RVBD2063A:mazF7	6	NonEssential	2	896	-0.64486	1	1	2889	0.787	0.933655
RVBD0260c:RVBD0260c	7	NonEssential	3	897	-0.36172	1	1	2740	0.65318	0.924871
RVBD2016:RVBD2016	8	NonEssential	3	898	-0.54039	1	2	1693	0.96993	0.640375
RVBD0218:RVBD0218	15	NonEssential	3	899	-0.62403	1	6	1603	0.44772	0.561074
RVBD0900:RVBD0900	5	NonEssential	1	900	-1.8363	1	3	835	0.5506	0.309177
RVBD2561:RVBD2561	6	NonEssential	3	901	-0.46308	1	0	3856	0	1
RVBD3064c:RVBD3064c	9	NonEssential	2	902	-0.71024	1	3	559	1.0589	0.148278
RVBD0855:far	13	NonEssential	5	903	-0.48065	1	3	3126	0.54606	1
RVBD2274c:mazF8	6	NonEssential	3	904	-0.33892	1	2	2529	0.55097	0.880739
RVBD1923:lipD	13	NonEssential	5	905	-0.40357	1	3	3024	0.42357	0.991757
RVBD2237:RVBD2237	6	NonEssential	1	906	-1.0998	1	3	1545	0.40576	0.614895
RVBD3214:gpm2	5	NonEssential	2	907	-1.2335	1	1	3233	0.33034	0.995979
RVBD0816c:thiX	6	NonEssential	3	908	-0.40378	1	2	2176	0.58932	0.782751
RVBD1918c:PPE35	20	NonEssential	6	909	-0.5114	1	6	1327	0.84205	0.424242
RVBD0740:RVBD0740	6	NonEssential	3	910	-0.39993	1	1	3183	0.36977	0.991757
RVBD1329c:dinG	11	NonEssential	4	911	-0.74867	1	4	2137	0.4129	0.782581
RVBD3005c:RVBD3005c	7	NonEssential	3	912	-0.64522	1	0	3751	0	1
RVBD2794c:pptT	83	Essential	19	913	-0.69522	1	26	2736	0.57804	0.632821
RVBD0956:purN	51	Essential	9	914	-0.86817	1	15	2937	0.78492	0.854917
RVBD1706c:PPE23	6	NonEssential	2	915	-0.658	1	1	1397	1.8823	0.529529
RVBD1936:RVBD1936	9	NonEssential	3	916	-0.60769	1	2	3063	0.44235	0.993864
RVBD3642c:RVBD3642c	1	NonEssential	1	917	-0.54229	0.904844	0	3290	0	1
RVBD3050c:RVBD3050c	7	NonEssential	3	918	-0.76346	1	3	1114	0.90556	0.429689
RVBD0844c:narL	7	NonEssential	3	919	-0.45435	1	3	1982	0.31757	0.742877
RVBD0476:RVBD0476	8	NonEssential	3	920	-0.5035	1	2	2637	0.86105	0.890935
RVBD3537:kstD	13	NonEssential	5	921	-0.52281	1	4	1352	0.63619	0.488266
RVBD0891c:RVBD0891c	5	NonEssential	2	922	-0.55769	1	0	3350	0	1
RVBD0742:PE-PGRS8	4	NonEssential	1	923	-1.3555	1	1	1461	1.2258	0.555859
RVBD1330c:pncB1	8	NonEssential	1	924	-1.3196	1	4	1016	0.89735	0.377389
RVBD1967:mce3B	7	NonEssential	1	925	-1.811	1	3	1633	0.36232	0.620511
RVBD1394c:cyp132	9	NonEssential	2	926	-0.6632	1	2	2659	0.61434	0.900764
RVBD1744c:RVBD1744c	2	NonEssential	1	927	-0.82585	0.936143	0	3112	0	0.995846
RVBD0554:bpoC	11	NonEssential	3	928	-0.53438	1	4	1591	0.5369	0.578167
RVBD3772:hisC2	8	NonEssential	2	929	-0.95484	1	3	1910	0.53061	0.70831
RVBD3271c:RVBD3271c	5	NonEssential	1	930	-1.0672	1	2	1120	1.0009	0.447369
RVBD2437:RVBD2437	48	NonEssential	14	931	-0.45458	1	15	2212	0.6652	0.57182
RVBD0500B:RVBD0500B	1	NonEssential	1	932	-0.79072	0.911683	0	3274	0	1
RVBD6003:tRNA-Gly4	24	Essential	6	933	-0.99245	1	3	3773	0.69166	1
RVBD0194:RVBD0194	17	NonEssential	6	934	-0.51267	1	4	2704	0.46122	0.909839
RVBD1497:lipL	11	NonEssential	4	935	-0.60784	1	0	3816	0	1
RVBD0324:RVBD0324	7	NonEssential	2	936	-0.7555	1	2	1719	0.72885	0.665136
RVBD3726:RVBD3726	11	NonEssential	4	937	-0.60873	1	3	2469	0.75764	0.861492
RVBD1420:uvrC	16	NonEssential	5	938	-0.5544	1	0	3887	0	1
RVBD2149c:yfiH	5	NonEssential	2	939	-0.85258	1	3	632	0.71847	0.198683
RVBD2343c:dnaG	81	Essential	17	940	-0.46842	1	35	505	0.65658	0.011295
RVBD2575:RVBD2575	7	NonEssential	3	941	-0.45687	1	0	3556	0	1
RVBD3518c:cyp142	15	NonEssential	4	942	-0.65634	1	3	1780	1.0674	0.631384
RVBD1397c:vapC10	6	NonEssential	1	943	-1.162	1	1	2394	0.73953	0.833942
RVBD6011:tRNA-Asp12	1	Uncertain	1	944	-1.0802	0.916001	0	3266	0	1
RVBD0734:mapA	7	NonEssential	3	945	-0.71866	1	2	2582	0.50069	0.884283
RVBD0735:sigL	5	NonEssential	2	946	-0.64477	1	1	1779	1.0542	0.680924
RVBD3006:lppZ	129	NonEssential	31	947	-0.599	1	36	3228	0.59691	0.811183
RVBD0612:RVBD0612	7	NonEssential	3	948	-0.39474	1	1	3182	0.63472	0.995979
RVBD1777:cyp144	14	NonEssential	5	949	-0.49976	1	4	1759	0.6699	0.620662
RVBD3729:RVBD3729	32	NonEssential	8	950	-0.71185	1	11	1984	0.60265	0.586944
RVBD0152c:PE2	16	NonEssential	5	951	-0.71011	1	3	3268	0.55244	1
RVBD1935c:echA13	8	NonEssential	3	952	-0.54793	1	0	3782	0	1
RVBD2533c:nusB	33	Essential	8	953	-0.60654	1	5	3711	0.45171	1
RVBD0883c:RVBD0883c	62	Essential	16	954	-0.76333	1	13	3159	0.66594	0.90153
RVBD2255A:RVBD2255A	4	NonEssential	1	955	-1.2466	1	0	3355	0	1
RVBD0145:RVBD0145	7	NonEssential	3	956	-0.48771	1	3	1651	0.69971	0.624795
RVBD0491:regX3	5	NonEssential	2	957	-0.44081	1	2	1278	0.78851	0.50314
RVBD0766c:cyp123	16	NonEssential	5	958	-0.6116	1	5	2583	0.48285	0.883681
RVBD0992c:RVBD0992c	6	NonEssential	1	959	-1.0744	1	0	3487	0	1
RVBD1758:cut1	6	NonEssential	1	960	-1.0632	1	1	3031	0.59574	0.966351
RVBD2280:RVBD2280	12	NonEssential	3	961	-0.81728	1	6	1110	0.69646	0.410684
RVBD2942:mmpL7	22	NonEssential	4	962	-0.83862	1	7	2594	0.38807	0.865248
RVBD0365c:RVBD0365c	7	NonEssential	3	963	-0.36095	1	2	2792	0.34026	0.93661
RVBD2530c:vapC39	6	NonEssential	1	964	-0.75193	1	2	1246	0.72546	0.477663
RVBD1665:pks11	8	NonEssential	2	965	-0.63283	1	1	3282	0.47587	1
RVBD3515c:fadD19	14	NonEssential	3	966	-0.72472	1	5	1286	0.67669	0.446848
RVBD2964B:RVBD2964B	4	NonEssential	1	967	-0.99725	1	2	1314	0.74612	0.500113
RVBD1231c:RVBD1231c	6	NonEssential	2	968	-0.75326	1	1	1810	1.1416	0.698393
RVBD0297:PE-PGRS5	11	NonEssential	3	969	-0.40814	1	4	1281	0.77037	0.461207
RVBD0051:RVBD0051	22	NonEssential	3	970	-0.73975	1	8	696	0.91222	0.156373
RVBD2556c:RVBD2556c	6	NonEssential	2	971	-0.7422	1	3	1431	0.39628	0.540288
RVBD3709c:ask	74	Essential	19	972	-0.86579	1	7	3935	0.76088	1
RVBD2153c:murG	147	Essential	36	973	-0.59695	1	42	3160	0.75985	0.782167
RVBD3855:ethR	6	NonEssential	2	974	-0.54543	1	1	2803	0.64489	0.922983
RVBD0813c:RVBD0813c	9	NonEssential	3	975	-0.67993	1	1	3580	0.39395	1
RVBD1393c:RVBD1393c	20	NonEssential	4	976	-0.6828	1	2	2149	0.98695	0.723453
RVBD3482c:RVBD3482c	6	NonEssential	1	977	-1.4311	1	1	1830	0.98987	0.698447
RVBD1519:RVBD1519	4	NonEssential	2	978	-0.86111	1	0	3256	0	0.998195
RVBD3348:RVBD3348	4	NonEssential	2	979	-0.69353	1	2	1793	0.68673	0.703034
RVBD0509:hemA	106	Essential	27	980	-0.57306	1	29	2973	0.7738	0.691489
RVBD2209:RVBD2209	17	NonEssential	4	981	-0.59182	1	4	2895	0.41924	0.966565
RVBD3086:adhD	11	NonEssential	3	982	-0.64082	1	4	1709	0.65916	0.619105
RVBD3513c:fadD18	5	NonEssential	2	983	-0.71152	1	1	3068	0.4465	0.964953
RVBD3201c:RVBD3201c	18	NonEssential	2	984	-0.95784	1	8	1297	0.55834	0.430897
RVBD0178:RVBD0178	5	NonEssential	2	985	-1.188	1	0	3465	0	1
RVBD1962c:RVBD1962c	4	NonEssential	2	986	-0.45547	1	0	3264	0	1
RVBD3290c:lat	12	NonEssential	4	987	-0.47593	1	5	1012	0.80438	0.366303
RVBD0683:rpsG	14	Essential	4	988	-0.77011	1	3	2622	0.8808	0.88753
RVBD2937:drrB	9	NonEssential	3	989	-0.56694	1	2	2231	0.62979	0.797158
RVBD2620c:RVBD2620c	39	NonEssential	11	990	-0.43811	1	14	1639	0.64714	0.430897
RVBD2817c:RVBD2817c	11	NonEssential	2	991	-0.67954	1	2	3330	0.48267	1
RVBD3016:lpqA	7	NonEssential	2	992	-0.72267	1	0	3647	0	1
RVBD2994:RVBD2994	10	NonEssential	2	993	-1.8409	1	6	601	0.58672	0.166042
RVBD0039c:RVBD0039c	5	NonEssential	2	994	-0.99322	1	2	1680	0.69147	0.642277
RVBD2259:mscR	10	NonEssential	4	995	-0.45738	1	3	2061	0.4801	0.768101
RVBD1467c:fadE15	20	NonEssential	4	996	-0.68029	1	8	1052	0.62713	0.32977
RVBD1638:uvrA	25	NonEssential	4	997	-0.82799	1	14	386	0.64214	0.03069
RVBD3685c:cyp137	10	NonEssential	3	998	-0.56048	1	3	1851	0.81294	0.703034
RVBD2253:RVBD2253	6	NonEssential	2	999	-0.55107	1	3	920	0.47418	0.344973
RVBD2311:RVBD2311	5	NonEssential	2	1000	-0.54571	1	3	1234	0.42376	0.500729
RVBD1114:vapC32	7	NonEssential	2	1001	-0.64184	1	3	990	0.55852	0.374184
RVBD3639c:RVBD3639c	8	NonEssential	2	1002	-0.69356	1	2	2436	0.61856	0.854182
RVBD1509:RVBD1509	14	NonEssential	5	1003	-0.54316	1	5	1649	0.79748	0.582259
RVBD1702c:RVBD1702c	118	NonEssential	30	1004	-0.46938	1	33	2276	0.63272	0.368552
RVBD1400c:lipI	11	NonEssential	3	1005	-0.74351	1	2	2614	0.7354	0.88839
RVBD1318c:RVBD1318c	12	NonEssential	2	1006	-0.93166	1	3	2521	0.46354	0.87899
RVBD2799:RVBD2799	8	NonEssential	2	1007	-0.82964	1	2	2656	0.45999	0.892167
RVBD3278c:RVBD3278c	58	NonEssential	15	1008	-0.5473	1	20	1811	0.53387	0.39205
RVBD3263:RVBD3263	18	NonEssential	6	1009	-0.47989	1	6	2029	0.67087	0.698393
RVBD1249c:RVBD1249c	5	NonEssential	1	1010	-0.79375	1	1	3196	0.40723	0.992393
RVBD0987:RVBD0987	24	NonEssential	7	1011	-0.56118	1	3	3294	0.77232	1
RVBD1317c:alkA	10	NonEssential	2	1012	-0.54823	1	3	2097	0.61619	0.768858
RVBD2181:RVBD2181	13	NonEssential	3	1013	-0.5766	1	3	2777	0.45687	0.943256
RVBD2705c:RVBD2705c	6	NonEssential	2	1014	-0.68337	1	2	2535	0.42932	0.881984
RVBD1285:cysD	11	NonEssential	3	1015	-1.0171	1	5	837	0.70471	0.29091
RVBD0095c:RVBD0095c	6	NonEssential	2	1016	-0.69641	1	1	3333	0.37626	1
RVBD2954c:RVBD2954c	16	NonEssential	4	1017	-0.63364	1	10	358	0.53428	0.031728
RVBD0845:RVBD0845	8	NonEssential	3	1018	-0.70551	1	3	1965	0.44836	0.722936
RVBD2663:RVBD2663	7	NonEssential	2	1019	-0.99226	1	1	1513	1.4417	0.570974
RVBD1557:mmpL6	15	NonEssential	3	1020	-0.52915	1	5	1170	0.73034	0.405316
RVBD3427c:RVBD3427c	14	NonEssential	3	1021	-0.97263	1	6	644	0.62645	0.167112
RVBD2426c:RVBD2426c	9	NonEssential	3	1022	-0.52896	1	3	1050	0.88144	0.397964
RVBD1545:RVBD1545	6	NonEssential	1	1023	-1.0551	1	3	818	0.75487	0.30556
RVBD2379c:mbtF	27	NonEssential	8	1024	-0.51303	1	5	2790	0.70021	0.904252
RVBD1550:fadD11	10	NonEssential	3	1025	-0.73631	1	4	1168	0.48335	0.438238
RVBD0114:gmhB	8	NonEssential	3	1026	-0.66866	1	2	2705	0.56825	0.914029
RVBD0934:pstS1	12	NonEssential	4	1027	-0.47992	1	2	3475	0.44952	1
RVBD2501c:accA1	7	NonEssential	3	1028	-0.55067	1	1	1674	2.1457	0.642277
RVBD0043c:RVBD0043c	15	NonEssential	4	1029	-0.62055	1	6	610	0.67893	0.148278
RVBD2657c:RVBD2657c	6	NonEssential	1	1030	-1.0723	1	2	2312	0.62891	0.811401
RVBD3069:RVBD3069	5	NonEssential	2	1031	-0.70778	1	1	2100	0.95104	0.768114
RVBD3498c:mce4B	11	NonEssential	4	1032	-0.60155	1	3	1962	0.97815	0.710617
RVBD0833:PE-PGRS13	5	NonEssential	2	1033	-0.76529	1	2	811	1.5123	0.288578
RVBD0591:mce2C	18	NonEssential	4	1034	-0.66862	1	7	1797	0.5077	0.616193
RVBD1735Ac:RVBD1735Ac	6	NonEssential	1	1035	-0.90305	1	1	2907	0.43586	0.933655
RVBD2625c:RVBD2625c	9	NonEssential	1	1036	-0.98608	1	1	3570	0.47317	1
RVBD2274A:mazE8	5	NonEssential	1	1037	-0.79474	1	1	3178	0.33847	0.992045
RVBD3904c:esxE	4	NonEssential	1	1038	-0.74628	1	0	3334	0	1
RVBD0732:secY	62	Essential	16	1039	-0.81584	1	13	3114	0.55722	0.883681
RVBD3886c:mycP2	7	NonEssential	3	1040	-0.4333	1	1	3263	0.38189	1
RVBD0641:rplA	43	Essential	11	1041	-0.72987	1	11	1734	0.68924	0.433264
RVBD1522c:mmpL12	27	NonEssential	7	1042	-0.66518	1	3	3825	0.32149	1
RVBD3078:hab	5	NonEssential	1	1043	-1.0467	1	0	3280	0	0.998195
RVBD2124c:metH	26	NonEssential	5	1044	-0.64865	1	7	2209	0.54591	0.704255
RVBD3313c:add	9	NonEssential	1	1045	-0.83385	1	5	546	0.54709	0.146189
RVBD3622c:PE32	5	NonEssential	2	1046	-0.57956	1	2	2333	0.30889	0.832442
RVBD0441c:RVBD0441c	7	NonEssential	3	1047	-0.50844	1	1	3439	0.50258	1
RVBD2127:ansP1	20	NonEssential	6	1048	-0.64962	1	4	3010	0.51611	0.988032
RVBD2614A:RVBD2614A	3	NonEssential	1	1049	-0.92182	1	0	3253	0	1
RVBD0624:vapC30	9	NonEssential	3	1050	-0.42515	1	4	850	0.59372	0.306936
RVBD1012:RVBD1012	3	NonEssential	1	1051	-1.058	1	0	3362	0	1
RVBD0982:mprB	141	Essential	13	1052	-0.61281	1	75	94	0.86464	2.5e-05
RVBD1281c:oppD	10	NonEssential	3	1053	-0.70318	1	1	2723	0.80881	0.923977
RVBD1056:RVBD1056	6	NonEssential	1	1054	-0.92928	1	3	960	1.2293	0.366303
RVBD0709:rpmC	4	Essential	2	1055	-0.78585	1	0	3676	0	1
RVBD1686c:RVBD1686c	6	NonEssential	2	1056	-0.58306	1	1	2300	0.67196	0.807805
RVBD1934c:fadE17	17	NonEssential	3	1057	-0.8431	1	5	1099	1.0381	0.374184
RVBD1776c:RVBD1776c	6	NonEssential	2	1058	-0.9086	1	1	3056	0.73206	0.969991
RVBD3441c:mrsA	57	NonEssential	12	1059	-0.62915	1	16	2571	0.73363	0.674654
RVBD0778:cyp126	8	NonEssential	1	1060	-1.3157	1	1	3383	0.40787	1
RVBD2401:RVBD2401	7	NonEssential	3	1061	-0.47581	1	0	3681	0	1
RVBD0723:rplO	11	Essential	2	1062	-0.95103	1	3	2793	0.6412	0.939217
RVBD0953c:RVBD0953c	8	NonEssential	2	1063	-0.65214	1	0	3720	0	1
RVBD3426:PPE58	5	NonEssential	2	1064	-0.61291	1	1	3107	0.38423	0.969991
RVBD1937:RVBD1937	24	NonEssential	7	1065	-0.55835	1	6	3053	0.43764	0.988087
RVBD2010:vapC15	5	NonEssential	1	1066	-0.81192	1	3	1218	0.46208	0.49794
RVBD2038c:RVBD2038c	8	NonEssential	3	1067	-0.51351	1	2	1610	0.85974	0.620307
RVBD0565c:RVBD0565c	13	NonEssential	4	1068	-0.50652	1	2	2365	0.83307	0.818043
RVBD2922A:acyP	5	NonEssential	2	1069	-0.71113	1	2	1300	1.1539	0.505578
RVBD0078A:RVBD0078A	8	NonEssential	2	1070	-0.66368	1	2	2682	0.59287	0.904252
RVBD0081:RVBD0081	5	NonEssential	1	1071	-0.93163	1	0	3442	0	1
RVBD2499c:RVBD2499c	5	NonEssential	1	1072	-0.82408	1	2	1768	0.57641	0.674654
RVBD0377:RVBD0377	13	NonEssential	3	1073	-0.6979	1	3	3020	0.38492	0.99147
RVBD0408:pta	19	NonEssential	6	1074	-0.56494	1	8	508	0.70066	0.086914
RVBD6037:tRNA-Glu35	3	NonEssential	1	1075	-1.8619	1	0	3293	0	1
RVBD0887c:RVBD0887c	7	NonEssential	2	1076	-1.2221	1	2	2225	0.51299	0.800626
RVBD0373c:RVBD0373c	13	NonEssential	3	1077	-0.57054	1	2	2475	0.74571	0.854555
RVBD3697c:vapC48	8	NonEssential	2	1078	-0.62733	1	2	2863	0.44542	0.957988
RVBD2163c:pbpB	137	Essential	30	1079	-0.79985	1	43	1609	0.86343	0.17641
RVBD3418c:groES	11	Essential	2	1080	-1.616	1	2	3320	0.88088	1
RVBD0074:RVBD0074	6	NonEssential	2	1081	-0.63745	1	1	3260	0.40471	0.996654
RVBD2339:mmpL9	35	NonEssential	10	1082	-0.53736	1	10	2607	0.58221	0.788581
RVBD0192:RVBD0192	12	NonEssential	3	1083	-0.55648	1	2	2890	0.60002	0.96306
RVBD3004:cfp6	5	NonEssential	2	1084	-0.61788	1	2	2222	0.61234	0.811183
RVBD0650:RVBD0650	8	NonEssential	3	1085	-0.5104	1	3	1546	0.81877	0.598204
RVBD2307B:RVBD2307B	8	NonEssential	2	1086	-0.78945	1	2	2911	0.36943	0.964953
RVBD0301:vapC2	6	NonEssential	1	1087	-0.87981	1	1	3341	0.45771	1
RVBD3112:moaD1	6	NonEssential	2	1088	-0.59044	1	3	1317	0.4045	0.51193
RVBD3742c:RVBD3742c	2	NonEssential	1	1089	-0.86007	1	1	2183	0.47174	0.747959
RVBD0553:menC	99	Essential	25	1090	-0.65896	1	14	3847	0.54392	1
RVBD1694:tlyA	7	Essential	3	1091	-0.59028	1	2	2291	1.0032	0.811183
RVBD2671:ribD	6	NonEssential	2	1092	-0.89853	1	2	2008	0.55275	0.741672
RVBD1535:RVBD1535	5	NonEssential	1	1093	-0.99356	1	2	2146	0.46196	0.782751
RVBD0514:RVBD0514	4	NonEssential	2	1094	-1.2165	1	1	1514	1.24	0.57703
RVBD0533c:fabH	7	NonEssential	3	1095	-0.44487	1	2	1838	0.91248	0.707154
RVBD0277c:vapC25	6	NonEssential	2	1096	-0.6087	1	1	2227	0.83122	0.797158
RVBD1873:RVBD1873	7	NonEssential	2	1097	-0.56189	1	2	2572	0.42769	0.883523
RVBD2322c:rocD1	7	NonEssential	1	1098	-1.3118	1	1	2010	1.3621	0.750402
RVBD1116:RVBD1116	2	NonEssential	1	1099	-0.82087	1	1	1011	1.2897	0.39205
RVBD0712:RVBD0712	7	NonEssential	2	1100	-0.49102	1	4	615	0.55623	0.191031
RVBD1313c:RVBD1313c	8	NonEssential	2	1101	-0.59318	1	1	3579	0.3386	1
RVBD0852:fadD16	11	NonEssential	4	1102	-0.41488	1	2	3270	0.50297	1
RVBD1439c:RVBD1439c	6	NonEssential	2	1103	-0.59518	1	1	2994	0.64964	0.958155
RVBD2626c:hrp1	6	NonEssential	2	1104	-0.708	1	1	2533	0.86711	0.881246
RVBD3350c:PPE56	32	NonEssential	7	1105	-0.5527	1	11	1479	0.633	0.40718
RVBD1085c:RVBD1085c	10	NonEssential	3	1106	-0.69085	1	4	1659	0.80351	0.596652
RVBD3682:ponA2	15	NonEssential	5	1107	-0.63849	1	0	3876	0	1
RVBD0882:RVBD0882	4	NonEssential	2	1108	-0.66243	1	0	3608	0	1
RVBD1264:RVBD1264	7	NonEssential	3	1109	-0.35678	1	2	1521	0.98182	0.572144
RVBD1836c:RVBD1836c	15	NonEssential	4	1110	-0.7774	1	3	2989	0.84878	0.99147
RVBD3914:trxC	6	Essential	2	1111	-0.93558	1	2	1973	1.0327	0.731845
RVBD0445c:sigK	5	NonEssential	1	1112	-1.444	1	3	875	0.65606	0.328043
RVBD1411c:lprG	7	NonEssential	3	1113	-0.75537	1	0	3728	0	1
RVBD1703c:RVBD1703c	6	NonEssential	2	1114	-0.82812	1	1	1801	0.99054	0.694619
RVBD2851c:RVBD2851c	5	NonEssential	2	1115	-0.66652	1	0	3699	0	1
RVBD1906c:RVBD1906c	6	NonEssential	2	1116	-0.6444	1	2	2543	0.39491	0.883523
RVBD0699:RVBD0699	4	NonEssential	1	1117	-1.5347	1	1	2020	0.98461	0.750262
RVBD0322:udgA	7	NonEssential	1	1118	-0.9256	1	2	2598	0.51294	0.884823
RVBD3339c:icd1	11	NonEssential	4	1119	-0.67235	1	3	2953	0.44607	0.987022
RVBD0578c:PE-PGRS7	6	NonEssential	2	1120	-0.80121	1	1	2426	1.0754	0.848382
RVBD0950c:RVBD0950c	8	NonEssential	3	1121	-0.69114	1	0	3669	0	1
RVBD0784:RVBD0784	8	NonEssential	3	1122	-0.58939	1	4	935	0.4375	0.349005
RVBD0420c:RVBD0420c	5	NonEssential	2	1123	-0.43739	1	2	1103	1.0415	0.440828
RVBD1894c:RVBD1894c	9	NonEssential	3	1124	-0.4011	1	3	1142	0.7153	0.427861
RVBD2707:RVBD2707	23	NonEssential	3	1125	-0.77435	1	12	284	0.73288	0.005569
RVBD1633:uvrB	19	NonEssential	6	1126	-0.48542	1	6	2178	0.65433	0.73397
RVBD2495c:bkdC	6	NonEssential	2	1127	-0.94526	1	3	1372	0.41006	0.522039
RVBD1237:sugB	8	NonEssential	2	1128	-0.64232	1	1	3101	0.54314	0.995979
RVBD1961:RVBD1961	5	NonEssential	1	1129	-0.5408	1	2	1977	0.57131	0.731769
RVBD3720:RVBD3720	12	NonEssential	4	1130	-0.57514	1	1	3404	0.63954	1
RVBD2865:relF	3	NonEssential	1	1131	-0.57518	1	0	2996	0	0.95655
RVBD0830:RVBD0830	10	NonEssential	3	1132	-0.55154	1	2	3284	0.38572	1
RVBD3488:RVBD3488	5	NonEssential	2	1133	-0.60989	1	1	2013	0.8055	0.734826
RVBD1893:RVBD1893	1	NonEssential	1	1134	-0.51583	1	0	3121	0	1
RVBD3402c:RVBD3402c	12	NonEssential	4	1135	-0.64373	1	3	2461	0.51981	0.86108
RVBD1508A:RVBD1508A	7	NonEssential	3	1136	-0.4706	1	1	3197	0.48346	0.995986
RVBD1215c:RVBD1215c	16	NonEssential	3	1137	-0.60131	1	3	2360	0.7034	0.81012
RVBD1629:polA	167	Essential	41	1138	-0.4512	1	48	2479	0.61351	0.438238
RVBD3782:glfT1	70	Essential	16	1139	-0.72133	1	16	3166	0.67928	0.883523
RVBD0898c:RVBD0898c	4	NonEssential	2	1140	-0.47659	1	2	1796	0.56927	0.703034
RVBD0654:RVBD0654	9	NonEssential	2	1141	-0.66353	1	1	3117	0.61285	0.99874
RVBD2372c:RVBD2372c	5	NonEssential	2	1142	-0.47943	1	1	2248	0.69279	0.811401
RVBD2736c:recX	6	NonEssential	1	1143	-1.3896	1	3	698	1.1593	0.247455
RVBD0651:rplJ	6	Essential	2	1144	-0.96667	1	1	3378	0.63968	1
RVBD1781c:malQ	11	NonEssential	4	1145	-0.65086	1	1	3443	0.65302	1
RVBD1958c:RVBD1958c	8	NonEssential	3	1146	-0.49903	1	2	1369	1.3122	0.510759
RVBD1885c:RVBD1885c	6	NonEssential	1	1147	-1.0331	1	1	2811	0.71956	0.925276
RVBD1347c:mbtK	5	NonEssential	2	1148	-0.44831	1	1	2822	0.72765	0.908078
RVBD0567:RVBD0567	15	NonEssential	5	1149	-0.46669	1	5	1950	0.5979	0.684283
RVBD0356c:RVBD0356c	5	NonEssential	2	1150	-0.61643	1	1	3033	0.41368	0.958155
RVBD1668c:RVBD1668c	5	NonEssential	1	1151	-0.81192	1	2	1083	1.2128	0.430897
RVBD1442:bisC	18	NonEssential	5	1152	-0.577	1	6	1515	0.66739	0.500382
RVBD3344c:PE-PGRS49	4	NonEssential	2	1153	-0.51621	1	1	2339	0.69758	0.795119
RVBD0962c:lprP	6	NonEssential	2	1154	-0.56037	1	2	1630	0.62151	0.642277
RVBD1842c:RVBD1842c	11	NonEssential	3	1155	-0.5258	1	1	1944	1.1772	0.703257
RVBD2113:RVBD2113	21	NonEssential	3	1156	-0.87579	1	6	1712	0.8064	0.561074
RVBD0665:vapC8	5	NonEssential	2	1157	-0.66572	1	2	1601	0.76811	0.617178
RVBD2812:RVBD2812	14	NonEssential	3	1158	-0.69799	1	6	679	0.93677	0.18683
RVBD0926c:RVBD0926c	7	NonEssential	2	1159	-0.98008	1	2	2281	0.75883	0.809767
RVBD1154c:RVBD1154c	8	NonEssential	3	1160	-0.59507	1	2	2240	0.48553	0.811183
RVBD2395B:RVBD2395B	4	NonEssential	2	1161	-0.67456	1	1	1641	0.7401	0.635731
RVBD2357c:glyS	52	Essential	12	1162	-1.0155	1	14	3018	0.70274	0.884283
RVBD2471:aglA	21	NonEssential	5	1163	-0.64869	1	8	379	0.76588	0.033222
RVBD1807:PPE31	8	NonEssential	3	1164	-0.45898	1	2	3021	0.27781	0.988998
RVBD0442c:PPE10	8	NonEssential	2	1165	-0.7274	1	3	2323	0.44116	0.821885
RVBD0989c:grcC2	6	NonEssential	2	1166	-0.58737	1	0	3415	0	1
RVBD2754c:thyX	83	Essential	18	1167	-0.63386	1	23	3167	0.74265	0.83356
RVBD0574c:RVBD0574c	15	NonEssential	4	1168	-0.53915	1	4	2338	0.56281	0.804411
RVBD3378c:RVBD3378c	15	NonEssential	5	1169	-0.34954	1	4	2262	0.43268	0.788581
RVBD0469:umaA	15	NonEssential	5	1170	-0.46486	1	6	881	0.99633	0.286023
RVBD1833c:RVBD1833c	12	NonEssential	2	1171	-1.0487	1	5	1595	0.4804	0.574151
RVBD2449c:RVBD2449c	9	NonEssential	3	1172	-0.49119	1	4	808	0.89788	0.281821
RVBD2009:vapB15	4	NonEssential	1	1173	-0.67883	1	1	1927	0.62842	0.73397
RVBD3351c:RVBD3351c	5	NonEssential	1	1174	-0.77547	1	1	1653	1.0981	0.632627
RVBD1692:RVBD1692	6	NonEssential	2	1175	-0.49281	1	2	1723	0.84261	0.665129
RVBD2120c:RVBD2120c	78	NonEssential	20	1176	-0.51732	1	28	1554	0.55511	0.224331
RVBD2934:ppsD	35	NonEssential	6	1177	-0.54277	1	11	1671	0.48414	0.455819
RVBD1248c:RVBD1248c	29	NonEssential	7	1178	-1.1126	1	1	3478	1.6374	1
RVBD2353c:PPE39	10	NonEssential	2	1179	-0.98824	1	3	1861	0.76922	0.70472
RVBD2380c:mbtE	40	NonEssential	6	1180	-0.88833	1	19	445	0.57013	0.025718
RVBD0268c:RVBD0268c	2	NonEssential	1	1181	-0.83707	1	0	3078	0	0.989244
RVBD1740:vapB34	6	NonEssential	2	1182	-0.72431	1	2	2586	0.38972	0.886906
RVBD3501c:yrbE4A	8	NonEssential	2	1183	-0.92525	1	2	2725	0.50956	0.918537
RVBD2509:RVBD2509	87	Essential	18	1184	-0.45692	1	23	3424	0.56566	0.944593
RVBD2415c:RVBD2415c	7	NonEssential	2	1185	-0.50586	1	3	1618	0.74366	0.616193
RVBD2302:RVBD2302	3	NonEssential	1	1186	-0.63084	1	0	3707	0	1
RVBD3502c:RVBD3502c	12	NonEssential	3	1187	-0.68235	1	5	1276	0.75681	0.449134
RVBD2162c:PE-PGRS38	6	NonEssential	2	1188	-1.2535	1	2	2541	0.53562	0.883523
RVBD3756c:proZ	6	NonEssential	1	1189	-0.80721	1	1	3226	0.35266	0.995846
RVBD1880c:cyp140	11	NonEssential	2	1190	-1.1665	1	5	1435	0.84181	0.516012
RVBD1116A:RVBD1116A	5	NonEssential	2	1191	-0.38982	1	2	2095	0.55519	0.768114
RVBD2650c:RVBD2650c	119	NonEssential	25	1192	-0.52138	1	37	2562	0.61416	0.473273
RVBD2026c:RVBD2026c	7	NonEssential	2	1193	-0.5306	1	4	544	0.53517	0.148278
RVBD3026c:RVBD3026c	11	NonEssential	4	1194	-0.6887	1	6	888	0.68657	0.324323
RVBD2433c:RVBD2433c	5	NonEssential	1	1195	-1.1519	1	4	426	0.48068	0.091954
RVBD2689c:RVBD2689c	6	NonEssential	2	1196	-0.53931	1	0	3622	0	1
RVBD3183:RVBD3183	2	NonEssential	1	1197	-0.75799	1	1	2055	0.46676	0.720892
RVBD1925:fadD31	11	NonEssential	4	1198	-0.6256	1	3	1850	0.88005	0.684597
RVBD1896c:RVBD1896c	8	NonEssential	2	1199	-0.51253	1	0	3758	0	1
RVBD0450c:mmpL4	38	NonEssential	9	1200	-0.67827	1	12	1741	0.88089	0.460925
RVBD0032:bioF2	29	NonEssential	5	1201	-0.74667	1	12	599	0.78643	0.090858
RVBD0308:RVBD0308	8	NonEssential	2	1202	-0.7144	1	4	383	0.70913	0.070378
RVBD1058:fadD14	13	NonEssential	4	1203	-0.44869	1	1	3675	0.69824	1
RVBD1300:hemK	76	Essential	19	1204	-0.55021	1	26	360	1.0752	0.002913
RVBD2300c:RVBD2300c	12	NonEssential	2	1205	-0.84806	1	2	2556	0.82072	0.884741
RVBD3865:espF	6	NonEssential	2	1206	-0.7396	1	1	2015	0.92696	0.745059
RVBD0456A:mazF1	3	NonEssential	1	1207	-0.89744	1	2	919	0.47848	0.344973
RVBD0321:dcd	7	NonEssential	2	1208	-0.48524	1	3	1079	0.65531	0.416694
RVBD1888c:RVBD1888c	18	NonEssential	5	1209	-0.73966	1	6	1421	0.65318	0.464312
RVBD3288c:usfY	5	NonEssential	1	1210	-0.78167	1	1	2731	0.50301	0.886871
RVBD2906c:trmD	91	Essential	21	1211	-0.62827	1	20	3700	0.54769	1
RVBD3538:RVBD3538	10	NonEssential	1	1212	-1.0063	1	6	528	0.52562	0.121255
RVBD3369:RVBD3369	5	NonEssential	2	1213	-0.6234	1	3	852	0.639	0.316047
RVBD1260:RVBD1260	13	NonEssential	4	1214	-0.62054	1	4	2071	0.55796	0.75366
RVBD2478c:RVBD2478c	6	NonEssential	2	1215	-0.78373	1	0	3514	0	1
RVBD0540:RVBD0540	5	NonEssential	1	1216	-1.0533	1	1	2349	0.82496	0.833312
RVBD0979c:RVBD0979c	4	Essential	2	1217	-0.96035	1	1	2833	0.92203	0.907157
RVBD3207c:RVBD3207c	5	NonEssential	1	1218	-1.9738	1	0	3306	0	1
RVBD1751:RVBD1751	15	NonEssential	4	1219	-0.62473	1	5	1422	0.81724	0.479338
RVBD3211:rhlE	134	NonEssential	32	1220	-0.57338	1	35	3630	0.56487	1
RVBD3878:espJ	5	NonEssential	1	1221	-0.93347	1	3	1107	0.53155	0.444121
RVBD1203c:RVBD1203c	5	NonEssential	2	1222	-0.45162	1	1	2857	0.56996	0.921058
RVBD2022c:RVBD2022c	9	NonEssential	3	1223	-0.55767	1	3	2335	0.40611	0.819286
RVBD1243c:PE-PGRS23	6	NonEssential	2	1224	-0.45203	1	2	1265	0.98009	0.48432
RVBD0320:RVBD0320	8	NonEssential	3	1225	-0.47633	1	1	3358	0.36619	1
RVBD1184c:RVBD1184c	14	NonEssential	3	1226	-0.74755	1	6	475	1.0073	0.087669
RVBD1837c:glcB	240	Essential	53	1227	-0.61929	1	88	404	0.75395	0.00225
RVBD3123:RVBD3123	5	NonEssential	1	1228	-0.78331	1	4	547	0.69011	0.165065
RVBD2211c:gcvT	108	Essential	27	1229	-0.51995	1	27	3618	0.49829	1
RVBD1173:fbiC	15	NonEssential	3	1230	-0.55219	1	8	642	0.55826	0.162387
RVBD3126c:RVBD3126c	7	NonEssential	2	1231	-0.76221	1	3	1208	0.60452	0.457147
RVBD2823c:RVBD2823c	28	NonEssential	8	1232	-0.54182	1	8	2453	0.54144	0.766941
RVBD2306B:RVBD2306B	1	NonEssential	1	1233	-0.43392	1	0	3038	0	1
RVBD2893:RVBD2893	7	NonEssential	2	1234	-0.65668	1	2	2172	0.99199	0.79342
RVBD1628c:RVBD1628c	5	NonEssential	2	1235	-0.52037	1	1	2738	0.43938	0.886906
RVBD0214:fadD4	10	NonEssential	2	1236	-0.71063	1	5	582	0.66659	0.159598
RVBD3879c:espK	16	NonEssential	4	1237	-0.55349	1	8	703	0.65996	0.180938
RVBD0099:fadD10	18	NonEssential	5	1238	-0.43113	1	6	2089	0.47576	0.712209
RVBD2171:lppM	12	NonEssential	4	1239	-0.85554	1	1	3698	0.41365	1
RVBD1301:RVBD1301	51	Essential	12	1240	-0.54923	1	20	685	0.9331	0.070378
RVBD2075c:RVBD2075c	6	NonEssential	2	1241	-0.51474	1	1	3227	0.46195	0.995846
RVBD3308:pmmB	15	NonEssential	4	1242	-0.56523	1	6	1025	0.6499	0.357578
RVBD0055:rpsR1	4	Essential	2	1243	-0.50262	1	2	1207	0.47727	0.461207
RVBD2391:sirA	9	NonEssential	3	1244	-0.78939	1	3	2322	0.71116	0.811401
RVBD0686:RVBD0686	6	NonEssential	1	1245	-0.71704	1	2	1453	1.006	0.55065
RVBD1048c:RVBD1048c	5	NonEssential	1	1246	-0.78843	1	3	988	0.33479	0.382097
RVBD1852:ureG	6	NonEssential	2	1247	-0.78808	1	1	3325	0.28591	1
RVBD2724c:fadE20	10	NonEssential	2	1248	-0.72292	1	6	570	0.37928	0.148278
RVBD2432c:RVBD2432c	6	NonEssential	2	1249	-0.4317	1	0	3522	0	1
RVBD3677c:RVBD3677c	5	NonEssential	1	1250	-0.91976	1	2	2341	0.54866	0.832442
RVBD0223c:RVBD0223c	13	NonEssential	3	1251	-0.85964	1	4	940	0.9155	0.314652
RVBD2642:RVBD2642	7	NonEssential	1	1252	-1.0308	1	3	1229	0.6043	0.464235
RVBD2123:PPE37	13	NonEssential	4	1253	-0.42939	1	2	2114	0.86591	0.759297
RVBD0196:RVBD0196	5	NonEssential	1	1254	-0.59433	1	2	1404	0.66714	0.54118
RVBD2041c:RVBD2041c	14	NonEssential	4	1255	-0.71418	1	2	3221	0.61122	1
RVBD0703:rplW	4	Essential	2	1256	-0.79306	1	1	2490	1.1241	0.811401
RVBD0694:lldD1	11	NonEssential	3	1257	-0.66077	1	4	2299	0.39345	0.813363
RVBD2142c:parE2	5	NonEssential	1	1258	-0.65874	1	3	1165	0.44798	0.479338
RVBD3284:RVBD3284	8	NonEssential	2	1259	-0.64725	1	1	3002	0.51394	0.987022
RVBD3811:RVBD3811	7	NonEssential	2	1260	-0.71463	1	3	1821	0.43736	0.701984
RVBD3379c:dxs2	16	NonEssential	3	1261	-0.54847	1	6	1863	0.60836	0.659628
RVBD2762c:RVBD2762c	4	NonEssential	2	1262	-0.56975	1	0	3254	0	0.998195
RVBD2837c:RVBD2837c	5	Essential	2	1263	-0.744	1	1	3170	0.69291	0.99147
RVBD2250c:RVBD2250c	6	NonEssential	1	1264	-0.87858	1	3	1426	0.57747	0.540288
RVBD0187:RVBD0187	5	NonEssential	1	1265	-0.82248	1	2	1339	0.64325	0.515954
RVBD0399c:lpqK	6	NonEssential	2	1266	-0.39339	1	3	1106	0.61458	0.424695
RVBD0468:fadB2	6	NonEssential	1	1267	-1.1559	1	4	328	0.72668	0.027882
RVBD2116:lppK	5	NonEssential	1	1268	-0.77267	1	1	2295	0.80302	0.816748
RVBD1717:RVBD1717	5	NonEssential	1	1269	-0.6197	1	2	1343	1.0776	0.519337
RVBD2344c:dgt	9	NonEssential	3	1270	-0.59308	1	0	3734	0	1
RVBD1606:hisI	40	Essential	9	1271	-0.54184	1	7	3473	0.66128	1
RVBD0792c:RVBD0792c	7	NonEssential	2	1272	-0.45732	1	3	1449	0.67025	0.557454
RVBD3019c:esxR	13	NonEssential	2	1273	-0.75849	1	4	1457	0.70991	0.51193
RVBD1645c:RVBD1645c	12	NonEssential	3	1274	-0.63383	1	3	2589	0.44767	0.888806
RVBD3352c:RVBD3352c	6	NonEssential	2	1275	-0.81901	1	1	3146	0.51667	0.988087
RVBD1661:pks7	27	NonEssential	5	1276	-0.86907	1	12	509	0.58697	0.066325
RVBD2700:RVBD2700	5	NonEssential	2	1277	-0.72241	1	0	3800	0	1
RVBD0528:RVBD0528	158	Essential	20	1278	-0.7086	1	103	23	1.9784	2.5e-05
RVBD2469c:RVBD2469c	8	NonEssential	3	1279	-0.36834	1	1	3401	0.37346	1
RVBD1964:yrbE3A	8	NonEssential	2	1280	-0.58111	1	1	3242	0.55469	1
RVBD1809:PPE33	7	NonEssential	1	1281	-1.0561	1	3	660	1.0229	0.214721
RVBD3312c:RVBD3312c	12	NonEssential	4	1282	-0.56556	1	4	2272	0.58163	0.803843
RVBD0793:RVBD0793	5	NonEssential	2	1283	-0.68749	1	1	2388	0.74697	0.839294
RVBD1126c:RVBD1126c	6	NonEssential	1	1284	-0.69191	1	1	2229	0.80724	0.797158
RVBD3049c:RVBD3049c	20	NonEssential	3	1285	-0.49075	1	9	551	0.72001	0.100825
RVBD3152:nuoH	19	NonEssential	5	1286	-0.59593	1	3	3376	0.78499	1
RVBD3526:kshA	10	NonEssential	2	1287	-0.90218	1	2	3016	0.50681	0.991757
RVBD1336:cysM	8	NonEssential	3	1288	-0.43711	1	2	2515	0.74038	0.86809
RVBD0688:RVBD0688	8	NonEssential	1	1289	-1.0138	1	5	710	0.46717	0.247808
RVBD0893c:RVBD0893c	8	NonEssential	3	1290	-0.49273	1	3	1407	0.46608	0.517943
RVBD2651c:RVBD2651c	51	NonEssential	11	1291	-0.6664	1	15	2918	0.54812	0.850925
RVBD1160:mutT2	6	NonEssential	2	1292	-0.88578	1	3	993	0.57171	0.374184
RVBD3293:pcd	9	NonEssential	3	1293	-0.36957	1	1	3392	0.50211	1
RVBD0843:RVBD0843	10	NonEssential	2	1294	-0.69351	1	2	2785	0.57596	0.946204
RVBD1592c:RVBD1592c	12	NonEssential	2	1295	-0.74115	1	4	2374	0.51965	0.832442
RVBD1754c:RVBD1754c	18	NonEssential	5	1296	-0.68881	1	2	3115	0.68343	1
RVBD3593:lpqF	15	NonEssential	4	1297	-0.65097	1	2	3508	0.82901	1
RVBD2059:RVBD2059	15	NonEssential	4	1298	-0.57221	1	3	2247	1.0128	0.785933
RVBD1521:fadD25	21	NonEssential	4	1299	-0.49212	1	4	1657	0.71358	0.538473
RVBD2077c:RVBD2077c	10	NonEssential	3	1300	-0.46698	1	1	2570	0.86505	0.883681
RVBD0339c:RVBD0339c	17	NonEssential	4	1301	-0.67235	1	4	2618	0.54361	0.883681
RVBD1290A:RVBD1290A	5	NonEssential	1	1302	-0.98976	1	3	382	0.9397	0.069613
RVBD2101:helZ	20	NonEssential	4	1303	-0.71457	1	5	2519	0.70748	0.839294
RVBD0614:RVBD0614	9	NonEssential	2	1304	-0.77641	1	4	457	0.76023	0.096361
RVBD3329:RVBD3329	9	NonEssential	3	1305	-0.51796	1	3	1164	1.4397	0.43171
RVBD2076c:RVBD2076c	5	NonEssential	2	1306	-0.42655	1	0	3633	0	1
RVBD2810c:RVBD2810c	6	NonEssential	2	1307	-0.48682	1	1	3403	0.29763	1
RVBD0656c:vapC6	7	NonEssential	2	1308	-0.75809	1	3	822	0.94005	0.294715
RVBD1965:yrbE3B	11	NonEssential	2	1309	-0.90817	1	3	2639	0.47865	0.890936
RVBD3349c:RVBD3349c	6	NonEssential	2	1310	-0.37743	1	2	1717	0.75059	0.663796
RVBD1234:RVBD1234	5	NonEssential	1	1311	-0.86306	1	0	3605	0	1
RVBD3666c:dppA	7	NonEssential	1	1312	-0.7884	1	4	995	0.58085	0.379552
RVBD1147:RVBD1147	7	NonEssential	1	1313	-1.1231	1	3	1063	1.0311	0.411978
RVBD2491:RVBD2491	59	NonEssential	12	1314	-0.76205	1	23	1026	0.55259	0.148278
RVBD2820c:RVBD2820c	14	NonEssential	2	1315	-0.61504	1	5	1200	0.74814	0.413377
RVBD3815c:RVBD3815c	6	NonEssential	2	1316	-0.90254	1	0	3752	0	1
RVBD2586c:secF	96	Essential	19	1317	-0.69649	1	35	959	0.83838	0.057159
RVBD0839:RVBD0839	10	NonEssential	2	1318	-0.66588	1	2	2997	0.62139	0.988087
RVBD0653c:RVBD0653c	7	NonEssential	2	1319	-1.0026	1	3	823	0.96846	0.294715
RVBD0232:RVBD0232	12	NonEssential	3	1320	-0.56874	1	3	2375	0.62918	0.832442
RVBD0749A:RVBD0749A	3	NonEssential	1	1321	-0.70919	1	0	2892	0	0.924871
RVBD2303c:RVBD2303c	14	NonEssential	2	1322	-0.97844	1	5	938	0.67453	0.324205
RVBD2606c:snzP	7	NonEssential	1	1323	-0.97933	1	1	3127	0.38186	0.988087
RVBD3572:RVBD3572	8	NonEssential	3	1324	-0.51013	1	1	2724	0.79702	0.918537
RVBD3666B:RVBD3666B	2	NonEssential	1	1325	-0.66721	1	1	1528	0.88958	0.537415
RVBD1484:inhA	49	Essential	13	1326	-0.58432	1	8	3540	0.72907	1
RVBD2975A:RVBD2975A	2	Essential	1	1327	-1.1407	1	0	2747	0	0.890936
RVBD0409:ackA	5	NonEssential	2	1328	-0.59287	1	1	3090	0.46062	0.968923
RVBD0494:RVBD0494	9	NonEssential	2	1329	-0.82412	1	3	1139	0.89886	0.42608
RVBD1508c:RVBD1508c	25	NonEssential	7	1330	-0.63251	1	6	2690	0.62386	0.883681
RVBD2506:RVBD2506	6	NonEssential	1	1331	-1.5194	1	3	1030	0.93395	0.390372
RVBD0482:murB	67	Essential	17	1332	-0.6615	1	10	3744	0.77543	1
RVBD0671:lpqP	6	NonEssential	2	1333	-0.43415	1	0	3533	0	1
RVBD3109:moaA1	10	NonEssential	3	1334	-0.41449	1	1	3519	0.42672	1
RVBD3052c:nrdI	68	Essential	16	1335	-0.53285	1	15	3048	0.62772	0.849376
RVBD1927:RVBD1927	6	NonEssential	2	1336	-0.55159	1	2	1843	0.66079	0.702703
RVBD2957:RVBD2957	9	NonEssential	3	1337	-0.63868	1	1	3650	0.24875	1
RVBD0649:fabD2	8	NonEssential	3	1338	-0.49576	1	0	3806	0	1
RVBD1507A:RVBD1507A	12	NonEssential	4	1339	-0.37946	1	2	3164	0.55997	1
RVBD3059:cyp136	19	NonEssential	3	1340	-0.67497	1	9	511	0.71729	0.086914
RVBD0836c:RVBD0836c	10	NonEssential	2	1341	-0.75801	1	3	2620	0.35081	0.890935
RVBD0023:RVBD0023	56	Essential	13	1342	-0.47515	1	16	2358	0.6869	0.578167
RVBD1314c:RVBD1314c	5	NonEssential	2	1343	-0.39775	1	0	3727	0	1
RVBD0576:RVBD0576	13	NonEssential	4	1344	-0.48643	1	2	3381	0.4759	1
RVBD1639c:RVBD1639c	9	NonEssential	3	1345	-0.35422	1	3	2573	0.32273	0.88839
RVBD3190A:RVBD3190A	7	NonEssential	2	1346	-1.151	1	2	2043	0.70444	0.759297
RVBD1075c:RVBD1075c	6	NonEssential	1	1347	-1.4889	1	2	2078	0.55219	0.756566
RVBD1483:fabG1	25	Essential	7	1348	-0.70802	1	2	3498	1.0333	1
RVBD1724c:RVBD1724c	7	NonEssential	2	1349	-0.81254	1	3	1724	0.42462	0.666299
RVBD3615c:espC	41	NonEssential	10	1350	-0.4245	1	11	2775	0.50607	0.833312
RVBD1976c:RVBD1976c	5	NonEssential	2	1351	-0.88341	1	2	2181	0.49173	0.797248
RVBD3478:PPE60	7	NonEssential	2	1352	-0.43898	1	1	3092	0.48934	0.982558
RVBD3365c:RVBD3365c	12	NonEssential	3	1353	-0.61136	1	6	861	0.45034	0.285542
RVBD1518:RVBD1518	12	NonEssential	4	1354	-0.47298	1	2	3393	0.42625	1
RVBD3303c:lpdA	5	Essential	2	1355	-1.2079	1	0	3809	0	1
RVBD1235:lpqY	6	NonEssential	2	1356	-0.40325	1	3	1006	0.67543	0.379552
RVBD2320c:rocE	19	NonEssential	4	1357	-0.69366	1	7	1735	0.53662	0.568313
RVBD2277c:RVBD2277c	8	NonEssential	3	1358	-0.40547	1	3	2167	0.46679	0.793423
RVBD3796:RVBD3796	22	NonEssential	5	1359	-0.78867	1	8	1492	0.47573	0.462734
RVBD2369c:RVBD2369c	5	NonEssential	2	1360	-0.98606	1	1	2914	1.0486	0.930008
RVBD3548c:RVBD3548c	5	NonEssential	1	1361	-0.83474	1	0	3456	0	1
RVBD3236c:RVBD3236c	18	NonEssential	5	1362	-0.52125	1	5	2103	0.61825	0.714464
RVBD2630:RVBD2630	6	NonEssential	2	1363	-0.59955	1	1	1174	2.1681	0.434671
RVBD2418c:RVBD2418c	54	NonEssential	13	1364	-0.56571	1	20	1302	0.56089	0.242349
RVBD0623:vapB30	2	NonEssential	1	1365	-0.45761	1	1	2155	0.31014	0.740644
RVBD2118c:RVBD2118c	6	NonEssential	1	1366	-0.80996	1	1	2496	0.69953	0.866342
RVBD0272c:RVBD0272c	8	NonEssential	3	1367	-0.34925	1	1	3411	0.4791	1
RVBD2061c:RVBD2061c	6	NonEssential	1	1368	-0.82826	1	3	1474	0.41933	0.563957
RVBD3360:RVBD3360	6	NonEssential	1	1369	-0.66874	1	3	737	0.83103	0.267285
RVBD3902c:RVBD3902c	41	NonEssential	9	1370	-0.46138	1	11	3075	0.48078	0.946612
RVBD2554c:RVBD2554c	30	Essential	8	1371	-0.6016	1	9	2367	0.5888	0.73397
RVBD1542c:glbN	7	NonEssential	2	1372	-0.84895	1	1	2425	0.74405	0.839661
RVBD1890c:RVBD1890c	6	NonEssential	2	1373	-0.43514	1	2	1587	1.021	0.6248
RVBD2527:vapC17	6	NonEssential	1	1374	-0.76254	1	2	2595	0.50866	0.888806
RVBD3020c:esxS	29	NonEssential	8	1375	-0.38234	1	8	1755	0.72212	0.524643
RVBD3770c:RVBD3770c	9	NonEssential	3	1376	-0.43282	1	2	2667	0.61074	0.905511
RVBD6027:tRNA-Asn25	1	NonEssential	0	1377	0	1	0	2941	0	0.99147
RVBD0658c:RVBD0658c	11	NonEssential	3	1378	-0.5677	1	4	1584	0.45947	0.573823
RVBD1902c:nanT	20	NonEssential	5	1379	-0.56397	1	6	2407	0.5474	0.803843
RVBD2855:mtr	9	NonEssential	3	1380	-0.45592	1	3	2540	0.37434	0.882204
RVBD1677:dsbF	6	NonEssential	2	1381	-0.58169	1	3	1412	0.58589	0.535784
RVBD2388c:hemN	8	NonEssential	2	1382	-0.65048	1	3	1009	0.63969	0.374184
RVBD1188:RVBD1188	11	NonEssential	3	1383	-0.50119	1	3	2186	0.51794	0.797158
RVBD2599:RVBD2599	5	NonEssential	1	1384	-0.91227	1	1	2344	0.72756	0.832442
RVBD3717:RVBD3717	6	NonEssential	2	1385	-0.68537	1	1	3208	0.38927	0.993864
RVBD0660c:mazE2	5	NonEssential	2	1386	-0.46921	1	1	1683	0.90419	0.642277
RVBD0397:RVBD0397	6	NonEssential	1	1387	-1.2717	1	2	1254	1.2899	0.478034
RVBD1473A:RVBD1473A	5	NonEssential	2	1388	-0.45804	1	1	1766	1.1823	0.674654
RVBD2892c:PPE45	6	NonEssential	2	1389	-0.51432	1	4	471	0.60012	0.11311
RVBD1474c:RVBD1474c	7	NonEssential	2	1390	-0.45688	1	0	3649	0	1
RVBD3465:rmlC	78	NonEssential	18	1391	-0.68815	1	22	2968	0.64424	0.758068
RVBD0575c:RVBD0575c	8	NonEssential	3	1392	-0.45682	1	2	1161	1.1696	0.430897
RVBD0380c:RVBD0380c	5	NonEssential	2	1393	-0.43138	1	1	3158	0.32571	0.988087
RVBD0670:end	7	NonEssential	1	1394	-0.80971	1	4	939	0.66738	0.364545
RVBD3192:RVBD3192	8	NonEssential	3	1395	-0.44749	1	3	1061	0.89401	0.392925
RVBD1472:echA12	9	NonEssential	2	1396	-0.8106	1	3	2442	0.35708	0.855525
RVBD0501:galE2	12	NonEssential	4	1397	-0.63271	1	2	3035	0.48153	0.995979
RVBD0672:fadE8	14	NonEssential	4	1398	-0.67805	1	6	1289	0.5022	0.446848
RVBD2645:RVBD2645	6	NonEssential	1	1399	-1.2356	1	2	2128	0.67053	0.766941
RVBD1597:RVBD1597	10	NonEssential	3	1400	-0.58133	1	6	531	0.72639	0.125314
RVBD0387c:RVBD0387c	16	NonEssential	5	1401	-0.47206	1	7	921	0.54564	0.300425
RVBD0253:nirD	6	NonEssential	2	1402	-0.56853	1	1	3214	0.4826	0.993864
RVBD2866:relG	4	NonEssential	1	1403	-0.58505	1	0	3236	0	0.997089
RVBD3018c:PPE46	14	NonEssential	2	1404	-0.67065	1	5	2005	0.26864	0.707154
RVBD2226:RVBD2226	8	NonEssential	2	1405	-0.62731	1	4	970	0.66222	0.366303
RVBD1457c:RVBD1457c	92	NonEssential	15	1406	-0.58805	1	44	271	0.63152	0.000119
RVBD1578c:RVBD1578c	6	NonEssential	2	1407	-0.55205	1	0	3517	0	1
RVBD2584c:apt	7	NonEssential	1	1408	-0.77868	1	4	711	0.67854	0.23741
RVBD1735c:RVBD1735c	6	NonEssential	2	1409	-0.9883	1	1	3194	0.52782	0.992393
RVBD2864c:RVBD2864c	9	NonEssential	3	1410	-0.47104	1	2	2325	0.81039	0.811401
RVBD3170:aofH	8	NonEssential	2	1411	-0.56441	1	2	2877	0.45583	0.960451
RVBD0369c:RVBD0369c	6	NonEssential	2	1412	-0.81178	1	0	3412	0	1
RVBD3120:RVBD3120	8	NonEssential	1	1413	-1.1366	1	4	1298	0.60718	0.484744
RVBD1983:PE-PGRS35	12	NonEssential	2	1414	-0.66986	1	1	2770	1.0876	0.933095
RVBD3807c:RVBD3807c	1	Essential	0	1415	0	1	0	2913	0	0.983448
RVBD1567c:RVBD1567c	10	NonEssential	2	1416	-1.1506	1	2	2348	1.4793	0.821549
RVBD2588c:yajC	7	NonEssential	1	1417	-0.86172	1	1	2741	0.76038	0.924871
RVBD2662:RVBD2662	5	NonEssential	2	1418	-0.65506	1	2	1752	0.83605	0.669625
RVBD1025:RVBD1025	41	Essential	5	1419	-0.71708	1	17	912	0.50789	0.163172
RVBD2018:RVBD2018	6	NonEssential	2	1420	-0.94481	1	1	1197	1.9008	0.452893
RVBD3692:moxR2	14	NonEssential	2	1421	-0.79639	1	6	1530	0.42059	0.539513
RVBD1481:RVBD1481	125	Essential	28	1422	-0.68167	1	30	3787	0.57886	1
RVBD0273c:RVBD0273c	7	NonEssential	2	1423	-0.49806	1	2	1742	0.65847	0.672004
RVBD1084:RVBD1084	19	NonEssential	5	1424	-0.53181	1	7	1586	0.50597	0.523541
RVBD6034:tRNA-Gly32	4	NonEssential	1	1425	-1.6061	1	0	3534	0	1
RVBD0991c:RVBD0991c	9	NonEssential	2	1426	-0.6692	1	5	701	0.48537	0.216849
RVBD2244:acpM	18	Essential	4	1427	-1.0835	1	7	923	0.9399	0.279113
RVBD2730:RVBD2730	6	NonEssential	1	1428	-1.3388	1	1	2794	0.6116	0.921141
RVBD0743c:RVBD0743c	10	NonEssential	2	1429	-0.67978	1	3	2452	0.50909	0.851071
RVBD1722:RVBD1722	13	NonEssential	3	1430	-0.76117	1	3	3220	0.385	1
RVBD1386:PE15	5	NonEssential	2	1431	-0.55361	1	2	2058	0.38026	0.754756
RVBD2247:accD6	75	Essential	14	1432	-0.65523	1	20	2758	0.77279	0.682048
RVBD2039c:RVBD2039c	18	NonEssential	5	1433	-0.47694	1	4	2919	0.53386	0.969991
RVBD1228:lpqX	8	NonEssential	1	1434	-0.72676	1	3	2134	0.42732	0.782751
RVBD2557:RVBD2557	7	NonEssential	2	1435	-0.66084	1	4	1039	0.53431	0.398858
RVBD2178c:aroG	66	Essential	10	1436	-0.59597	1	18	3205	0.64768	0.905698
RVBD0028:RVBD0028	7	NonEssential	2	1437	-0.56566	1	4	433	0.96253	0.084756
RVBD2861c:mapB	6	NonEssential	2	1438	-0.81188	1	2	1747	0.54863	0.672059
RVBD1430:PE16	22	NonEssential	5	1439	-0.67076	1	6	1844	0.94092	0.611036
RVBD3894c:eccC2	30	NonEssential	4	1440	-0.51553	1	15	372	0.78326	0.017571
RVBD3678c:RVBD3678c	4	NonEssential	1	1441	-1.0451	1	1	1375	1.1147	0.516012
RVBD3228:RVBD3228	7	NonEssential	1	1442	-1.018	1	1	1816	1.2617	0.699733
RVBD1185c:fadD21	21	NonEssential	4	1443	-0.54494	1	6	2392	0.58103	0.788581
RVBD1816:RVBD1816	6	NonEssential	2	1444	-0.39798	1	0	3494	0	1
RVBD0329c:RVBD0329c	6	NonEssential	2	1445	-0.62192	1	3	1301	0.60561	0.500113
RVBD0281:RVBD0281	6	NonEssential	1	1446	-0.72036	1	3	1566	0.53841	0.620511
RVBD2273:RVBD2273	5	NonEssential	2	1447	-0.501	1	1	2719	0.63891	0.884741
RVBD0306:RVBD0306	5	NonEssential	1	1448	-0.98833	1	2	2083	0.43456	0.759297
RVBD1514c:RVBD1514c	8	NonEssential	2	1449	-0.67557	1	5	579	0.43778	0.159874
RVBD1531:RVBD1531	8	NonEssential	1	1450	-0.89242	1	4	1250	0.67195	0.457282
RVBD0392c:ndhA	5	NonEssential	1	1451	-0.8225	1	4	427	0.62037	0.092567
RVBD2045c:lipT	11	NonEssential	2	1452	-0.65337	1	6	630	0.85921	0.171014
RVBD1863c:RVBD1863c	5	NonEssential	2	1453	-0.33565	1	1	2641	0.58976	0.872998
RVBD3618:RVBD3618	5	NonEssential	2	1454	-0.48081	1	3	867	0.48243	0.320757
RVBD1489A:RVBD1489A	5	NonEssential	2	1455	-1.0858	1	2	2255	0.71639	0.811401
RVBD3749c:RVBD3749c	7	NonEssential	2	1456	-0.49193	1	4	962	0.90615	0.371426
RVBD1132:RVBD1132	25	NonEssential	4	1457	-0.53066	1	10	1067	0.58396	0.303942
RVBD3497c:mce4C	7	NonEssential	1	1458	-0.97413	1	2	1318	1.1537	0.49794
RVBD2809:RVBD2809	4	NonEssential	1	1459	-0.68694	1	2	1029	0.78836	0.408346
RVBD1803c:PE-PGRS32	6	NonEssential	2	1460	-0.6544	1	1	3073	0.43706	0.969991
RVBD3226c:RVBD3226c	6	NonEssential	2	1461	-0.67967	1	2	2156	0.50561	0.777053
RVBD3731:ligC	13	NonEssential	4	1462	-0.44212	1	3	2943	0.37704	0.969991
RVBD2263:RVBD2263	5	NonEssential	2	1463	-0.49121	1	2	1622	0.50553	0.620307
RVBD2453c:mobA	6	NonEssential	2	1464	-0.72465	1	4	745	0.43513	0.27306
RVBD1035c:RVBD1035c	5	NonEssential	2	1465	-0.59651	1	2	1355	0.9754	0.523541
RVBD3177:RVBD3177	8	NonEssential	2	1466	-0.59047	1	3	1469	0.74752	0.555127
RVBD3060c:RVBD3060c	7	NonEssential	1	1467	-1.0083	1	2	2056	0.56858	0.763065
RVBD2796c:lppV	6	NonEssential	1	1468	-0.95563	1	3	864	1.1061	0.32074
RVBD6038:tRNA-Gln36	1	Essential	0	1469	0	1	0	2880	0	0.972747
RVBD0897c:RVBD0897c	15	NonEssential	4	1470	-0.51618	1	6	1711	0.57585	0.600287
RVBD0869c:moaA2	6	NonEssential	1	1471	-0.81623	1	3	1313	0.40276	0.503817
RVBD0368c:RVBD0368c	5	NonEssential	1	1472	-1.2864	1	1	2817	0.68032	0.908078
RVBD0608:vapB28	5	NonEssential	2	1473	-0.52655	1	1	2955	0.51101	0.938578
RVBD2208:cobS	5	NonEssential	1	1474	-0.73073	1	2	1292	0.66065	0.505578
RVBD0559c:RVBD0559c	5	NonEssential	1	1475	-0.89452	1	1	2676	0.60697	0.880739
RVBD1742:RVBD1742	5	NonEssential	2	1476	-0.4996	1	2	1799	0.68023	0.685893
RVBD0769:RVBD0769	6	NonEssential	2	1477	-0.42114	1	3	1337	0.63317	0.512123
RVBD0634c:RVBD0634c	11	NonEssential	3	1478	-0.76977	1	2	3303	0.55607	1
RVBD2872:vapC43	5	NonEssential	2	1479	-0.47993	1	1	2455	0.84691	0.850402
RVBD1946c:lppG	9	NonEssential	2	1480	-0.61782	1	3	2274	0.393	0.803843
RVBD1379:pyrR	2	Essential	1	1481	-0.95221	1	0	3527	0	1
RVBD0674:RVBD0674	7	NonEssential	1	1482	-0.82603	1	4	707	0.5854	0.236474
RVBD0245:RVBD0245	6	NonEssential	1	1483	-0.71715	1	4	640	0.68721	0.204208
RVBD0908:ctpE	14	NonEssential	4	1484	-0.41885	1	4	1542	0.73305	0.542522
RVBD3335c:RVBD3335c	5	NonEssential	2	1485	-0.38384	1	1	1282	1.3142	0.503825
RVBD0053:rpsF	9	Essential	3	1486	-0.60417	1	3	2230	0.44246	0.797158
RVBD2945c:lppX	10	NonEssential	3	1487	-0.61477	1	1	3066	0.6051	0.995846
RVBD3291c:lrpA	6	NonEssential	2	1488	-0.59682	1	1	2568	1.2568	0.886906
RVBD3336c:trpS	80	Essential	18	1489	-0.59584	1	22	3195	0.86348	0.865248
RVBD2012:RVBD2012	7	NonEssential	2	1490	-0.54155	1	2	2151	0.72831	0.784173
RVBD1187:rocA	10	NonEssential	1	1491	-0.85085	1	5	757	0.48704	0.247455
RVBD3175:RVBD3175	17	NonEssential	5	1492	-0.59626	1	4	2387	0.64884	0.811401
RVBD3265c:wbbL1	92	Essential	12	1493	-0.68196	1	35	1260	0.6365	0.116658
RVBD2333c:stp	19	NonEssential	4	1494	-0.83038	1	12	254	0.54236	0.003016
RVBD2416c:eis	7	NonEssential	1	1495	-1.07	1	3	1247	0.62488	0.471971
RVBD1219c:RVBD1219c	9	NonEssential	2	1496	-0.64685	1	1	3449	0.58795	1
RVBD2665:RVBD2665	4	NonEssential	1	1497	-1.1921	1	1	2551	0.5188	0.825508
RVBD3908:mutT4	4	Essential	1	1498	-1.0668	1	0	3567	0	1
RVBD2011c:RVBD2011c	5	NonEssential	2	1499	-0.62646	1	1	2217	0.82528	0.811183
RVBD1994c:cmtR	7	NonEssential	2	1500	-0.45246	1	2	2313	0.74795	0.811401
RVBD2738c:RVBD2738c	5	NonEssential	2	1501	-0.78298	1	0	3410	0	1
RVBD3856c:RVBD3856c	8	NonEssential	2	1502	-0.72704	1	3	1964	0.40338	0.722936
RVBD3327:RVBD3327	5	NonEssential	1	1503	-1.3488	1	1	2825	0.54674	0.908078
RVBD2745c:clgR	26	NonEssential	6	1504	-0.54463	1	8	2189	0.59727	0.699733
RVBD0673:echA4	8	NonEssential	2	1505	-0.60778	1	3	1156	0.69738	0.430897
RVBD3594:RVBD3594	7	NonEssential	1	1506	-0.74082	1	3	1687	0.46774	0.642795
RVBD2779c:RVBD2779c	7	NonEssential	2	1507	-0.58623	1	1	3015	0.51232	0.969991
RVBD2150c:ftsZ	39	Essential	4	1508	-2.0788	1	28	119	0.8111	2.5e-05
RVBD2749:RVBD2749	6	NonEssential	1	1509	-1.181	1	1	2574	0.75161	0.886906
RVBD0848:cysK2	7	NonEssential	2	1510	-0.6212	1	1	3302	0.35187	1
RVBD3874:esxB	5	NonEssential	2	1511	-0.34271	1	1	2756	0.46647	0.890935
RVBD1761c:RVBD1761c	7	NonEssential	1	1512	-0.98771	1	4	824	0.58242	0.296563
RVBD3896c:RVBD3896c	7	NonEssential	2	1513	-0.6169	1	2	1159	1.2815	0.441639
RVBD1080c:greA	5	NonEssential	2	1514	-0.4894	1	1	2902	0.60875	0.925276
RVBD2428:ahpC	12	NonEssential	3	1515	-0.58873	1	1	3692	0.42121	1
RVBD2077Bc:RVBD2077Bc	5	NonEssential	1	1516	-0.59468	1	0	3704	0	1
RVBD3724A:cut5a	6	NonEssential	2	1517	-0.52081	1	2	2105	0.49951	0.761175
RVBD0418:lpqL	6	NonEssential	1	1518	-0.70238	1	1	2801	0.39941	0.921676
RVBD3282:RVBD3282	5	NonEssential	2	1519	-0.50348	1	1	3034	0.62418	0.958155
RVBD0853c:pdc	16	NonEssential	2	1520	-0.89573	1	5	2021	0.43723	0.707105
RVBD0797:RVBD0797	5	NonEssential	2	1521	-0.48678	1	3	581	0.93968	0.182454
RVBD1102c:mazF3	6	NonEssential	2	1522	-0.70894	1	0	3598	0	1
RVBD1162:narH	8	NonEssential	2	1523	-0.46237	1	3	2082	0.37815	0.763328
RVBD3623:lpqG	53	NonEssential	10	1524	-0.73779	1	15	3098	0.45773	0.912244
RVBD2924c:fpg	6	NonEssential	2	1525	-0.53634	1	1	3298	0.44178	1
RVBD1910c:RVBD1910c	5	NonEssential	1	1526	-1.236	1	1	2875	0.47689	0.92351
RVBD2017:RVBD2017	85	Essential	20	1527	-0.57697	1	27	2301	0.65314	0.427739
RVBD1338:murI	71	Essential	15	1528	-0.59038	1	21	2492	0.73665	0.568313
RVBD0342:iniA	13	NonEssential	4	1529	-0.37569	1	3	1928	0.71415	0.698393
RVBD2838c:rbfA	6	NonEssential	2	1530	-0.83859	1	0	3537	0	1
RVBD1041c:RVBD1041c	9	NonEssential	3	1531	-0.43373	1	1	2364	1.0095	0.832442
RVBD0166:fadD5	16	NonEssential	3	1532	-0.77022	1	7	943	0.53333	0.307198
RVBD0314c:RVBD0314c	7	NonEssential	2	1533	-0.51719	1	0	3554	0	1
RVBD1851:ureF	7	NonEssential	2	1534	-0.72706	1	1	3361	0.2875	1
RVBD0073:RVBD0073	8	NonEssential	2	1535	-0.5775	1	2	1257	0.81997	0.461207
RVBD1951c:RVBD1951c	6	NonEssential	1	1536	-0.84103	1	1	2971	0.61302	0.950396
RVBD1569:bioF1	140	NonEssential	33	1537	-0.50941	1	50	1501	0.59215	0.1481
RVBD0785:RVBD0785	19	NonEssential	4	1538	-0.65565	1	8	765	0.78036	0.201459
RVBD3077:RVBD3077	11	NonEssential	1	1539	-0.64211	1	7	465	0.51386	0.095008
RVBD3899c:RVBD3899c	6	NonEssential	1	1540	-0.57645	1	3	1138	0.73088	0.432718
RVBD0916c:PE7	4	NonEssential	1	1541	-0.93402	1	2	1557	0.72901	0.601937
RVBD1473:RVBD1473	6	NonEssential	1	1542	-1.3148	1	2	2165	0.498	0.7808
RVBD2295:RVBD2295	5	NonEssential	2	1543	-0.59436	1	0	3469	0	1
RVBD3032A:RVBD3032A	4	NonEssential	1	1544	-0.51448	1	1	2652	0.51077	0.857719
RVBD2688c:RVBD2688c	7	NonEssential	2	1545	-0.56066	1	2	1986	0.70533	0.744673
RVBD1346:mbtN	6	NonEssential	2	1546	-0.57432	1	1	3172	0.34241	0.99147
RVBD3797:fadE35	7	NonEssential	1	1547	-0.64217	1	3	1192	0.85579	0.452539
RVBD2961:RVBD2961	5	NonEssential	1	1548	-0.59619	1	1	3110	0.32365	0.969991
RVBD1168c:PPE17	5	NonEssential	2	1549	-0.30043	1	0	3623	0	1
RVBD1068c:PE-PGRS20	5	NonEssential	1	1550	-0.67321	1	2	1722	0.777	0.664477
RVBD3053c:nrdH	2	Essential	1	1551	-0.50433	1	0	3044	0	0.98121
RVBD0582:vapC26	7	NonEssential	2	1552	-0.39154	1	1	1486	1.8226	0.563957
RVBD0370c:RVBD0370c	6	NonEssential	2	1553	-0.34762	1	1	3291	0.52147	1
RVBD0961:RVBD0961	8	NonEssential	2	1554	-0.62053	1	2	1760	0.8151	0.669625
RVBD1498A:RVBD1498A	7	NonEssential	2	1555	-0.73961	1	4	839	0.4785	0.303237
RVBD0197:RVBD0197	30	NonEssential	7	1556	-0.58723	1	7	1221	0.71503	0.325135
RVBD3105c:prfB	101	Essential	24	1557	-0.68781	1	13	3779	0.78714	1
RVBD3612c:RVBD3612c	7	NonEssential	1	1558	-0.85469	1	0	3719	0	1
RVBD3399:RVBD3399	5	NonEssential	2	1559	-0.49538	1	3	442	0.74139	0.095183
RVBD2618:RVBD2618	5	NonEssential	1	1560	-0.92153	1	0	3364	0	1
RVBD2604c:snoP	7	NonEssential	1	1561	-0.76308	1	2	1998	0.70962	0.747959
RVBD0120c:fusA2	20	NonEssential	4	1562	-0.49812	1	10	775	0.52102	0.194731
RVBD6047:tRNA-Ser45	8	NonEssential	2	1563	-1.0755	1	0	3646	0	1
RVBD1622c:cydB	21	Essential	4	1564	-0.96242	1	8	758	0.99351	0.184327
RVBD0753c:mmsA	9	NonEssential	3	1565	-0.46468	1	2	2267	0.73482	0.803843
RVBD2860c:glnA4	8	NonEssential	2	1566	-0.62294	1	2	1819	0.96395	0.695971
RVBD1715:fadB3	7	NonEssential	2	1567	-0.6095	1	2	2653	0.57904	0.890935
RVBD1004c:RVBD1004c	7	NonEssential	2	1568	-0.55754	1	2	2662	0.61657	0.890936
RVBD3767c:RVBD3767c	8	NonEssential	1	1569	-1.0611	1	4	807	0.90573	0.292244
RVBD2970A:RVBD2970A	3	Essential	1	1570	-1.2044	1	1	2748	0.35173	0.886906
RVBD1179c:RVBD1179c	23	NonEssential	6	1571	-0.54581	1	6	2195	0.90532	0.712641
RVBD2874:dipZ	19	NonEssential	3	1572	-0.55956	1	3	2784	0.67355	0.925201
RVBD1211:RVBD1211	4	Essential	1	1573	-1.2665	1	0	3658	0	1
RVBD3889c:espG2	6	NonEssential	2	1574	-0.48206	1	1	2795	0.48483	0.921676
RVBD3179:RVBD3179	16	NonEssential	4	1575	-0.58729	1	8	740	0.50516	0.19711
RVBD3324c:moaC	5	NonEssential	2	1576	-0.53841	1	1	2121	0.76249	0.777053
RVBD0022c:whiB5	6	NonEssential	2	1577	-0.38878	1	1	3250	0.3055	0.995979
RVBD3705c:RVBD3705c	5	NonEssential	2	1578	-0.62546	1	1	3140	0.34161	0.98018
RVBD0345:RVBD0345	5	NonEssential	2	1579	-0.66371	1	0	3557	0	1
RVBD3592:mhuD	5	NonEssential	2	1580	-0.3854	1	1	1996	0.87873	0.73397
RVBD2669:RVBD2669	7	NonEssential	1	1581	-1.8297	1	1	3244	0.39909	0.999046
RVBD3688c:RVBD3688c	6	NonEssential	1	1582	-1.1071	1	3	831	0.71943	0.308333
RVBD0303:RVBD0303	10	NonEssential	2	1583	-0.5074	1	4	666	1.1539	0.212094
RVBD1725c:RVBD1725c	7	NonEssential	1	1584	-0.9102	1	0	3672	0	1
RVBD2464c:RVBD2464c	5	NonEssential	2	1585	-0.42436	1	0	3296	0	1
RVBD1924c:RVBD1924c	5	NonEssential	2	1586	-0.64528	1	0	3512	0	1
RVBD2040c:RVBD2040c	15	NonEssential	3	1587	-0.66254	1	8	461	0.57214	0.079648
RVBD1928c:RVBD1928c	12	NonEssential	2	1588	-0.96268	1	5	1201	0.5728	0.432718
RVBD0149:RVBD0149	8	NonEssential	2	1589	-0.64512	1	4	588	0.63053	0.163172
RVBD1327c:glgE	151	Essential	34	1590	-0.76657	1	35	3750	0.5784	1
RVBD0748:vapB31	3	NonEssential	1	1591	-0.68201	1	0	3549	0	1
RVBD1008:tatD	6	NonEssential	2	1592	-0.58363	1	1	3245	0.39406	0.995979
RVBD0259c:RVBD0259c	11	NonEssential	3	1593	-0.37711	1	2	3389	0.45892	1
RVBD3331:sugI	18	NonEssential	3	1594	-0.9676	1	5	2849	0.54781	0.953654
RVBD1083:RVBD1083	6	NonEssential	2	1595	-0.60698	1	1	2194	0.84148	0.784952
RVBD3247c:tmk	48	Essential	11	1596	-0.89067	1	9	3677	0.57034	1
RVBD1023:eno	44	Essential	11	1597	-1.0152	1	15	986	0.77482	0.178061
RVBD3471c:RVBD3471c	6	NonEssential	2	1598	-0.74497	1	1	2046	0.84915	0.750262
RVBD2087:RVBD2087	2	NonEssential	1	1599	-0.47741	1	0	2767	0	0.89783
RVBD3722c:RVBD3722c	101	Essential	23	1600	-0.7746	1	21	3600	0.80724	1
RVBD0530:RVBD0530	11	NonEssential	3	1601	-0.55192	1	3	2321	0.81205	0.817527
RVBD0799c:RVBD0799c	17	NonEssential	3	1602	-0.50042	1	5	2796	0.32343	0.936158
RVBD3509c:ilvX	8	NonEssential	2	1603	-0.49813	1	1	3545	0.34983	1
RVBD1690:lprJ	5	NonEssential	2	1604	-0.33527	1	2	971	1.1176	0.374184
RVBD0088:RVBD0088	5	NonEssential	2	1605	-0.53115	1	1	2057	0.88313	0.754756
RVBD3761c:fadE36	6	NonEssential	2	1606	-0.47594	1	2	1629	0.60629	0.642277
RVBD0604:lpqO	12	NonEssential	3	1607	-0.42092	1	5	675	0.67334	0.200233
RVBD3062:ligB	17	NonEssential	2	1608	-0.65441	1	7	1332	0.61237	0.438937
RVBD1834:lipZ	9	NonEssential	2	1609	-0.65579	1	4	1475	0.71466	0.523541
RVBD3738c:PPE66	7	NonEssential	1	1610	-0.64605	1	3	1809	0.50068	0.699733
RVBD3903c:RVBD3903c	15	NonEssential	2	1611	-0.93319	1	9	402	0.67888	0.049566
RVBD0071:RVBD0071	6	NonEssential	1	1612	-1.0353	1	2	1331	0.83771	0.51193
RVBD3847:RVBD3847	8	NonEssential	2	1613	-0.87071	1	3	1440	0.47062	0.537415
RVBD2356c:PPE40	14	NonEssential	3	1614	-0.65924	1	5	1904	0.47035	0.669625
RVBD1732c:RVBD1732c	6	NonEssential	2	1615	-0.55871	1	0	3506	0	1
RVBD2559c:RVBD2559c	10	NonEssential	2	1616	-0.77122	1	2	1270	1.2877	0.472841
RVBD2503c:scoB	7	NonEssential	1	1617	-0.82809	1	3	1817	0.36572	0.699733
RVBD1321:RVBD1321	7	NonEssential	1	1618	-0.69891	1	3	1279	0.71316	0.479338
RVBD2230c:RVBD2230c	5	NonEssential	1	1619	-1.3513	1	2	2126	0.67761	0.777053
RVBD1843c:guaB1	8	NonEssential	1	1620	-0.74676	1	5	713	0.44794	0.247881
RVBD3163c:RVBD3163c	11	NonEssential	2	1621	-0.75492	1	4	1951	0.43943	0.703866
RVBD3862c:whiB6	5	NonEssential	1	1622	-0.80926	1	2	1901	0.47	0.710649
RVBD3054c:RVBD3054c	5	NonEssential	1	1623	-0.73618	1	1	2067	0.87514	0.758068
RVBD1610:RVBD1610	74	Essential	13	1624	-0.70544	1	34	196	1.0051	2.5e-05
RVBD0965c:RVBD0965c	6	NonEssential	2	1625	-0.51969	1	1	3323	0.5775	1
RVBD2627c:RVBD2627c	16	NonEssential	4	1626	-0.45393	1	8	773	0.4672	0.213888
RVBD3655c:RVBD3655c	5	NonEssential	2	1627	-0.46852	1	1	1678	1.5013	0.642014
RVBD3494c:mce4F	13	NonEssential	4	1628	-0.43098	1	5	1981	0.47784	0.712003
RVBD3437:RVBD3437	6	NonEssential	1	1629	-0.65507	1	3	1419	0.53072	0.535784
RVBD3557c:RVBD3557c	7	NonEssential	2	1630	-0.57405	1	2	1714	0.76873	0.665129
RVBD1551:plsB1	19	NonEssential	5	1631	-0.59396	1	9	619	0.57725	0.137144
RVBD3243c:RVBD3243c	7	NonEssential	2	1632	-0.71619	1	1	2917	0.7553	0.964953
RVBD1991A:mazE6	6	NonEssential	1	1633	-0.88281	1	5	223	1.3129	0.003552
RVBD2912c:RVBD2912c	7	NonEssential	2	1634	-0.64572	1	3	1677	0.39017	0.642277
RVBD1277:RVBD1277	11	NonEssential	2	1635	-0.78292	1	3	2524	0.70265	0.872998
RVBD2696c:RVBD2696c	5	NonEssential	1	1636	-0.95891	1	2	1238	0.87655	0.500729
RVBD1743:pknE	11	NonEssential	3	1637	-0.57621	1	2	2505	0.69139	0.86557
RVBD1513:RVBD1513	16	NonEssential	4	1638	-0.55232	1	8	646	0.54353	0.159598
RVBD1770:RVBD1770	10	NonEssential	2	1639	-0.68353	1	1	3702	0.2438	1
RVBD1463:RVBD1463	81	Essential	15	1640	-0.65249	1	37	307	1.0174	0.000679
RVBD3500c:yrbE4B	7	NonEssential	2	1641	-0.56817	1	1	3352	0.36832	1
RVBD0331:RVBD0331	11	NonEssential	2	1642	-0.65739	1	4	1315	0.61466	0.47877
RVBD1086:RVBD1086	6	NonEssential	2	1643	-0.71669	1	1	2495	1.0384	0.866342
RVBD2836c:dinF	12	NonEssential	2	1644	-0.7183	1	4	1945	0.48099	0.712298
RVBD1541c:lprI	9	NonEssential	2	1645	-0.73344	1	3	2437	0.52969	0.85402
RVBD1929c:RVBD1929c	12	NonEssential	2	1646	-0.79113	1	5	1718	0.48965	0.620662
RVBD3188:RVBD3188	7	NonEssential	2	1647	-0.4905	1	3	1933	0.71518	0.731845
RVBD3359:RVBD3359	7	NonEssential	1	1648	-0.78604	1	3	1548	0.54519	0.578994
RVBD1506c:RVBD1506c	10	NonEssential	2	1649	-0.51227	1	3	2530	0.65609	0.872998
RVBD0049:RVBD0049	7	NonEssential	2	1650	-0.69166	1	2	2588	0.51672	0.884488
RVBD2434c:RVBD2434c	19	NonEssential	3	1651	-0.69108	1	9	564	0.52963	0.113096
RVBD2126c:PE-PGRS37	6	NonEssential	2	1652	-0.57767	1	3	1272	0.61528	0.484744
RVBD2667:clpC2	6	NonEssential	2	1653	-0.46141	1	1	3151	0.39534	0.988087
RVBD0549c:RVBD0549c	5	NonEssential	1	1654	-1.176	1	1	1968	1.1983	0.730475
RVBD2899c:fdhD	9	NonEssential	1	1655	-0.83475	1	6	338	0.72064	0.029663
RVBD2473:RVBD2473	7	NonEssential	2	1656	-0.5421	1	3	1691	0.44686	0.642907
RVBD0090:RVBD0090	6	NonEssential	2	1657	-0.45479	1	1	2157	0.84226	0.777053
RVBD3596c:clpC1	77	Essential	16	1658	-0.89422	1	18	3624	0.63107	1
RVBD2742c:RVBD2742c	6	NonEssential	2	1659	-0.6312	1	2	2591	0.49996	0.886906
RVBD2235:RVBD2235	109	Essential	15	1660	-0.74806	1	71	32	2.0433	2.5e-05
RVBD0626:RVBD0626	5	NonEssential	1	1661	-0.85748	1	2	873	1.0365	0.328043
RVBD2684:arsA	14	NonEssential	3	1662	-0.4882	1	2	3568	0.31818	1
RVBD2463:lipP	6	NonEssential	1	1663	-0.54276	1	3	1559	0.41537	0.616193
RVBD0988:RVBD0988	13	NonEssential	3	1664	-0.68155	1	2	2915	0.6261	0.969411
RVBD1573:RVBD1573	6	NonEssential	1	1665	-0.63423	1	2	1189	1.0203	0.447766
RVBD3361c:RVBD3361c	5	NonEssential	1	1666	-0.71274	1	1	2949	0.5039	0.935078
RVBD2270:lppN	7	NonEssential	2	1667	-0.41826	1	1	2762	0.60881	0.933095
RVBD1642:rpmI	7	Essential	2	1668	-0.54	1	1	3277	0.77054	1
RVBD2392:cysH	66	NonEssential	15	1669	-0.63597	1	17	2456	0.73633	0.568313
Empty	1	NonEssential	0	1670	0	1	0	2745	0	0.933655
RVBD1900c:lipJ	10	NonEssential	3	1671	-0.44177	1	2	1888	0.74926	0.710455
RVBD3102c:ftsE	7	Essential	2	1672	-0.81007	1	0	3813	0	1
RVBD6001:tRNA-Ala2	6	Uncertain	2	1673	-0.46183	1	0	3712	0	1
RVBD2332:mez	19	NonEssential	5	1674	-0.6192	1	12	310	0.49346	0.011688
RVBD3058c:RVBD3058c	10	NonEssential	1	1675	-0.73321	1	4	608	1.015	0.174304
RVBD3621c:PPE65	7	NonEssential	2	1676	-0.66223	1	1	2018	1.2466	0.750402
RVBD3287c:rsbW	6	NonEssential	2	1677	-0.72658	1	2	1946	0.6533	0.723453
RVBD0865:mog	6	NonEssential	2	1678	-0.62943	1	4	447	0.60894	0.098191
RVBD2694c:RVBD2694c	4	NonEssential	1	1679	-0.62266	1	3	468	0.57431	0.09843
RVBD3221A:rshA	19	Essential	5	1680	-0.47911	1	7	862	0.67515	0.252711
RVBD3750c:RVBD3750c	9	NonEssential	2	1681	-0.62073	1	1	3371	0.3607	1
RVBD3773c:RVBD3773c	7	NonEssential	2	1682	-0.47384	1	4	785	0.51691	0.268564
RVBD0782:ptrBb	14	NonEssential	3	1683	-0.36783	1	4	2070	0.56822	0.745059
RVBD1164:narI	6	NonEssential	2	1684	-0.59247	1	2	1608	0.56886	0.635731
RVBD1288:RVBD1288	17	NonEssential	4	1685	-0.52133	1	8	913	0.85245	0.287054
RVBD0935:pstC1	6	NonEssential	2	1686	-0.51438	1	2	2559	0.32647	0.884823
RVBD1362c:RVBD1362c	6	NonEssential	2	1687	-0.4482	1	4	246	0.99096	0.005655
RVBD2096c:pafB	6	NonEssential	2	1688	-0.34922	1	2	1699	0.90472	0.655624
RVBD3564:fadE33	7	NonEssential	2	1689	-0.53777	1	2	1271	1.113	0.478034
RVBD1859:modC	6	NonEssential	1	1690	-0.7922	1	3	1561	0.45123	0.619105
RVBD0746:PE-PGRS9	8	NonEssential	1	1691	-0.93637	1	2	2197	0.68136	0.799982
RVBD1069c:RVBD1069c	11	NonEssential	3	1692	-0.5569	1	4	2074	0.53305	0.75926
RVBD3569c:hsaD	6	NonEssential	1	1693	-0.82909	1	2	1163	0.7276	0.43407
RVBD1798:eccA5	19	NonEssential	4	1694	-0.77415	1	5	1743	0.81464	0.572402
RVBD0609A:RVBD0609A	4	NonEssential	1	1695	-0.67232	1	2	1878	0.49249	0.729242
RVBD2862c:RVBD2862c	6	NonEssential	1	1696	-0.83256	1	1	2493	1.0578	0.865459
RVBD2492:RVBD2492	7	NonEssential	2	1697	-0.3779	1	2	2405	0.48962	0.83356
RVBD6030:tRNA-Arg28	12	Essential	3	1698	-0.66837	1	4	668	1.2106	0.199289
RVBD2164c:RVBD2164c	110	Essential	22	1699	-0.60583	1	37	1847	0.68112	0.245679
RVBD2314c:RVBD2314c	14	NonEssential	2	1700	-0.7036	1	5	1874	0.63539	0.664172
RVBD0132c:fgd2	13	NonEssential	1	1701	-1.2151	1	3	1588	0.90688	0.555859
RVBD2068c:blaC	9	NonEssential	2	1702	-0.59841	1	1	3135	0.52127	1
RVBD0465c:RVBD0465c	12	NonEssential	3	1703	-0.40416	1	2	3161	0.47482	1
RVBD0230c:php	9	NonEssential	2	1704	-0.56889	1	1	3625	0.38533	1
RVBD2579:dhaA	4	NonEssential	1	1705	-0.52475	1	0	3615	0	1
RVBD3294c:RVBD3294c	14	NonEssential	4	1706	-0.5384	1	5	1119	0.70679	0.384418
RVBD0621:RVBD0621	11	NonEssential	2	1707	-0.78454	1	3	2169	0.66824	0.79238
RVBD1177:fdxC	20	Essential	4	1708	-0.99539	1	4	3239	0.77137	1
RVBD0919:RVBD0919	11	NonEssential	2	1709	-0.59033	1	4	1935	0.47802	0.702703
RVBD0385:RVBD0385	7	NonEssential	2	1710	-0.55833	1	1	2331	0.97272	0.813363
RVBD1357c:RVBD1357c	11	NonEssential	3	1711	-0.49987	1	2	2842	0.71019	0.958607
RVBD3638:RVBD3638	6	NonEssential	1	1712	-0.50736	1	4	536	0.57469	0.148278
RVBD3866:espG1	9	NonEssential	2	1713	-0.63796	1	2	2625	0.41831	0.896194
RVBD3694c:RVBD3694c	15	NonEssential	2	1714	-0.89016	1	8	432	0.6923	0.06847
RVBD2317:uspB	11	NonEssential	2	1715	-0.69593	1	4	1842	0.46813	0.684283
RVBD2029c:pfkB	13	NonEssential	3	1716	-0.73029	1	4	2527	0.43341	0.86846
RVBD0807:RVBD0807	8	NonEssential	1	1717	-0.79367	1	2	2908	0.46228	0.964953
RVBD1987:RVBD1987	7	NonEssential	2	1718	-0.42868	1	4	979	0.52994	0.374184
RVBD2326c:RVBD2326c	9	NonEssential	2	1719	-0.45905	1	0	3878	0	1
RVBD2083:RVBD2083	6	NonEssential	2	1720	-0.43728	1	3	865	0.54982	0.32074
RVBD1374c:RVBD1374c	6	NonEssential	2	1721	-0.46768	1	3	774	0.62664	0.281898
RVBD0233:nrdB	11	NonEssential	3	1722	-0.62883	1	5	1076	0.62076	0.3877
RVBD0532:PE-PGRS6	9	NonEssential	1	1723	-1.0039	1	3	2269	0.48864	0.803843
RVBD0210:RVBD0210	6	NonEssential	2	1724	-0.46921	1	2	1788	0.5691	0.684597
RVBD2445c:ndkA	6	Essential	2	1725	-0.67181	1	0	3694	0	1
RVBD2714:RVBD2714	8	NonEssential	2	1726	-0.88378	1	2	2635	0.61353	0.890935
RVBD3195:RVBD3195	7	NonEssential	2	1727	-0.87713	1	2	2721	0.41306	0.916107
RVBD1651c:PE-PGRS30	15	NonEssential	4	1728	-0.48395	1	4	2397	0.54895	0.821549
RVBD2451:RVBD2451	6	NonEssential	1	1729	-1.254	1	4	569	0.67614	0.163172
RVBD2363:amiA2	14	NonEssential	4	1730	-0.56174	1	1	3275	0.98952	1
RVBD1360:RVBD1360	10	NonEssential	3	1731	-0.65846	1	3	1540	0.7091	0.549511
RVBD1081c:RVBD1081c	6	NonEssential	1	1732	-0.58624	1	3	1160	0.61896	0.43407
RVBD3232c:ppk2	7	NonEssential	1	1733	-0.49643	1	3	777	0.6168	0.264411
RVBD1727:RVBD1727	6	NonEssential	2	1734	-0.90596	1	1	2931	0.64623	0.944593
RVBD0240:vapC24	9	NonEssential	2	1735	-0.78327	1	2	2771	0.4967	0.933655
RVBD0972c:fadE12	7	NonEssential	1	1736	-0.51998	1	2	2402	0.61213	0.832938
RVBD3072c:RVBD3072c	5	NonEssential	1	1737	-0.63629	1	0	3315	0	1
RVBD2205c:RVBD2205c	5	NonEssential	1	1738	-0.77575	1	3	653	1.6379	0.215223
RVBD1059:RVBD1059	8	NonEssential	1	1739	-1.0033	1	3	1849	0.44506	0.700074
RVBD3680:RVBD3680	13	NonEssential	2	1740	-0.67696	1	4	975	0.68011	0.32977
RVBD3881c:espB	7	NonEssential	2	1741	-0.4761	1	3	1925	0.37474	0.731845
RVBD2793c:truB	6	NonEssential	2	1742	-0.41525	1	0	3640	0	1
RVBD2729c:RVBD2729c	11	NonEssential	3	1743	-0.45554	1	6	598	0.69138	0.155247
RVBD0267:narU	28	NonEssential	7	1744	-0.4393	1	4	3479	0.67827	1
RVBD2347c:esxP	1	NonEssential	0	1745	0	1	0	2687	0	0.912437
RVBD1455:RVBD1455	8	NonEssential	2	1746	-0.44129	1	3	1969	0.36293	0.722936
RVBD1984A:RVBD1984A	4	NonEssential	1	1747	-0.40431	1	1	2764	0.42291	0.890935
RVBD0228:RVBD0228	155	Essential	29	1748	-0.59601	1	45	3385	0.66398	0.885197
RVBD0755c:PPE12	18	NonEssential	3	1749	-0.69793	1	4	1883	0.66498	0.651836
RVBD0876c:RVBD0876c	14	Essential	2	1750	-1.1912	1	7	825	0.77241	0.265781
RVBD1183:mmpL10	30	NonEssential	5	1751	-0.88701	1	11	1147	0.68277	0.306034
RVBD2261c:RVBD2261c	7	NonEssential	1	1752	-0.9045	1	3	1430	0.70355	0.54118
RVBD3918c:parA	80	Essential	19	1753	-0.74843	1	10	3965	0.63403	1
RVBD1830:RVBD1830	49	Essential	12	1754	-0.58165	1	11	2858	0.97181	0.833312
RVBD2596:RVBD2596	5	NonEssential	1	1755	-0.70381	1	3	746	0.57741	0.254425
RVBD1699:pyrG	149	Essential	30	1756	-0.65882	1	42	2597	0.78231	0.491965
RVBD1746:pknF	11	NonEssential	2	1757	-0.497	1	5	1141	0.52493	0.408744
RVBD3454:RVBD3454	27	NonEssential	5	1758	-0.4046	1	14	411	0.50356	0.033206
RVBD1433:RVBD1433	6	NonEssential	2	1759	-0.4367	1	1	3368	0.41503	1
RVBD1127c:ppdK	8	NonEssential	2	1760	-0.52556	1	4	996	0.78802	0.373511
RVBD2129c:RVBD2129c	6	NonEssential	2	1761	-0.54379	1	1	2271	0.75215	0.805689
RVBD1926c:mpt63	5	NonEssential	1	1762	-0.61307	1	1	2576	0.58511	0.86523
RVBD1091:PE-PGRS22	5	NonEssential	1	1763	-0.76406	1	1	1094	1.6801	0.434671
RVBD1043c:RVBD1043c	13	NonEssential	3	1764	-0.48466	1	3	2799	0.611	0.946004
RVBD2179c:RVBD2179c	6	NonEssential	2	1765	-0.69495	1	1	1999	1.2695	0.734714
RVBD2537c:aroD	29	Essential	4	1766	-0.87022	1	13	932	0.7568	0.227822
RVBD0592:mce2D	15	NonEssential	4	1767	-0.45254	1	4	2000	0.72659	0.699733
RVBD2695:RVBD2695	7	NonEssential	2	1768	-0.78985	1	2	1661	0.79411	0.638797
RVBD1598c:RVBD1598c	5	NonEssential	1	1769	-1.0986	1	1	2609	0.66924	0.867749
RVBD3830c:RVBD3830c	11	NonEssential	3	1770	-0.58741	1	5	1169	0.52214	0.416694
RVBD0254c:cobU	6	NonEssential	2	1771	-0.53885	1	2	797	0.95839	0.294715
RVBD3541c:RVBD3541c	8	NonEssential	2	1772	-0.49655	1	3	2242	0.49526	0.811183
RVBD1282c:oppC	14	NonEssential	4	1773	-0.47169	1	2	3011	0.5833	0.99147
RVBD1051c:RVBD1051c	6	NonEssential	1	1774	-0.90939	1	0	3577	0	1
RVBD0455c:RVBD0455c	10	Essential	3	1775	-0.91706	1	1	3405	0.53244	1
RVBD0229Ac:RVBD0229Ac	2	NonEssential	1	1776	-0.47228	1	0	2970	0	0.964953
RVBD3609c:folE	49	Essential	10	1777	-0.77382	1	6	3761	0.801	1
RVBD6035:tRNA-Cys33	2	Essential	1	1778	-0.61483	1	1	1919	1.1149	0.674654
RVBD0749:vapC31	7	NonEssential	2	1779	-0.47925	1	2	2263	0.5384	0.807253
RVBD0242c:fabG4	8	NonEssential	1	1780	-1.1107	1	4	1146	0.68204	0.429684
RVBD1813c:RVBD1813c	6	NonEssential	1	1781	-0.56311	1	3	1166	0.61721	0.434671
RVBD1688:mpg	4	NonEssential	1	1782	-0.55778	1	2	753	1.3115	0.2877
RVBD3373:echA18	5	NonEssential	1	1783	-0.7758	1	3	769	0.70115	0.264258
RVBD3013:RVBD3013	7	NonEssential	1	1784	-1.1295	1	5	374	0.58301	0.057509
RVBD3416:whiB3	43	NonEssential	8	1785	-0.46095	1	14	2421	0.55487	0.691489
RVBD2634c:PE-PGRS46	5	NonEssential	1	1786	-0.59039	1	1	1761	1.4499	0.672969
RVBD1989c:RVBD1989c	5	NonEssential	1	1787	-0.73296	1	3	593	0.79053	0.184327
RVBD0305c:PPE6	13	NonEssential	3	1788	-0.55582	1	2	3281	0.53597	1
RVBD1643:rplT	6	Essential	2	1789	-0.60932	1	1	2869	0.55578	0.93078
RVBD2991:RVBD2991	5	NonEssential	1	1790	-0.75212	1	0	3321	0	1
RVBD3202A:RVBD3202A	4	NonEssential	1	1791	-0.56033	1	0	3367	0	1
RVBD3292:RVBD3292	13	NonEssential	1	1792	-0.8206	1	4	2048	0.65385	0.748792
RVBD1363c:RVBD1363c	6	NonEssential	2	1793	-0.34636	1	1	2109	1.0376	0.763065
RVBD0117:oxyS	6	NonEssential	1	1794	-0.69922	1	4	659	0.48189	0.223609
RVBD1396c:PE-PGRS25	4	NonEssential	1	1795	-0.57115	1	1	2694	0.75497	0.872998
RVBD1335:cysO	9	NonEssential	2	1796	-0.62197	1	4	1705	0.50128	0.664477
RVBD3314c:deoA	7	NonEssential	1	1797	-1.0537	1	2	1476	0.96876	0.563957
RVBD3684:RVBD3684	10	NonEssential	1	1798	-0.76181	1	3	1429	0.89526	0.51193
RVBD2531c:RVBD2531c	27	NonEssential	6	1799	-0.58244	1	6	3209	0.53563	1
RVBD1485:hemZ	71	Essential	14	1800	-0.64352	1	25	1894	0.60731	0.360222
RVBD3561:fadD3	11	NonEssential	3	1801	-0.43461	1	2	3304	0.40846	1
RVBD0323c:RVBD0323c	7	NonEssential	1	1802	-0.7366	1	4	1031	0.42481	0.397069
RVBD3297:nei	6	NonEssential	2	1803	-0.40977	1	2	2243	0.40721	0.801081
RVBD3166c:RVBD3166c	12	NonEssential	2	1804	-0.65246	1	4	2206	0.51652	0.788049
RVBD0904c:accD3	11	NonEssential	3	1805	-0.68289	1	7	356	0.7494	0.040644
RVBD3485c:RVBD3485c	11	NonEssential	3	1806	-0.54695	1	3	1485	0.63726	0.532884
RVBD1373:RVBD1373	10	NonEssential	2	1807	-0.52589	1	7	391	0.55324	0.06286
RVBD2056c:rpsN	2	NonEssential	1	1808	-0.46444	1	1	1606	1.2383	0.561074
RVBD3912:RVBD3912	6	NonEssential	2	1809	-0.38745	1	3	1133	0.73277	0.430122
RVBD1186c:RVBD1186c	10	NonEssential	2	1810	-0.75923	1	4	2027	0.3713	0.762474
RVBD1169c:lipX	5	NonEssential	1	1811	-0.43952	1	1	2977	0.35441	0.946612
RVBD6040:tRNA-Met38	4	NonEssential	1	1812	-0.50421	1	1	2854	0.81336	0.909839
RVBD2833c:ugpB	16	NonEssential	3	1813	-0.67689	1	5	1765	0.53042	0.615628
RVBD1530:adh	5	NonEssential	1	1814	-0.54135	1	2	1923	0.78228	0.717459
RVBD2962c:RVBD2962c	18	NonEssential	3	1815	-0.8317	1	8	914	0.52067	0.27306
RVBD2674:msrB	5	NonEssential	1	1816	-0.70989	1	1	1806	1.159	0.694619
RVBD3826:fadD23	20	NonEssential	2	1817	-0.99362	1	8	1574	0.41042	0.51193
RVBD1098c:fum	130	Essential	13	1818	-0.54322	1	87	69	0.91444	2.5e-05
RVBD0452:RVBD0452	9	NonEssential	2	1819	-0.57379	1	2	2466	0.70297	0.861803
RVBD3367:PE-PGRS51	6	NonEssential	1	1820	-0.54457	1	2	2138	0.60257	0.77007
RVBD3816c:RVBD3816c	6	NonEssential	2	1821	-0.48581	1	0	3575	0	1
RVBD3345c:PE-PGRS50	12	NonEssential	1	1822	-0.84683	1	7	541	0.54585	0.123348
RVBD2532c:RVBD2532c	5	NonEssential	1	1823	-0.72138	1	4	519	0.62568	0.148278
RVBD2021c:RVBD2021c	2	NonEssential	1	1824	-0.47663	1	1	1470	0.75032	0.518548
RVBD1729c:RVBD1729c	6	NonEssential	2	1825	-0.37468	1	0	3733	0	1
RVBD2751:RVBD2751	5	NonEssential	1	1826	-0.62492	1	3	885	0.47422	0.3349
RVBD3872:PE35	6	NonEssential	1	1827	-0.59004	1	0	3461	0	1
RVBD0213c:RVBD0213c	16	NonEssential	4	1828	-0.44783	1	7	1014	0.4976	0.336476
RVBD1469:ctpD	13	NonEssential	2	1829	-0.71057	1	6	387	0.95798	0.053342
RVBD2486:echA14	6	NonEssential	2	1830	-0.52874	1	2	877	1.0596	0.328043
RVBD0520:RVBD0520	6	NonEssential	2	1831	-0.43868	1	2	1800	0.58231	0.694619
RVBD2394:ggtB	23	NonEssential	2	1832	-0.89491	1	9	1658	0.52705	0.516012
RVBD1027c:kdpE	9	NonEssential	2	1833	-0.59892	1	4	969	0.70185	0.374077
RVBD1194c:RVBD1194c	11	NonEssential	1	1834	-2.2231	1	3	2030	0.59145	0.73414
RVBD1769:RVBD1769	6	NonEssential	2	1835	-0.28481	1	2	2646	0.38161	0.899241
RVBD1399c:nlhH	9	NonEssential	2	1836	-0.47294	1	0	3726	0	1
RVBD3887c:eccD2	12	NonEssential	3	1837	-0.4356	1	6	1013	0.35648	0.36693
RVBD1553:frdB	10	NonEssential	3	1838	-0.59496	1	3	2709	0.91308	0.92351
RVBD0922:RVBD0922	7	NonEssential	2	1839	-0.59947	1	2	2283	0.60542	0.809767
RVBD1498c:RVBD1498c	10	NonEssential	2	1840	-0.73605	1	1	2468	1.071	0.854917
RVBD1501:RVBD1501	18	NonEssential	4	1841	-0.48386	1	6	538	1.0452	0.104439
RVBD3218:RVBD3218	5	NonEssential	1	1842	-0.70296	1	1	2504	0.56179	0.854385
RVBD3056:dinP	10	NonEssential	1	1843	-0.76734	1	6	485	0.525	0.101069
RVBD1985c:RVBD1985c	6	NonEssential	1	1844	-1.0383	1	0	3501	0	1
RVBD1435c:RVBD1435c	6	NonEssential	1	1845	-1.1778	1	0	3538	0	1
RVBD3578:arsB2	10	NonEssential	2	1846	-0.49125	1	2	2558	0.72417	0.883523
RVBD2966c:RVBD2966c	6	NonEssential	2	1847	-0.37625	1	0	3833	0	1
RVBD1932:tpx	6	NonEssential	1	1848	-0.88244	1	3	813	0.60898	0.303237
RVBD0064A:vapB1	6	NonEssential	1	1849	-0.53553	1	4	415	1.1899	0.083318
RVBD2079:RVBD2079	8	NonEssential	2	1850	-0.47187	1	3	2279	0.39279	0.811401
RVBD2468A:RVBD2468A	5	NonEssential	1	1851	-0.60687	1	3	1134	0.36783	0.452467
RVBD0715:rplX	2	NonEssential	1	1852	-0.38846	1	0	3388	0	1
RVBD0516c:RVBD0516c	5	NonEssential	1	1853	-0.74635	1	0	3559	0	1
RVBD2929:RVBD2929	5	NonEssential	1	1854	-0.50031	1	1	2346	0.54562	0.833312
RVBD1141c:echA11	7	NonEssential	2	1855	-0.73594	1	2	2450	0.43678	0.849504
RVBD3819:RVBD3819	6	NonEssential	2	1856	-0.57899	1	0	3558	0	1
RVBD3321c:vapB44	5	NonEssential	1	1857	-0.6432	1	1	2722	0.49658	0.884741
RVBD3178:RVBD3178	5	NonEssential	1	1858	-0.54514	1	3	915	0.44778	0.354976
RVBD1674c:RVBD1674c	6	NonEssential	2	1859	-0.46971	1	1	3252	0.3858	0.995979
RVBD3749Ac:RVBD3749Ac	5	NonEssential	1	1860	-0.57493	1	1	1188	1.329	0.484744
RVBD0706:rplV	6	Essential	2	1861	-0.78857	1	0	3861	0	1
RVBD0821c:phoY2	7	NonEssential	1	1862	-0.75326	1	1	3464	0.31927	1
RVBD1587c:RVBD1587c	3	NonEssential	1	1863	-0.46508	1	1	1697	0.92476	0.640375
RVBD0115:hddA	17	NonEssential	4	1864	-0.47898	1	7	989	0.64022	0.317869
RVBD1100:RVBD1100	7	NonEssential	1	1865	-0.76141	1	1	1157	1.9468	0.440205
RVBD3919c:gid	6	Essential	2	1866	-0.64536	1	3	595	1.0702	0.17641
rnpB:rnpB	21	Essential	4	1867	-0.61458	1	3	2223	0.90404	0.735038
RVBD1258c:RVBD1258c	11	NonEssential	2	1868	-0.60966	1	5	1001	0.67936	0.366303
RVBD1790:PPE27	5	NonEssential	1	1869	-0.76655	1	1	1296	1.6327	0.505578
RVBD1331:RVBD1331	4	NonEssential	1	1870	-0.51706	1	1	2166	0.77937	0.769733
RVBD1233c:RVBD1233c	8	NonEssential	1	1871	-0.91338	1	2	2359	0.63748	0.839294
RVBD1032c:trcS	6	NonEssential	2	1872	-0.41501	1	1	2751	0.69955	0.914418
RVBD0777:purB	64	Essential	14	1873	-0.66618	1	15	407	0.69296	0.008739
RVBD2408:PE24	6	NonEssential	2	1874	-0.33857	1	2	1556	0.75084	0.615221
RVBD1115:RVBD1115	6	NonEssential	2	1875	-0.30839	1	0	3555	0	1
RVBD1198:esxL	2	NonEssential	1	1876	-0.32003	1	0	2601	0	0.857163
RVBD1738:RVBD1738	2	NonEssential	1	1877	-0.30724	1	1	1890	0.43096	0.665136
RVBD1526c:RVBD1526c	12	NonEssential	3	1878	-0.76265	1	3	2270	0.56994	0.803843
RVBD1583c:RVBD1583c	5	NonEssential	1	1879	-0.56747	1	3	734	0.74401	0.247881
RVBD3637:RVBD3637	7	NonEssential	1	1880	-0.60086	1	3	1777	0.59999	0.682451
RVBD0786c:RVBD0786c	7	NonEssential	2	1881	-0.40858	1	0	3864	0	1
RVBD3544c:fadE28	7	NonEssential	2	1882	-0.58917	1	2	886	1.4464	0.32977
RVBD1279:RVBD1279	11	NonEssential	3	1883	-0.43917	1	2	2372	0.60999	0.833981
RVBD3114:RVBD3114	6	NonEssential	2	1884	-0.29831	1	2	2284	0.47339	0.805689
RVBD1065:RVBD1065	7	NonEssential	1	1885	-0.81832	1	4	833	0.58386	0.302175
RVBD2107:PE22	6	NonEssential	2	1886	-0.30818	1	2	1642	0.84463	0.643606
RVBD3227:aroA	75	Essential	12	1887	-0.71443	1	37	228	1.125	0.000248
RVBD1502:RVBD1502	15	NonEssential	4	1888	-0.56158	1	3	3153	0.44579	1
RVBD2871:vapB43	8	NonEssential	1	1889	-0.8423	1	5	484	0.70002	0.11311
RVBD0188:RVBD0188	7	NonEssential	2	1890	-0.62666	1	3	1857	0.53204	0.710649
RVBD0262c:aac	5	NonEssential	1	1891	-0.94062	1	2	1953	0.80569	0.723453
RVBD3632:RVBD3632	6	NonEssential	2	1892	-0.26903	1	2	2354	0.39174	0.817882
RVBD2970c:lipN	7	NonEssential	2	1893	-0.33107	1	2	687	1.1749	0.223609
RVBD2298:RVBD2298	11	NonEssential	1	1894	-0.75488	1	4	1237	0.58169	0.448431
RVBD3540c:ltp2	8	NonEssential	2	1895	-0.54321	1	2	3055	0.27603	0.993864
RVBD1492:mutA	17	NonEssential	2	1896	-1.0349	1	5	2782	0.46228	0.933095
RVBD3238c:RVBD3238c	7	NonEssential	2	1897	-0.56616	1	1	3149	0.51882	0.992393
RVBD2995c:leuB	82	Essential	8	1898	-0.58516	1	45	179	0.92228	2.5e-05
RVBD3552:RVBD3552	6	NonEssential	2	1899	-0.43821	1	3	1109	0.40398	0.428009
RVBD0161:RVBD0161	6	NonEssential	1	1900	-0.5608	1	3	1333	0.39477	0.51193
RVBD3741c:RVBD3741c	6	NonEssential	1	1901	-1.0188	1	2	2085	0.60686	0.758068
RVBD3658c:RVBD3658c	7	NonEssential	2	1902	-0.41063	1	3	1506	0.62397	0.568313
RVBD0311:RVBD0311	8	NonEssential	1	1903	-0.70852	1	3	1377	0.75471	0.51193
RVBD1155:RVBD1155	7	NonEssential	1	1904	-0.53947	1	1	1907	1.025	0.727021
RVBD3197A:whiB7	4	NonEssential	1	1905	-0.96265	1	1	2734	0.62946	0.883681
RVBD1907c:RVBD1907c	6	NonEssential	1	1906	-0.76731	1	4	637	0.53746	0.202766
RVBD1054:RVBD1054	5	NonEssential	1	1907	-0.60717	1	1	2329	0.82302	0.830203
RVBD2652c:RVBD2652c	69	NonEssential	10	1908	-0.74708	1	23	1437	0.60972	0.216849
RVBD3669:RVBD3669	12	Essential	3	1909	-0.77612	1	1	3532	1.0708	1
RVBD0035:fadD34	10	NonEssential	2	1910	-0.62212	1	5	567	0.90898	0.148278
RVBD2950c:fadD29	13	NonEssential	3	1911	-0.49298	1	6	1288	0.41381	0.458897
RVBD3873:PPE68	7	NonEssential	2	1912	-0.35688	1	2	2632	0.41277	0.886906
RVBD2466c:RVBD2466c	9	NonEssential	2	1913	-0.56319	1	3	1900	0.44492	0.717459
RVBD2519:PE26	13	NonEssential	2	1914	-0.59538	1	4	1745	0.74839	0.620662
RVBD0783c:emrB	22	NonEssential	4	1915	-0.49943	1	7	1580	0.80419	0.500113
RVBD3070:RVBD3070	8	NonEssential	1	1916	-0.75047	1	4	884	0.46917	0.326863
RVBD0750:RVBD0750	3	NonEssential	1	1917	-0.75053	1	1	2579	0.41985	0.839661
RVBD2067c:RVBD2067c	10	NonEssential	1	1918	-0.61892	1	3	540	1.2374	0.125954
RVBD1424c:RVBD1424c	12	NonEssential	3	1919	-0.55755	1	2	3085	1.1356	1
RVBD3576:lppH	7	NonEssential	2	1920	-0.49691	1	3	1666	0.32054	0.639895
RVBD1172c:PE12	9	NonEssential	2	1921	-0.61513	1	1	3612	0.38425	1
RVBD3258c:RVBD3258c	3	Essential	1	1922	-0.837	1	0	2868	0	0.919439
RVBD0779c:RVBD0779c	8	NonEssential	2	1923	-0.43598	1	3	1891	0.53168	0.707154
RVBD1520:RVBD1520	12	NonEssential	2	1924	-0.64361	1	3	2593	0.47842	0.888806
RVBD1689:tyrS	84	Essential	17	1925	-0.72454	1	21	3089	0.69355	0.797158
RVBD2529:RVBD2529	10	NonEssential	1	1926	-0.56964	1	4	1604	0.56164	0.570974
RVBD0589:mce2A	15	NonEssential	4	1927	-0.53795	1	8	381	0.63186	0.04241
RVBD2595:vapB40	7	NonEssential	1	1928	-0.99823	1	4	895	0.54775	0.333832
RVBD3532:PPE61	11	NonEssential	3	1929	-0.30898	1	3	2403	0.39129	0.84129
RVBD3347c:PPE55	58	NonEssential	12	1930	-0.52573	1	20	2175	0.48799	0.510759
RVBD2190c:RVBD2190c	9	NonEssential	2	1931	-0.8231	1	0	3791	0	1
RVBD3814c:RVBD3814c	8	NonEssential	1	1932	-1.1968	1	4	1228	0.49573	0.452634
RVBD3221c:TB7.3	19	Essential	4	1933	-0.72389	1	5	2628	0.67024	0.877852
RVBD6017:tRNA-Arg18	12	NonEssential	3	1934	-0.68691	1	3	2934	0.55386	0.972738
RVBD1678:RVBD1678	7	NonEssential	1	1935	-0.65571	1	3	1322	0.45053	0.49794
RVBD0307c:RVBD0307c	5	NonEssential	1	1936	-0.83133	1	1	2409	0.95176	0.839956
RVBD1140:RVBD1140	7	NonEssential	2	1937	-0.41473	1	1	2680	0.61572	0.901184
RVBD2315c:RVBD2315c	9	NonEssential	2	1938	-0.57764	1	2	3137	0.37477	1
RVBD0355c:PPE8	56	NonEssential	13	1939	-0.42969	1	13	3596	0.4239	1
RVBD0959A:vapB9	7	NonEssential	2	1940	-0.59135	1	0	3561	0	1
RVBD2404c:lepA	11	NonEssential	2	1941	-0.98888	1	3	2399	0.65983	0.839956
RVBD1543:RVBD1543	7	NonEssential	1	1942	-0.48175	1	2	2184	0.57032	0.795607
RVBD0021c:RVBD0021c	7	NonEssential	2	1943	-0.42687	1	1	3488	0.44722	1
RVBD1775:RVBD1775	7	NonEssential	2	1944	-0.29656	1	1	2689	0.89816	0.906175
RVBD2637:dedA	9	NonEssential	1	1945	-0.87487	1	4	1654	0.90368	0.642907
RVBD1471:trxB1	6	NonEssential	1	1946	-0.53633	1	0	3736	0	1
RVBD0374c:RVBD0374c	10	NonEssential	2	1947	-0.61114	1	4	1184	0.85165	0.444121
RVBD0341:iniB	8	NonEssential	1	1948	-0.97353	1	1	3402	0.43474	1
RVBD3196:RVBD3196	8	NonEssential	2	1949	-0.67153	1	3	1483	0.56066	0.558399
RVBD1663:pks17	14	NonEssential	3	1950	-0.57134	1	9	289	0.55841	0.011014
RVBD2709:RVBD2709	7	NonEssential	1	1951	-0.67704	1	4	726	0.64427	0.247455
RVBD1344:mbtL	6	NonEssential	1	1952	-0.62341	1	0	3430	0	1
RVBD3125c:PPE49	8	NonEssential	2	1953	-0.53456	1	2	2546	0.87969	0.880739
RVBD2148c:RVBD2148c	7	NonEssential	2	1954	-0.39687	1	3	1496	0.60386	0.564081
RVBD0580c:RVBD0580c	16	NonEssential	2	1955	-0.77765	1	1	3502	0.75734	1
RVBD1905c:aao	6	NonEssential	1	1956	-0.59007	1	1	3309	0.31398	1
RVBD3837c:RVBD3837c	5	NonEssential	1	1957	-0.66835	1	1	2906	0.52018	0.927124
RVBD1766:RVBD1766	5	NonEssential	1	1958	-0.53333	1	0	3267	0	0.998195
RVBD2803:RVBD2803	7	NonEssential	1	1959	-0.77839	1	4	430	0.76362	0.083061
RVBD2787:RVBD2787	18	NonEssential	3	1960	-0.51678	1	4	2783	0.65138	0.93078
RVBD3174:RVBD3174	11	NonEssential	2	1961	-0.54997	1	2	2816	0.56145	0.947501
RVBD0718:rpsH	14	Essential	3	1962	-0.91192	1	5	1226	0.7391	0.422667
RVBD1972:RVBD1972	6	NonEssential	1	1963	-0.86477	1	4	506	0.56711	0.128932
RVBD2551c:RVBD2551c	7	NonEssential	2	1964	-0.5608	1	0	3593	0	1
RVBD0794c:RVBD0794c	11	NonEssential	2	1965	-0.4339	1	5	999	0.65314	0.366303
RVBD2323c:RVBD2323c	8	NonEssential	2	1966	-0.40589	1	1	3338	0.39525	1
RVBD0720:rplR	5	Essential	1	1967	-0.88956	1	1	2841	0.97878	0.913591
RVBD2601A:vapB41	7	NonEssential	1	1968	-0.63014	1	2	1713	1.2769	0.663101
RVBD2951c:RVBD2951c	9	NonEssential	1	1969	-0.73051	1	5	717	0.53514	0.224331
RVBD2216:RVBD2216	7	NonEssential	2	1970	-0.42818	1	2	870	1.2404	0.319801
RVBD1878:glnA3	16	NonEssential	4	1971	-0.52314	1	4	2631	0.65331	0.88898
RVBD1596:nadC	91	Essential	20	1972	-0.60899	1	23	3136	0.6877	0.793849
RVBD0266c:oplA	24	NonEssential	4	1973	-0.74078	1	10	1118	0.57881	0.328043
RVBD0894:RVBD0894	17	NonEssential	2	1974	-0.70634	1	7	1193	0.53755	0.397438
RVBD3121:cyp141	15	NonEssential	3	1975	-0.56352	1	3	2655	0.67662	0.890936
RVBD3217c:RVBD3217c	6	NonEssential	1	1976	-1.1233	1	2	2098	0.60876	0.759297
RVBD0395:RVBD0395	7	NonEssential	1	1977	-0.75649	1	3	1886	0.60711	0.722936
RVBD2364c:era	74	Essential	10	1978	-0.68402	1	33	431	0.61539	0.005944
RVBD1728c:RVBD1728c	6	NonEssential	1	1979	-0.85591	1	1	2624	0.56376	0.892167
RVBD0108c:RVBD0108c	5	NonEssential	1	1980	-0.54451	1	1	2599	0.55614	0.865459
RVBD2180c:RVBD2180c	7	NonEssential	2	1981	-0.55295	1	0	3583	0	1
RVBD1635c:RVBD1635c	20	NonEssential	4	1982	-0.59722	1	7	1579	0.75406	0.51193
RVBD1810:RVBD1810	6	NonEssential	1	1983	-0.58163	1	3	937	0.67809	0.354988
RVBD0086:hycQ	22	NonEssential	4	1984	-0.56781	1	7	1884	0.77898	0.620662
RVBD2896c:RVBD2896c	6	NonEssential	1	1985	-0.54439	1	2	1936	0.70068	0.721473
RVBD1507c:RVBD1507c	6	NonEssential	1	1986	-0.80088	1	2	1926	0.48308	0.720839
RVBD2574:RVBD2574	7	NonEssential	2	1987	-0.53472	1	3	1275	0.53151	0.47877
RVBD1903:RVBD1903	8	NonEssential	2	1988	-0.50315	1	2	3008	0.36232	0.988032
RVBD1245c:RVBD1245c	7	NonEssential	2	1989	-0.42265	1	2	1534	0.60525	0.576116
RVBD1634:RVBD1634	8	NonEssential	2	1990	-0.69476	1	4	1101	0.52468	0.407769
RVBD0464c:RVBD0464c	8	NonEssential	2	1991	-0.49946	1	3	2092	0.44173	0.768114
RVBD0635:hadA	9	Essential	2	1992	-0.66181	1	3	2428	0.41216	0.852001
RVBD2713:sthA	19	NonEssential	3	1993	-0.69566	1	7	891	0.91769	0.264258
RVBD3164c:moxR3	11	NonEssential	3	1994	-0.3397	1	3	1824	0.68771	0.6825
RVBD0280:PPE3	5	NonEssential	1	1995	-0.73627	1	1	3072	0.3786	0.964953
RVBD2028c:RVBD2028c	6	NonEssential	1	1996	-0.87429	1	1	2642	0.76097	0.897696
RVBD1911c:lppC	6	NonEssential	1	1997	-0.51034	1	1	2981	0.6214	0.95655
RVBD3824c:papA1	18	NonEssential	4	1998	-0.53578	1	5	2180	0.53687	0.738938
RVBD2395A:aprA	6	NonEssential	1	1999	-0.58501	1	3	530	0.8934	0.148278
[truncated: 2,008 more rows]

## Sheet: S450L_CHF_High
ORF_ID	essentiality	num	S450L_CHF_1_neg|goodsgrna	S450L_CHF_1_neg|rank	S450L_CHF_1_neg|lfc	S450L_CHF_1_neg|fdr	S450L_CHF_1_pos|goodsgrna	S450L_CHF_1_pos|rank	S450L_CHF_1_pos|lfc	S450L_CHF_1_pos|fdr
RVBD0415:thiO	Essential	96	89	1	-3.1496	1e-05	0	3989	0	1
RVBD3003c:ilvB1	Essential	137	129	2	-3.1778	1e-05	1	3959	0.95337	1
RVBD3793:embC	Essential	413	357	3	-1.3495	1e-05	9	3596	0.36007	1
RVBD0423c:thiC	Essential	144	125	4	-3.0672	1e-05	5	3987	0.41547	1
RVBD0417:thiG	Essential	77	75	5	-3.4728	1e-05	0	3991	0	1
RVBD3910:RVBD3910	Essential	416	355	6	-0.93392	1e-05	21	3843	0.44024	1
RVBD2174:mptA	Essential	197	178	7	-1.3032	1e-05	5	3700	0.46157	1
RVBD0467:icl1	NonEssential	82	81	8	-1.4798	1e-05	0	3999	0	1
RVBD3846:sodA	Essential	67	66	9	-2.3683	1e-05	0	4004	0	1
RVBD0236c:aftD	Essential	478	344	10	-0.97185	1e-05	36	3738	0.45664	1
RVBD1536:ileS	Essential	248	210	11	-1.2046	1e-05	14	3796	0.46707	1
RVBD2210c:ilvE	Essential	95	84	12	-1.7224	1e-05	3	3893	0.53797	1
RVBD2682c:dxs1	Essential	106	98	13	-2.1216	1e-05	3	3931	0.72975	1
RVBD0667:rpoB	Essential	179	153	14	-1.6081	1e-05	3	3914	0.96612	1
RVBD1477:ripA	Essential	115	99	15	-1.9786	1e-05	3	3952	0.35305	1
RVBD2673:aftC	Essential	220	196	16	-1.1169	1e-05	3	3944	0.35956	1
RVBD2977c:thiL	Essential	81	73	17	-1.8176	1e-05	2	3938	0.15109	1
RVBD3645:RVBD3645	Essential	177	137	18	-1.262	1e-05	21	3655	0.29322	1
RVBD3805c:aftB	Essential	262	203	19	-1.6751	1e-05	18	3887	0.20353	1
RVBD3035:RVBD3035	Essential	75	66	20	-1.7458	1e-05	5	2542	1.438	1
RVBD3794:embA	Essential	371	277	21	-1.1379	1e-05	21	3432	0.49749	1
RVBD1481:RVBD1481	Essential	126	116	22	-1.0277	1e-05	3	3904	0.39937	1
RVBD0422c:thiD	NonEssential	73	66	23	-1.434	1e-05	1	3943	0.36975	1
RVBD0058:dnaB	Essential	159	141	24	-1.2564	1e-05	2	3969	0.26646	1
RVBD3909:RVBD3909	Essential	192	155	25	-1.2462	1e-05	8	3971	0.45268	1
RVBD0015c:pknA	Essential	85	73	26	-1.633	1e-05	2	3963	0.51386	1
RVBD3206c:moeB1	Essential	86	68	27	-2.6025	1e-05	5	3772	0.16175	1
RVBD1208:gpgS	Essential	83	76	28	-1.2262	1e-05	3	3925	0.15764	1
RVBD2455c:RVBD2455c	NonEssential	178	156	29	-0.62092	1e-05	6	3618	0.7225	1
RVBD2524c:fas	Essential	438	324	30	-0.90936	1e-05	35	3878	0.3816	1
RVBD1461:RVBD1461	Essential	137	112	31	-1.1717	1e-05	5	3875	0.46498	1
RVBD0414c:thiE	NonEssential	48	45	32	-1.8771	1e-05	0	3923	0	1
RVBD2130c:mshC	Essential	108	96	33	-0.71802	1e-05	2	3884	0.67731	1
RVBD2400c:subI	Essential	105	92	34	-1.1082	1e-05	5	3862	0.23106	1
RVBD3792:aftA	Essential	214	168	35	-1.2438	1e-05	12	3979	0.40011	1
RVBD1437:pgk	Essential	114	102	36	-1.4709	1e-05	3	3970	0.39108	1
RVBD3245c:mtrB	Essential	145	118	37	-1.2994	1e-05	14	3844	0.29953	1
RVBD0676c:mmpL5	NonEssential	33	33	38	-1.3175	1e-05	0	4002	0	1
RVBD3635:RVBD3635	Essential	230	179	39	-0.67814	1e-05	17	3874	0.26633	1
RVBD1656:argF	Essential	112	88	40	-1.0883	1e-05	8	3842	0.19012	1
RVBD3646c:topA	Essential	147	118	41	-1.1014	1e-05	4	3905	0.5083	1
RVBD3778c:RVBD3778c	Essential	119	106	42	-0.95673	1e-05	0	4000	0	1
RVBD1297:rho	Essential	123	107	43	-1.0904	1e-05	9	3705	0.54247	1
RVBD1658:argG	Essential	48	42	44	-2.0849	1e-05	3	3038	0.68817	1
RVBD1479:moxR1	Essential	161	134	45	-1.0091	1e-05	5	3912	0.38679	1
RVBD0126:treS	Essential	27	27	46	-2.7677	1e-05	0	4003	0	1
RVBD0946c:pgi	NonEssential	154	87	47	-1.394	1e-05	31	2895	0.24312	1
RVBD0811c:RVBD0811c	Essential	100	87	48	-0.74478	1e-05	0	3995	0	1
RVBD1254:RVBD1254	Essential	179	130	49	-1.1237	1e-05	15	3927	0.21722	1
RVBD1697:RVBD1697	Essential	107	91	50	-1.8862	1e-05	2	3743	0.6412	1
RVBD2783c:gpsI	Essential	140	116	51	-1.0558	1e-05	4	3885	0.52634	1
RVBD3246c:mtrA	Essential	57	55	52	-1.4768	1e-05	0	3988	0	1
RVBD0668:rpoC	Essential	141	117	53	-1.2339	1e-05	8	3790	0.68846	1
RVBD2392:cysH	NonEssential	66	51	54	-1.6842	1e-05	4	3114	0.20058	1
RVBD1273c:RVBD1273c	NonEssential	25	25	55	-1.2715	1e-05	0	3996	0	1
RVBD3341:metA	Essential	58	53	56	-1.7826	1e-05	3	3307	1.2454	1
RVBD2202c:adoK	Essential	104	83	57	-0.95878	1e-05	5	3891	0.21038	1
RVBD0815c:cysA2	NonEssential	10	10	58	-2.3197	1e-05	0	4001	0	1
RVBD3253c:RVBD3253c	NonEssential	25	25	59	-1.1956	1e-05	0	4005	0	1
RVBD1565c:RVBD1565c	Essential	25	25	60	-1.6915	1e-05	0	3978	0	1
RVBD0555:menD	Essential	116	94	61	-0.99209	1e-05	4	2113	0.21889	1
RVBD0006:gyrA	Essential	141	117	62	-0.86894	1e-05	6	3955	0.38468	1
RVBD3795:embB	Essential	364	253	63	-1.0968	1e-05	24	3857	0.28846	1
RVBD2477c:RVBD2477c	Essential	120	101	64	-1.0892	1e-05	6	3841	0.26733	1
RVBD1655:argD	Essential	91	74	65	-0.78244	1e-05	3	3946	0.26588	1
RVBD1111c:RVBD1111c	Essential	72	56	66	-1.4819	1e-05	6	3689	0.62382	1
RVBD3604c:RVBD3604c	Essential	85	71	67	-1.2906	1e-05	3	3918	0.16007	1
RVBD2699c:RVBD2699c	NonEssential	19	17	68	-2.3721	1e-05	0	3852	0	1
RVBD3859c:gltB	Essential	272	179	69	-1.0465	1e-05	41	3833	0.69102	1
RVBD3800c:pks13	Essential	238	170	70	-1.0888	1e-05	11	3945	0.59263	1
RVBD0041:leuS	Essential	219	142	71	-1.0112	1e-05	29	3633	0.58369	1
RVBD1654:argB	Essential	67	54	72	-0.75011	1e-05	5	3798	0.26717	1
RVBD2398c:cysW	NonEssential	100	83	73	-1.2687	1e-05	3	3807	0.39054	1
RVBD0410c:pknG	NonEssential	19	19	74	-2.6003	1e-05	0	3997	0	1
RVBD1420:uvrC	NonEssential	16	16	75	-1.995	1e-05	0	3998	0	1
RVBD3025c:iscS	Essential	92	78	76	-0.75016	1e-05	6	3858	0.187	1
RVBD1595:nadB	Essential	125	101	77	-0.55884	1e-05	3	3981	0.42916	1
RVBD3918c:parA	Essential	85	76	78	-1.1538	1e-05	1	3896	0.54644	1
RVBD2839c:infB	Essential	153	121	79	-0.743	1e-05	9	3530	0.72347	1
RVBD1328:glgP	NonEssential	19	19	80	-1.0993	1e-05	0	3949	0	1
RVBD1640c:lysX	NonEssential	30	29	81	-1.1624	1e-05	0	3913	0	1
RVBD1315:murA	Essential	113	83	82	-0.99375	1e-05	11	3720	0.26951	1
RVBD2112c:dop	NonEssential	16	15	83	-3.2902	1e-05	1	3285	0.25557	1
RVBD2115c:mpa	NonEssential	10	10	84	-3.7024	1e-05	0	3994	0	1
RVBD1248c:RVBD1248c	NonEssential	29	29	85	-1.4486	1e-05	0	3993	0	1
RVBD2847c:cysG	NonEssential	106	83	86	-0.63034	1e-05	6	3750	0.26178	1
RVBD1653:argJ	Essential	101	82	87	-0.57628	1e-05	4	3909	0.31169	1
RVBD3266c:rmlD	Essential	56	49	88	-1.2393	1e-05	0	3964	0	1
RVBD2397c:cysA1	NonEssential	89	74	89	-0.68973	1e-05	3	3915	0.19285	1
RVBD1708:RVBD1708	Essential	109	88	90	-1.2106	1e-05	1	3992	0.1198	1
RVBD3802c:RVBD3802c	Essential	99	82	91	-0.58289	1e-05	3	3742	0.51984	1
RVBD3051c:nrdE	Essential	125	98	92	-0.87744	1e-05	7	3901	0.15599	1
RVBD2097c:pafA	NonEssential	12	12	93	-2.8818	1e-05	0	3980	0	1
RVBD2201:asnB	Essential	174	127	94	-1.2369	1e-05	14	3802	0.34304	1
RVBD1836c:RVBD1836c	NonEssential	15	15	95	-1.191	1e-05	0	3990	0	1
RVBD1476:RVBD1476	Essential	80	63	96	-1.1142	1e-05	6	3642	0.29338	1
RVBD3211:rhlE	NonEssential	134	100	97	-0.45158	1e-05	8	3837	0.33979	1
RVBD2454c:RVBD2454c	NonEssential	86	70	98	-0.53957	1e-05	4	3855	0.21514	1
RVBD3244c:lpqB	Essential	174	124	99	-1.0792	1e-05	9	3930	0.40094	1
RVBD0005:gyrB	Essential	56	44	100	-1.5314	1e-05	4	3713	0.71144	1
RVBD0993:galU	Essential	96	67	101	-1.2123	1e-05	6	3727	0.46108	1
RVBD0450c:mmpL4	NonEssential	38	36	102	-0.58613	1e-05	0	3916	0	1
RVBD0226c:RVBD0226c	Essential	177	129	103	-0.69426	1e-05	19	1035	0.23128	1
RVBD0014c:pknB	Essential	128	93	104	-0.83468	1e-05	7	3876	0.56301	1
RVBD0127:mak	NonEssential	12	12	105	-3.1995	1e-05	0	3983	0	1
RVBD0206c:mmpL3	Essential	147	105	106	-1.2441	1e-05	13	3466	0.74207	1
RVBD2846c:efpA	Essential	107	86	107	-0.78949	1e-05	5	3402	0.78334	1
RVBD1566c:RVBD1566c	NonEssential	14	13	108	-1.5496	1e-05	1	2827	0.41256	1
RVBD3044:fecB	NonEssential	13	13	109	-1.7541	1e-05	0	3986	0	1
RVBD0817c:RVBD0817c	NonEssential	76	64	110	-0.63685	1e-05	4	3667	0.33585	1
RVBD0472c:RVBD0472c	NonEssential	9	9	111	-1.7749	1e-05	0	3985	0	1
RVBD2448c:valS	Essential	134	93	112	-1.16	1e-05	17	3443	0.87057	1
RVBD2710:sigB	NonEssential	6	6	113	-3.4559	1e-05	0	3984	0	1
RVBD2363:amiA2	NonEssential	14	14	114	-1.6824	1e-05	0	3982	0	1
RVBD0883c:RVBD0883c	Essential	50	40	115	-1.1539	1e-05	4	3724	0.18974	1
RVBD1438:tpi	Essential	33	29	116	-1.5531	1e-05	3	3577	0.171	1
RVBD3579c:RVBD3579c	Essential	96	77	117	-0.47323	1e-05	2	3364	0.63416	1
RVBD3915:RVBD3915	Essential	92	70	118	-0.76515	1e-05	4	3818	0.25673	1
RVBD2587c:secD	Essential	162	118	119	-0.58501	1e-05	14	3826	0.22706	1
RVBD0553:menC	Essential	98	74	120	-0.59227	1e-05	6	3764	0.27003	1
RVBD2004c:RVBD2004c	NonEssential	14	14	121	-0.91042	1e-05	0	3973	0	1
RVBD3682:ponA2	NonEssential	15	15	122	-1.0667	1e-05	0	3958	0	1
RVBD1421:RVBD1421	NonEssential	6	6	123	-2.9478	1e-05	0	3977	0	1
RVBD3006:lppZ	NonEssential	130	87	124	-0.54871	1e-05	9	3735	0.19857	1
RVBD0411c:glnH	NonEssential	9	9	125	-2.9145	1e-05	0	3976	0	1
RVBD1392:metK	Essential	80	63	126	-0.97475	1e-05	3	3888	0.25226	1
RVBD3810:pirG	NonEssential	5	5	127	-3.9003	1e-05	0	3975	0	1
RVBD2391:sirA	NonEssential	9	9	128	-2.1029	1e-05	0	3974	0	1
RVBD1410c:RVBD1410c	NonEssential	20	19	129	-1.0355	1e-05	1	3486	0.18874	1
RVBD0677c:mmpS5	NonEssential	7	7	130	-1.3388	1e-05	0	3972	0	1
RVBD2144c:RVBD2144c	NonEssential	20	16	131	-1.038	1e-05	1	3546	0.15831	1
RVBD3791:dprE2	Essential	64	50	132	-1.2988	1e-05	4	3454	0.86219	1
RVBD2399c:cysT	NonEssential	111	80	133	-0.66289	1e-05	8	3479	0.28894	1
RVBD2986c:hupB	NonEssential	26	23	134	-1.079	1e-05	0	3766	0	1
RVBD1159:pimE	NonEssential	13	13	135	-1.3716	1e-05	0	3919	0	1
RVBD0020c:fhaA	Essential	92	59	136	-1.1119	1e-05	19	2677	0.25221	1
RVBD1617:pykA	Essential	60	49	137	-1.5637	1e-05	2	3599	1.1896	1
RVBD0050:ponA1	NonEssential	15	15	138	-0.7354	1e-05	0	3968	0	1
RVBD0001:dnaA	Essential	48	38	139	-1.4891	1e-05	0	3910	0	1
RVBD1006:RVBD1006	NonEssential	16	16	140	-0.85456	1e-05	0	3953	0	1
RVBD1698:mctB	NonEssential	9	9	141	-1.0242	1e-05	0	3967	0	1
RVBD1659:argH	Essential	108	77	142	-0.78368	1e-05	6	3940	0.35643	1
RVBD1711:RVBD1711	NonEssential	52	45	143	-0.46839	1e-05	1	3890	0.15062	1
RVBD3804c:fbpA	NonEssential	7	7	144	-1.9862	1e-05	0	3957	0	1
RVBD2518c:ldtB	NonEssential	8	8	145	-2.0374	1e-05	0	3966	0	1
RVBD3907c:pcnA	Essential	116	76	146	-0.92697	1e-05	13	3808	0.38561	1
RVBD0505c:serB1	Essential	8	8	147	-1.7015	1e-05	0	3965	0	1
RVBD1652:argC	Essential	102	73	148	-0.79456	1e-05	5	3854	0.30929	1
RVBD2476c:gdh	NonEssential	41	36	149	-0.56864	1e-05	0	3868	0	1
RVBD3220c:RVBD3220c	NonEssential	11	11	150	-1.6325	1e-05	0	3856	0	1
RVBD2005c:RVBD2005c	NonEssential	8	8	151	-0.92794	1e-05	0	3962	0	1
RVBD3273:RVBD3273	NonEssential	22	22	152	-0.5202	1e-05	0	3960	0	1
RVBD0017c:rodA	NonEssential	15	15	153	-0.77724	1e-05	0	3961	0	1
RVBD2220:glnA1	Essential	135	97	154	-0.57809	1e-05	4	3956	0.66144	1
RVBD1411c:lprG	NonEssential	7	7	155	-1.4908	1e-05	0	3954	0	1
RVBD1611:trpC	Essential	64	44	156	-0.88852	1e-05	8	3489	0.47161	1
RVBD0541c:RVBD0541c	NonEssential	13	13	157	-1.4004	1e-05	0	3897	0	1
RVBD3672c:RVBD3672c	NonEssential	5	5	158	-1.7219	1e-05	0	3951	0	1
RVBD1122:gnd2	Essential	76	57	159	-0.87371	1e-05	4	3820	0.17235	1
RVBD2157c:murF	Essential	91	69	160	-0.63883	1e-05	4	3503	0.70498	1
RVBD0950c:RVBD0950c	NonEssential	8	8	161	-1.7701	1e-05	0	3950	0	1
RVBD1302:rfe	Essential	213	138	162	-0.86364	1e-05	19	3895	0.45076	1
RVBD2611c:RVBD2611c	Essential	98	63	163	-0.93282	1e-05	8	3859	0.1988	1
RVBD3803c:fbpD	NonEssential	7	7	164	-1.5608	1e-05	0	3948	0	1
RVBD0497:RVBD0497	NonEssential	6	6	165	-2.6973	1e-05	0	3947	0	1
RVBD0228:RVBD0228	Essential	156	105	166	-0.62321	1e-05	16	3836	0.20669	1
RVBD3267:RVBD3267	NonEssential	9	9	167	-2.749	1e-05	0	3892	0	1
RVBD2190c:RVBD2190c	NonEssential	9	9	168	-3.083	1e-05	0	3942	0	1
RVBD0390:RVBD0390	NonEssential	8	8	169	-1.2449	1e-05	0	3779	0	1
RVBD3671c:RVBD3671c	NonEssential	6	6	170	-2.1123	1e-05	0	3941	0	1
RVBD0157A:RVBD0157A	NonEssential	7	7	171	-1.7129	1e-05	0	3939	0	1
RVBD3455c:truA	NonEssential	76	57	172	-0.51656	1e-05	5	3846	0.17905	1
RVBD0208c:RVBD0208c	NonEssential	8	8	173	-1.2942	1e-05	0	3937	0	1
RVBD0238:RVBD0238	NonEssential	8	8	174	-1.1564	1e-05	0	3936	0	1
RVBD1272c:RVBD1272c	NonEssential	13	12	175	-1.1479	1e-05	0	3806	0	1
RVBD0994:moeA1	NonEssential	9	9	176	-0.99895	1e-05	0	3935	0	1
RVBD2393:che1	NonEssential	7	7	177	-1.0507	1e-05	0	3934	0	1
RVBD3849:espR	NonEssential	5	5	178	-1.8337	1e-05	0	3933	0	1
RVBD3835:RVBD3835	NonEssential	10	10	179	-1.5017	1e-05	0	3932	0	1
RVBD0002:dnaN	Essential	124	88	180	-0.75959	1e-05	18	2987	0.45536	1
RVBD0810c:RVBD0810c	Essential	19	18	181	-1.6521	1e-05	0	3752	0	1
RVBD0204c:RVBD0204c	NonEssential	13	12	182	-1.2859	1e-05	0	3771	0	1
RVBD1326c:glgB	Essential	144	87	183	-0.93806	1e-05	22	3690	0.62357	1
RVBD3302c:glpD2	Essential	103	73	184	-1.0051	1e-05	5	3830	0.52594	1
RVBD1339:RVBD1339	Essential	9	9	185	-2.1105	1e-05	0	3906	0	1
RVBD1293:lysA	Essential	60	43	186	-0.59067	1e-05	4	3407	0.31718	1
RVBD1830:RVBD1830	Essential	44	38	187	-1.0185	1e-05	3	1683	0.61375	1
RVBD0486:mshA	NonEssential	7	7	188	-1.4432	1e-05	0	3928	0	1
RVBD2711:ideR	Essential	57	39	189	-0.82419	1e-05	7	3256	0.25245	1
RVBD1327c:glgE	Essential	136	94	190	-0.83316	1e-05	8	3929	0.5255	1
RVBD1829:RVBD1829	NonEssential	7	7	191	-0.90807	1e-05	0	3926	0	1
RVBD0155:pntAa	NonEssential	10	10	192	-0.70516	1e-05	0	3922	0	1
RVBD0455c:RVBD0455c	Essential	11	11	193	-1.2597	1e-05	0	3924	0	1
RVBD0902c:prrB	Essential	114	73	194	-0.7241	1e-05	13	3781	0.20326	1
RVBD3106:fprA	NonEssential	10	8	195	-1.9702	1e-05	1	877	1.6443	1
RVBD1207:folP2	NonEssential	8	8	196	-0.8999	1e-05	0	3921	0	1
RVBD2516c:RVBD2516c	Essential	41	34	197	-1.1048	1e-05	1	3784	0.22839	1
RVBD3814c:RVBD3814c	NonEssential	8	8	198	-1.0234	1e-05	0	3920	0	1
RVBD3818:RVBD3818	NonEssential	20	19	199	-0.88463	1e-05	0	3834	0	1
RVBD0542c:menE	Essential	84	63	200	-0.61784	1e-05	2	3900	0.2229	1
RVBD0111:RVBD0111	NonEssential	19	19	201	-0.5566	1e-05	0	3917	0	1
RVBD3627c:RVBD3627c	Essential	89	65	202	-0.54413	1e-05	9	2786	0.28594	1
RVBD2984:ppk1	Essential	234	142	203	-0.72753	1e-05	28	3860	0.41228	1
RVBD0416:thiS	NonEssential	8	8	204	-2.8472	1e-05	0	3744	0	1
RVBD3030:RVBD3030	Essential	61	46	205	-0.77329	1e-05	6	3709	0.16454	1
RVBD3596c:clpC1	Essential	78	59	206	-0.82845	1e-05	7	3457	0.48381	1
RVBD1449c:tkt	Essential	175	109	207	-0.95801	1e-05	23	3829	0.51966	1
RVBD1020:mfd	NonEssential	23	22	208	-0.57847	1e-05	0	3824	0	1
RVBD2554c:RVBD2554c	Essential	30	21	209	-1.3318	1e-05	8	898	0.35789	1
RVBD2172c:RVBD2172c	Essential	72	52	210	-0.80697	1e-05	7	3429	0.32281	1
RVBD0685:tuf	Essential	46	31	211	-1.5724	1e-05	5	3108	1.0362	1
RVBD2163c:pbpB	Essential	131	88	212	-0.72536	1e-05	8	3838	0.42522	1
RVBD3484:cpsA	NonEssential	11	10	213	-1.0376	1e-05	1	968	0.93262	1
RVBD0157:pntB	NonEssential	15	14	214	-0.70266	1e-05	1	3132	0.3059	1
RVBD0383c:RVBD0383c	Essential	46	37	215	-1.0815	1e-05	5	3072	0.90795	1
RVBD1607:chaA	NonEssential	9	9	216	-0.718	1e-05	0	3911	0	1
RVBD2592c:ruvB	Essential	58	44	217	-0.49626	1e-05	3	3542	0.24104	1
RVBD1018c:glmU	Essential	73	51	218	-1.0789	1e-05	8	2165	0.37642	1
RVBD2979c:RVBD2979c	Essential	6	6	219	-2.2837	1e-05	0	3908	0	1
RVBD2374c:hrcA	Essential	6	6	220	-2.8395	1e-05	0	3907	0	1
RVBD0225:RVBD0225	Essential	73	50	221	-0.92504	1e-05	10	2718	0.2663	1
RVBD3207c:RVBD3207c	NonEssential	5	5	222	-1.5181	1e-05	0	3903	0	1
RVBD0903c:prrA	Essential	56	43	223	-0.8202	1e-05	4	3716	0.67822	1
RVBD2145c:wag31	Essential	71	51	224	-0.94036	1e-05	6	3652	0.57154	1
RVBD0119:fadD7	NonEssential	10	10	225	-0.73135	1e-05	0	3793	0	1
RVBD1445c:devB	NonEssential	11	10	226	-0.91301	1e-05	0	3748	0	1
RVBD3048c:nrdF2	Essential	86	62	227	-0.67512	1e-05	6	3732	0.60161	1
RVBD6036:tRNA-Val34	Essential	12	10	228	-2.2599	1e-05	1	2796	0.77117	1
RVBD2690c:RVBD2690c	NonEssential	21	20	229	-0.67146	1e-05	0	3869	0	1
RVBD2838c:rbfA	NonEssential	6	6	230	-2.942	1e-05	0	3898	0	1
RVBD2583c:relA	NonEssential	15	14	231	-0.74075	1e-05	0	3848	0	1
RVBD0999:RVBD0999	NonEssential	8	7	232	-0.80699	1e-05	0	3658	0	1
RVBD0412c:RVBD0412c	NonEssential	8	7	233	-2.5961	1e-05	1	1955	0.92007	1
RVBD1086:RVBD1086	NonEssential	6	6	234	-1.2561	1e-05	0	3889	0	1
RVBD6033:tRNA-Val31	NonEssential	13	11	235	-2.5893	1e-05	1	3375	0.33845	1
RVBD1015c:rplY	Essential	47	37	236	-0.50477	1e-05	2	3442	0.78783	1
RVBD3150:nuoF	NonEssential	22	21	237	-0.46214	1e-05	0	3734	0	1
RVBD3917c:parB	Essential	83	58	238	-1.0083	1e-05	2	3532	1.3777	1
RVBD6024:tRNA-Leu22	Essential	17	13	239	-1.598	1e-05	1	3272	0.74488	1
RVBD1133c:metE	Essential	200	111	240	-0.75539	1e-05	27	3825	0.4407	1
RVBD0928:pstS3	NonEssential	9	8	241	-1.2267	1e-05	0	3373	0	1
RVBD1821:secA2	NonEssential	10	10	242	-0.68338	1e-05	0	3882	0	1
RVBD1626:RVBD1626	NonEssential	5	5	243	-1.5685	1e-05	0	3880	0	1
RVBD2141c:RVBD2141c	NonEssential	12	12	244	-0.75459	1e-05	0	3863	0	1
RVBD0814c:sseC2	NonEssential	7	7	245	-1.0871	1e-05	0	3879	0	1
RVBD1436:gap	Essential	46	34	246	-1.7853	1e-05	2	3178	1.0319	1
RVBD1908c:katG	NonEssential	12	10	247	-0.91969	1e-05	0	3660	0	1
RVBD2752c:RVBD2752c	NonEssential	15	14	248	-0.74776	1e-05	1	3062	0.23444	1
RVBD3154:nuoJ	NonEssential	16	15	249	-0.44191	1e-05	0	3612	0	1
RVBD2198c:mmpS3	NonEssential	7	6	250	-3.6974	1e-05	0	3301	0	1
RVBD1221:sigE	NonEssential	5	5	251	-2.117	1e-05	0	3873	0	1
RVBD3593:lpqF	NonEssential	15	14	252	-0.93972	1e-05	0	3823	0	1
RVBD2586c:secF	Essential	97	64	253	-0.65375	1e-05	5	3877	0.24599	1
RVBD2748c:ftsK	Essential	176	111	254	-0.5097	1e-05	26	2687	0.27964	1
RVBD0924c:mntH	NonEssential	14	14	255	-0.64345	1e-05	0	3871	0	1
RVBD1460:RVBD1460	NonEssential	4	4	256	-2.4512	1e-05	0	3867	0	1
RVBD0391:metZ	NonEssential	6	6	257	-1.2488	1e-05	0	3866	0	1
RVBD3365c:RVBD3365c	NonEssential	12	12	258	-0.4465	1e-05	0	3865	0	1
RVBD3205c:RVBD3205c	NonEssential	8	8	259	-1.108	1e-05	0	3864	0	1
RVBD3782:glfT1	Essential	67	49	260	-1.0541	1e-05	9	3552	0.48381	1
RVBD1990c:RVBD1990c	NonEssential	33	23	261	-1.1468	1e-05	6	2278	0.29723	1
RVBD1699:pyrG	Essential	153	95	262	-0.55175	1e-05	16	3609	0.28728	1
RVBD3587c:RVBD3587c	Essential	42	25	263	-2.1225	1e-05	7	2777	0.23983	1
RVBD3272:RVBD3272	NonEssential	7	6	264	-0.64739	1e-05	0	3594	0	1
RVBD0805:RVBD0805	NonEssential	6	6	265	-1.5904	1e-05	0	3853	0	1
RVBD3100c:smpB	Essential	22	19	266	-1.082	1e-05	1	2447	0.94437	1
RVBD0227c:RVBD0227c	Essential	42	25	267	-1.2614	1e-05	2	3726	0.84387	1
RVBD2978c:RVBD2978c	Essential	7	7	268	-1.7662	1e-05	0	3795	0	1
RVBD0820:phoT	NonEssential	7	7	269	-0.90825	1e-05	0	3692	0	1
RVBD2410c:RVBD2410c	NonEssential	13	13	270	-0.41218	1e-05	0	3851	0	1
RVBD1845c:blaR	Essential	7	7	271	-1.3671	1e-05	0	3850	0	1
RVBD3010c:pfkA	NonEssential	8	8	272	-0.95368	1e-05	0	3849	0	1
RVBD0122:RVBD0122	NonEssential	5	4	273	-2.0428	1e-05	1	1040	0.68488	1
RVBD0819:mshD	NonEssential	7	7	274	-1.2259	1e-05	0	3845	0	1
RVBD0548c:menB	Essential	101	62	275	-0.73433	1e-05	13	3685	0.20724	1
RVBD3667:acs	NonEssential	12	11	276	-0.5823	1e-05	0	3699	0	1
RVBD3634c:galE1	Essential	40	28	277	-0.91017	1e-05	1	3649	0.93742	1
RVBD0929:pstC2	NonEssential	10	10	278	-1.1538	1e-05	0	3840	0	1
RVBD1058:fadD14	NonEssential	13	12	279	-0.60655	1e-05	1	2705	0.29511	1
RVBD3285:accA3	Essential	53	37	280	-1.1363	1e-05	5	1919	0.19948	1
RVBD1480:RVBD1480	Essential	64	46	281	-0.99377	1e-05	2	3783	0.63151	1
RVBD2672:RVBD2672	NonEssential	8	8	282	-0.39506	1e-05	0	3839	0	1
RVBD3799c:accD4	Essential	88	52	283	-1.0998	1e-05	8	3740	0.46657	1
RVBD3858c:gltD	Essential	118	77	284	-0.75951	1e-05	8	3827	0.60688	1
RVBD2903c:lepB	Essential	93	59	285	-0.68882	1e-05	12	3261	0.33355	1
RVBD2843:RVBD2843	NonEssential	8	8	286	-1.0725	1e-05	0	3794	0	1
RVBD2111c:pup	Essential	12	10	287	-1.3618	1e-05	0	3681	0	1
RVBD2185c:TB16.3	NonEssential	8	8	288	-0.5804	1e-05	0	3832	0	1
RVBD0361:RVBD0361	NonEssential	6	5	289	-1.5264	1e-05	0	2715	0	1
RVBD3790:dprE1	Essential	104	59	290	-0.96181	1e-05	15	3392	0.52717	1
RVBD1594:nadA	Essential	123	70	291	-0.62774	1e-05	13	3816	0.47521	1
RVBD3575c:RVBD3575c	NonEssential	8	8	292	-0.45184	1e-05	0	3831	0	1
RVBD2165c:RVBD2165c	Essential	83	54	293	-0.74444	1e-05	7	3776	0.26933	1
RVBD3801c:fadD32	Essential	61	42	294	-0.84625	1e-05	9	3068	0.32588	1
RVBD0016c:pbpA	NonEssential	10	9	295	-0.87644	1e-05	0	3605	0	1
RVBD2517c:RVBD2517c	NonEssential	7	7	296	-1.0208	1e-05	0	3828	0	1
RVBD0808:purF	Essential	102	65	297	-0.64514	1e-05	2	3899	0.28004	1
RVBD2553c:RVBD2553c	Essential	9	8	298	-2.3101	1e-05	0	3707	0	1
RVBD2182c:RVBD2182c	Essential	71	50	299	-0.67562	1e-05	4	3812	0.61575	1
RVBD0129c:fbpC	NonEssential	13	11	300	-0.72065	1e-05	0	3619	0	1
RVBD2571c:RVBD2571c	NonEssential	8	7	301	-0.70356	1e-05	0	3632	0	1
RVBD1638:uvrA	NonEssential	25	20	302	-0.5421	1e-05	1	3677	0.16856	1
RVBD1244:lpqZ	NonEssential	7	7	303	-0.64744	1e-05	0	3822	0	1
RVBD0007:RVBD0007	NonEssential	5	5	304	-1.077	1e-05	0	3765	0	1
RVBD2171:lppM	NonEssential	12	12	305	-0.4712	1e-05	0	3800	0	1
RVBD1017c:prsA	Essential	75	49	306	-0.71918	1e-05	8	3729	0.65612	1
RVBD3247c:tmk	Essential	45	34	307	-0.64602	1e-05	1	3786	0.69469	1
RVBD1547:dnaE1	Essential	216	128	308	-0.56251	1e-05	30	3792	0.45027	1
RVBD3151:nuoG	NonEssential	15	13	309	-0.49055	1e-05	0	3589	0	1
RVBD3679:RVBD3679	NonEssential	8	7	310	-0.69629	1e-05	0	3574	0	1
RVBD2837c:RVBD2837c	Essential	5	5	311	-2.6034	1e-05	0	3813	0	1
RVBD1968:mce3C	NonEssential	9	2	312	-2.7711	1e-05	2	1210	0.48194	1
RVBD1364c:RVBD1364c	NonEssential	9	9	313	-0.4236	1e-05	0	3811	0	1
RVBD2565:RVBD2565	NonEssential	13	12	314	-0.38842	1e-05	0	3815	0	1
RVBD0451c:mmpS4	NonEssential	6	6	315	-0.52664	1e-05	0	3810	0	1
RVBD2585c:RVBD2585c	NonEssential	6	6	316	-0.60215	1e-05	0	3805	0	1
RVBD0019c:fhaB	Essential	4	4	317	-1.3686	1e-05	0	3803	0	1
RVBD1683:RVBD1683	Essential	19	17	318	-0.64182	1e-05	0	3847	0	1
RVBD1649:pheS	Essential	88	48	319	-0.76354	1e-05	15	3264	0.51014	1
RVBD3413c:RVBD3413c	NonEssential	6	5	320	-1.2069	1e-05	0	3041	0	1
RVBD3490:otsA	Essential	170	104	321	-0.59861	1e-05	19	3821	0.44794	1
RVBD3270:ctpC	NonEssential	9	8	322	-0.61476	1e-05	0	3119	0	1
RVBD2462c:tig	NonEssential	8	7	323	-0.80147	1e-05	0	3622	0	1
RVBD0895:RVBD0895	NonEssential	9	9	324	-0.28789	1e-05	0	3799	0	1
RVBD3675:RVBD3675	NonEssential	41	29	325	-0.39938	1e-05	3	3725	0.17228	1
RVBD3813c:RVBD3813c	NonEssential	6	6	326	-0.77916	1e-05	0	3730	0	1
RVBD1484:inhA	Essential	44	26	327	-1.0012	1e-05	9	2260	0.56237	1
RVBD3052c:nrdI	Essential	65	43	328	-0.71163	1e-05	4	3606	0.30814	1
RVBD3815c:RVBD3815c	NonEssential	6	6	329	-0.85655	1e-05	0	3731	0	1
RVBD3284:RVBD3284	NonEssential	8	6	330	-0.62015	1e-05	0	3213	0	1
RVBD1633:uvrB	NonEssential	19	14	331	-0.5163	1e-05	0	3698	0	1
RVBD3040c:RVBD3040c	Essential	8	8	332	-0.74286	1e-05	0	3788	0	1
RVBD0040c:mtc28	NonEssential	7	6	333	-0.87175	1e-05	0	3515	0	1
RVBD2614c:thrS	Essential	86	55	334	-0.62497	1e-05	9	3127	0.95107	1
RVBD3034c:RVBD3034c	Essential	76	50	335	-0.69818	1e-05	5	3714	0.37505	1
RVBD2156c:murX	Essential	109	59	336	-0.90163	1e-05	14	3644	0.7779	1
RVBD2793c:truB	NonEssential	6	4	337	-1.1224	1e-05	1	2454	0.23186	1
RVBD0479c:RVBD0479c	Essential	103	65	338	-0.56785	1e-05	13	3718	0.21088	1
RVBD3476c:kgtP	NonEssential	19	15	339	-0.48274	1e-05	0	3696	0	1
RVBD0552:RVBD0552	Essential	17	15	340	-0.49327	1e-05	0	3817	0	1
RVBD2164c:RVBD2164c	Essential	104	66	341	-0.49029	1e-05	14	3672	0.21527	1
RVBD3806c:ubiA	Essential	28	20	342	-1.3268	1e-05	2	2541	1.0388	1
RVBD0218:RVBD0218	NonEssential	15	13	343	-0.48536	1e-05	0	3791	0	1
RVBD0708:rplP	Essential	10	9	344	-0.60226	1e-05	0	3687	0	1
RVBD0949:uvrD1	Essential	14	13	345	-0.55998	1e-05	1	3435	0.1767	1
RVBD1701:RVBD1701	NonEssential	8	8	346	-0.47019	1e-05	0	3768	0	1
RVBD3102c:ftsE	Essential	7	7	347	-1.3177	1e-05	0	3777	0	1
RVBD0385:RVBD0385	NonEssential	7	6	348	-0.86761	1e-05	0	3505	0	1
RVBD2594c:ruvC	Essential	28	22	349	-0.42036	1e-05	1	2775	1.2494	1
RVBD1312:RVBD1312	Essential	7	7	350	-1.5076	1e-05	0	3763	0	1
RVBD3781:rfbE	Essential	62	40	351	-1.0177	1e-05	6	3475	0.70833	1
RVBD1047:RVBD1047	NonEssential	19	15	352	-0.33456	1e-05	1	3528	0.48505	1
RVBD0309:RVBD0309	NonEssential	7	7	353	-0.58051	1e-05	0	3691	0	1
RVBD0009:ppiA	NonEssential	5	5	354	-1.6019	1e-05	0	3737	0	1
RVBD2509:RVBD2509	Essential	87	54	355	-0.55645	1e-05	13	3217	0.26213	1
RVBD0436c:pssA	NonEssential	5	5	356	-0.89398	1e-05	0	3739	0	1
RVBD0637:hadC	Essential	7	7	357	-0.93215	1e-05	0	3761	0	1
RVBD3148:nuoD	NonEssential	7	6	358	-0.59476	1e-05	0	3137	0	1
RVBD2844:RVBD2844	NonEssential	6	5	359	-0.92289	1e-05	0	3283	0	1
RVBD0156:pntAb	NonEssential	9	9	360	-0.5018	1e-05	0	3759	0	1
RVBD3018Bc:RVBD3018Bc	NonEssential	5	5	361	-0.80023	1e-05	0	3758	0	1
RVBD0117:oxyS	NonEssential	6	6	362	-0.64679	1e-05	0	3755	0	1
RVBD1465:RVBD1465	NonEssential	34	22	363	-0.51745	1e-05	4	1836	0.43271	1
RVBD1023:eno	Essential	38	28	364	-0.86846	1e-05	6	2285	0.47083	1
RVBD2754c:thyX	Essential	83	54	365	-0.44565	1e-05	3	3579	0.20095	1
RVBD1712:cmk	Essential	58	38	366	-0.57528	1e-05	2	3782	0.44126	1
RVBD2593c:ruvA	Essential	57	39	367	-0.34266	1e-05	4	3436	0.36483	1
RVBD3582c:ispD	Essential	83	53	368	-0.49541	1e-05	8	3754	0.2359	1
RVBD1294:thrA	Essential	62	41	369	-0.96446	1e-05	3	3835	0.5277	1
RVBD2224c:caeA	NonEssential	15	12	370	-0.36763	1e-05	1	3129	0.46226	1
RVBD0824c:desA1	Essential	37	25	371	-0.64356	1e-05	2	3300	0.83253	1
RVBD3240c:secA1	Essential	106	62	372	-0.87236	1e-05	24	1831	0.50411	1
RVBD0954:RVBD0954	NonEssential	6	6	373	-1.344	1e-05	0	3741	0	1
RVBD0334:rmlA	Essential	45	31	374	-0.68971	1e-05	3	3556	0.31902	1
RVBD2176:pknL	NonEssential	12	9	375	-0.52377	1e-05	1	2518	0.46652	1
RVBD3005c:RVBD3005c	NonEssential	7	6	376	-0.63377	3e-05	0	3512	0	1
RVBD0746:PE-PGRS9	NonEssential	8	7	377	-0.59937	4.9e-05	0	3423	0	1
RVBD3683:RVBD3683	NonEssential	5	4	378	-0.93061	1e-05	0	2814	0	1
RVBD0256c:PPE2	NonEssential	11	10	379	-0.30706	1e-05	0	3411	0	1
RVBD1623c:cydA	Essential	12	11	380	-0.33268	1e-05	1	2593	0.3572	1
RVBD2131c:cysQ	NonEssential	7	7	381	-0.68947	3e-05	0	3675	0	1
RVBD0086:hycQ	NonEssential	22	16	382	-0.46631	1e-05	0	3703	0	1
RVBD3039c:echA17	Essential	65	40	383	-0.43627	1e-05	7	1875	0.27897	1
RVBD1591:RVBD1591	NonEssential	8	8	384	-0.27098	6.7e-05	0	3728	0	1
RVBD0996:RVBD0996	NonEssential	7	6	385	-0.60705	3e-05	0	3460	0	1
RVBD2832c:ugpC	NonEssential	9	9	386	-0.30357	8.5e-05	0	3722	0	1
RVBD2404c:lepA	NonEssential	11	10	387	-0.28079	3e-05	0	3381	0	1
RVBD3378c:RVBD3378c	NonEssential	15	11	388	-0.34688	1e-05	2	2653	0.30499	1
RVBD0684:fusA1	Essential	110	59	389	-0.87132	1e-05	23	2669	0.68933	1
RVBD3215:entC	Essential	91	50	390	-0.52641	1e-05	17	3100	0.2012	1
RVBD0696:RVBD0696	NonEssential	12	11	391	-0.30435	6.7e-05	0	3610	0	1
RVBD2927c:RVBD2927c	Essential	24	18	392	-0.92861	1e-05	2	2007	1.0909	1
RVBD0425c:ctpH	NonEssential	24	18	393	-0.42171	1e-05	5	1429	0.39477	1
RVBD2696c:RVBD2696c	NonEssential	5	5	394	-1.5563	1e-05	0	3712	0	1
RVBD3809c:glf	Essential	20	12	395	-0.954	1e-05	3	2252	0.78404	1
RVBD0608:vapB28	NonEssential	5	5	396	-0.58522	1e-05	0	3711	0	1
RVBD1511:gmdA	NonEssential	8	7	397	-0.34177	0.000137	0	3555	0	1
RVBD2395A:aprA	NonEssential	6	6	398	-0.42175	3e-05	0	3708	0	1
RVBD2244:acpM	Essential	14	10	399	-0.91665	1e-05	1	3290	0.14987	1
RVBD2110c:prcB	Essential	71	46	400	-0.53307	1e-05	2	3894	0.23008	1
RVBD3916c:RVBD3916c	Essential	10	8	401	-1.75	1e-05	0	3426	0	1
RVBD0056:rplI	NonEssential	6	6	402	-0.61279	3e-05	0	3702	0	1
RVBD2869c:rip	NonEssential	15	11	403	-0.82264	1e-05	3	802	1.1386	1
RVBD1340:rphA	NonEssential	6	6	404	-0.7499	3e-05	0	3701	0	1
RVBD2922c:smc	NonEssential	12	10	405	-0.50938	0.000102	0	3787	0	1
RVBD2555c:alaS	Essential	137	79	406	-0.59288	1e-05	18	3495	0.45898	1
RVBD6044:tRNA-Ser42	NonEssential	7	7	407	-0.73005	4.9e-05	0	3697	0	1
RVBD1608c:bcpB	NonEssential	9	8	408	-0.25892	0.000102	0	3085	0	1
RVBD3149:nuoE	NonEssential	10	9	409	-0.42918	1e-05	1	3086	0.27193	1
RVBD0189c:ilvD	Essential	178	100	410	-0.57121	1e-05	15	3886	0.46498	1
RVBD3180c:RVBD3180c	NonEssential	4	4	411	-0.65922	1e-05	0	3695	0	1
RVBD2050:RVBD2050	NonEssential	30	22	412	-0.86132	1e-05	3	1351	0.17639	1
RVBD1733c:RVBD1733c	NonEssential	8	8	413	-0.31722	0.000152	0	3686	0	1
RVBD1384:carB	Essential	189	108	414	-0.5093	1e-05	18	3814	0.43161	1
RVBD3213c:RVBD3213c	NonEssential	9	8	415	-0.50761	0.000102	0	3271	0	1
RVBD0331:RVBD0331	NonEssential	11	8	416	-0.54796	4.9e-05	0	3362	0	1
RVBD3036c:TB22.2	NonEssential	8	6	417	-0.54638	0.000169	0	3013	0	1
RVBD3598c:lysS	Essential	82	45	418	-0.82241	1e-05	14	2795	0.60567	1
RVBD3808c:glfT2	Essential	65	39	419	-0.99834	1e-05	7	3070	0.94091	1
RVBD1558:RVBD1558	NonEssential	5	4	420	-0.73006	1e-05	1	1866	0.45032	1
RVBD2262c:RVBD2262c	NonEssential	8	4	421	-0.86324	0.000169	0	2957	0	1
RVBD3914:trxC	Essential	6	6	422	-0.64806	8.5e-05	0	3682	0	1
RVBD2073c:RVBD2073c	NonEssential	7	7	423	-0.67824	8.5e-05	0	3680	0	1
RVBD2697c:dut	Essential	5	5	424	-1.1262	1e-05	0	3679	0	1
RVBD1906c:RVBD1906c	NonEssential	6	6	425	-0.42959	8.5e-05	0	3678	0	1
RVBD1013:pks16	NonEssential	20	15	426	-0.41079	1e-05	0	3770	0	1
RVBD2243:fabD	Essential	39	27	427	-0.72566	1e-05	3	3545	0.19012	1
RVBD0498:RVBD0498	NonEssential	11	10	428	-0.51992	6.7e-05	1	2837	0.28421	1
RVBD2901c:RVBD2901c	NonEssential	2	2	429	-1.1177	1e-05	0	3673	0	1
RVBD3031:RVBD3031	Essential	131	74	430	-0.55569	1e-05	22	3146	0.25035	1
RVBD2610c:pimA	Essential	114	66	431	-0.63885	1e-05	14	3746	0.26192	1
RVBD3913:trxB2	Essential	79	46	432	-0.88782	1e-05	12	3403	0.21983	1
RVBD3919c:gid	Essential	6	6	433	-0.59932	0.000102	0	3666	0	1
RVBD1601:hisB	Essential	34	16	434	-0.84405	1e-05	6	2659	0.15766	1
RVBD2852c:mqo	NonEssential	16	13	435	-0.35558	8.5e-05	1	3106	0.19911	1
RVBD0179c:lprO	NonEssential	14	12	436	-0.37411	1e-05	1	3186	0.18304	1
RVBD2411c:RVBD2411c	NonEssential	11	8	437	-0.55945	6.7e-05	0	3704	0	1
RVBD3817:RVBD3817	NonEssential	7	5	438	-1.1556	0.000185	0	3571	0	1
RVBD1124:ephC	NonEssential	9	8	439	-0.50751	0.000119	0	3502	0	1
RVBD0534c:menA	Essential	76	47	440	-0.3946	1e-05	7	3778	0.21936	1
RVBD2700:RVBD2700	NonEssential	5	5	441	-0.68645	4.9e-05	0	3659	0	1
RVBD1559:ilvA	Essential	65	41	442	-0.79212	1e-05	8	3639	0.5849	1
RVBD0084:hycD	Essential	7	7	443	-0.49169	0.000202	0	3656	0	1
RVBD0867c:rpfA	NonEssential	6	6	444	-0.52279	0.000152	0	3650	0	1
RVBD0042c:RVBD0042c	NonEssential	7	6	445	-1.0388	0.000268	0	3438	0	1
RVBD3262:fbiB	NonEssential	11	10	446	-0.30836	8.5e-05	0	3239	0	1
RVBD0461:RVBD0461	NonEssential	7	6	447	-0.42156	0.000284	1	445	4.8592	0.707212
RVBD2256c:RVBD2256c	NonEssential	5	5	448	-1.891	6.7e-05	0	3595	0	1
RVBD3780:RVBD3780	Essential	37	26	449	-0.58301	1e-05	0	3881	0	1
RVBD2531c:RVBD2531c	NonEssential	27	20	450	-0.37273	1e-05	0	3789	0	1
RVBD1166:lpqW	Essential	148	86	451	-0.63447	1e-05	23	3604	0.5625	1
RVBD3345c:PE-PGRS50	NonEssential	12	9	452	-0.47705	0.000119	2	2396	0.20623	1
RVBD0120c:fusA2	NonEssential	20	15	453	-0.3735	1e-05	0	3717	0	1
RVBD3208:RVBD3208	NonEssential	8	7	454	-0.69347	0.000268	0	3625	0	1
RVBD2726c:dapF	Essential	67	42	455	-0.60204	1e-05	9	3394	0.18383	1
RVBD2896c:RVBD2896c	NonEssential	6	6	456	-0.24093	0.000218	0	3638	0	1
RVBD3152:nuoH	NonEssential	19	14	457	-0.53118	4.9e-05	0	3693	0	1
RVBD2344c:dgt	NonEssential	9	8	458	-0.32664	0.000152	0	3611	0	1
RVBD0737:RVBD0737	NonEssential	5	5	459	-0.56381	0.000152	0	3635	0	1
RVBD0955:RVBD0955	Essential	9	8	460	-0.95687	0.000185	0	3448	0	1
RVBD1295:thrC	Essential	96	48	461	-0.68034	1e-05	16	2567	0.65434	1
RVBD3676:crp	Essential	5	5	462	-0.54996	0.000152	0	3631	0	1
RVBD3680:RVBD3680	NonEssential	13	9	463	-0.52878	0.000119	0	3627	0	1
RVBD3168:RVBD3168	NonEssential	8	7	464	-0.37868	0.000299	0	3628	0	1
RVBD1370c:RVBD1370c	NonEssential	1	1	465	-0.64097	1e-05	0	3630	0	1
RVBD0535:pnp	NonEssential	12	10	466	-0.45215	0.000119	2	1626	0.29296	1
RVBD1551:plsB1	NonEssential	19	14	467	-0.38678	0.000102	1	3536	0.14356	1
RVBD1285:cysD	NonEssential	11	7	468	-1.4507	0.000102	0	3575	0	1
RVBD3156:nuoL	NonEssential	24	18	469	-0.32995	3e-05	1	3629	0.21646	1
RVBD1423:whiA	Essential	63	40	470	-0.84347	1e-05	6	3745	0.27536	1
RVBD3133c:devR	NonEssential	5	5	471	-0.45625	0.000252	0	3624	0	1
RVBD1373:RVBD1373	NonEssential	10	9	472	-0.35459	0.000185	0	3270	0	1
RVBD1422:RVBD1422	NonEssential	6	6	473	-0.53049	0.000592	0	3616	0	1
RVBD1387:PPE20	NonEssential	18	13	474	-0.354	0.000102	0	3751	0	1
RVBD3755c:RVBD3755c	NonEssential	3	3	475	-1.1907	6.7e-05	0	3613	0	1
RVBD0641:rplA	Essential	40	26	476	-0.6056	1e-05	6	2375	0.81697	1
RVBD3340:metC	Essential	5	5	477	-1.7706	0.000314	0	3558	0	1
RVBD0502:RVBD0502	NonEssential	9	8	478	-0.37389	0.000299	0	3501	0	1
RVBD0332:RVBD0332	NonEssential	8	7	479	-0.32724	0.000347	0	3586	0	1
RVBD1860:apa	NonEssential	9	8	480	-0.40503	0.000299	1	2366	0.2468	1
RVBD2787:RVBD2787	NonEssential	18	12	481	-0.32079	0.000119	0	3767	0	1
RVBD1713:engA	Essential	84	51	482	-0.52432	1e-05	4	3417	0.77433	1
RVBD0634B:rpmG2	Essential	11	9	483	-0.75347	0.000152	1	2682	0.34289	1
RVBD1178:RVBD1178	NonEssential	8	7	484	-0.46796	0.000363	0	3356	0	1
RVBD3058c:RVBD3058c	NonEssential	10	9	485	-0.37796	0.000363	0	3715	0	1
RVBD3291c:lrpA	NonEssential	6	5	486	-0.51687	0.000838	0	3430	0	1
RVBD1096:RVBD1096	NonEssential	15	12	487	-0.31335	0.000152	0	3581	0	1
RVBD2796c:lppV	NonEssential	6	6	488	-0.51857	0.00085	0	3602	0	1
RVBD3631:RVBD3631	NonEssential	5	4	489	-0.64922	0.000491	0	2967	0	1
RVBD3583c:RVBD3583c	Essential	19	14	490	-1.0033	0.000137	0	3757	0	1
RVBD2867c:RVBD2867c	NonEssential	5	4	491	-0.60044	0.000503	0	2841	0	1
RVBD6041:tRNA-Thr39	Essential	6	4	492	-1.1686	0.000973	1	1431	1.0116	1
RVBD2782c:pepR	NonEssential	6	5	493	-0.54069	0.00103	0	3488	0	1
RVBD3014c:ligA	Essential	175	98	494	-0.48143	1e-05	14	3774	0.3236	1
RVBD0432:sodC	NonEssential	6	5	495	-0.40388	0.001069	0	3408	0	1
RVBD0842:RVBD0842	NonEssential	9	7	496	-0.4752	0.000442	0	3444	0	1
RVBD3379c:dxs2	NonEssential	16	11	497	-0.53512	0.000185	2	2554	0.20011	1
RVBD2074:RVBD2074	NonEssential	8	7	498	-0.44905	0.000503	1	1597	0.5311	1
RVBD1841c:RVBD1841c	NonEssential	8	6	499	-0.45489	0.000503	0	2941	0	1
RVBD2800:RVBD2800	NonEssential	17	13	500	-0.27144	6.7e-05	2	3172	0.10607	1
RVBD0205:RVBD0205	NonEssential	18	13	501	-0.4138	0.000137	1	3566	0.27872	1
RVBD0612:RVBD0612	NonEssential	7	6	502	-0.36343	0.000904	0	3548	0	1
RVBD3882c:eccE1	NonEssential	12	10	503	-0.38138	0.000331	2	1788	0.33377	1
RVBD1109c:RVBD1109c	NonEssential	6	5	504	-0.67501	0.001183	0	2672	0	1
RVBD3278c:RVBD3278c	NonEssential	58	36	505	-0.35856	1e-05	3	3804	0.15924	1
RVBD1994c:cmtR	NonEssential	7	6	506	-0.31673	0.000904	0	3033	0	1
RVBD2933:ppsC	NonEssential	48	31	507	-0.27765	1e-05	8	2834	0.21083	1
RVBD1462:RVBD1462	Essential	69	39	508	-0.44293	1e-05	19	396	0.8952	1
RVBD0164:TB18.5	Essential	63	38	509	-0.39413	1e-05	7	3541	0.49527	1
RVBD1265:RVBD1265	NonEssential	6	6	510	-0.30452	0.001468	0	3573	0	1
RVBD0158:RVBD0158	NonEssential	5	5	511	-0.39556	0.000904	0	3418	0	1
RVBD0149:RVBD0149	NonEssential	8	7	512	-0.383	0.000652	0	3052	0	1
RVBD3068c:pgmA	NonEssential	9	6	513	-0.61535	0.000565	0	3507	0	1
RVBD2229c:RVBD2229c	Essential	6	6	514	-0.49251	0.0016	0	3564	0	1
RVBD1199c:RVBD1199c	NonEssential	2	2	515	-0.55921	1e-05	0	3562	0	1
RVBD1810:RVBD1810	NonEssential	6	6	516	-0.27079	0.001662	0	3561	0	1
RVBD0487:RVBD0487	NonEssential	8	4	517	-0.76949	0.000714	3	340	0.55098	0.214098
RVBD1827:garA	Essential	55	35	518	-0.889	1e-05	2	3819	0.42268	1
RVBD0489:gpm1	Essential	3	3	519	-1.6057	0.000314	0	3554	0	1
RVBD3816c:RVBD3816c	NonEssential	6	5	520	-0.80346	0.001826	0	3523	0	1
RVBD1220c:RVBD1220c	NonEssential	6	5	521	-0.36041	0.001835	1	1453	0.46279	1
RVBD0359:RVBD0359	NonEssential	9	8	522	-0.32509	0.000789	1	2913	0.23226	1
RVBD0062:celA1	NonEssential	11	9	523	-0.3453	0.000427	0	3553	0	1
RVBD2466c:RVBD2466c	NonEssential	9	8	524	-0.27957	0.00083	0	3617	0	1
RVBD0986:RVBD0986	NonEssential	14	11	525	-0.38752	0.000202	0	3607	0	1
RVBD2671:ribD	NonEssential	6	6	526	-0.24813	0.001892	0	3550	0	1
RVBD3510c:RVBD3510c	NonEssential	9	7	527	-0.47718	0.000838	0	3560	0	1
RVBD3313c:add	NonEssential	9	8	528	-0.3453	0.000863	0	3645	0	1
RVBD2612c:pgsA1	Essential	76	43	529	-0.70827	1e-05	8	3668	0.52948	1
RVBD3854c:ethA	NonEssential	12	10	530	-0.30862	0.000549	0	3493	0	1
RVBD3883c:mycP1	NonEssential	8	7	531	-0.34328	0.00085	0	3580	0	1
RVBD1632c:RVBD1632c	NonEssential	5	5	532	-0.33208	0.001325	0	3539	0	1
RVBD0672:fadE8	NonEssential	14	11	533	-0.33049	0.000218	2	2003	0.34462	1
RVBD1866:RVBD1866	NonEssential	21	14	534	-0.33422	8.5e-05	2	2956	0.3334	1
RVBD0611c:RVBD0611c	NonEssential	5	5	535	-0.34623	0.001418	0	3535	0	1
RVBD3779:RVBD3779	NonEssential	31	21	536	-0.37426	1e-05	0	3883	0	1
RVBD3668c:RVBD3668c	NonEssential	5	5	537	-0.37462	0.00159	0	3533	0	1
RVBD3265c:wbbL1	Essential	86	51	538	-0.72842	1e-05	14	3140	0.44793	1
RVBD2902c:rnhB	NonEssential	5	3	539	-1.5394	0.00159	0	3147	0	1
RVBD1279:RVBD1279	NonEssential	11	8	540	-0.45631	0.000503	0	3710	0	1
RVBD1550:fadD11	NonEssential	10	4	541	-1.0895	0.000607	2	1582	0.3086	1
RVBD3231c:RVBD3231c	NonEssential	6	5	542	-0.4913	0.002304	1	1186	0.6072	1
RVBD3053c:nrdH	Essential	2	2	543	-1.8091	0.000102	0	3531	0	1
RVBD1212c:glgA	NonEssential	5	5	544	-0.34192	0.001622	0	3421	0	1
RVBD2170:RVBD2170	NonEssential	9	8	545	-0.70971	0.001042	1	2584	0.37393	1
RVBD3568c:hsaC	NonEssential	12	9	546	-0.36965	0.000761	1	2526	0.37127	1
RVBD2870c:dxr	Essential	114	62	547	-0.66188	1e-05	23	2258	0.2869	1
RVBD1634:RVBD1634	NonEssential	8	7	548	-0.38687	0.000933	0	3600	0	1
RVBD0532:PE-PGRS6	NonEssential	9	8	549	-0.29815	0.001173	0	3636	0	1
RVBD1709:scpA	NonEssential	7	6	550	-0.58302	0.001236	0	3615	0	1
RVBD2173:idsA2	NonEssential	8	6	551	-0.78771	0.000973	2	1344	0.47005	1
RVBD2908c:RVBD2908c	NonEssential	5	5	552	-0.91558	0.002118	0	3522	0	1
RVBD2795c:RVBD2795c	NonEssential	9	6	553	-0.95609	0.001325	2	1441	0.47398	1
RVBD2401:RVBD2401	NonEssential	7	6	554	-0.68221	0.001262	0	3481	0	1
RVBD0591:mce2C	NonEssential	18	12	555	-0.49913	0.000169	0	3780	0	1
RVBD1158c:RVBD1158c	NonEssential	7	5	556	-0.63315	0.001288	0	3494	0	1
RVBD6002:tRNA-Leu3	NonEssential	12	9	557	-0.92379	0.000817	2	1538	0.96391	1
RVBD3359:RVBD3359	NonEssential	7	1	558	-2.9257	0.001288	3	806	0.13545	1
RVBD1170:mshB	NonEssential	8	7	559	-0.64135	0.001223	0	3598	0	1
RVBD1590:RVBD1590	NonEssential	14	10	560	-0.33759	0.000442	0	3723	0	1
RVBD3163c:RVBD3163c	NonEssential	11	9	561	-0.40158	0.000621	0	3641	0	1
RVBD3624c:hpt	Essential	61	37	562	-0.82131	1e-05	4	3736	0.59646	1
RVBD0984:moaB2	NonEssential	5	5	563	-0.62342	0.002235	0	3516	0	1
RVBD1618:tesB1	NonEssential	6	5	564	-0.33466	0.002689	0	3044	0	1
RVBD2511:orn	Essential	43	25	565	-0.5337	1e-05	4	2365	0.92738	1
RVBD1383:carA	Essential	66	39	566	-0.61691	1e-05	5	3674	0.22629	1
RVBD2775:RVBD2775	NonEssential	11	9	567	-0.31627	0.000714	0	3646	0	1
RVBD1250:RVBD1250	NonEssential	19	11	568	-0.52621	0.000252	1	3030	0.29958	1
RVBD3224:RVBD3224	NonEssential	7	3	569	-1.1912	0.001468	2	1378	0.15814	1
RVBD1080c:greA	NonEssential	5	4	570	-0.79048	0.002802	1	931	0.6254	1
RVBD2569c:RVBD2569c	NonEssential	12	9	571	-0.64298	0.000838	2	1768	0.30313	1
RVBD3823c:mmpL8	NonEssential	36	22	572	-0.36694	4.9e-05	5	2765	0.17984	1
RVBD6039:tRNA-Ala37	Uncertain	5	5	573	-0.47664	0.003022	0	3500	0	1
RVBD2692:ceoC	NonEssential	6	5	574	-0.57181	0.002781	0	3276	0	1
RVBD3450c:eccB4	NonEssential	8	7	575	-0.29553	0.001554	0	3527	0	1
RVBD6007:tRNA-Trp8	Essential	5	4	576	-1.1335	0.003114	1	2117	0.52261	1
RVBD0886:fprB	NonEssential	8	7	577	-0.25693	0.001554	0	3173	0	1
RVBD3485c:RVBD3485c	NonEssential	11	9	578	-0.20026	0.000877	0	3706	0	1
RVBD2155c:murD	Essential	170	94	579	-0.4935	1e-05	27	3240	0.40049	1
RVBD0077c:RVBD0077c	NonEssential	8	7	580	-0.28619	0.001622	1	2521	0.15919	1
RVBD1202:dapE	Essential	105	60	581	-0.36851	1e-05	8	3721	0.32462	1
RVBD0004:RVBD0004	Essential	4	4	582	-1.2387	0.001901	0	3482	0	1
RVBD2904c:rplS	Essential	7	3	583	-0.91679	0.001566	0	2882	0	1
RVBD3063:cstA	NonEssential	40	26	584	-0.20133	3e-05	4	3055	0.38499	1
RVBD2764c:thyA	Essential	89	52	585	-0.68395	1e-05	7	3733	0.33083	1
RVBD0010c:RVBD0010c	NonEssential	5	5	586	-0.23158	0.004037	0	3470	0	1
RVBD0615:RVBD0615	NonEssential	5	5	587	-0.30969	0.004044	0	3469	0	1
RVBD0063:RVBD0063	NonEssential	19	13	588	-0.45968	0.000379	2	2495	0.29495	1
RVBD1884c:rpfC	NonEssential	7	6	589	-0.2521	0.001672	1	2226	0.29011	1
RVBD3511:PE-PGRS55	NonEssential	5	5	590	-0.31501	0.004205	0	3459	0	1
RVBD0101:nrp	Essential	52	32	591	-0.38512	1e-05	7	2931	0.33006	1
RVBD0530Ac:RVBD0530Ac	NonEssential	5	5	592	-0.24987	0.004336	0	3456	0	1
RVBD2574:RVBD2574	NonEssential	7	6	593	-0.33163	0.001712	0	2780	0	1
RVBD2272:RVBD2272	NonEssential	6	5	594	-0.51962	0.002939	1	2412	0.15342	1
RVBD2688c:RVBD2688c	NonEssential	7	4	595	-0.85814	0.001763	1	2691	0.14353	1
RVBD0481c:RVBD0481c	NonEssential	5	5	596	-0.29845	0.004505	0	3449	0	1
RVBD3632:RVBD3632	NonEssential	6	4	597	-0.6305	0.002968	1	2136	0.19376	1
RVBD3789:RVBD3789	NonEssential	6	5	598	-0.72817	0.002968	0	3161	0	1
RVBD0730:RVBD0730	NonEssential	7	4	599	-0.50029	0.001858	0	3175	0	1
RVBD0297:PE-PGRS5	NonEssential	11	9	600	-0.53649	0.001314	0	3694	0	1
RVBD1902c:nanT	NonEssential	20	14	601	-0.34654	0.000218	3	2933	0.12897	1
RVBD1657:argR	Essential	5	4	602	-1.8759	0.004793	0	3379	0	1
RVBD3402c:RVBD3402c	NonEssential	12	9	603	-0.29415	0.001055	1	3171	0.17702	1
RVBD1121:zwf1	NonEssential	14	10	604	-0.37135	0.000803	1	3303	0.16112	1
RVBD2377c:mbtH	NonEssential	7	6	605	-0.37128	0.002042	0	3205	0	1
RVBD0145:RVBD0145	NonEssential	7	6	606	-0.36792	0.002078	0	3228	0	1
RVBD2607:pdxH	NonEssential	7	6	607	-0.27915	0.00228	0	3299	0	1
RVBD0790c:RVBD0790c	NonEssential	6	5	608	-0.24102	0.003092	0	3251	0	1
RVBD2375:RVBD2375	NonEssential	6	5	609	-0.26959	0.003092	0	3336	0	1
RVBD1980c:mpt64	NonEssential	8	7	610	-0.2428	0.002953	0	3647	0	1
RVBD3661:RVBD3661	NonEssential	8	7	611	-0.26725	0.003008	0	3664	0	1
RVBD0699:RVBD0699	NonEssential	4	4	612	-0.68091	0.00364	0	3195	0	1
RVBD2883c:pyrH	Essential	80	45	613	-0.55405	1e-05	5	3603	0.40447	1
RVBD3469c:mhpE	NonEssential	15	11	614	-0.28405	0.000592	1	2803	0.32626	1
RVBD1157c:RVBD1157c	NonEssential	6	5	615	-0.33434	0.003179	0	3045	0	1
RVBD0322:udgA	NonEssential	7	5	616	-0.39632	0.002695	1	2474	0.34795	1
RVBD1258c:RVBD1258c	NonEssential	11	9	617	-0.26799	0.001881	0	3749	0	1
RVBD0855:far	NonEssential	13	10	618	-0.31043	0.000838	3	1064	0.32002	1
RVBD2767c:RVBD2767c	NonEssential	3	3	619	-0.4614	0.001801	0	3413	0	1
RVBD0214:fadD4	NonEssential	10	8	620	-0.4006	0.001738	1	3103	0.12793	1
RVBD2950c:fadD29	NonEssential	13	9	621	-0.29078	0.00085	3	1305	0.31199	1
RVBD3548c:RVBD3548c	NonEssential	5	5	622	-0.35725	0.006909	0	3409	0	1
RVBD0453:PPE11	NonEssential	13	10	623	-0.47632	0.000863	0	3570	0	1
RVBD2467:pepN	NonEssential	16	12	624	-0.30363	0.000789	3	1938	0.33618	1
RVBD2736c:recX	NonEssential	6	5	625	-0.70687	0.00337	0	2502	0	1
RVBD2134c:RVBD2134c	NonEssential	8	7	626	-0.62449	0.003798	0	3669	0	1
RVBD3658c:RVBD3658c	NonEssential	7	6	627	-0.40765	0.002962	0	3608	0	1
RVBD0029:RVBD0029	NonEssential	9	7	628	-0.30706	0.001948	1	1649	0.40617	1
RVBD2616:RVBD2616	NonEssential	6	5	629	-0.29088	0.003421	1	1757	0.24333	1
RVBD1605:hisF	Essential	76	43	630	-0.5505	1e-05	13	3185	0.46448	1
RVBD3330:dacB1	NonEssential	6	5	631	-0.40912	0.003442	0	2831	0	1
RVBD1639c:RVBD1639c	NonEssential	9	7	632	-0.41582	0.002017	0	3259	0	1
RVBD0881:RVBD0881	NonEssential	8	7	633	-0.55511	0.004079	1	2676	0.12584	1
RVBD0153c:ptbB	NonEssential	5	5	634	-0.6398	0.007731	0	3398	0	1
RVBD6021:tRNA-Leu19	NonEssential	17	11	635	-0.93183	0.000395	1	2611	0.86927	1
RVBD1525:wbbL2	NonEssential	8	7	636	-0.2501	0.004173	1	2477	0.3332	1
RVBD2771c:RVBD2771c	NonEssential	5	4	637	-0.32578	0.008171	1	2089	0.15136	1
RVBD3698:RVBD3698	NonEssential	13	8	638	-0.50886	0.001042	3	1387	0.24634	1
RVBD2899c:fdhD	NonEssential	9	7	639	-0.41358	0.002153	0	3513	0	1
RVBD2104c:vapB37	NonEssential	6	5	640	-0.50443	0.003806	0	2799	0	1
RVBD1629:polA	Essential	167	91	641	-0.36481	1e-05	24	3529	0.24749	1
RVBD0698:RVBD0698	NonEssential	6	5	642	-0.39407	0.003821	1	1577	0.32633	1
RVBD2452c:RVBD2452c	NonEssential	6	5	643	-0.42598	0.003821	0	3027	0	1
RVBD0981:mprA	NonEssential	10	6	644	-0.49084	0.00211	0	3200	0	1
RVBD2184c:RVBD2184c	NonEssential	10	8	645	-0.36368	0.00219	1	3018	0.17513	1
RVBD0795:RVBD0795	NonEssential	2	2	646	-0.84358	0.000973	0	2620	0	1
RVBD0224c:RVBD0224c	Essential	100	56	647	-0.55963	1e-05	19	2867	0.3106	1
RVBD1483:fabG1	Essential	18	8	648	-0.89389	0.000621	5	1223	0.49749	1
RVBD0500A:RVBD0500A	NonEssential	4	3	649	-0.78706	0.007075	0	3096	0	1
RVBD0458:RVBD0458	NonEssential	20	14	650	-0.39104	0.000299	0	3661	0	1
RVBD2179c:RVBD2179c	NonEssential	6	5	651	-0.58648	0.00427	1	1370	0.49568	1
RVBD3283:sseA	NonEssential	7	6	652	-0.27316	0.004071	0	3338	0	1
RVBD1447c:zwf2	NonEssential	25	16	653	-0.46678	0.000169	1	3583	0.23013	1
RVBD1425:RVBD1425	NonEssential	13	10	654	-0.39687	0.001519	1	3136	0.2122	1
RVBD0395:RVBD0395	NonEssential	7	5	655	-0.51282	0.004315	1	1094	0.70824	1
RVBD1650:pheT	Essential	175	83	656	-0.64249	1e-05	33	3342	0.58585	1
RVBD6025:tRNA-Val23	NonEssential	6	5	657	-1.1541	0.004392	0	3223	0	1
RVBD1494:mazE4	NonEssential	2	2	658	-0.754	0.001183	0	3341	0	1
RVBD1600:hisC1	Essential	95	53	659	-0.61889	1e-05	12	3663	0.47508	1
RVBD0972c:fadE12	NonEssential	7	6	660	-0.29851	0.004417	0	3551	0	1
RVBD3125c:PPE49	NonEssential	8	6	661	-0.43618	0.004793	0	3396	0	1
RVBD0046c:ino1	Essential	42	26	662	-0.35724	1e-05	6	2800	0.36318	1
RVBD3304:RVBD3304	NonEssential	8	6	663	-0.46573	0.004793	0	3588	0	1
RVBD0807:RVBD0807	NonEssential	8	5	664	-0.54638	0.004793	1	2671	0.16118	1
RVBD0407:fgd1	NonEssential	8	6	665	-0.4294	0.004793	0	3640	0	1
RVBD2385:mbtJ	NonEssential	10	5	666	-0.2187	0.003013	3	1112	0.32659	1
RVBD2322c:rocD1	NonEssential	7	6	667	-0.43232	0.004713	0	3383	0	1
RVBD0789c:RVBD0789c	NonEssential	10	8	668	-0.22092	0.003013	0	3499	0	1
RVBD3752c:RVBD3752c	Essential	47	28	669	-0.35603	1e-05	2	3769	0.18755	1
RVBD3509c:ilvX	NonEssential	8	6	670	-0.49819	0.004812	2	1488	0.22015	1
RVBD1030:kdpB	NonEssential	11	8	671	-0.33527	0.002378	0	3683	0	1
RVBD2353c:PPE39	NonEssential	10	7	672	-0.31665	0.003057	1	2193	0.61466	1
RVBD0818:RVBD0818	NonEssential	8	5	673	-0.90969	0.004957	0	3021	0	1
RVBD3377c:RVBD3377c	NonEssential	20	13	674	-0.41579	0.000427	1	3614	0.14688	1
RVBD2116:lppK	NonEssential	5	4	675	-0.47531	0.00864	0	3380	0	1
RVBD3158:nuoN	NonEssential	38	24	676	-0.46415	1e-05	1	3773	0.21481	1
RVBD1464:csd	Essential	119	62	677	-0.48069	1e-05	40	172	1.1465	0.00096
RVBD2267c:RVBD2267c	NonEssential	14	9	678	-0.3769	0.001405	0	3747	0	1
RVBD1043c:RVBD1043c	NonEssential	13	9	679	-0.24452	0.001937	0	3662	0	1
RVBD0822c:RVBD0822c	NonEssential	12	9	680	-0.37817	0.001835	0	3484	0	1
RVBD0229c:RVBD0229c	NonEssential	7	6	681	-0.4774	0.005428	1	2656	0.17718	1
RVBD0209:RVBD0209	NonEssential	9	7	682	-0.53247	0.003008	0	3597	0	1
RVBD2681:RVBD2681	NonEssential	7	6	683	-0.34221	0.005481	1	1156	0.81344	1
RVBD1809:PPE33	NonEssential	7	6	684	-0.22004	0.005487	0	2951	0	1
RVBD0621:RVBD0621	NonEssential	11	8	685	-0.4563	0.002549	1	3026	0.16498	1
RVBD1181:pks4	NonEssential	39	22	686	-0.46621	6.7e-05	4	1961	0.55274	1
RVBD1280c:oppA	NonEssential	10	8	687	-0.30638	0.003752	0	3671	0	1
RVBD0998:RVBD0998	NonEssential	9	7	688	-0.30221	0.003092	1	2377	0.23961	1
RVBD2350c:plcB	NonEssential	12	6	689	-0.53307	0.002006	2	1760	0.32077	1
RVBD3712:RVBD3712	Essential	98	54	690	-0.54467	1e-05	5	3902	0.18886	1
RVBD3721c:dnaZX	Essential	125	68	691	-0.54092	1e-05	15	3801	0.44138	1
RVBD0352:dnaJ1	Essential	7	6	692	-0.7162	0.006296	0	3474	0	1
RVBD1859:modC	NonEssential	6	5	693	-0.67315	0.005696	0	3131	0	1
RVBD1430:PE16	NonEssential	22	13	694	-0.46784	0.000549	3	2401	0.3546	1
RVBD3685c:cyp137	NonEssential	10	8	695	-0.3379	0.004207	1	2791	0.28177	1
RVBD0970:RVBD0970	NonEssential	10	8	696	-0.23442	0.004207	1	1773	0.47307	1
RVBD2694c:RVBD2694c	NonEssential	4	4	697	-0.29111	0.011826	0	3281	0	1
RVBD0124:PE-PGRS2	NonEssential	5	4	698	-0.42786	0.008908	0	2286	0	1
RVBD1762c:RVBD1762c	NonEssential	7	6	699	-0.25836	0.006999	0	3601	0	1
RVBD2484c:RVBD2484c	NonEssential	13	9	700	-0.58851	0.002099	1	2850	0.3195	1
RVBD3269:RVBD3269	NonEssential	2	2	701	-0.41271	0.003379	0	3278	0	1
RVBD3085:RVBD3085	NonEssential	10	6	702	-0.41395	0.004474	1	2224	0.29956	1
RVBD2947c:pks15	NonEssential	13	9	703	-0.24559	0.002153	0	3483	0	1
RVBD2108:PPE36	NonEssential	7	4	704	-0.44594	0.007468	0	2982	0	1
RVBD2496c:bkdB	NonEssential	6	5	705	-0.53056	0.006312	0	3166	0	1
RVBD0413:mutT3	NonEssential	5	4	706	-0.57833	0.009116	0	3024	0	1
RVBD2503c:scoB	NonEssential	7	6	707	-0.3685	0.00767	0	3215	0	1
RVBD1606:hisI	Essential	39	24	708	-0.40579	8.5e-05	5	3332	0.27728	1
rnpB:rnpB	Essential	21	13	709	-0.54286	0.000607	2	3148	0.19645	1
RVBD0840c:pip	NonEssential	7	5	710	-0.36962	0.00779	0	2753	0	1
RVBD1723:RVBD1723	NonEssential	8	6	711	-0.43258	0.005609	1	2738	0.19483	1
RVBD0556:RVBD0556	NonEssential	56	33	712	-0.36261	1e-05	5	3684	0.22168	1
RVBD0233:nrdB	NonEssential	11	8	713	-0.24603	0.002916	0	3657	0	1
RVBD1281c:oppD	NonEssential	10	7	714	-0.336	0.004854	1	2847	0.15959	1
RVBD1403c:RVBD1403c	NonEssential	8	4	715	-0.96274	0.005655	0	3040	0	1
RVBD2781c:RVBD2781c	NonEssential	7	6	716	-0.23142	0.008134	0	3378	0	1
RVBD3777:RVBD3777	NonEssential	7	6	717	-0.30675	0.008229	1	2440	0.10247	1
RVBD1726:RVBD1726	NonEssential	6	5	718	-0.41472	0.007471	0	2875	0	1
RVBD2746c:pgsA3	Essential	76	43	719	-0.46549	1e-05	7	3760	0.56568	1
RVBD2027c:dosT	NonEssential	8	6	720	-0.25795	0.005736	0	3034	0	1
RVBD1940:ribA1	NonEssential	7	6	721	-0.31042	0.008267	1	1168	0.28755	1
RVBD2825c:RVBD2825c	NonEssential	4	3	722	-0.79058	0.014792	1	1466	0.32082	1
RVBD0915c:PPE14	NonEssential	7	5	723	-0.31485	0.008267	0	3144	0	1
RVBD3258c:RVBD3258c	Essential	4	3	724	-2.3286	0.014792	0	3164	0	1
RVBD3210c:RVBD3210c	NonEssential	7	6	725	-0.70733	0.008267	0	3591	0	1
RVBD3155:nuoK	NonEssential	7	6	726	-0.30692	0.008481	1	1165	1.2665	1
RVBD3920c:RVBD3920c	NonEssential	7	5	727	-0.44646	0.008483	0	3592	0	1
RVBD3009c:gatB	Essential	119	64	728	-0.55372	1e-05	29	1457	0.50597	1
RVBD2316:uspA	NonEssential	17	5	729	-0.41959	0.001622	7	486	0.17439	0.944434
RVBD0437c:psd	NonEssential	6	4	730	-0.88141	0.008486	0	3387	0	1
RVBD1274:lprB	NonEssential	12	8	731	-0.24953	0.003161	1	3287	0.14063	1
RVBD0034:RVBD0034	NonEssential	7	6	732	-0.19746	0.009182	0	3453	0	1
RVBD0639:nusG	Essential	12	7	733	-0.90292	0.00317	2	2430	0.61249	1
RVBD3346c:RVBD3346c	NonEssential	6	5	734	-0.66859	0.0085	0	3471	0	1
RVBD0670:end	NonEssential	7	5	735	-0.30188	0.009313	1	2510	0.13976	1
RVBD1491c:RVBD1491c	NonEssential	8	6	736	-0.35331	0.006181	0	3651	0	1
RVBD2588c:yajC	NonEssential	7	6	737	-0.49674	0.009574	1	895	1.031	1
RVBD2691:ceoB	NonEssential	6	5	738	-0.58849	0.00864	1	1372	0.66063	1
RVBD2556c:RVBD2556c	NonEssential	6	5	739	-0.42842	0.00864	0	2649	0	1
RVBD1917c:PPE34	NonEssential	41	25	740	-0.24755	1e-05	0	3861	0	1
RVBD1337:RVBD1337	NonEssential	7	6	741	-0.19738	0.009874	1	2053	0.30504	1
RVBD3350c:PPE56	NonEssential	32	19	742	-0.35956	0.000152	4	3214	0.24487	1
RVBD2475c:RVBD2475c	NonEssential	7	6	743	-0.27337	0.010002	0	3584	0	1
RVBD3722c:RVBD3722c	Essential	85	47	744	-0.75558	1e-05	10	3320	0.86287	1
RVBD2614A:RVBD2614A	NonEssential	3	3	745	-0.44397	0.011273	0	3218	0	1
RVBD3018c:PPE46	NonEssential	14	10	746	-0.23383	0.002731	2	2174	0.22156	1
RVBD1880c:cyp140	NonEssential	11	7	747	-0.41235	0.003829	3	1173	0.23862	1
RVBD3403c:RVBD3403c	NonEssential	21	14	748	-0.2427	0.000838	3	2751	0.26081	1
RVBD2147c:RVBD2147c	Essential	26	13	749	-0.94958	0.000549	9	580	0.47521	1
RVBD1646:PE17	NonEssential	13	8	750	-0.32662	0.002599	1	2666	0.29747	1
RVBD0779c:RVBD0779c	NonEssential	8	6	751	-0.33663	0.006726	1	2842	0.14795	1
RVBD0037c:RVBD0037c	NonEssential	17	11	752	-0.46328	0.001937	2	3075	0.22817	1
RVBD2488c:RVBD2488c	NonEssential	19	13	753	-0.33621	0.001478	2	1665	0.82824	1
RVBD3739c:PPE67	NonEssential	23	13	754	-0.38946	0.000592	4	1914	0.27225	1
RVBD1277:RVBD1277	NonEssential	11	8	755	-0.56703	0.004052	1	2897	0.2261	1
RVBD0166:fadD5	NonEssential	16	10	756	-0.37623	0.002118	1	3397	0.17702	1
RVBD0860:fadB	NonEssential	24	14	757	-0.3195	0.000503	4	2596	0.19731	1
RVBD3875:esxA	NonEssential	5	4	758	-0.56146	0.011128	0	2856	0	1
RVBD0307c:RVBD0307c	NonEssential	5	4	759	-0.48621	0.011322	1	1876	0.23591	1
RVBD0942:RVBD0942	NonEssential	7	5	760	-0.34741	0.01133	1	1564	0.42698	1
RVBD2861c:mapB	NonEssential	6	5	761	-0.24034	0.010076	0	2552	0	1
RVBD1433:RVBD1433	NonEssential	6	5	762	-0.2561	0.010076	0	3123	0	1
RVBD0216:RVBD0216	NonEssential	11	8	763	-0.62492	0.004329	0	3653	0	1
RVBD2804c:RVBD2804c	NonEssential	7	4	764	-0.66084	0.01137	1	1741	0.5505	1
RVBD1182:papA3	NonEssential	12	8	765	-0.34031	0.00461	2	2418	0.17797	1
RVBD1216c:RVBD1216c	NonEssential	8	6	766	-0.22782	0.007426	0	3216	0	1
RVBD3095:RVBD3095	NonEssential	9	4	767	-0.80092	0.0074	1	2836	0.12915	1
RVBD1512:epiA	NonEssential	6	5	768	-0.44359	0.010118	0	3414	0	1
RVBD2570:RVBD2570	NonEssential	5	4	769	-0.2701	0.011777	1	1617	0.21683	1
RVBD0755c:PPE12	NonEssential	18	12	770	-0.2878	0.001301	2	3053	0.18996	1
RVBD1057:RVBD1057	NonEssential	5	4	771	-0.32518	0.012072	0	3308	0	1
RVBD3822:RVBD3822	NonEssential	9	7	772	-0.23443	0.008063	1	2928	0.14549	1
RVBD3572:RVBD3572	NonEssential	8	6	773	-0.50931	0.007994	1	2337	0.21743	1
RVBD2213:pepB	NonEssential	10	7	774	-0.35511	0.006283	0	3326	0	1
RVBD6004:tRNA-Tyr5	NonEssential	3	1	775	-1.7319	0.017384	1	1585	0.47176	1
RVBD3834c:serS	Essential	59	33	776	-0.68539	1e-05	11	1698	0.7183	1
RVBD2331A:RVBD2331A	NonEssential	6	3	777	-0.60775	0.012034	1	1971	0.27472	1
RVBD0003:recF	NonEssential	4	3	778	-1.3689	0.023371	0	2482	0	1
RVBD0125:pepA	NonEssential	7	5	779	-0.48246	0.011944	0	3510	0	1
RVBD3007c:RVBD3007c	NonEssential	5	4	780	-0.37036	0.012561	0	3368	0	1
RVBD2259:mscR	NonEssential	10	7	781	-0.32428	0.006363	1	2840	0.16994	1
RVBD3730c:RVBD3730c	NonEssential	8	5	782	-0.43286	0.008486	0	2943	0	1
RVBD0078B:RVBD0078B	NonEssential	3	3	783	-0.49515	0.017785	0	3165	0	1
RVBD0496:RVBD0496	NonEssential	7	5	784	-0.2585	0.011944	1	2505	0.16657	1
RVBD0861c:ercc3	NonEssential	16	10	785	-0.28615	0.002695	2	3023	0.14247	1
RVBD0530:RVBD0530	NonEssential	11	8	786	-0.34399	0.005238	0	3231	0	1
RVBD2320c:rocE	NonEssential	19	11	787	-0.41966	0.001847	2	2974	0.2668	1
RVBD0060:RVBD0060	Essential	33	19	788	-0.67232	0.000252	1	3753	0.20933	1
RVBD1214c:PE14	NonEssential	5	4	789	-0.49274	0.01288	1	2175	0.27604	1
RVBD1453:RVBD1453	NonEssential	6	4	790	-0.38294	0.013233	1	1944	0.1601	1
RVBD1661:pks7	NonEssential	27	16	791	-0.3747	0.000592	3	3242	0.20006	1
RVBD1173:fbiC	NonEssential	16	11	792	-0.36249	0.002802	1	3350	0.24959	1
RVBD1473:RVBD1473	NonEssential	6	5	793	-0.31471	0.01325	0	3265	0	1
RVBD1907c:RVBD1907c	NonEssential	6	5	794	-0.25414	0.013406	0	3478	0	1
Empty	NonEssential	1	1	795	-0.062904	1e-05	0	3141	0	1
RVBD3561:fadD3	NonEssential	11	8	796	-0.2551	0.005777	2	1954	0.45093	1
RVBD0739:RVBD0739	NonEssential	6	5	797	-0.42208	0.013721	0	3509	0	1
RVBD0579:RVBD0579	NonEssential	7	5	798	-0.54076	0.01209	1	2059	0.24108	1
RVBD0976c:RVBD0976c	NonEssential	15	10	799	-0.39626	0.002948	0	3688	0	1
RVBD3775:lipE	NonEssential	16	11	800	-0.3238	0.002977	2	2062	0.30987	1
RVBD2656c:RVBD2656c	NonEssential	3	3	801	-0.26277	0.01989	0	3130	0	1
RVBD2566:RVBD2566	NonEssential	21	13	802	-0.44124	0.001478	1	3061	0.78286	1
RVBD3223c:sigH	NonEssential	6	5	803	-0.31381	0.014837	0	3224	0	1
RVBD1097c:RVBD1097c	NonEssential	10	4	804	-0.26742	0.007141	1	1894	0.36826	1
RVBD1992c:ctpG	NonEssential	11	8	805	-0.22512	0.006722	0	3626	0	1
RVBD2689c:RVBD2689c	NonEssential	6	5	806	-0.28003	0.015043	0	3525	0	1
RVBD3343c:PPE54	NonEssential	56	30	807	-0.40307	1e-05	7	2808	0.38513	1
RVBD0849:RVBD0849	NonEssential	23	15	808	-0.44248	0.001183	2	3325	0.17756	1
RVBD2707:RVBD2707	NonEssential	23	15	809	-0.24304	0.001194	2	3433	0.1855	1
RVBD1487:RVBD1487	NonEssential	9	6	810	-0.24941	0.010517	2	1747	0.21901	1
RVBD0151c:PE1	NonEssential	16	11	811	-0.27698	0.003328	3	2413	0.18495	1
RVBD3828c:RVBD3828c	NonEssential	8	6	812	-0.3571	0.009778	0	3585	0	1
RVBD1194c:RVBD1194c	NonEssential	11	8	813	-0.35696	0.007089	1	1366	1.7355	1
RVBD1371:RVBD1371	NonEssential	26	16	814	-0.31166	0.000838	5	2140	0.22577	1
RVBD1931c:RVBD1931c	NonEssential	6	5	815	-0.30836	0.015884	0	3243	0	1
RVBD0551c:fadD8	NonEssential	9	7	816	-0.36142	0.011282	1	2977	0.11962	1
RVBD3562:fadE31	NonEssential	7	5	817	-0.23211	0.012915	0	2810	0	1
RVBD1666c:cyp139	NonEssential	8	6	818	-0.26211	0.010128	1	2308	0.2691	1
RVBD0087:hycE	NonEssential	9	7	819	-0.28731	0.011441	0	3434	0	1
RVBD0969:ctpV	NonEssential	13	8	820	-0.34267	0.004474	2	2408	0.25	1
RVBD1174c:TB8.4	NonEssential	6	4	821	-0.39627	0.0165	0	3315	0	1
RVBD0207c:RVBD0207c	Essential	2	2	822	-1.39	0.012606	0	3093	0	1
RVBD2962c:RVBD2962c	NonEssential	18	9	823	-0.57923	0.002314	1	3274	0.27923	1
RVBD3763:lpqH	NonEssential	20	12	824	-0.31679	0.001901	1	3565	0.18326	1
RVBD2183c:RVBD2183c	NonEssential	6	5	825	-0.35468	0.017105	0	2865	0	1
RVBD3843c:RVBD3843c	NonEssential	93	50	826	-0.35752	1e-05	11	3447	0.38041	1
RVBD0991c:RVBD0991c	NonEssential	9	6	827	-0.30596	0.01216	0	3376	0	1
RVBD1375:RVBD1375	NonEssential	6	4	828	-0.55367	0.017384	0	3220	0	1
RVBD2854:RVBD2854	NonEssential	17	10	829	-0.35363	0.00279	1	3003	0.30847	1
RVBD1466:RVBD1466	NonEssential	2	2	830	-0.39869	0.014851	0	3089	0	1
RVBD3639c:RVBD3639c	NonEssential	8	6	831	-0.41346	0.011128	0	3359	0	1
RVBD3312c:RVBD3312c	NonEssential	12	8	832	-0.30154	0.006148	1	2911	0.21702	1
RVBD1848:ureA	NonEssential	5	4	833	-0.30157	0.0165	0	2609	0	1
RVBD0038:RVBD0038	NonEssential	5	3	834	-0.45546	0.0165	0	2298	0	1
RVBD6046:tRNA-Ser44	NonEssential	9	5	835	-0.55534	0.012381	0	3193	0	1
RVBD1177:fdxC	Essential	21	13	836	-0.71528	0.001672	1	3568	0.62205	1
RVBD1429:RVBD1429	NonEssential	7	5	837	-0.37778	0.013473	1	2501	0.37893	1
RVBD2007c:fdxA	NonEssential	5	4	838	-0.39484	0.0165	0	3309	0	1
RVBD3143:RVBD3143	NonEssential	6	4	839	-0.45758	0.018277	0	2678	0	1
RVBD2190Ac:RVBD2190Ac	NonEssential	5	4	840	-0.25845	0.016644	0	3126	0	1
RVBD1115:RVBD1115	NonEssential	6	5	841	-0.2385	0.019237	1	2351	0.13756	1
RVBD0778:cyp126	NonEssential	8	5	842	-0.31445	0.012061	1	2283	0.1911	1
RVBD0261c:narK3	NonEssential	20	12	843	-0.37057	0.002099	4	2051	0.21872	1
RVBD2836c:dinF	NonEssential	12	8	844	-0.37037	0.006296	3	1504	0.25157	1
RVBD2686c:RVBD2686c	NonEssential	12	8	845	-0.31196	0.006296	0	3328	0	1
RVBD0154c:fadE2	NonEssential	8	5	846	-0.37048	0.012198	0	3087	0	1
RVBD0061c:RVBD0061c	NonEssential	6	4	847	-0.41373	0.020074	1	1534	0.34964	1
RVBD1602:hisH	Essential	49	24	848	-0.648	4.9e-05	11	1299	0.79723	1
RVBD0245:RVBD0245	NonEssential	6	5	849	-0.26305	0.020221	0	3506	0	1
RVBD0729:xylB	NonEssential	8	6	850	-0.42708	0.012381	0	3155	0	1
RVBD1382:RVBD1382	Essential	37	21	851	-0.35219	0.000284	4	3286	0.36189	1
RVBD0912:RVBD0912	NonEssential	7	4	852	-0.67298	0.014002	1	1993	0.28023	1
RVBD2790c:ltp1	NonEssential	6	4	853	-0.33001	0.020376	0	2846	0	1
RVBD2372c:RVBD2372c	NonEssential	5	4	854	-0.30156	0.017707	1	1392	0.2003	1
RVBD1079:metB	NonEssential	6	5	855	-0.24557	0.020564	1	1143	0.77102	1
RVBD0521:RVBD0521	NonEssential	6	4	856	-0.58277	0.020564	0	2784	0	1
RVBD2029c:pfkB	NonEssential	13	9	857	-0.36417	0.006073	0	3654	0	1
RVBD1915:aceAa	NonEssential	11	8	858	-0.20198	0.009864	1	3143	0.15022	1
RVBD0091:mtn	NonEssential	6	4	859	-0.49729	0.02133	0	3177	0	1
RVBD0490:senX3	NonEssential	8	5	860	-0.3911	0.012796	1	2509	0.20176	1
RVBD1815:RVBD1815	NonEssential	7	5	861	-0.46401	0.014312	0	3455	0	1
RVBD3612c:RVBD3612c	NonEssential	7	4	862	-0.4932	0.014312	1	1754	0.3379	1
RVBD3192:RVBD3192	NonEssential	8	6	863	-0.24822	0.013116	2	805	0.82758	1
RVBD0936:pstA2	NonEssential	10	7	864	-0.4361	0.008644	0	3480	0	1
RVBD0492A:RVBD0492A	NonEssential	8	5	865	-0.31077	0.013116	2	1728	0.16594	1
RVBD1118c:RVBD1118c	NonEssential	7	5	866	-0.26263	0.014753	0	2721	0	1
RVBD3226c:RVBD3226c	NonEssential	6	5	867	-0.23839	0.021673	1	1815	0.24657	1
RVBD0201c:RVBD0201c	NonEssential	6	5	868	-0.34249	0.022027	0	2916	0	1
RVBD1104:RVBD1104	NonEssential	6	5	869	-0.23175	0.022657	1	1480	0.34701	1
RVBD3525c:RVBD3525c	NonEssential	6	5	870	-0.30412	0.022727	1	2478	0.12747	1
RVBD2162c:PE-PGRS38	NonEssential	6	4	871	-0.51936	0.02277	0	3063	0	1
RVBD0596c:RVBD0596c	NonEssential	5	4	872	-0.48219	0.019415	0	3207	0	1
RVBD3280:accD5	Essential	64	36	873	-0.67979	1e-05	9	2924	0.49652	1
RVBD1028A:kdpF	NonEssential	6	4	874	-0.28839	0.023241	1	2335	0.16138	1
RVBD2428:ahpC	NonEssential	12	7	875	-0.3836	0.006958	1	1809	0.37898	1
RVBD0941c:RVBD0941c	NonEssential	8	5	876	-0.29605	0.014337	2	1670	0.24845	1
RVBD0798c:cfp29	NonEssential	5	4	877	-0.33023	0.019658	0	2778	0	1
RVBD0974c:accD2	NonEssential	11	8	878	-0.24887	0.010966	1	3101	0.14277	1
RVBD2806:RVBD2806	NonEssential	6	5	879	-0.25189	0.02363	0	3511	0	1
RVBD0469:umaA	NonEssential	16	7	880	-0.72067	0.004473	1	2307	1.1549	1
RVBD1283c:oppB	NonEssential	6	5	881	-0.27247	0.024014	0	2527	0	1
RVBD3703c:RVBD3703c	NonEssential	11	8	882	-0.3313	0.011048	0	3544	0	1
RVBD0356c:RVBD0356c	NonEssential	5	4	883	-0.30477	0.019982	1	2156	0.1796	1
RVBD3518c:cyp142	NonEssential	15	10	884	-0.38953	0.0051	2	2685	0.20754	1
RVBD0182c:sigG	NonEssential	5	4	885	-0.31293	0.02013	1	1966	0.12335	1
RVBD3259:RVBD3259	NonEssential	6	4	886	-0.35496	0.025146	0	2968	0	1
RVBD1982A:vapB36	NonEssential	5	3	887	-0.66138	0.021172	1	2173	0.14478	1
RVBD0202c:mmpL11	NonEssential	14	7	888	-0.39575	0.006232	1	3294	0.17246	1
RVBD3145:nuoA	NonEssential	6	4	889	-0.80905	0.025511	1	1820	0.25215	1
RVBD2659c:RVBD2659c	NonEssential	7	4	890	-0.4228	0.016218	0	2815	0	1
RVBD2777c:RVBD2777c	NonEssential	15	6	891	-1.0108	0.005492	3	1583	0.18525	1
RVBD2245:kasA	Essential	60	34	892	-0.68035	3e-05	9	2294	0.45771	1
RVBD3482c:RVBD3482c	NonEssential	6	4	893	-0.40371	0.025856	0	3125	0	1
RVBD2914c:pknI	NonEssential	19	11	894	-0.54355	0.003079	2	3154	0.1648	1
RVBD0231:fadE4	NonEssential	21	12	895	-0.30077	0.002246	0	3756	0	1
RVBD3282:RVBD3282	NonEssential	5	4	896	-0.28522	0.021931	0	3344	0	1
RVBD2994:RVBD2994	NonEssential	10	7	897	-0.26419	0.011068	3	1051	0.41515	1
RVBD0354c:PPE7	NonEssential	12	4	898	-0.23098	0.008076	2	1730	0.26213	1
RVBD2228c:RVBD2228c	Essential	74	39	899	-0.42825	1e-05	6	3526	0.34206	1
RVBD0650:RVBD0650	NonEssential	8	6	900	-0.54699	0.016468	0	3446	0	1
RVBD2584c:apt	NonEssential	7	5	901	-0.35673	0.016523	1	1828	0.28423	1
RVBD3388:PE-PGRS52	NonEssential	4	3	902	-0.37813	0.027939	1	1160	0.75621	1
RVBD3892c:PPE69	NonEssential	5	3	903	-0.47025	0.022773	0	2522	0	1
RVBD6031:tRNA-His29	NonEssential	3	3	904	-0.55447	0.041603	0	2991	0	1
RVBD1691:RVBD1691	NonEssential	5	4	905	-0.55303	0.022773	0	2347	0	1
RVBD2773c:dapB	NonEssential	59	33	906	-0.28564	1e-05	7	3302	0.24284	1
RVBD1432:RVBD1432	NonEssential	8	6	907	-0.37623	0.016934	0	3077	0	1
ssr:ssr	NonEssential	26	15	908	-0.51133	0.001459	2	3313	0.213	1
RVBD1262c:RVBD1262c	NonEssential	6	5	909	-0.26437	0.02813	0	3485	0	1
RVBD6003:tRNA-Gly4	Essential	14	4	910	-1.5348	0.006802	6	507	0.56922	0.978944
RVBD2713:sthA	NonEssential	20	12	911	-0.39191	0.00337	2	2670	0.3171	1
RVBD1396c:PE-PGRS25	NonEssential	4	3	912	-0.48313	0.028407	0	2409	0	1
RVBD3065:mmr	NonEssential	6	3	913	-0.95201	0.029226	1	2279	0.1626	1
RVBD2072c:cobL	NonEssential	7	5	914	-0.36691	0.017174	1	2710	0.16888	1
RVBD1271c:RVBD1271c	NonEssential	5	4	915	-0.23855	0.025042	0	2900	0	1
RVBD3294c:RVBD3294c	NonEssential	14	9	916	-0.52712	0.007115	2	2647	0.21657	1
RVBD0447c:ufaA1	NonEssential	7	4	917	-0.37837	0.017331	0	2797	0	1
RVBD3239c:RVBD3239c	NonEssential	21	12	918	-0.36051	0.002796	2	2825	0.3104	1
RVBD2008c:RVBD2008c	Essential	14	8	919	-1.1884	0.007258	1	3372	0.31527	1
RVBD3147:nuoC	NonEssential	6	4	920	-0.58433	0.029346	0	3304	0	1
RVBD3713:cobQ2	Essential	75	38	921	-0.3551	1e-05	14	2804	0.42232	1
RVBD2415c:RVBD2415c	NonEssential	7	5	922	-0.30975	0.017656	1	2411	0.20007	1
RVBD3308:pmmB	NonEssential	16	10	923	-0.36519	0.005327	2	2305	0.24963	1
RVBD3194c:RVBD3194c	NonEssential	8	6	924	-0.32791	0.019472	0	3157	0	1
RVBD3290c:lat	NonEssential	12	7	925	-0.53426	0.009116	2	1738	0.37863	1
RVBD3183:RVBD3183	NonEssential	2	2	926	-0.74098	0.027376	0	2767	0	1
RVBD2887:RVBD2887	NonEssential	8	6	927	-0.28508	0.019472	1	2779	0.20757	1
RVBD2066:cobI	NonEssential	11	6	928	-0.47847	0.012589	1	3156	0.13616	1
RVBD3557c:RVBD3557c	NonEssential	7	5	929	-0.23936	0.017983	0	3330	0	1
RVBD1790:PPE27	NonEssential	5	4	930	-0.41748	0.026706	0	3249	0	1
RVBD0533c:fabH	NonEssential	7	5	931	-0.27374	0.018327	0	2952	0	1
RVBD2917:RVBD2917	NonEssential	13	8	932	-0.24648	0.009842	0	3497	0	1
RVBD3355c:RVBD3355c	Essential	4	3	933	-1.8875	0.029346	0	2848	0	1
RVBD3898c:RVBD3898c	NonEssential	6	4	934	-0.99106	0.029649	1	1872	0.21701	1
RVBD1405c:RVBD1405c	NonEssential	12	4	935	-0.69996	0.009432	1	1922	0.77615	1
RVBD2527:vapC17	NonEssential	6	3	936	-0.3522	0.029649	1	2263	0.1717	1
RVBD3507:PE-PGRS53	NonEssential	6	4	937	-0.46489	0.029649	2	1044	0.28275	1
RVBD2250c:RVBD2250c	NonEssential	6	4	938	-0.37747	0.029649	1	1860	0.19036	1
RVBD1395:RVBD1395	NonEssential	9	6	939	-0.30944	0.015705	1	2232	0.29234	1
RVBD0648:RVBD0648	NonEssential	12	8	940	-0.30421	0.009756	1	3113	0.24696	1
RVBD1428c:RVBD1428c	NonEssential	15	10	941	-0.26482	0.007375	1	3427	0.16322	1
RVBD1008:tatD	NonEssential	6	4	942	-0.43002	0.029807	0	2558	0	1
RVBD1313c:RVBD1313c	NonEssential	8	6	943	-0.18903	0.021186	1	2724	0.14635	1
RVBD1037c:esxI	NonEssential	5	3	944	-0.50587	0.028936	2	373	0.73309	0.341113
RVBD2088:pknJ	NonEssential	15	10	945	-0.20025	0.007533	1	3463	0.1187	1
RVBD3157:nuoM	NonEssential	26	14	946	-0.41093	0.001801	1	3593	0.38759	1
RVBD0638:secE1	Essential	9	6	947	-1.3105	0.015999	1	1526	1.3804	1
RVBD1145:mmpL13a	NonEssential	7	5	948	-0.45361	0.019918	1	2449	0.20758	1
RVBD0229Ac:RVBD0229Ac	NonEssential	2	2	949	-0.72664	0.029346	0	2936	0	1
RVBD0080:RVBD0080	NonEssential	5	4	950	-0.36972	0.029346	0	2761	0	1
RVBD2063A:mazF7	NonEssential	6	4	951	-0.40337	0.03028	0	2819	0	1
RVBD3296:lhr	NonEssential	22	13	952	-0.23376	0.002953	3	570	1.6972	1
RVBD1519:RVBD1519	NonEssential	4	3	953	-0.67508	0.030667	0	2888	0	1
RVBD3237c:RVBD3237c	NonEssential	7	5	954	-0.25594	0.020376	0	2794	0	1
RVBD2515c:RVBD2515c	NonEssential	12	6	955	-0.64758	0.010076	2	1927	0.26136	1
RVBD2920c:amt	NonEssential	17	11	956	-0.32959	0.00584	0	3785	0	1
RVBD1381:pyrC	Essential	67	36	957	-0.52569	3e-05	8	3491	0.39552	1
RVBD0967:csoR	NonEssential	5	3	958	-0.50502	0.030944	1	1417	0.31028	1
RVBD0640:rplK	Essential	2	2	959	-0.73632	0.030944	0	2918	0	1
RVBD1638A:RVBD1638A	NonEssential	2	2	960	-0.48901	0.031228	0	2917	0	1
RVBD1719:RVBD1719	NonEssential	8	6	961	-0.24111	0.022727	0	3587	0	1
RVBD2456c:RVBD2456c	NonEssential	12	7	962	-0.46489	0.0106	0	3347	0	1
RVBD3734c:tgs2	NonEssential	8	6	963	-0.3442	0.02311	1	2679	0.14597	1
RVBD3553:RVBD3553	NonEssential	6	4	964	-0.42931	0.030992	1	2118	0.16716	1
RVBD3630:RVBD3630	NonEssential	16	10	965	-0.25574	0.006363	1	3498	0.14031	1
RVBD0068:RVBD0068	NonEssential	5	3	966	-0.8061	0.03171	0	2674	0	1
RVBD3370c:dnaE2	NonEssential	25	13	967	-0.50536	0.002078	6	1336	0.32702	1
RVBD0442c:PPE10	NonEssential	8	6	968	-0.32703	0.02363	0	3557	0	1
RVBD3770B:RVBD3770B	NonEssential	2	2	969	-0.27081	0.032514	0	2901	0	1
RVBD0504c:RVBD0504c	NonEssential	5	4	970	-0.47171	0.031838	0	3267	0	1
RVBD2925c:rnc	Essential	67	35	971	-0.53968	3e-05	8	3452	0.35411	1
RVBD2750:RVBD2750	NonEssential	8	6	972	-0.22957	0.025042	1	2776	0.1382	1
RVBD0308:RVBD0308	NonEssential	8	5	973	-0.37275	0.025042	0	3282	0	1
RVBD3182:RVBD3182	NonEssential	7	5	974	-0.36657	0.022381	0	3508	0	1
RVBD3665c:dppB	NonEssential	14	9	975	-0.33776	0.00864	2	2655	0.12007	1
RVBD0280:PPE3	NonEssential	5	4	976	-0.32831	0.032331	1	1869	0.2951	1
RVBD1469:ctpD	NonEssential	13	8	977	-0.38275	0.01133	3	1840	0.22862	1
RVBD1774:RVBD1774	NonEssential	9	6	978	-0.25695	0.017885	1	2970	0.11686	1
RVBD1192:RVBD1192	NonEssential	7	5	979	-0.20963	0.023528	0	3048	0	1
RVBD1059:RVBD1059	NonEssential	8	5	980	-0.44369	0.025412	0	2959	0	1
RVBD3337:RVBD3337	NonEssential	7	5	981	-0.53526	0.023698	0	2904	0	1
RVBD2371:PE-PGRS40	NonEssential	2	2	982	-0.60795	0.034432	0	2884	0	1
RVBD1329c:dinG	NonEssential	11	7	983	-0.22169	0.01457	0	3237	0	1
RVBD2024c:RVBD2024c	NonEssential	6	2	984	-0.91583	0.031943	1	2172	0.16655	1
RVBD0188:RVBD0188	NonEssential	7	5	985	-0.60736	0.02413	2	839	0.49289	1
RVBD0614:RVBD0614	NonEssential	9	5	986	-0.64182	0.018297	1	2855	0.201	1
RVBD1706A:RVBD1706A	NonEssential	6	4	987	-0.28586	0.031994	1	1590	0.39325	1
RVBD1579c:RVBD1579c	NonEssential	9	5	988	-0.34487	0.018367	0	3168	0	1
RVBD3819:RVBD3819	NonEssential	6	4	989	-0.38977	0.031994	0	3204	0	1
RVBD0147:RVBD0147	NonEssential	7	5	990	-0.50239	0.024911	2	1406	0.24161	1
RVBD3468c:RVBD3468c	NonEssential	12	8	991	-0.28423	0.012305	0	3487	0	1
RVBD2483c:plsC	NonEssential	14	8	992	-0.46964	0.009519	3	1463	0.36561	1
RVBD0013:trpG	Essential	89	47	993	-0.46805	1e-05	16	881	0.99655	1
RVBD2252:RVBD2252	NonEssential	7	4	994	-0.44606	0.025042	1	2110	0.29407	1
RVBD2820c:RVBD2820c	NonEssential	14	9	995	-0.3166	0.00952	1	2723	0.29445	1
RVBD2617c:RVBD2617c	NonEssential	7	3	996	-0.57107	0.02555	1	2693	0.11153	1
RVBD3107c:agpS	NonEssential	8	6	997	-0.23731	0.027165	1	2873	0.10632	1
RVBD2943:RVBD2943	NonEssential	10	7	998	-0.21684	0.018985	0	3269	0	1
RVBD0257:RVBD0257	NonEssential	8	6	999	-0.2294	0.029089	0	3401	0	1
RVBD0262c:aac	NonEssential	5	4	1000	-0.76935	0.03942	0	2744	0	1
RVBD1459c:RVBD1459c	Essential	205	104	1001	-0.45925	1e-05	25	3870	0.2534	1
RVBD0093c:RVBD0093c	NonEssential	5	4	1002	-0.27623	0.039444	1	1555	0.30449	1
RVBD2274c:mazF8	NonEssential	6	4	1003	-0.39291	0.033056	1	2126	0.28065	1
RVBD0303:RVBD0303	NonEssential	10	7	1004	-0.30913	0.019872	2	1923	0.14578	1
RVBD3890c:esxC	NonEssential	19	12	1005	-0.31836	0.005892	5	1478	0.12881	1
RVBD1446c:opcA	NonEssential	5	3	1006	-0.39319	0.039694	0	2915	0	1
RVBD2308:RVBD2308	NonEssential	8	5	1007	-0.37942	0.029346	1	1888	0.33986	1
RVBD2805:RVBD2805	NonEssential	4	3	1008	-0.37027	0.035978	1	1609	0.19798	1
RVBD0744c:RVBD0744c	NonEssential	5	4	1009	-0.32	0.040176	0	3043	0	1
RVBD2231c:cobC	NonEssential	7	4	1010	-0.5016	0.02643	1	2142	0.4444	1
RVBD0837c:RVBD0837c	NonEssential	8	3	1011	-1.0211	0.029346	1	2852	0.1212	1
RVBD0793:RVBD0793	NonEssential	5	4	1012	-0.39254	0.040285	0	2944	0	1
RVBD2067c:RVBD2067c	NonEssential	10	7	1013	-0.24932	0.02042	0	3244	0	1
RVBD0376c:RVBD0376c	NonEssential	6	4	1014	-0.40223	0.033616	1	1928	0.34069	1
RVBD3860:RVBD3860	NonEssential	9	6	1015	-0.24324	0.021172	2	1674	0.29168	1
RVBD0834c:PE-PGRS14	NonEssential	9	5	1016	-0.33247	0.021179	1	2437	0.27038	1
RVBD0940c:RVBD0940c	NonEssential	9	3	1017	-0.74017	0.021186	1	2081	0.4662	1
RVBD2674:msrB	NonEssential	5	4	1018	-0.25361	0.042397	0	2760	0	1
RVBD3096:RVBD3096	NonEssential	11	7	1019	-0.3142	0.016881	1	2872	0.28342	1
RVBD3765c:tcrX	NonEssential	7	5	1020	-0.24157	0.027511	1	2122	0.22512	1
RVBD2061c:RVBD2061c	NonEssential	6	4	1021	-0.34252	0.033824	0	3139	0	1
RVBD2521:bcp	NonEssential	6	3	1022	-0.42193	0.033824	2	836	0.26133	1
RVBD0192:RVBD0192	NonEssential	12	7	1023	-0.49317	0.015743	0	3393	0	1
RVBD1938:ephB	NonEssential	13	7	1024	-0.24292	0.01288	1	3250	0.15168	1
RVBD3087:RVBD3087	NonEssential	18	9	1025	-0.39947	0.00632	1	2565	0.42374	1
RVBD2728c:RVBD2728c	Essential	7	5	1026	-0.49647	0.028149	0	3540	0	1
RVBD3347c:PPE55	NonEssential	59	29	1027	-0.38796	3e-05	10	2769	0.21398	1
RVBD0580c:RVBD0580c	NonEssential	16	9	1028	-0.28408	0.008644	2	1684	0.39443	1
RVBD2214c:ephD	NonEssential	12	8	1029	-0.24892	0.016195	0	3543	0	1
RVBD0299:RVBD0299	NonEssential	5	4	1030	-0.25921	0.044467	0	2533	0	1
RVBD0306:RVBD0306	NonEssential	5	4	1031	-0.25501	0.044467	0	2809	0	1
RVBD0057:RVBD0057	Essential	5	4	1032	-0.78553	0.044793	0	2935	0	1
RVBD0059:RVBD0059	NonEssential	7	3	1033	-0.44392	0.029607	0	3277	0	1
RVBD0520:RVBD0520	NonEssential	6	4	1034	-0.30647	0.034545	0	3004	0	1
RVBD2973c:recG	NonEssential	21	13	1035	-0.3243	0.005029	2	3327	0.20579	1
RVBD2439c:proB	Essential	56	30	1036	-0.47108	3e-05	8	3008	0.55886	1
RVBD2427c:proA	NonEssential	6	4	1037	-0.45728	0.034545	0	2758	0	1
RVBD2042c:RVBD2042c	NonEssential	10	5	1038	-0.43495	0.02353	1	2104	0.41878	1
RVBD3121:cyp141	NonEssential	15	9	1039	-0.33862	0.010412	1	3014	0.59963	1
RVBD3571:kshB	NonEssential	9	4	1040	-0.33888	0.021861	1	2720	0.17947	1
RVBD1196:PPE18	NonEssential	11	4	1041	-0.67262	0.017455	6	248	0.62643	0.014545
RVBD2133c:RVBD2133c	NonEssential	11	7	1042	-0.33026	0.017455	1	1749	0.47146	1
RVBD3647c:RVBD3647c	NonEssential	7	4	1043	-0.42103	0.031359	3	624	0.26651	1
RVBD0294:tam	NonEssential	6	4	1044	-0.42921	0.035467	1	2394	0.24796	1
RVBD0433:RVBD0433	NonEssential	5	4	1045	-0.54844	0.046373	0	3109	0	1
RVBD0456c:echA2	NonEssential	7	5	1046	-0.20086	0.031791	1	2626	0.18561	1
RVBD2369c:RVBD2369c	NonEssential	5	3	1047	-0.48428	0.046676	1	1084	0.79004	1
RVBD1238:sugC	NonEssential	15	8	1048	-0.44819	0.010799	1	3297	0.22583	1
RVBD0945:RVBD0945	NonEssential	6	4	1049	-0.33693	0.036005	1	1101	0.49772	1
RVBD1700:RVBD1700	NonEssential	5	3	1050	-0.58102	0.047578	0	2628	0	1
RVBD0278c:PE-PGRS3	NonEssential	10	7	1051	-0.22387	0.025644	2	2139	0.17722	1
RVBD0735:sigL	NonEssential	5	4	1052	-0.31759	0.047578	0	3221	0	1
RVBD0516c:RVBD0516c	NonEssential	5	2	1053	-0.5755	0.047829	1	1868	0.25149	1
RVBD2751:RVBD2751	NonEssential	5	3	1054	-0.47091	0.047829	0	2707	0	1
RVBD2687c:RVBD2687c	NonEssential	13	8	1055	-0.41435	0.013495	0	3537	0	1
RVBD0146:RVBD0146	NonEssential	7	4	1056	-0.60168	0.032621	0	3094	0	1
RVBD3248c:sahH	Essential	78	42	1057	-0.68621	1e-05	11	3322	0.52644	1
RVBD1920:RVBD1920	NonEssential	5	4	1058	-0.23523	0.048026	0	2908	0	1
RVBD3214:gpm2	NonEssential	5	4	1059	-0.51382	0.048026	0	3312	0	1
RVBD1679:fadE16	NonEssential	13	8	1060	-0.28619	0.013837	2	2586	0.16316	1
RVBD2929:RVBD2929	NonEssential	5	2	1061	-0.43671	0.048259	1	2070	0.1277	1
RVBD3241c:RVBD3241c	NonEssential	10	7	1062	-0.25631	0.026416	0	3323	0	1
RVBD1989c:RVBD1989c	NonEssential	5	3	1063	-0.49835	0.049096	1	1697	0.18297	1
RVBD2919c:glnB	NonEssential	4	3	1064	-0.37272	0.042368	1	1723	0.19599	1
RVBD3473c:bpoA	NonEssential	13	8	1065	-0.35247	0.014077	3	1594	0.2018	1
RVBD0804:RVBD0804	NonEssential	6	4	1066	-0.44218	0.036864	1	1100	0.93457	1
RVBD2000:RVBD2000	NonEssential	7	5	1067	-0.41954	0.033965	0	2937	0	1
RVBD1330c:pncB1	NonEssential	8	5	1068	-0.47058	0.032164	0	3219	0	1
RVBD1751:RVBD1751	NonEssential	15	9	1069	-0.33928	0.011613	2	2233	0.35576	1
RVBD6020:5S	NonEssential	20	12	1070	-0.58406	0.006316	0	3670	0	1
RVBD0877:RVBD0877	NonEssential	6	4	1071	-0.54905	0.038565	0	3410	0	1
RVBD0454:RVBD0454	NonEssential	5	3	1072	-0.42462	0.052558	1	1185	0.47757	1
RVBD3312A:RVBD3312A	NonEssential	8	4	1073	-0.36707	0.03226	1	2549	0.23006	1
RVBD1748:RVBD1748	NonEssential	8	5	1074	-0.30247	0.032378	0	3569	0	1
RVBD2268c:cyp128	NonEssential	15	8	1075	-0.44986	0.012072	1	3318	0.18556	1
RVBD0979A:rpmF	NonEssential	17	10	1076	-0.42619	0.009917	2	2706	0.29099	1
RVBD1765c:RVBD1765c	NonEssential	6	4	1077	-0.71032	0.039184	1	2101	0.34264	1
RVBD3122:RVBD3122	NonEssential	5	4	1078	-0.18887	0.054213	1	1973	0.19364	1
RVBD3688c:RVBD3688c	NonEssential	6	4	1079	-0.29669	0.039396	1	2475	0.1792	1
RVBD3743c:ctpJ	NonEssential	11	7	1080	-0.38015	0.020359	1	2241	0.40223	1
RVBD3201c:RVBD3201c	NonEssential	18	11	1081	-0.38267	0.008644	3	2254	0.21901	1
RVBD3172c:RVBD3172c	NonEssential	9	6	1082	-0.30345	0.026706	0	3406	0	1
RVBD0452:RVBD0452	NonEssential	9	4	1083	-0.43526	0.026706	4	398	0.4106	0.598985
RVBD2760c:vapB42	NonEssential	5	4	1084	-0.20823	0.055284	0	2763	0	1
RVBD0826:RVBD0826	NonEssential	12	7	1085	-0.45329	0.020394	1	2755	0.2853	1
RVBD2972c:RVBD2972c	NonEssential	5	4	1086	-0.27465	0.055284	0	3090	0	1
RVBD1557:mmpL6	NonEssential	15	8	1087	-0.34922	0.012287	2	2064	0.26481	1
RVBD0856:RVBD0856	NonEssential	7	5	1088	-0.22821	0.037401	0	2788	0	1
RVBD0133:RVBD0133	NonEssential	5	4	1089	-0.26886	0.055416	1	2111	0.12981	1
RVBD0099:fadD10	NonEssential	18	9	1090	-0.33743	0.008841	3	2635	0.20711	1
RVBD2851c:RVBD2851c	NonEssential	5	4	1091	-0.22484	0.055416	0	2354	0	1
RVBD1493:mutB	NonEssential	21	12	1092	-0.36555	0.006176	3	2730	0.18075	1
RVBD3153:nuoI	NonEssential	5	4	1093	-0.38779	0.056149	0	2343	0	1
RVBD0211:pckA	NonEssential	23	13	1094	-0.45529	0.005095	4	2300	0.22333	1
RVBD3242c:RVBD3242c	NonEssential	7	5	1095	-0.20268	0.038016	2	1152	0.35465	1
RVBD2957:RVBD2957	NonEssential	9	5	1096	-0.34279	0.027262	0	3399	0	1
RVBD3758c:proV	NonEssential	6	4	1097	-0.29127	0.040718	0	2839	0	1
RVBD3717:RVBD3717	NonEssential	6	4	1098	-0.65027	0.041058	0	3284	0	1
RVBD2154c:ftsW	Essential	117	61	1099	-0.53458	1e-05	17	2880	0.30648	1
RVBD1278:RVBD1278	NonEssential	7	4	1100	-0.40853	0.038622	1	2663	0.22213	1
RVBD0932c:pstS2	NonEssential	10	6	1101	-0.26086	0.028494	2	2144	0.19182	1
RVBD0132c:fgd2	NonEssential	13	8	1102	-0.31515	0.016299	0	3461	0	1
RVBD1981c:nrdF1	NonEssential	9	6	1103	-0.30678	0.028244	1	2792	0.15139	1
RVBD0582:vapC26	NonEssential	7	5	1104	-0.53577	0.038622	1	1986	0.44091	1
RVBD3870:eccCa1	NonEssential	34	16	1105	-0.36267	0.001468	6	2680	0.17696	1
RVBD1482c:RVBD1482c	NonEssential	12	8	1106	-0.21511	0.021975	3	1229	0.18279	1
RVBD3002c:ilvN	Essential	4	1	1107	-3.4672	0.048242	1	1546	0.6751	1
RVBD3179:RVBD3179	NonEssential	16	9	1108	-0.33431	0.012072	1	3142	0.18146	1
RVBD2204c:RVBD2204c	NonEssential	6	4	1109	-0.71566	0.041603	0	2734	0	1
RVBD0604:lpqO	NonEssential	12	6	1110	-0.42474	0.022169	1	3229	0.16335	1
RVBD0105c:rpmB1	NonEssential	2	2	1111	-0.24367	0.069912	0	2700	0	1
RVBD2892c:PPE45	NonEssential	6	4	1112	-0.30316	0.042257	0	2953	0	1
RVBD3161c:RVBD3161c	NonEssential	9	5	1113	-0.30662	0.029346	1	2960	0.21744	1
RVBD2975c:RVBD2975c	NonEssential	6	4	1114	-0.29436	0.04251	0	2633	0	1
RVBD0977:PE-PGRS16	NonEssential	19	11	1115	-0.30844	0.008512	3	2828	0.16529	1
RVBD0377:RVBD0377	NonEssential	13	8	1116	-0.49035	0.016881	0	3496	0	1
RVBD0167:yrbE1A	NonEssential	7	4	1117	-0.51427	0.040145	2	873	0.29387	1
RVBD3169:RVBD3169	NonEssential	12	7	1118	-0.37785	0.02353	0	3395	0	1
RVBD3678A:RVBD3678A	NonEssential	5	3	1119	-0.46398	0.060448	1	1932	0.33959	1
RVBD1393c:RVBD1393c	NonEssential	20	12	1120	-0.3148	0.007684	4	1269	0.29228	1
RVBD2833c:ugpB	NonEssential	16	10	1121	-0.34261	0.012922	1	2667	0.45837	1
RVBD3522:ltp4	NonEssential	7	5	1122	-0.30365	0.040904	1	1595	0.41577	1
RVBD2608:PPE42	NonEssential	13	7	1123	-0.38087	0.017224	2	1399	0.57386	1
RVBD1378c:RVBD1378c	NonEssential	4	3	1124	-0.5065	0.051182	0	2248	0	1
RVBD2242:RVBD2242	Essential	111	57	1125	-0.48272	1e-05	22	2798	0.32589	1
RVBD0768:aldA	NonEssential	14	9	1126	-0.24548	0.017853	2	2728	0.25085	1
RVBD0712:RVBD0712	NonEssential	7	4	1127	-0.32543	0.04125	0	2749	0	1
RVBD1772:RVBD1772	NonEssential	4	3	1128	-0.31483	0.052672	1	1482	0.30673	1
RVBD2494:vapC38	NonEssential	7	5	1129	-0.29295	0.041934	0	2903	0	1
RVBD3827c:RVBD3827c	NonEssential	7	5	1130	-0.17574	0.042555	0	3422	0	1
RVBD2668:RVBD2668	NonEssential	7	2	1131	-0.98145	0.04274	0	2926	0	1
RVBD0393:RVBD0393	NonEssential	6	4	1132	-0.40758	0.044399	1	1137	0.95637	1
RVBD3480c:RVBD3480c	NonEssential	8	5	1133	-0.24096	0.03582	2	746	0.5941	1
RVBD0585c:RVBD0585c	NonEssential	21	12	1134	-0.2674	0.006973	4	2422	0.2621	1
RVBD1139c:RVBD1139c	NonEssential	8	5	1135	-0.2577	0.035927	2	1608	0.2713	1
RVBD3771c:RVBD3771c	NonEssential	2	2	1136	-0.25065	0.077094	0	2658	0	1
RVBD3483c:RVBD3483c	NonEssential	5	3	1137	-0.31181	0.065	0	2994	0	1
RVBD0499:RVBD0499	NonEssential	6	4	1138	-0.61129	0.045012	1	1178	0.5644	1
RVBD2740:ephG	NonEssential	6	4	1139	-0.4385	0.045204	1	1898	0.22471	1
RVBD1898:RVBD1898	NonEssential	6	3	1140	-0.39234	0.045741	1	1288	0.72884	1
RVBD2022c:RVBD2022c	NonEssential	9	5	1141	-0.55192	0.031994	1	2907	0.15791	1
RVBD1846c:RVBD1846c	NonEssential	4	3	1142	-0.4056	0.054705	0	2119	0	1
RVBD3004:cfp6	NonEssential	5	3	1143	-0.92655	0.06636	0	2310	0	1
RVBD0237:lpqI	NonEssential	7	3	1144	-0.34514	0.045253	1	2453	0.10859	1
RVBD3896c:RVBD3896c	NonEssential	7	5	1145	-0.28489	0.046196	0	3258	0	1
RVBD0968:RVBD0968	NonEssential	5	3	1146	-0.42728	0.067119	1	1681	0.21215	1
RVBD3748:RVBD3748	NonEssential	7	5	1147	-0.37751	0.047575	2	1536	0.15547	1
RVBD1335:cysO	NonEssential	9	6	1148	-0.41393	0.032737	0	3351	0	1
RVBD2774c:RVBD2774c	NonEssential	7	4	1149	-0.38237	0.047698	2	1217	0.46739	1
RVBD0008c:RVBD0008c	NonEssential	6	1	1150	-1.0514	0.046196	4	404	0.15585	0.633939
RVBD3732:RVBD3732	NonEssential	6	4	1151	-0.25209	0.046373	1	2048	0.4903	1
RVBD3430c:RVBD3430c	NonEssential	11	7	1152	-0.3166	0.02539	2	2041	0.15798	1
RVBD0785:RVBD0785	NonEssential	19	10	1153	-0.43362	0.009248	3	2630	0.22442	1
RVBD1585c:RVBD1585c	NonEssential	4	3	1154	-0.36922	0.058941	1	1472	0.34405	1
RVBD1152:RVBD1152	NonEssential	5	3	1155	-0.38818	0.069873	1	1733	0.19805	1
RVBD2048c:pks12	NonEssential	50	26	1156	-0.35244	0.000284	6	3517	0.22995	1
RVBD1947:RVBD1947	NonEssential	5	3	1157	-0.59715	0.071262	1	2058	0.16716	1
RVBD1936:RVBD1936	NonEssential	9	6	1158	-0.2335	0.033579	0	3492	0	1
RVBD3614c:espD	NonEssential	7	3	1159	-0.95278	0.048727	2	1369	0.50153	1
RVBD1789:PPE26	NonEssential	6	4	1160	-0.35562	0.047045	0	3197	0	1
RVBD0112:gca	NonEssential	10	6	1161	-0.2515	0.030897	0	3358	0	1
RVBD0064:RVBD0064	NonEssential	38	21	1162	-0.31264	0.000986	4	2159	0.22289	1
RVBD3037c:RVBD3037c	NonEssential	7	5	1163	-0.2309	0.050767	0	3518	0	1
RVBD3457c:rpoA	Essential	33	15	1164	-0.6705	0.00227	8	1731	0.32129	1
RVBD3189:RVBD3189	NonEssential	6	3	1165	-0.42128	0.047715	2	828	0.31703	1
RVBD1050:RVBD1050	NonEssential	8	5	1166	-0.26094	0.038844	2	1182	0.2223	1
RVBD3146:nuoB	NonEssential	9	6	1167	-0.29168	0.035801	0	3520	0	1
RVBD0514:RVBD0514	NonEssential	4	3	1168	-1.1754	0.061142	1	1661	0.27647	1
RVBD1521:fadD25	NonEssential	21	12	1169	-0.3123	0.007533	3	2898	0.17018	1
RVBD3462c:infA	Essential	15	8	1170	-0.68895	0.015956	3	1849	0.85474	1
RVBD0934:pstS1	NonEssential	12	5	1171	-0.33113	0.026254	1	2645	0.32855	1
RVBD0935:pstC1	NonEssential	6	4	1172	-0.29255	0.048437	0	2732	0	1
RVBD1134:RVBD1134	NonEssential	2	2	1173	-0.30014	0.091692	0	2590	0	1
RVBD2087:RVBD2087	NonEssential	2	2	1174	-0.30373	0.091692	0	2587	0	1
RVBD3908:mutT4	Essential	5	3	1175	-1.3558	0.071792	0	3039	0	1
RVBD3650:PE33	NonEssential	5	3	1176	-0.42295	0.071792	0	3145	0	1
RVBD3428c:RVBD3428c	NonEssential	10	6	1177	-0.36698	0.032566	0	3467	0	1
RVBD2159c:RVBD2159c	NonEssential	5	3	1178	-0.51297	0.071792	0	2983	0	1
RVBD1472:echA12	NonEssential	9	5	1179	-0.38593	0.039756	1	2001	0.29177	1
RVBD3826:fadD23	NonEssential	20	6	1180	-0.42285	0.010076	9	347	0.23006	0.395836
RVBD1172c:PE12	NonEssential	9	6	1181	-0.35968	0.039818	0	3179	0	1
RVBD1042c:RVBD1042c	NonEssential	4	2	1182	-0.73228	0.065889	1	1616	0.2558	1
RVBD3397c:phyA	NonEssential	7	5	1183	-0.20774	0.055401	2	1139	0.24692	1
RVBD2731:RVBD2731	NonEssential	10	6	1184	-0.33186	0.033824	2	1793	0.19479	1
RVBD3338:RVBD3338	NonEssential	6	4	1185	-0.41686	0.051182	1	1653	0.36554	1
RVBD3097c:lipY	NonEssential	9	5	1186	-0.36471	0.040603	2	1302	0.30966	1
RVBD3086:adhD	NonEssential	11	7	1187	-0.24023	0.029649	0	3227	0	1
RVBD1937:RVBD1937	NonEssential	24	14	1188	-0.25778	0.006518	3	2661	0.19775	1
RVBD0163:RVBD0163	NonEssential	8	5	1189	-0.27709	0.042347	0	3384	0	1
RVBD0899:ompA	NonEssential	12	7	1190	-0.2843	0.027801	3	1685	0.19492	1
RVBD0784:RVBD0784	NonEssential	8	4	1191	-0.46787	0.042539	3	989	0.12671	1
RVBD2443:dctA	NonEssential	11	7	1192	-0.29958	0.029732	1	2962	0.17844	1
RVBD1065:RVBD1065	NonEssential	7	5	1193	-0.15964	0.056112	1	1722	0.48227	1
RVBD0592:mce2D	NonEssential	15	9	1194	-0.43785	0.016931	0	3719	0	1
RVBD0671:lpqP	NonEssential	6	3	1195	-0.3602	0.051982	0	2844	0	1
RVBD0513:RVBD0513	NonEssential	7	4	1196	-0.5154	0.056594	0	3295	0	1
RVBD2542:RVBD2542	NonEssential	7	5	1197	-0.35132	0.057265	2	956	0.24952	1
RVBD0324:RVBD0324	NonEssential	7	5	1198	-0.22095	0.057769	0	3428	0	1
RVBD1538c:ansA	NonEssential	5	3	1199	-0.31036	0.073173	1	2014	0.17233	1
RVBD0372c:RVBD0372c	NonEssential	5	2	1200	-0.58772	0.073265	1	1753	0.39655	1
RVBD2864c:RVBD2864c	NonEssential	9	6	1201	-0.24569	0.042645	0	3314	0	1
RVBD1909c:furA	NonEssential	6	4	1202	-0.33043	0.053117	0	3107	0	1
RVBD1621c:cydD	NonEssential	8	4	1203	-0.31012	0.04332	1	2096	0.26343	1
RVBD3082c:virS	NonEssential	12	7	1204	-0.3455	0.028149	2	2504	0.16787	1
RVBD0113:gmhA	NonEssential	6	3	1205	-0.99125	0.053117	1	2100	0.16104	1
RVBD2043c:pncA	NonEssential	7	5	1206	-0.19028	0.059004	0	3066	0	1
RVBD1716:RVBD1716	NonEssential	7	2	1207	-0.76437	0.059004	1	2097	0.29885	1
RVBD0222:echA1	NonEssential	9	6	1208	-0.23813	0.04274	1	2849	0.1099	1
RVBD2803:RVBD2803	NonEssential	7	5	1209	-0.19461	0.059542	1	1300	0.54395	1
RVBD1218c:RVBD1218c	NonEssential	5	1	1210	-0.74482	0.073527	1	1411	0.49936	1
RVBD0028:RVBD0028	NonEssential	7	4	1211	-0.55696	0.059868	0	3009	0	1
RVBD2114:RVBD2114	NonEssential	7	4	1212	-0.39333	0.059909	3	745	0.14346	1
RVBD2301:cut2	NonEssential	6	4	1213	-0.23184	0.054213	1	2049	0.32081	1
RVBD2992c:gltS	Essential	84	37	1214	-0.62339	1e-05	14	2571	0.59711	1
RVBD2601:speE	NonEssential	15	8	1215	-0.51645	0.017906	4	1167	0.33505	1
RVBD3534c:hsaF	NonEssential	6	4	1216	-0.26461	0.056592	0	3203	0	1
RVBD3760:RVBD3760	NonEssential	7	5	1217	-0.19913	0.060953	0	2774	0	1
RVBD1722:RVBD1722	NonEssential	13	8	1218	-0.26171	0.026317	1	2741	0.5891	1
RVBD1686c:RVBD1686c	NonEssential	6	4	1219	-0.26254	0.057265	0	2697	0	1
RVBD3710:leuA	Essential	155	53	1220	-1.0747	1e-05	87	51	0.68451	2.8e-05
RVBD2197c:RVBD2197c	NonEssential	7	5	1221	-0.34768	0.061656	0	2861	0	1
RVBD0916c:PE7	NonEssential	5	3	1222	-0.80786	0.074345	0	2485	0	1
RVBD2315c:RVBD2315c	NonEssential	9	6	1223	-0.25604	0.045016	1	2756	0.16692	1
RVBD0601c:RVBD0601c	NonEssential	5	2	1224	-0.46877	0.074345	1	1606	0.24938	1
RVBD2645:RVBD2645	NonEssential	6	4	1225	-0.39683	0.057655	0	3082	0	1
RVBD2286c:RVBD2286c	NonEssential	6	4	1226	-0.22015	0.057655	1	2320	0.22874	1
RVBD2413c:RVBD2413c	NonEssential	44	20	1227	-0.49693	0.00083	4	3321	0.28909	1
RVBD3320c:vapC44	NonEssential	8	5	1228	-0.24758	0.046196	1	2537	0.13548	1
RVBD3281:accE5	NonEssential	12	7	1229	-0.34294	0.029582	1	1911	1.0081	1
RVBD3842c:glpQ1	NonEssential	5	3	1230	-0.68998	0.074387	0	3035	0	1
RVBD1386:PE15	NonEssential	5	2	1231	-0.78539	0.074387	2	1022	0.20963	1
RVBD3188:RVBD3188	NonEssential	7	3	1232	-0.508	0.06345	1	2183	0.41202	1
RVBD0386:RVBD0386	NonEssential	10	5	1233	-0.54128	0.037311	1	2525	0.22372	1
RVBD3714c:RVBD3714c	NonEssential	6	3	1234	-0.35451	0.060578	1	1812	0.34868	1
RVBD0756c:RVBD0756c	NonEssential	7	5	1235	-0.20927	0.065163	1	2684	0.12793	1
RVBD1287:RVBD1287	NonEssential	6	4	1236	-0.34545	0.060789	1	2381	0.15258	1
RVBD2789c:fadE21	NonEssential	6	4	1237	-0.31921	0.060789	1	1906	0.19941	1
RVBD0909:RVBD0909	NonEssential	6	4	1238	-0.64994	0.060789	0	2712	0	1
RVBD2855:mtr	NonEssential	9	5	1239	-0.55381	0.047521	2	924	0.39778	1
RVBD1292:argS	Essential	113	56	1240	-0.48907	1e-05	23	2891	0.43456	1
RVBD2149c:yfiH	NonEssential	5	3	1241	-0.51673	0.075181	2	617	0.38393	1
RVBD0873:fadE10	NonEssential	13	7	1242	-0.34207	0.028494	1	2616	0.28604	1
RVBD0749:vapC31	NonEssential	7	4	1243	-0.26459	0.067611	2	1444	0.21936	1
RVBD3653:PE-PGRS61	NonEssential	5	3	1244	-0.54671	0.075586	0	2874	0	1
RVBD0148:RVBD0148	NonEssential	7	4	1245	-0.23577	0.067611	0	3225	0	1
RVBD2416c:eis	NonEssential	7	4	1246	-0.41699	0.068492	1	2553	0.14824	1
RVBD0959:RVBD0959	NonEssential	14	7	1247	-0.44501	0.02413	3	742	0.56637	1
RVBD3394c:RVBD3394c	NonEssential	6	4	1248	-0.44836	0.061618	1	1916	0.28387	1
RVBD1424c:RVBD1424c	NonEssential	12	7	1249	-0.37106	0.030545	4	667	0.62639	1
RVBD3699:RVBD3699	NonEssential	6	2	1250	-0.55373	0.061618	3	503	0.28563	0.771969
RVBD2409c:RVBD2409c	NonEssential	9	5	1251	-0.5032	0.049861	0	3439	0	1
RVBD3702c:RVBD3702c	NonEssential	8	3	1252	-0.47355	0.049847	0	3188	0	1
RVBD1414:RVBD1414	NonEssential	4	3	1253	-0.23486	0.082409	0	2108	0	1
RVBD1228:lpqX	NonEssential	8	4	1254	-0.44282	0.050015	1	1801	0.42669	1
RVBD0168:yrbE1B	NonEssential	8	4	1255	-0.40885	0.050015	1	2206	0.35539	1
RVBD1488:RVBD1488	NonEssential	12	5	1256	-0.41833	0.030635	0	3504	0	1
RVBD2637:dedA	NonEssential	9	4	1257	-0.49897	0.051014	1	2726	0.15633	1
RVBD2031c:hspX	NonEssential	10	6	1258	-0.26454	0.038844	2	987	0.78169	1
RVBD0823c:RVBD0823c	NonEssential	6	4	1259	-0.88555	0.063753	0	3292	0	1
RVBD3386:RVBD3386	NonEssential	9	6	1260	-0.23627	0.051014	1	2361	0.30689	1
RVBD2092c:helY	NonEssential	17	10	1261	-0.31023	0.018069	0	3623	0	1
RVBD3372:otsB2	Essential	76	39	1262	-0.53298	1e-05	15	2638	0.44138	1
RVBD2142A:parD2	NonEssential	4	2	1263	-1.5987	0.084473	0	2267	0	1
RVBD2384:mbtA	NonEssential	9	6	1264	-0.23104	0.051182	1	2770	0.18489	1
RVBD1897c:RVBD1897c	NonEssential	6	4	1265	-0.16414	0.063904	1	2391	0.10281	1
RVBD1828:RVBD1828	Essential	81	42	1266	-0.74423	4.9e-05	8	3775	0.35533	1
RVBD6015:tRNA-Gln16	NonEssential	2	2	1267	-0.5108	0.126238	0	2459	0	1
RVBD3761c:fadE36	NonEssential	6	4	1268	-0.2305	0.063904	1	2093	0.1892	1
RVBD1528c:papA4	NonEssential	8	5	1269	-0.27725	0.051182	1	1785	0.28808	1
RVBD0872c:PE-PGRS15	NonEssential	6	4	1270	-0.3122	0.063904	1	1725	0.18716	1
RVBD2580c:hisS	Essential	52	20	1271	-0.6117	0.000314	13	1325	0.63525	1
RVBD3670:ephE	NonEssential	6	4	1272	-0.59272	0.064198	0	3355	0	1
RVBD0766c:cyp123	NonEssential	16	7	1273	-0.24058	0.020564	3	1434	0.56966	1
RVBD6014:tRNA-Ala15	NonEssential	5	2	1274	-1.1487	0.077094	1	1419	0.90353	1
RVBD2357c:glyS	Essential	24	12	1275	-0.93664	0.008591	3	3211	0.54679	1
RVBD0339c:RVBD0339c	NonEssential	17	9	1276	-0.32157	0.018347	5	1110	0.28628	1
RVBD0879c:RVBD0879c	Essential	4	2	1277	-0.74338	0.087018	2	723	0.61752	1
RVBD0011c:RVBD0011c	NonEssential	4	3	1278	-0.47274	0.087018	0	2851	0	1
RVBD3770c:RVBD3770c	NonEssential	9	5	1279	-0.38282	0.052672	1	2899	0.15471	1
RVBD1977:RVBD1977	NonEssential	6	4	1280	-0.37156	0.065163	1	2245	0.24066	1
RVBD1886c:fbpB	NonEssential	9	4	1281	-0.34406	0.053337	0	3431	0	1
RVBD1524:RVBD1524	NonEssential	7	4	1282	-0.44982	0.069912	1	2641	0.25831	1
RVBD0459:RVBD0459	NonEssential	6	4	1283	-0.3126	0.067187	1	1183	0.3935	1
RVBD2568c:RVBD2568c	NonEssential	13	6	1284	-0.74459	0.030944	4	913	0.20709	1
RVBD0142:RVBD0142	NonEssential	7	4	1285	-0.38666	0.07001	1	2500	0.14746	1
RVBD3309c:upp	NonEssential	5	3	1286	-0.25305	0.077605	0	2529	0	1
RVBD3471c:RVBD3471c	NonEssential	6	4	1287	-0.52329	0.067825	0	3049	0	1
RVBD1259:udgB	NonEssential	8	4	1288	-0.37686	0.052558	0	3133	0	1
RVBD3038c:RVBD3038c	Essential	89	36	1289	-0.55976	3e-05	23	1228	0.30633	1
RVBD2915c:RVBD2915c	NonEssential	8	5	1290	-0.20585	0.052672	1	2494	0.17956	1
RVBD3905c:esxF	NonEssential	4	3	1291	-0.23169	0.08999	1	1778	0.14603	1
RVBD3719:RVBD3719	NonEssential	15	9	1292	-0.35009	0.023871	3	1012	0.6784	1
RVBD0485:RVBD0485	NonEssential	8	5	1293	-0.31811	0.052672	1	1947	0.27763	1
RVBD1958c:RVBD1958c	NonEssential	8	5	1294	-0.24937	0.052672	3	896	0.44407	1
RVBD1501:RVBD1501	NonEssential	18	10	1295	-0.22103	0.017102	3	2420	0.26777	1
RVBD3697c:vapC48	NonEssential	8	2	1296	-0.7053	0.052672	6	202	0.66181	0.001312
RVBD0082:RVBD0082	NonEssential	2	1	1297	-0.94252	0.136872	0	1952	0	1
RVBD2661c:RVBD2661c	NonEssential	5	3	1298	-0.38397	0.079217	0	2462	0	1
RVBD0910:RVBD0910	NonEssential	4	3	1299	-0.27835	0.08999	1	1368	0.44581	1
RVBD1855c:RVBD1855c	NonEssential	11	7	1300	-0.26462	0.042555	1	2591	0.27993	1
RVBD2432c:RVBD2432c	NonEssential	6	4	1301	-0.32825	0.068846	1	919	0.77235	1
RVBD0649:fabD2	NonEssential	8	5	1302	-0.27163	0.053087	1	2731	0.17365	1
RVBD1549:fadD11.1	NonEssential	6	4	1303	-0.30456	0.068846	1	2170	0.25722	1
RVBD0136:cyp138	NonEssential	11	6	1304	-0.34416	0.042645	0	3405	0	1
RVBD1628c:RVBD1628c	NonEssential	5	1	1305	-0.65812	0.080137	2	1124	0.22293	1
RVBD1978:RVBD1978	NonEssential	9	5	1306	-0.48324	0.05894	1	1219	0.63619	1
RVBD2624c:RVBD2624c	NonEssential	5	3	1307	-0.40754	0.080386	0	3192	0	1
RVBD1135c:PPE16	NonEssential	16	9	1308	-0.27498	0.022293	3	2397	0.15965	1
RVBD1044:RVBD1044	NonEssential	37	20	1309	-0.33778	0.001995	5	3120	0.22078	1
RVBD2230c:RVBD2230c	NonEssential	5	3	1310	-0.82023	0.080921	1	1967	0.34206	1
RVBD2873:mpt83	NonEssential	8	4	1311	-0.33087	0.05337	1	1771	0.31668	1
RVBD0747:PE-PGRS10	NonEssential	8	5	1312	-0.43044	0.053661	0	2969	0	1
RVBD3276c:purK	Essential	75	39	1313	-0.5161	4.9e-05	10	3445	0.46013	1
RVBD3263:RVBD3263	NonEssential	18	8	1314	-0.39408	0.017885	1	3390	0.21983	1
RVBD0569:RVBD0569	NonEssential	4	2	1315	-0.44539	0.091683	0	2275	0	1
RVBD3306c:amiB1	NonEssential	8	4	1316	-0.45467	0.054112	1	2399	0.24749	1
RVBD0862c:RVBD0862c	NonEssential	19	11	1317	-0.21553	0.016474	1	3514	0.2488	1
RVBD2567:RVBD2567	NonEssential	19	11	1318	-0.21366	0.016474	2	2870	0.30811	1
RVBD3655c:RVBD3655c	NonEssential	5	3	1319	-0.89211	0.081851	0	3170	0	1
RVBD3691:RVBD3691	NonEssential	6	3	1320	-0.43822	0.070108	1	2121	0.21766	1
RVBD0064A:vapB1	NonEssential	6	4	1321	-0.32208	0.070108	0	3158	0	1
RVBD1924c:RVBD1924c	NonEssential	5	3	1322	-0.24294	0.082409	1	2202	0.11834	1
RVBD2848c:cobB	NonEssential	9	4	1323	-0.29426	0.059909	0	3210	0	1
RVBD1085c:RVBD1085c	NonEssential	10	5	1324	-0.46221	0.044501	2	1607	0.39976	1
RVBD0988:RVBD0988	NonEssential	14	8	1325	-0.33433	0.029208	2	2215	0.23283	1
RVBD0713:RVBD0713	NonEssential	7	4	1326	-0.44409	0.072135	0	2857	0	1
RVBD3225c:RVBD3225c	NonEssential	7	4	1327	-0.4063	0.072135	0	3360	0	1
RVBD2160A:RVBD2160A	NonEssential	5	3	1328	-0.6293	0.083614	2	1095	0.21519	1
RVBD0911:RVBD0911	NonEssential	9	4	1329	-0.56285	0.059943	3	1130	0.16725	1
RVBD1597:RVBD1597	NonEssential	10	6	1330	-0.29557	0.044956	2	1316	0.24488	1
RVBD2425c:RVBD2425c	NonEssential	12	5	1331	-0.7708	0.036525	2	2023	0.19201	1
RVBD3786c:RVBD3786c	NonEssential	11	7	1332	-0.21681	0.047084	2	1682	0.31006	1
RVBD3197A:whiB7	NonEssential	5	3	1333	-1.048	0.084112	1	1735	0.47239	1
RVBD0622:RVBD0622	NonEssential	14	8	1334	-0.33369	0.029405	0	3450	0	1
RVBD2340c:PE-PGRS39	NonEssential	11	7	1335	-0.1871	0.047348	1	2579	0.37931	1
RVBD2853:PE-PGRS48	NonEssential	9	4	1336	-0.48572	0.060282	1	2050	0.53648	1
RVBD2952:RVBD2952	NonEssential	10	6	1337	-0.2241	0.045738	2	2037	0.22652	1
RVBD3613c:RVBD3613c	NonEssential	6	4	1338	-0.26349	0.074387	1	1615	0.34475	1
RVBD3478:PPE60	NonEssential	7	2	1339	-0.49192	0.073173	5	324	0.55211	0.186953
RVBD1944c:RVBD1944c	NonEssential	6	4	1340	-0.28205	0.075165	1	2318	0.18404	1
RVBD1322:RVBD1322	NonEssential	4	3	1341	-0.40868	0.103	1	1931	0.17855	1
RVBD0240:vapC24	NonEssential	9	5	1342	-0.31384	0.061142	1	2323	0.19615	1
RVBD2474c:RVBD2474c	NonEssential	6	4	1343	-0.28232	0.075584	0	2863	0	1
RVBD1345:mbtM	NonEssential	7	4	1344	-0.22013	0.073289	1	2151	0.22554	1
RVBD3487c:lipF	NonEssential	8	5	1345	-0.32876	0.059158	0	3538	0	1
RVBD3899c:RVBD3899c	NonEssential	6	4	1346	-0.25816	0.076704	0	2613	0	1
RVBD1489:RVBD1489	NonEssential	5	3	1347	-0.27919	0.08593	2	1010	0.18357	1
RVBD0595c:vapC4	NonEssential	2	2	1348	-0.16289	0.159863	0	2371	0	1
RVBD0557:mgtA	NonEssential	8	5	1349	-0.3354	0.059848	2	1440	0.3606	1
RVBD1067c:PE-PGRS19	NonEssential	6	4	1350	-0.38079	0.077127	1	1589	0.34091	1
RVBD0603:RVBD0603	NonEssential	6	3	1351	-0.61222	0.078209	0	2725	0	1
RVBD1243c:PE-PGRS23	NonEssential	6	3	1352	-0.35751	0.078209	1	1782	0.26491	1
RVBD0851c:RVBD0851c	NonEssential	7	3	1353	-0.69342	0.074461	1	2009	0.2604	1
RVBD3166c:RVBD3166c	NonEssential	12	6	1354	-0.40968	0.038016	2	2250	0.23162	1
RVBD1710:scpB	Essential	6	4	1355	-0.55435	0.078772	0	3201	0	1
RVBD2510c:RVBD2510c	NonEssential	17	10	1356	-0.26977	0.023894	3	2388	0.17688	1
RVBD3198c:uvrD2	Essential	195	93	1357	-0.40013	1e-05	23	3809	0.30109	1
RVBD0326:RVBD0326	NonEssential	6	3	1358	-0.69578	0.07996	1	909	1.0002	1
RVBD1190:RVBD1190	NonEssential	8	5	1359	-0.23195	0.062753	1	2634	0.17318	1
RVBD1056:RVBD1056	NonEssential	6	4	1360	-0.43401	0.080218	0	2824	0	1
RVBD3368c:RVBD3368c	NonEssential	6	4	1361	-0.28169	0.080218	0	3236	0	1
RVBD2032:acg	NonEssential	12	6	1362	-0.35548	0.038986	1	2688	0.20656	1
RVBD3287c:rsbW	NonEssential	6	4	1363	-0.25227	0.080386	0	3345	0	1
RVBD2634c:PE-PGRS46	NonEssential	5	3	1364	-0.36323	0.088065	0	2469	0	1
RVBD3879c:espK	NonEssential	16	7	1365	-0.7134	0.025606	3	2098	0.1582	1
RVBD2894c:xerC	NonEssential	5	3	1366	-0.24479	0.088065	1	2181	0.12844	1
RVBD3502c:RVBD3502c	NonEssential	12	6	1367	-0.35445	0.03942	2	1502	0.29469	1
RVBD1288:RVBD1288	NonEssential	17	10	1368	-0.24772	0.025134	1	3298	0.17897	1
RVBD2113:RVBD2113	NonEssential	21	12	1369	-0.23731	0.015743	0	3676	0	1
RVBD1333:RVBD1333	NonEssential	8	3	1370	-0.54014	0.063688	1	2240	0.33364	1
RVBD3119:moaE1	NonEssential	5	1	1371	-1.7173	0.088657	2	725	0.23324	1
RVBD2485c:lipQ	NonEssential	9	5	1372	-0.29028	0.062932	1	2467	0.23192	1
RVBD1510:RVBD1510	NonEssential	13	7	1373	-0.48825	0.042844	4	866	0.31109	1
RVBD3751:RVBD3751	NonEssential	2	2	1374	-0.12219	0.170788	0	2324	0	1
RVBD0196:RVBD0196	NonEssential	5	3	1375	-0.34214	0.089637	0	2520	0	1
RVBD1868:RVBD1868	NonEssential	14	8	1376	-0.316	0.032544	0	3490	0	1
RVBD2379c:mbtF	NonEssential	27	14	1377	-0.39308	0.0085	7	1024	0.32507	1
RVBD1084:RVBD1084	NonEssential	19	10	1378	-0.23503	0.019927	3	2736	0.23148	1
RVBD0252:nirB	NonEssential	10	4	1379	-0.49214	0.051182	2	1175	0.33767	1
RVBD2090:RVBD2090	NonEssential	6	4	1380	-0.16426	0.084112	1	1384	0.4519	1
RVBD3884c:eccA2	NonEssential	10	3	1381	-0.72482	0.051182	3	809	0.2071	1
RVBD1771:RVBD1771	NonEssential	18	10	1382	-0.34388	0.020359	3	2077	0.31847	1
RVBD1973:RVBD1973	NonEssential	6	4	1383	-0.26917	0.084473	0	3254	0	1
RVBD1877:RVBD1877	NonEssential	22	12	1384	-0.27576	0.013495	4	2235	0.17898	1
RVBD3837c:RVBD3837c	NonEssential	5	3	1385	-0.39618	0.090913	2	1028	0.20576	1
RVBD1567c:RVBD1567c	NonEssential	10	5	1386	-0.31362	0.052558	1	2483	0.18901	1
RVBD3234c:tgs3	NonEssential	9	4	1387	-0.34915	0.064221	1	1816	0.55314	1
RVBD2829c:RVBD2829c	NonEssential	5	3	1388	-0.24516	0.091492	0	2364	0	1
RVBD2482c:plsB2	NonEssential	27	15	1389	-0.24701	0.008963	4	2606	0.23191	1
RVBD2849c:cobO	NonEssential	6	3	1390	-0.64437	0.088065	1	2186	0.17245	1
RVBD2119:RVBD2119	NonEssential	6	4	1391	-0.33068	0.088065	0	3273	0	1
RVBD2458:mmuM	NonEssential	8	5	1392	-0.19019	0.068073	2	1461	0.40426	1
RVBD3567c:hsaB	NonEssential	9	5	1393	-0.34186	0.064474	1	2654	0.24223	1
RVBD1668c:RVBD1668c	NonEssential	5	3	1394	-0.39595	0.091683	0	3331	0	1
RVBD1263:amiB2	NonEssential	10	5	1395	-0.40044	0.053787	1	2289	0.29723	1
RVBD3093c:RVBD3093c	NonEssential	8	5	1396	-0.25295	0.068613	1	1460	0.37514	1
RVBD2287:yjcE	NonEssential	12	6	1397	-0.36545	0.042555	2	1455	0.53169	1
RVBD3071:RVBD3071	NonEssential	7	4	1398	-0.3711	0.07996	0	2879	0	1
RVBD2077c:RVBD2077c	NonEssential	10	5	1399	-0.21224	0.05468	1	2662	0.21531	1
RVBD2020c:RVBD2020c	NonEssential	6	2	1400	-0.5732	0.088664	1	2158	0.16139	1
RVBD3709c:ask	Essential	72	37	1401	-0.51527	0.000102	9	3590	0.66469	1
RVBD3300c:RVBD3300c	NonEssential	5	3	1402	-0.58349	0.0927	1	1458	0.30221	1
RVBD1019:RVBD1019	NonEssential	5	3	1403	-0.72051	0.0927	0	2624	0	1
RVBD1999c:RVBD1999c	NonEssential	14	8	1404	-0.25861	0.034348	1	3065	0.22107	1
RVBD3314c:deoA	NonEssential	7	4	1405	-0.27466	0.080386	2	1462	0.24353	1
RVBD3895c:eccB2	NonEssential	10	6	1406	-0.3123	0.055411	1	897	1.2523	1
RVBD0587:yrbE2A	NonEssential	6	4	1407	-0.27788	0.090647	1	2403	0.18062	1
RVBD2091c:RVBD2091c	NonEssential	8	5	1408	-0.2177	0.070674	1	2414	0.18975	1
RVBD2970A:RVBD2970A	Essential	1	1	1409	-0.57317	0.107962	0	2287	0	1
RVBD1087A:RVBD1087A	NonEssential	6	4	1410	-0.2628	0.09086	1	1874	0.28551	1
RVBD1399c:nlhH	NonEssential	9	5	1411	-0.21034	0.065838	1	2978	0.11751	1
RVBD0030:RVBD0030	NonEssential	4	3	1412	-0.26729	0.121145	1	1501	0.25949	1
RVBD0651:rplJ	Essential	4	3	1413	-0.32	0.121145	1	891	0.76291	1
RVBD2063:mazE7	NonEssential	4	3	1414	-0.66754	0.121257	0	2192	0	1
RVBD3894c:eccC2	NonEssential	30	16	1415	-0.36583	0.006764	4	3081	0.20608	1
RVBD0396:RVBD0396	NonEssential	6	4	1416	-0.29229	0.091387	0	3316	0	1
RVBD2472:RVBD2472	NonEssential	4	3	1417	-0.33641	0.121477	0	2651	0	1
RVBD2403c:lppR	NonEssential	10	5	1418	-0.33426	0.055528	0	3275	0	1
RVBD3104c:RVBD3104c	NonEssential	7	4	1419	-0.33089	0.081521	1	2423	0.15028	1
RVBD3373:echA18	NonEssential	5	3	1420	-0.52048	0.094508	1	776	1.0415	1
RVBD3556c:fadA6	NonEssential	7	4	1421	-0.3207	0.081521	1	1497	0.59181	1
RVBD0931c:pknD	NonEssential	8	5	1422	-0.18752	0.07149	0	2921	0	1
RVBD3489:RVBD3489	Essential	9	5	1423	-0.97386	0.06691	0	3076	0	1
RVBD3838c:pheA	Essential	65	32	1424	-0.69535	0.000152	9	3067	0.41786	1
RVBD0421c:RVBD0421c	NonEssential	6	4	1425	-0.42918	0.094212	1	2084	0.19558	1
RVBD3389c:htdY	NonEssential	8	5	1426	-0.26887	0.072328	0	2990	0	1
RVBD1875:RVBD1875	NonEssential	6	4	1427	-0.3246	0.094212	2	1161	0.26841	1
RVBD0397A:RVBD0397A	NonEssential	6	4	1428	-0.22316	0.094212	1	2342	0.22329	1
RVBD0606:RVBD0606	NonEssential	7	3	1429	-0.46496	0.08373	1	2321	0.19225	1
RVBD2872:vapC43	NonEssential	5	3	1430	-0.35348	0.096373	1	1598	0.27445	1
RVBD1580c:RVBD1580c	NonEssential	6	4	1431	-0.29943	0.09475	1	2164	0.20218	1
RVBD2906c:trmD	Essential	92	44	1432	-0.38052	1e-05	19	1897	0.26878	1
RVBD0865:mog	NonEssential	6	4	1433	-0.2687	0.094869	0	2869	0	1
RVBD0801:RVBD0801	NonEssential	5	3	1434	-0.4447	0.096373	1	1514	0.32159	1
RVBD3726:RVBD3726	NonEssential	11	3	1435	-0.90373	0.054829	3	1309	0.33876	1
RVBD2284:lipM	NonEssential	17	9	1436	-0.25867	0.029582	2	2695	0.24792	1
RVBD3372A:RVBD3372A	NonEssential	4	1	1437	-0.67557	0.135607	2	842	0.25809	1
RVBD2693c:RVBD2693c	NonEssential	7	3	1438	-0.36529	0.083952	2	1140	0.21865	1
RVBD1257c:RVBD1257c	NonEssential	9	5	1439	-0.28634	0.068806	1	2019	0.32051	1
RVBD2376c:cfp2	NonEssential	7	4	1440	-0.25884	0.084112	1	2631	0.2645	1
RVBD1083:RVBD1083	NonEssential	6	4	1441	-0.16883	0.096379	2	1282	0.21964	1
RVBD2028c:RVBD2028c	NonEssential	6	4	1442	-0.23075	0.096379	1	2301	0.22071	1
RVBD3769:RVBD3769	NonEssential	6	4	1443	-0.22685	0.096379	1	2443	0.19168	1
RVBD0859:fadA	NonEssential	10	5	1444	-0.31668	0.059771	0	3209	0	1
RVBD0275c:RVBD0275c	NonEssential	6	4	1445	-0.18563	0.097699	0	3111	0	1
RVBD0474:RVBD0474	NonEssential	6	2	1446	-0.51931	0.098936	1	1708	0.28359	1
RVBD0847:lpqS	NonEssential	5	3	1447	-0.3632	0.100127	0	2448	0	1
RVBD3776:RVBD3776	NonEssential	12	6	1448	-0.35951	0.048593	3	1080	0.39951	1
RVBD0220:lipC	NonEssential	10	5	1449	-0.34913	0.060578	0	3415	0	1
RVBD2132:RVBD2132	NonEssential	4	2	1450	-0.41383	0.140441	0	2444	0	1
RVBD1576c:RVBD1576c	NonEssential	131	61	1451	-0.36377	3e-05	22	2910	0.36762	1
RVBD3409c:choD	NonEssential	13	7	1452	-0.3025	0.048026	0	3534	0	1
RVBD0836c:RVBD0836c	NonEssential	10	5	1453	-0.29684	0.061142	2	1889	0.25925	1
RVBD2497c:bkdA	NonEssential	9	4	1454	-0.49853	0.070982	1	2890	0.10513	1
RVBD0752c:fadE9	NonEssential	8	5	1455	-0.23644	0.078772	1	1762	0.26722	1
RVBD0507:mmpL2	NonEssential	44	23	1456	-0.31864	0.001881	9	1611	0.26877	1
RVBD6027:tRNA-Asn25	NonEssential	2	1	1457	-0.85036	0.180195	0	1428	0	1
RVBD0613c:RVBD0613c	NonEssential	17	7	1458	-0.37148	0.030897	3	2063	0.30956	1
RVBD2530A:vapB39	NonEssential	8	5	1459	-0.23898	0.080853	2	1658	0.23333	1
RVBD0130:htdZ	NonEssential	5	3	1460	-0.32128	0.103674	1	1707	0.28044	1
RVBD1517:RVBD1517	NonEssential	15	8	1461	-0.29283	0.038016	4	1109	0.19624	1
RVBD1674c:RVBD1674c	NonEssential	6	2	1462	-0.60584	0.107927	2	1220	0.27284	1
RVBD2762c:RVBD2762c	NonEssential	4	2	1463	-0.62037	0.14443	1	1668	0.25241	1
RVBD3733c:RVBD3733c	NonEssential	7	4	1464	-0.20413	0.088614	0	3184	0	1
RVBD1839c:vapB13	NonEssential	5	3	1465	-0.38806	0.105761	2	484	0.49566	0.713921
RVBD0128:RVBD0128	NonEssential	10	5	1466	-0.47374	0.065954	0	3296	0	1
RVBD1816:RVBD1816	NonEssential	6	3	1467	-0.35712	0.108398	0	2838	0	1
RVBD0090:RVBD0090	NonEssential	6	4	1468	-0.31769	0.108763	0	3382	0	1
RVBD0728c:serA2	NonEssential	6	4	1469	-0.3868	0.11003	1	2382	0.22432	1
RVBD2725c:hflX	NonEssential	6	4	1470	-0.22571	0.110947	1	1090	0.47118	1
RVBD2189c:RVBD2189c	NonEssential	6	3	1471	-0.34363	0.111677	2	1243	0.34316	1
RVBD2490c:PE-PGRS43	NonEssential	6	2	1472	-0.47776	0.111677	2	1239	0.43064	1
RVBD0333:RVBD0333	NonEssential	5	3	1473	-0.43788	0.106916	0	3097	0	1
RVBD3441c:mrsA	NonEssential	56	29	1474	-0.33108	0.000458	11	1917	0.27593	1
RVBD2983:RVBD2983	NonEssential	5	3	1475	-0.36462	0.106916	0	2998	0	1
RVBD3481c:RVBD3481c	NonEssential	6	3	1476	-0.46016	0.11391	0	3046	0	1
[truncated: 2,529 more rows]

## Sheet: S450L_CHF_Low
ORF_ID	essentiality	num	S450L_CHF_0.5_neg|goodsgrna	S450L_CHF_0.5_neg|rank	S450L_CHF_0.5_neg|lfc	S450L_CHF_0.5_neg|fdr	S450L_CHF_0.5_pos|goodsgrna	S450L_CHF_0.5_pos|rank	S450L_CHF_0.5_pos|lfc	S450L_CHF_0.5_pos|fdr
[truncated: 4,005 more rows]
