# Supplementary material for: Transcription attenuation amplifies collateral vulnerabilities in rifampicin-resistant Mycobacterium tuberculosis
Source: Nat Microbiol. 2026 May 19;11(6):1696–710. doi: 10.1038/s41564-026-02357-9 (PMC13236596; doi:10.1038/s41564-026-02357-9)
Supplement: Supplementary file 5 — SEnd-seq TSS and TTS extractions for exponentially growing RifS Mtb under standard conditions. [file 41564_2026_2357_MOESM5_ESM.xlsx]

## Sheet: Legend
Extended Data Table 3: SEnd-seq TSS and TTS extractions for exponentially growing RifS Mtb under standard conditions.
Full dataset (Tabs 2 and 3)	TSS (transcription start site) and TTS (transcription termination site) extraction for two biological replicates (A and B) of exponentially growing RifS Mtb; analysis performed as described in PMID: 38418874.
Column name	Column description
Genome_position	Position in the H37Rv genome (NC_018143.2)
Direction	Direction of transcription
Average_TSS_intensity	Number of reads initiated at specific position
Average_TTS_intensity	Number of reads terminated at specific position
Termination_efficiency	Measure of readthrough transcripts across the termination site

## Sheet: TSS_A
Genome_position	Direction	Average_TSS_intensity
114	+	49
345	-	18
1267	-	109
1935	+	113
1989	-	23
2305	-	23
3834	+	27
3850	+	44
5183	+	197
5347	+	202
8207	-	51
9114	+	100
10962	+	428
12486	+	143
14066	+	31
14085	-	70
14190	+	37
14914	+	25
16285	+	47
17534	-	38
17599	+	99
17718	+	43
19032	-	255
19402	+	16
19431	+	19
19826	-	23
20659	-	28
21401	-	32
24124	-	185
24270	-	64
24670	+	130
25027	+	85
25516	-	336
25628	+	140
26181	-	24
26921	-	28
27579	+	39
29576	-	24
29632	+	23
30183	-	51
31967	-	38
32057	+	116
33227	+	136
33940	+	59
37932	-	19
38085	-	15
39302	+	35
39867	-	53
40000	-	28
40251	+	59
41231	-	112
41307	+	77
41386	+	71
42351	-	82
43122	-	51
43409	-	25
43562	+	21
43672	+	24
45660	+	30
47084	-	41
47404	+	53
50565	+	913
51782	-	1213
51816	+	19
51899	-	54
51981	+	355
52716	+	22
52810	+	227
57288	+	35
58114	+	549
60282	+	272
63562	-	71
65535	-	546
65675	+	230
68416	+	70
71603	+	17
73407	-	22
74186	+	39
74565	-	26
74918	+	32
79310	-	600
80237	+	101
80401	-	92
80412	-	58
80621	+	81
82346	-	13
84001	+	22
85187	+	38
85560	-	38
86459	+	29
88001	-	381
88164	+	462
89155	-	12
89534	+	51
89941	+	104
92203	+	275
92825	+	23
94547	+	31
97878	-	18
99619	+	46
101093	+	52
103522	-	14
108293	+	24
110203	+	18
110560	-	224
112259	-	42
112892	-	20
115470	+	22
117711	+	68
118826	+	14
122196	-	47
123207	-	111
123228	-	14
123622	+	17
131125	-	260
131338	+	38
132913	+	45
133843	+	53
135463	-	17
136141	+	76
137691	-	31
139705	+	241
141052	-	31
141170	+	22
143892	+	18
146301	-	41
148362	+	17
148633	+	16
151083	+	92
151128	-	57
151473	-	16
154062	-	23
154702	+	42
154970	-	36
155665	+	48
155849	-	10
157651	-	73
159668	-	32
160274	+	52
160867	+	108
161393	+	158
161766	+	129
163314	-	43
164782	+	67
165140	+	28
165269	-	40
165292	+	43
166062	+	22
166259	+	27
167570	+	14
167682	-	119
169341	-	66
170126	-	55
170483	+	132
170807	-	48
173229	+	62
176701	+	23
177595	-	36
177733	+	30
180481	+	11
181020	-	21
183208	-	26
183579	+	105
185109	+	23
186649	-	106
186716	+	22
188862	-	22
192866	-	17
193115	+	18
193356	-	20
193669	+	308
194916	+	311
194918	-	40
194929	-	13
196733	+	397
196923	-	17
199503	-	34
201673	-	72
202147	+	20
202826	-	59
202926	-	31
202947	+	49
205420	-	16
206606	+	196
206608	-	47
206647	+	915
208326	+	72
208733	-	16
209437	-	29
210815	-	204
211323	+	45
211435	-	25
214024	-	31
214084	+	25
218013	+	261
218607	-	100
219156	+	28
219834	+	40
221721	-	61
221817	+	144
222390	-	36
223579	+	101
224146	+	20
225016	-	21
228184	-	16
231600	+	22
234455	-	43
236667	-	38
236681	-	30
238559	-	138
238610	-	103
238897	-	262
238950	-	85
241335	-	260
241436	+	116
243214	-	84
243384	+	33
244634	+	254
247283	+	37
247333	+	84
247525	-	279
248888	-	35
249020	+	30
249630	+	23
250011	+	51
250314	+	30
251676	+	14
254666	-	19
254857	+	44
258040	-	45
258884	-	28
258912	+	65
261483	+	11
262813	+	131
268627	-	61
268662	+	57
273030	-	263
273121	+	45
273954	+	28
274397	+	17
274904	-	34
275306	-	38
276025	+	27
277453	-	70
277875	+	259
279545	-	27
281533	+	13
283677	-	17
284119	+	153
285210	+	137
287111	-	171
287186	+	37
289087	+	96
289115	+	105
292057	+	20
292086	-	125
292134	+	99
295712	-	30
295966	+	68
296559	-	29
297522	+	33
298918	+	171
301682	-	106
302037	+	17
302068	-	60
302866	+	25
306924	-	12
307974	+	44
308769	+	54
308922	+	456
309839	-	230
310264	-	24
311301	-	15
314854	-	22
317503	-	25
317947	-	79
320338	+	15
320615	-	19
321350	-	53
322890	+	25
323279	-	243
323299	-	95
323317	+	34
324522	-	27
324566	+	30
325776	+	113
328499	-	41
329102	+	39
330351	-	25
330375	+	110
331650	+	33
331693	-	256
331705	+	166
333417	-	153
337235	+	17
338182	-	57
339146	-	26
339322	+	74
340043	-	16
340653	+	39
341678	+	56
341808	+	71
341980	+	325
342006	-	108
342022	+	314
342075	-	68
345941	-	33
351354	+	178
352171	+	558
357605	+	20
358075	-	17
358137	+	24
358294	-	13
359748	-	49
361200	-	86
361264	+	418
362327	+	19
363252	+	243
364523	+	255
372897	+	33
375746	-	102
376989	-	22
377113	+	191
377931	+	145
380522	+	36
382471	+	540
383530	-	100
383608	+	208
385967	-	98
386274	-	1452
387073	-	16
387083	+	16
387888	+	17
388582	+	17
390340	+	34
394111	+	23
395304	+	22
397472	+	13
398254	+	51
400695	+	174
401305	-	40
405143	+	11
405887	-	142
405983	+	29
408424	+	46
408465	-	14
408596	+	55
410676	-	29
410953	-	64
411160	-	13
412293	+	56
415044	+	36
417026	-	60
417092	+	17
417252	+	25
417614	-	14
419779	+	49
422404	+	120
423374	+	23
424168	+	107
428001	+	34
431505	+	17
434763	-	79
434970	+	38
436822	-	201
437519	+	45
438791	+	21
439789	-	54
440775	+	22
442326	-	78
442396	+	104
445260	-	17
455978	+	388
457027	+	172
458918	+	14
459317	-	330
462023	-	11
463395	+	42
463607	+	105
469594	+	110
472672	-	41
474199	+	25
474380	-	42
474605	+	12
476361	+	67
478726	+	10
479756	-	19
479792	+	51
481066	+	32
482270	-	13
482288	+	21
482427	+	25
483833	+	32
484953	-	39
486978	+	102
490786	+	13
491817	-	12
495557	+	28
498323	+	37
498507	+	183
498877	-	32
499652	-	27
499749	+	79
501054	+	96
503214	+	19
503498	+	157
504854	-	12
505054	+	155
505470	+	44
507043	-	28
510325	-	33
510453	+	28
510571	-	22
511702	+	29
513215	-	53
515933	-	64
518192	-	26
518399	-	29
518663	+	369
522220	-	20
526145	+	41
528428	+	17
529705	+	25
530490	+	297
530727	-	24
532309	-	79
532561	-	28
532748	+	72
532758	+	122
533111	-	33
534324	+	42
534400	-	158
535483	-	191
535671	-	20
536568	+	55
537535	+	13
537882	-	15
538949	-	127
540230	+	73
542070	-	40
542097	-	34
542163	+	78
545118	-	40
545683	+	46
545824	-	185
546346	+	11
547484	-	49
548248	-	18
549113	+	35
551713	+	188
552208	-	110
552617	+	199
554328	+	43
554631	-	29
555125	-	69
555388	+	41
556408	+	699
557438	+	38
558827	+	59
559864	+	82
561790	-	119
563456	-	141
563526	-	28
563570	+	41
564723	+	77
564991	+	69
566225	+	342
566487	+	189
568356	+	45
568970	-	86
569226	-	107
569428	-	18
569809	-	14
570515	-	78
570815	-	17
570839	+	97
571755	+	245
573805	-	34
573840	+	99
574282	-	40
574732	+	54
576858	+	65
578429	+	109
579293	+	201
582775	-	40
583577	+	27
586221	-	48
586349	+	29
586722	+	222
587104	+	156
587761	-	67
588147	-	24
589230	+	21
589900	+	51
590098	+	65
591044	+	360
591450	+	2056
592282	-	42
592717	+	776
593129	-	37
594782	-	184
594982	+	22
595452	-	163
596628	+	21
596634	-	14
596665	+	162
598423	+	37
600400	+	333
601333	-	33
602298	+	317
607057	+	195
607667	-	35
608592	-	43
608719	+	305
609830	+	88
611072	-	25
612207	+	39
612911	+	94
614817	-	44
614838	+	102
615502	+	20
616267	-	28
619754	+	40
620836	+	45
622297	-	187
622332	+	51
624573	-	21
626443	-	47
627693	+	15
629840	+	20
629938	+	27
629976	-	103
631943	-	265
635928	-	45
635946	+	11
637541	-	434
637972	-	32
638391	-	72
638919	-	47
639982	-	132
642187	+	12
642814	-	14
643085	+	15
644403	+	16
645470	+	25
645684	-	20
648867	+	71
649692	+	25
650748	-	149
652774	+	239
658075	-	49
658112	+	69
658194	+	81
659452	+	95
660233	+	195
660987	+	48
662473	+	94
664915	-	69
665415	-	28
665820	-	57
666554	+	24
668456	-	459
668462	+	33
669840	+	96
670142	-	32
671160	-	69
671224	+	13
676034	-	609
676057	+	23
676243	+	19
676475	+	41
677712	+	39
678588	+	56
678899	+	146
679123	-	21
679660	-	26
680496	-	17
681667	+	19
684331	-	17
684413	+	103
685847	+	16
692256	-	58
692506	-	62
694072	+	51
695805	+	22
696339	+	73
697121	-	25
697803	-	34
697820	+	40
701339	-	108
701433	+	55
703230	+	56
704191	+	18
704901	-	42
706077	+	42
706246	-	283
706335	+	19
708512	-	39
709518	-	172
710315	-	36
710339	+	252
710785	+	19
714193	+	40
716413	+	22
717702	-	154
717899	-	23
718016	+	16
718027	+	25
720017	-	230
726869	+	43
728529	+	67
729281	-	143
729514	-	21
730166	-	66
731036	-	49
731155	+	336
731182	-	16
731458	+	447
733368	+	2318
736927	+	26
738193	-	163
739245	-	310
740003	+	48
740205	-	60
740455	-	29
740615	+	35
742500	-	51
748063	+	521
751539	+	375
755234	-	83
756770	+	128
758640	-	31
759483	+	274
759597	+	445
767560	-	30
769655	-	80
769673	-	27
769795	+	22
774504	+	18
777656	+	10
777866	-	53
778968	-	101
778993	+	47
780082	+	23
780474	-	42
780589	+	48
780765	+	91
781380	+	1305
787955	+	59
788638	-	11
789572	+	69
789984	+	47
790609	-	47
791275	-	177
791716	+	312
794742	+	106
795039	-	24
798106	-	13
798676	+	16
799220	-	62
799321	-	12
800206	+	2838
807833	-	19
809898	+	103
810318	+	39
811231	+	687
816838	-	42
818513	-	27
818984	+	40
819677	-	24
820272	+	132
822911	+	43
824019	+	155
824718	+	490
828713	+	12
829210	+	14
830027	+	15
830707	+	15
831443	+	16
831542	+	30
832427	+	57
832999	+	24
834706	-	43
834949	-	38
835658	+	49
838378	+	54
841919	-	63
842032	+	102
843351	-	27
850076	-	72
850508	-	311
850643	-	86
850667	+	41
851611	+	30
851741	-	49
852686	-	94
855410	+	28
855895	-	362
856452	-	26
856771	+	25
857512	+	90
859504	+	24
859984	-	43
864586	+	60
864817	+	38
865402	+	33
867456	+	22
868284	+	99
868342	-	40
868908	+	54
870000	+	162
871134	+	23
872105	-	34
873088	+	44
873346	+	37
874167	-	32
878431	-	117
878623	+	15
878643	+	36
879362	+	57
880345	+	15
882390	-	200
882457	+	173
883276	+	141
885910	+	19
886082	+	15
886649	-	15
886882	-	15
890317	+	14
891002	-	93
893270	-	32
893321	+	15
894634	+	16
895521	-	10
898795	+	233
902062	+	12
902133	+	168
903727	+	63
904210	-	39
905166	-	544
906343	-	31
906406	+	45
906715	+	42
907459	+	33
909372	+	13
909456	+	103
909584	-	86
910839	-	12
910910	+	185
912607	-	15
914202	-	122
916245	+	38
918783	-	940
918823	+	61
919637	-	29
919734	+	49
921137	-	33
923341	+	44
923712	-	115
923938	+	64
923954	+	155
924113	+	268
924291	+	123
924877	+	120
924992	+	105
927717	-	73
927926	-	69
930529	-	64
931407	+	12
932177	-	45
932202	+	54
933019	+	17
934723	+	49
935554	+	101
937962	+	44
938242	-	237
941123	-	147
941250	+	43
941681	+	29
942979	+	114
944292	-	16
944331	+	20
945264	+	68
948471	-	99
948646	+	16
951122	-	21
951186	+	33
952772	+	65
953280	+	60
954528	+	37
960336	-	37
962683	+	283
965809	-	1039
967729	+	88
967751	-	64
967821	+	168
970285	-	392
970458	+	49
973067	-	27
976057	+	309
978762	-	123
978920	+	53
978937	+	68
979643	+	61
980975	-	32
981314	-	46
982558	-	21
982728	+	343
983654	-	26
987055	+	69
987164	-	16
988279	-	157
989864	-	39
989888	-	19
993021	-	61
993093	+	66
993322	-	17
993743	-	28
993804	+	49
995126	-	16
996298	-	20
999338	-	31
999427	+	42
1000146	-	17
1001311	+	53
1002132	-	11
1002707	-	23
1002766	+	36
1002870	-	17
1003516	+	19
1003539	+	89
1005437	+	47
1006557	-	47
1006737	+	142
1007575	-	22
1008210	+	24
1008292	-	31
1014639	-	23
1014646	+	231
1015874	+	22
1016508	-	32
1019968	-	72
1019987	+	51
1023000	+	26
1023228	+	72
1023687	-	20
1024879	+	22
1025207	-	38
1025561	-	226
1026965	-	50
1027099	+	35
1027590	+	122
1028697	+	31
1029136	+	57
1029547	-	22
1032718	-	31
1034657	-	19
1034855	+	66
1037151	+	14
1038520	-	97
1038764	+	47
1039289	+	20
1040631	-	88
1040649	+	114
1041170	-	230
1041268	+	208
1043881	-	19
1046024	-	24
1046140	+	18
1049059	+	136
1052611	-	62
1053928	+	36
1054262	+	14
1055282	+	17
1058097	-	257
1058261	+	24
1058890	+	15
1059037	-	20
1061569	+	31
1061622	+	41
1061733	-	73
1061900	+	346
1065082	+	191
1066546	+	38
1067484	-	44
1067564	+	22
1069735	-	26
1071345	+	34
1073331	+	22
1074084	+	117
1077840	-	159
1077958	+	87
1078549	+	65
1081268	+	277
1087889	-	11
1090332	+	168
1092788	-	62
1094822	+	161
1096221	+	23
1096826	+	59
1097745	-	43
1098535	+	268
1099272	+	41
1099730	+	60
1101436	-	29
1104936	+	18
1106712	+	58
1107421	-	17
1108534	-	42
1109175	-	36
1109275	+	49
1110521	-	14
1112309	+	56
1113329	+	81
1113515	+	47
1113864	+	61
1114695	+	37
1114738	+	152
1115212	-	155
1115869	+	44
1116732	-	22
1117131	-	19
1117189	+	48
1117776	+	35
1118036	+	59
1118751	-	38
1120001	-	53
1120026	+	19
1121742	+	202
1122160	-	28
1122724	+	15
1123512	-	77
1123595	+	599
1124289	-	111
1127033	+	14
1127880	+	147
1128052	-	24
1130159	+	61
1131487	+	383
1134701	-	519
1134720	+	104
1136041	+	19
1136517	-	78
1136877	+	39
1137774	-	33
1138159	-	65
1138253	+	82
1138968	+	19
1142435	-	40
1142616	+	40
1148255	-	87
1149695	+	29
1150301	-	18
1153409	-	24
1153724	-	26
1156210	+	66
1157052	+	26
1157832	+	23
1158732	-	37
1160361	+	104
1160438	-	70
1160730	-	20
1161553	+	54
1161889	+	121
1163701	+	30
1165685	-	259
1166915	-	36
1168830	-	17
1169285	-	213
1170686	+	16
1170722	-	33
1170735	-	19
1171465	-	13
1175184	+	196
1175668	+	67
1176112	+	85
1176570	+	114
1178126	-	19
1179220	+	16
1180645	+	48
1182375	+	10
1183471	+	197
1186828	-	40
1187328	-	11
1187356	+	238
1194551	-	99
1196122	-	47
1196170	-	21
1196182	+	357
1198530	-	85
1199402	-	34
1199414	-	39
1200520	+	83
1201722	+	55
1202119	+	47
1202887	+	33
1203272	+	96
1203274	-	56
1203632	+	94
1205967	-	421
1206211	+	18
1206459	-	35
1206496	+	50
1208107	-	40
1210528	-	28
1210600	+	63
1211522	+	30
1214237	-	100
1214686	+	13
1215765	+	21
1216431	+	40
1217317	+	35
1219202	+	26
1220492	-	210
1220543	+	63
1221964	+	797
1224390	+	190
1224732	-	15
1225923	+	88
1228689	-	76
1228744	+	83
1230785	+	63
1231213	-	23
1231306	+	23
1232319	-	62
1232411	-	14
1233030	+	87
1233263	-	21
1234363	-	61
1236100	-	147
1236190	+	108
1237531	+	33
1238197	-	118
1238258	+	32
1239387	+	33
1241406	-	86
1241608	+	72
1241637	+	123
1242708	+	41
1243677	+	320
1247015	-	32
1247134	+	48
1251415	-	34
1253028	-	34
1254515	-	82
1254635	+	526
1261214	+	30
1261716	-	1351
1263498	+	19
1264631	+	14
1267035	-	30
1267281	+	55
1267353	-	14
1268572	-	201
1269940	+	29
1269963	-	32
1270072	+	59
1272172	-	254
1272346	-	18
1272364	+	18
1274160	+	55
1275533	+	32
1275698	+	16
1275960	-	139
1275997	-	64
1276017	+	46
1276791	+	34
1277898	+	53
1278014	+	96
1279622	-	20
1279660	+	67
1281433	+	39
1282035	+	85
1282311	+	154
1286573	-	68
1286599	+	39
1287129	+	519
1288574	+	228
1290410	-	14
1292101	-	480
1293689	+	95
1294173	+	57
1294984	-	17
1296648	+	26
1298284	+	19
1298967	-	272
1300168	+	46
1300224	-	15
1300744	+	32
1301099	-	29
1301231	+	91
1302860	+	537
1302897	-	374
1304573	-	23
1306078	-	839
1306195	-	179
1306769	-	100
1306787	+	27
1308606	+	21
1308797	-	18
1308914	+	582
1311799	+	87
1312275	-	18
1313304	-	68
1313458	-	69
1313624	+	47
1313633	-	23
1313661	+	55
1316324	+	316
1321260	-	389
1321303	+	44
1325023	+	54
1325692	-	246
1326133	+	35
1326559	+	187
1326900	+	261
1327518	-	156
1327537	+	175
1330473	+	32
1332182	+	12
1334104	-	31
1334945	+	67
1338519	-	561
1338577	+	49
1338687	-	93
1338707	+	369
1338896	+	1302
1342985	-	69
1345166	-	173
1345266	+	39
1345601	+	27
1347111	-	78
1347274	-	14
1348677	-	74
1348725	+	128
1348732	-	92
1351752	+	96
1352208	-	23
1353163	+	201
1354067	-	12
1354199	+	717
1355365	-	51
1355842	+	32
1356188	-	39
1357657	-	15
1357679	+	19
1359165	+	149
1359450	-	15
1359852	-	15
1363368	-	37
1364183	-	18
1364362	+	46
1365315	+	204
1371231	-	47
1371694	-	99
1372460	+	260
1372929	-	74
1374272	-	466
1374611	+	23
1376224	-	118
1376331	+	29
1376554	+	202
1376692	-	116
1376732	-	52
1376832	-	57
1380398	-	68
1380845	+	37
1381143	-	23
1383189	+	116
1384284	+	80
1386816	+	144
1387553	-	17
1388429	+	17
1388659	-	59
1390151	-	183
1392021	+	34
1392359	+	22
1393145	-	27
1393533	+	32
1394096	+	26
1394099	-	46
1394567	-	21
1400395	-	170
1400418	+	31
1406091	-	29
1407353	-	27
1408191	+	76
1410378	-	30
1410437	+	16
1411998	+	229
1413230	-	952
1413377	+	31
1415871	-	128
1415943	-	14
1418699	+	40
1419615	+	95
1419782	-	21
1420038	+	134
1423904	+	117
1424178	+	241
1433536	-	34
1434214	+	19
1435362	-	16
1437143	-	27
1437277	+	28
1439231	-	21
1440079	-	54
1440527	+	51
1442778	+	36
1446271	-	1180
1446298	-	108
1446385	+	46
1447023	-	22
1448886	+	87
1449181	+	103
1450904	-	10
1453013	+	1280
1456762	+	121
1457130	+	127
1458319	+	169
1459578	+	151
1459713	+	166
1469173	-	140
1469905	-	16
1470327	+	249
1471586	+	333
1471663	+	1593
1471707	+	1579
1471852	+	23508
1472646	-	21
1473662	+	2107
1476903	+	12203
1480856	+	45
1482512	-	21
1482534	+	20
1483042	+	19
1484226	-	38
1484250	+	145
1484389	-	28
1485189	+	53
1485662	+	155
1485774	-	546
1486923	-	56
1487167	+	247
1492679	-	15
1494477	-	159
1494569	+	34
1498308	-	15
1498895	-	16
1500667	+	234
1502118	+	43
1502919	-	61
1503397	-	39
1504129	+	184
1504886	+	193
1505974	+	76
1506597	+	30
1506761	+	74
1508607	-	13
1508929	-	42
1509040	+	81
1509193	+	311
1510502	+	74
1510757	+	96
1512612	-	37
1512870	+	126
1513370	-	21
1515275	+	26
1517479	-	42
1517497	+	29
1518733	+	212
1519887	+	29
1520158	+	14
1520820	+	37
1521424	+	51
1521880	-	27
1522482	+	24
1523940	-	54
1524216	+	23
1524620	+	30
1525642	+	62
1531329	-	33
1531354	+	97
1531562	+	67
1531925	-	38
1533668	-	101
1533812	-	12
1535560	-	46
1535584	+	50
1537099	+	25
1537718	-	78
1537739	-	27
1538246	-	91
1538883	-	14
1538950	+	48
1540724	-	58
1540818	+	221
1545632	+	26
1545738	+	50
1545898	+	71
1547138	+	876
1547605	+	71
1548431	+	48
1548774	-	24
1549181	+	21
1552603	+	264
1561391	+	441
1561410	+	269
1561631	-	28
1563890	+	223
1565008	+	244
1566518	+	90
1570641	-	98
1572923	-	74
1574769	-	2028
1576110	-	13
1576753	+	120
1576802	-	16
1579938	+	29
1580539	+	68
1580788	+	168
1584206	-	18
1584514	+	97
1588488	-	111
1588500	+	79
1590355	+	124
1591472	+	86
1592645	+	111
1593167	+	152
1593508	+	142
1594029	-	19
1594048	+	56
1594194	-	14
1596098	+	36
1596953	-	31
1597166	-	18
1597781	+	136
1599592	-	41
1599664	+	55
1603955	+	46
1604809	-	217
1604982	+	19
1606367	+	32
1608040	-	72
1608557	+	18
1611408	+	54
1613042	-	146
1613262	+	209
1616778	-	19
1616784	+	35
1617313	-	67
1617843	+	274
1619797	+	25
1622677	-	73
1623694	-	40
1625189	+	22
1628627	+	55
1628901	-	39
1630301	-	57
1630400	-	43
1630472	+	21
1634992	+	138
1639461	+	10
1639690	+	24
1640205	+	22
1640839	+	16
1642413	-	29
1644372	-	95
1644473	-	26
1645027	+	100
1645104	-	17
1645411	+	21
1646238	-	22
1646264	+	95
1656757	-	138
1658030	+	34
1658660	-	57
1658953	+	15
1659817	+	248
1660093	-	27
1660482	+	47
1662810	+	18
1665764	-	21
1666105	-	23
1666188	+	29
1666925	+	118
1667996	-	21
1669146	+	42
1669220	+	260
1673402	+	27
1673446	+	226
1676889	-	87
1676947	+	56
1677541	+	79
1678558	+	67
1680705	+	28
1680925	-	11
1681863	+	33
1681972	-	65
1684921	+	36
1685289	+	31
1686315	+	28
1687586	+	17
1687889	+	26
1687947	+	284
1690394	-	53
1690815	-	57
1690820	+	20
1690836	+	70
1690861	-	17
1692652	+	117
1694340	-	34
1694811	+	35
1696623	-	30
1697812	-	182
1697977	-	29
1698045	-	12
1699308	+	39
1699679	-	119
1699721	-	17
1699814	+	60
1700344	+	35
1701606	-	21
1702931	-	88
1703027	+	129
1708658	-	38
1709545	+	23
1710712	+	106
1711161	-	27
1711680	+	54
1712314	+	92
1714369	-	32
1717618	-	36
1717917	+	23
1721712	-	18
1722299	+	55
1722735	+	18
1725062	+	15
1725130	+	19
1726550	-	24
1728533	-	29
1728882	-	28
1729506	+	42
1731379	+	20
1733616	+	218
1734518	+	17
1735090	-	15
1735514	+	4325
1735539	-	10
1738223	-	20
1742184	+	30
1742250	+	87
1745024	+	29
1746201	-	30
1747201	+	87
1747698	+	36
1749892	-	288
1753721	-	44
1761015	+	21
1762480	+	145
1762953	+	89
1763434	+	177
1763622	-	35
1763633	-	22
1763640	+	120
1764776	+	51
1766479	+	46
1771048	+	31
1772672	-	23
1772692	+	18
1773839	-	23
1774728	-	46
1774811	+	56
1775169	-	21
1775170	+	34
1781293	-	15
1782735	-	96
1783654	+	174
1785545	-	12
1785790	+	108
1786231	+	307
1786580	-	20
1787857	+	16
1788513	+	27
1790213	+	187
1793760	+	40
1793899	-	124
1794714	-	28
1794715	+	286
1795170	-	31
1797151	-	71
1799516	-	31
1799572	+	72
1802561	-	64
1803284	-	21
1805930	+	77
1806187	+	54
1807761	+	63
1807769	-	33
1807910	+	55
1809254	+	39
1810192	+	400
1814056	+	126
1814753	-	24
1814774	+	33
1815317	+	117
1816196	+	120
1821888	-	25
1822273	-	164
1822612	-	31
1824357	+	22
1825936	-	32
1826583	-	17
1827952	-	81
1828095	-	128
1828122	+	127
1828187	+	152
1829053	-	75
1830672	+	23
1830909	-	206
1833500	+	259
1836095	-	48
1836660	-	27
1837019	+	77
1837411	-	41
1840019	+	31
1842315	-	28
1842395	+	91
1843649	-	23
1843707	+	27
1844256	+	26
1848447	-	382
1849198	-	26
1849251	+	188
1849449	+	114
1849859	-	42
1849882	+	54
1850088	+	60
1851998	+	1371
1855469	-	32
1855688	+	74
1855717	+	243
1856353	+	103
1856817	+	48
1857539	+	17
1858600	+	98
1859366	-	23
1859501	+	26
1859766	-	23
1862428	-	29
1863955	-	13
1865598	+	46
1870517	-	66
1871300	+	77
1873488	-	11
1874110	+	58
1875277	-	25
1888013	-	14
1891199	+	86
1892933	+	37
1893983	-	17
1896874	+	20
1898956	-	13
1899280	+	13
1901183	+	103
1901813	+	42
1906544	-	62
1907455	+	71
1909575	+	20
1910155	+	30
1910295	+	91
1911554	-	32
1913608	+	58
1913630	+	90
1915491	+	89
1917762	+	70
1918487	+	57
1921549	+	72
1923753	+	160
1927094	+	63
1929888	-	250
1931526	-	38
1931702	+	21
1933139	-	54
1934055	+	18
1934806	+	638
1935260	-	20
1936418	+	46
1936628	+	53
1937123	+	21
1937189	+	41
1938035	-	41
1938075	+	68
1945370	+	32
1946594	+	58
1950930	-	22
1951758	-	41
1953134	-	20
1955576	-	39
1956775	+	29
1957365	-	20
1957398	+	38
1960483	-	33
1960674	+	1588
1965434	-	85
1965578	-	18
1965583	+	346
1966534	-	36
1967681	+	42
1967712	+	29
1968973	+	92
1970399	+	29
1970904	+	59
1971534	+	60
1972145	+	49
1972426	-	30
1973642	+	34
1975468	-	35
1975592	-	16
1976667	+	27
1977881	-	137
1978467	-	28
1979750	-	34
1979771	+	294
1985031	-	67
1985055	+	17
1989663	-	15
1993219	+	93
1993447	-	30
1994404	+	38
1995871	-	23
1997401	+	22
1998522	-	23
1998923	-	12
1998943	+	168
2000513	+	23
2000566	+	42
2002466	+	45
2002625	+	96
2003893	+	387
2004856	-	15
2006567	+	213
2007794	+	12
2008937	+	77
2011974	+	25
2012646	+	21
2012653	-	53
2012798	+	151
2014505	-	117
2015240	-	132
2016297	+	27
2017306	+	189
2017608	+	237
2024077	+	46
2024781	+	60
2026428	-	33
2026710	-	95
2026754	+	313
2029778	+	172
2029873	+	116
2030684	+	187
2034428	-	198
2034627	+	187
2035281	+	319
2039121	+	226
2039840	+	112
2039880	-	20
2040867	+	38
2044755	-	17
2045247	-	48
2045772	-	24
2046908	-	23
2047542	+	27
2047601	+	1774
2048912	-	50
2049902	+	23
2050822	-	17
2052507	-	34
2053599	+	138
2054976	+	23
2055240	+	22
2055480	-	113
2055965	+	34
2056337	-	93
2056486	+	15
2057462	+	124
2058618	+	15
2058721	-	50
2061292	-	14
2062756	-	125
2063016	+	16
2064765	-	14
2066554	+	46
2066663	-	18
2066682	+	103
2069087	+	36
2071913	+	104
2072199	+	179
2073788	+	28
2073848	+	157
2074758	+	73
2074789	-	36
2074813	+	175
2075028	-	24
2075616	+	460
2077941	-	94
2078212	-	39
2078248	+	23
2079813	-	31
2080657	-	23
2080767	+	229
2081561	+	116
2083281	+	19
2087007	-	76
2087135	-	52
2087180	+	61
2087337	+	71
2087591	-	30
2087919	-	58
2089661	+	13
2094157	-	43
2094490	-	38
2096629	-	226
2096707	-	49
2096767	+	253
2097129	-	96
2097355	+	53
2102788	-	50
2102872	+	55
2104104	-	63
2104577	-	60
2104902	-	97
2104910	+	74
2106697	-	61
2106756	+	157
2107139	+	53
2108698	-	14
2109091	-	16
2109551	+	26
2111235	+	45
2111369	-	108
2112056	-	70
2113027	-	27
2113075	+	15
2117330	+	104
2117669	-	63
2120734	-	100
2123158	-	758
2123673	+	18
2123906	-	30
2125096	-	325
2125122	-	104
2126210	+	765
2127537	+	104
2128217	-	226
2130248	+	15
2134160	-	158
2134216	+	17
2135882	+	31
2135911	-	491
2136135	+	452
2136541	+	860
2137092	-	18
2139718	+	310
2141958	+	20
2143544	+	19
2144889	-	33
2144947	+	155
2145878	-	1141
2145901	+	39
2146841	-	46
2147640	-	224
2147675	+	63
2148405	-	239
2148634	+	113
2149479	-	35
2150281	-	17
2150371	+	74
2150841	+	306
2152904	-	104
2154052	-	51
2158089	-	75
2159111	+	25
2159141	-	20
2160296	-	103
2160342	+	34
2160356	+	45
2160434	+	56
2160911	-	13
2160982	-	10
2161207	-	15
2166718	+	25
2166923	-	28
2168349	+	20
2169994	-	20
2170690	-	34
2171576	-	210
2171669	+	25
2171755	-	47
2173096	-	25
2174071	+	26
2175240	+	88
2176383	+	59
2176995	-	31
2177094	+	212
2178901	+	166
2179498	-	50
2181824	-	90
2183374	+	46
2183521	-	14
2186893	+	17
2190270	-	30
2193624	+	103
2195213	-	64
2197601	-	43
2197695	+	45
2200188	-	50
2200495	-	31
2200720	+	26
2201254	+	101
2202953	-	19
2203085	+	26
2204232	-	29
2204783	-	36
2207621	+	18
2214101	-	11
2219259	-	69
2219567	+	30
2219587	+	21
2220888	+	25
2222291	+	17
2222367	+	62
2223699	+	16
2224157	-	312
2225330	-	48
2226109	-	19
2226219	+	126
2228569	-	63
2228684	+	13
2229085	-	13
2230019	+	23
2231034	+	106
2231660	+	165
2232283	+	28
2233677	-	32
2236979	+	18
2238989	+	29
2240130	+	45
2251908	-	284
2252451	-	42
2254139	-	86
2256436	-	435
2256607	-	16
2258053	+	132
2263080	-	20
2263632	-	29
2263995	+	20
2264904	-	20
2265078	+	28
2265239	+	19
2267512	-	84
2267638	-	48
2268175	+	25
2268264	-	20
2270248	-	23
2270462	+	130
2277659	+	17
2278969	-	143
2279112	+	45
2281090	-	28
2283656	-	24
2283720	-	13
2288955	+	31
2289249	-	18
2291198	-	53
2291277	+	19
2292339	+	25
2307203	-	228
2307703	+	36
2307772	-	162
2309166	-	153
2311294	-	69
2313060	-	38
2313132	-	31
2314292	-	23
2315475	+	11
2317093	-	76
2319466	-	44
2319992	-	51
2320761	-	67
2321459	+	50
2322560	+	13
2326390	-	46
2326817	-	69
2326835	+	69
2326952	+	114
2329926	+	34
2331006	+	51
2334008	-	1252
2334602	-	23
2335199	+	13
2336017	+	25
2337076	-	44
2337166	+	39
2337699	-	177
2337750	-	86
2338000	-	32
2338647	-	63
2339451	+	23
2340593	-	28
2344336	+	25
2349331	-	62
2353325	-	259
2356321	+	18
2356685	-	75
2358274	-	28
2359821	-	66
2360172	+	109
2362029	+	23
2364247	-	30
2364789	-	103
2365376	-	54
2366715	+	18
2366955	+	87
2370865	-	168
2372317	+	17
2372430	-	25
2372613	+	11
2372636	+	44
2373842	+	85
2373872	-	13
2374352	-	187
2374388	-	60
2376337	-	43
2376427	+	65
2378320	-	50
2379777	-	102
2380007	-	20
2380934	-	44
2381396	-	18
2385240	-	41
2386075	-	39
2386301	+	144
2388077	-	22
2388390	-	40
2388520	+	284
2390137	-	36
2392004	+	151
2393325	-	107
2393402	+	48
2395248	-	48
2395298	-	54
2396221	-	32
2397218	-	633
2397252	+	116
2398193	+	62
2398268	+	61
2400381	+	19
2400670	+	30
2401730	-	43
2401947	+	41
2401974	+	54
2402727	-	146
2403174	+	48
2403331	+	100
2404556	-	291
2406026	-	166
2406850	-	32
2409633	-	32
2411871	-	12
2414420	-	47
2415178	-	49
2416713	-	34
2417751	-	54
2420608	-	172
2423176	-	240
2424910	-	275
2425376	+	43
2425704	-	42
2425727	+	45
2428572	-	18
2429348	-	25
2429904	-	217
2430186	-	15
2432046	-	116
2432089	-	119
2432917	+	47
2434663	-	248
2434784	+	28
2435442	-	81
2436748	+	20
2437858	-	102
2437913	+	85
2438383	-	78
2441728	-	40
2442325	-	14
2442947	+	38
2443307	+	91
2444052	+	34
[truncated: 1,580 more rows]

## Sheet: TSS_B
Genome_position	Direction	Average_TSS_intensity
114	+	57
345	-	14
1267	-	117
1935	+	130
3850	+	79
5183	+	287
5347	+	211
8207	-	45
9114	+	157
10962	+	397
12486	+	182
14066	+	46
14085	-	111
14914	+	44
16285	+	60
17534	-	27
17599	+	120
17718	+	41
19032	-	335
19402	+	22
19430	+	29
20659	-	40
21401	-	27
24124	-	257
24270	-	65
24670	+	134
25027	+	110
25516	-	436
25628	+	140
25644	+	175
26181	-	15
26819	-	31
26921	-	31
27579	+	37
29245	+	30
30184	-	60
31967	-	70
32057	+	147
33047	-	18
33227	+	184
33792	-	31
33940	+	65
37932	-	35
38085	-	27
39302	+	45
39867	-	71
40000	-	30
40251	+	74
41231	-	142
41307	+	119
42351	-	143
43122	-	52
43409	-	50
43562	+	36
43672	+	40
45660	+	36
47084	-	71
47404	+	59
50565	+	1201
51782	-	1649
51816	+	17
51899	-	66
51981	+	455
52694	-	39
52810	+	302
58114	+	622
60282	+	218
63562	-	90
63896	+	26
65535	-	702
65675	+	267
68417	+	115
71603	+	23
74186	+	40
74565	-	49
74918	+	32
79310	-	707
80238	+	94
80401	-	116
80413	-	56
80621	+	101
84002	+	22
85187	+	40
85560	-	32
86459	+	43
88001	-	563
88164	+	615
89155	-	14
89534	+	58
89940	+	89
92203	+	369
94547	+	36
99619	+	47
101093	+	40
103522	-	26
107720	-	23
108293	+	29
110134	-	17
110203	+	21
110560	-	224
112259	-	48
112892	-	16
115469	+	19
117711	+	97
122196	-	44
123207	-	205
123228	-	24
131125	-	348
131338	+	34
132913	+	50
133843	+	50
135463	-	25
136141	+	84
137691	-	22
139705	+	221
140958	+	20
141052	-	69
141728	+	21
142178	+	18
143892	+	17
146301	-	67
147823	-	23
148340	-	21
148362	+	20
148633	+	20
151083	+	132
151128	-	75
151473	-	22
154062	-	26
154703	+	38
154970	-	29
155664	+	42
155991	+	35
157651	-	109
157822	+	17
159668	-	40
160274	+	55
160814	-	18
160867	+	116
161393	+	174
161766	+	150
163312	-	65
163515	-	25
164782	+	54
165140	+	31
165269	-	50
165292	+	68
166062	+	25
167570	+	21
167682	-	144
169304	+	18
169342	-	91
170126	-	88
170483	+	182
170806	-	44
177595	-	28
177733	+	36
181020	-	24
183208	-	27
183579	+	160
185109	+	40
186649	-	115
186718	+	28
186759	-	17
187969	+	16
188862	-	26
190314	-	16
192866	-	17
193115	+	20
193356	-	30
193669	+	463
194916	+	444
194918	-	53
194929	-	16
195879	-	20
196733	+	364
199503	-	52
199619	-	14
201025	-	21
201673	-	98
202147	+	20
202826	-	89
202926	-	35
204678	-	23
206606	+	234
206614	-	46
206647	+	1346
210815	-	281
211323	+	37
211435	-	28
214024	-	65
214081	-	17
214084	+	21
218013	+	378
218608	-	147
218709	+	34
219156	+	40
219662	-	17
219834	+	53
221721	-	66
221731	+	19
221817	+	164
222390	-	56
223578	+	151
224146	+	33
224414	-	28
228184	-	15
236550	+	17
236667	-	39
236681	-	31
236760	-	17
238610	-	159
238897	-	353
238950	-	100
239450	-	26
241335	-	322
241436	+	151
243214	-	128
243384	+	53
244635	+	320
247283	+	36
247333	+	124
247525	-	367
248888	-	46
249020	+	17
249630	+	20
250011	+	52
251676	+	25
254667	-	21
254857	+	70
258039	-	57
258884	-	29
258913	+	67
262813	+	105
268627	-	55
268662	+	68
273031	-	353
273121	+	50
273954	+	21
274397	+	21
274904	-	49
275306	-	46
276025	+	29
277453	-	93
277875	+	356
279545	-	19
281533	+	17
284119	+	174
285210	+	146
287111	-	240
287186	+	51
289087	+	110
292057	+	28
292086	-	186
292134	+	129
295713	-	43
295966	+	79
296559	-	30
296680	+	16
297522	+	50
298918	+	199
301683	-	134
302037	+	13
302054	-	55
302068	-	79
302866	+	36
306349	-	20
306924	-	15
307974	+	47
308072	-	11
308769	+	46
308922	+	620
309839	-	255
309855	+	15
310264	-	17
313529	+	11
314854	-	26
317503	-	45
317947	-	120
318133	-	34
321350	-	62
322890	+	28
323020	+	33
323279	-	285
323299	-	84
323317	+	70
324522	-	40
324566	+	44
325043	-	16
325776	+	109
326612	-	12
328499	-	51
329102	+	38
330350	-	26
330375	+	118
331650	+	23
331693	-	250
331705	+	157
333417	-	180
338182	-	69
339322	+	121
340043	-	18
341976	+	511
342006	-	124
342075	-	63
345940	-	52
352173	+	638
357605	+	34
358075	-	15
358137	+	27
358627	+	18
359748	-	77
361200	-	122
361264	+	511
363252	+	389
364369	-	18
364523	+	313
371509	+	20
372897	+	30
375746	-	130
377113	+	201
377931	+	217
379130	-	13
380522	+	59
382471	+	657
383531	-	109
383587	-	18
383608	+	278
385967	-	151
386274	-	2279
387073	-	24
387888	+	26
388582	+	17
390340	+	46
394111	+	32
395304	+	21
397472	+	32
398254	+	49
400142	-	15
400695	+	264
401305	-	37
402908	-	25
405143	+	11
405887	-	198
405983	+	33
407417	+	15
408424	+	36
408465	-	16
408596	+	61
410676	-	53
410953	-	60
412293	+	72
414272	+	16
415044	+	45
417026	-	113
417092	+	16
418890	-	18
419779	+	69
422404	+	125
424168	+	179
427999	+	33
431507	+	18
434763	-	71
434970	+	41
436822	-	204
437519	+	70
438791	+	38
439789	-	47
440775	+	19
442326	-	113
442396	+	139
445260	-	28
446988	-	17
455978	+	540
457026	+	199
458918	+	14
459317	-	505
462996	-	15
463395	+	66
463607	+	122
465032	-	12
465221	+	25
466009	-	21
468309	+	16
469594	+	136
472672	-	34
474376	-	51
476361	+	101
479756	-	18
479792	+	53
481066	+	47
482270	-	15
482288	+	33
482427	+	27
483833	+	35
486978	+	131
490648	-	18
490786	+	13
491817	-	16
495556	+	22
495867	-	18
497635	+	17
497995	+	10
498323	+	38
498507	+	186
498876	-	52
499651	-	16
499749	+	99
501021	-	23
501053	+	158
503416	+	15
503498	+	256
504854	-	21
505054	+	200
505470	+	54
507043	-	39
510325	-	52
510453	+	38
510572	-	25
510593	-	15
513216	-	67
515933	-	83
518399	-	42
518663	+	536
519397	-	13
520193	-	17
522220	-	23
524300	-	23
526085	-	39
526145	+	68
528428	+	20
528699	+	14
530490	+	394
530727	-	42
532310	-	44
532399	+	27
532561	-	40
532748	+	91
532758	+	151
534324	+	47
534400	-	173
535483	-	223
535671	-	28
536568	+	68
537882	-	14
538949	-	155
540230	+	88
542070	-	36
542097	-	33
542163	+	97
545118	-	42
545684	+	70
545824	-	247
546346	+	16
547484	-	71
548248	-	18
549112	+	36
549647	+	14
551713	+	238
552208	-	126
552617	+	333
554328	+	54
554631	-	27
555125	-	78
555388	+	51
556408	+	975
557438	+	56
558827	+	76
559864	+	92
561790	-	186
563456	-	172
563526	-	39
563570	+	63
564722	+	96
564991	+	104
566225	+	362
566487	+	217
568356	+	45
568970	-	89
569226	-	123
569356	+	13
569428	-	24
570515	-	90
570542	+	22
570839	+	127
571755	+	344
573805	-	51
573840	+	116
574282	-	48
574732	+	55
576858	+	72
577743	+	23
578429	+	145
579293	+	271
579352	+	190
582775	-	43
583576	+	32
586221	-	85
586349	+	42
586722	+	280
587104	+	195
587761	-	81
588147	-	36
589899	+	63
590098	+	104
591044	+	507
591450	+	2444
592283	-	43
592717	+	1017
593129	-	46
594782	-	224
594981	+	32
595452	-	250
596629	+	20
596665	+	183
598423	+	38
600400	+	480
601333	-	43
602298	+	550
607057	+	255
607667	-	43
608591	-	65
608719	+	369
609830	+	110
611072	-	33
612207	+	37
612911	+	99
614821	-	41
614838	+	124
616267	-	33
619754	+	56
622297	-	215
622332	+	71
626443	-	76
627693	+	21
629840	+	24
629938	+	41
629976	-	131
631944	-	373
635897	+	25
637541	-	636
637972	-	38
638391	-	63
638919	-	48
639982	-	155
640859	-	29
642149	+	20
642187	+	27
642814	-	15
642892	+	26
643832	-	16
644403	+	20
644840	-	13
645470	+	30
645684	-	20
648867	+	119
649692	+	39
650748	-	224
652752	-	30
652774	+	352
658075	-	36
658112	+	96
659452	+	113
660233	+	217
660987	+	78
662473	+	89
664915	-	94
665820	-	100
666554	+	22
668456	-	487
668462	+	57
669840	+	108
670142	-	67
671160	-	48
676034	-	752
676058	+	29
676241	+	45
676475	+	71
677712	+	56
678587	+	70
678899	+	152
679660	-	24
680496	-	17
681053	-	24
681667	+	30
684331	-	28
684413	+	148
685914	-	16
692258	-	75
692507	-	91
694069	+	56
694385	-	38
695805	+	22
696339	+	76
697121	-	23
697803	-	68
697820	+	48
701339	-	118
701433	+	69
703229	+	98
704191	+	22
704901	-	68
706078	+	54
706246	-	334
709518	-	234
710339	+	341
710785	+	48
714193	+	39
716413	+	45
717702	-	134
717899	-	20
718016	+	25
718028	+	22
720017	-	200
724230	+	20
726869	+	40
728529	+	72
729281	-	220
729514	-	45
730166	-	89
731036	-	63
731155	+	381
731181	-	27
731458	+	447
733368	+	2532
736927	+	19
738193	-	205
739245	-	372
740003	+	44
740205	-	124
740455	-	50
740615	+	44
742500	-	69
742593	+	12
748063	+	746
750927	-	13
751539	+	550
753646	-	36
755234	-	121
756770	+	224
758640	-	22
759483	+	281
759597	+	524
767556	-	54
769655	-	105
769673	-	39
769795	+	33
771486	+	23
777867	-	34
778968	-	106
778993	+	47
780082	+	22
780474	-	63
780589	+	72
780765	+	130
781380	+	1796
787955	+	80
789572	+	72
789984	+	42
790609	-	69
791275	-	226
791716	+	377
794742	+	165
795039	-	19
799220	-	74
800206	+	4161
806655	+	15
807833	-	37
807943	-	13
808332	+	12
808627	+	14
809898	+	134
810986	+	35
811231	+	945
816838	-	30
818513	-	15
819677	-	36
820272	+	196
821510	+	28
822911	+	43
824019	+	215
824718	+	589
825893	-	20
826040	-	19
829183	+	17
830027	+	22
831542	+	56
832427	+	72
832999	+	28
834949	-	65
835658	+	75
838378	+	56
841919	-	65
842032	+	129
843351	-	24
844837	-	19
850076	-	90
850508	-	441
850643	-	100
850667	+	63
851469	-	21
851551	+	34
851611	+	40
851741	-	67
852686	-	77
855895	-	522
856452	-	34
856771	+	18
857512	+	117
859984	-	39
860872	+	18
864586	+	81
864817	+	40
867456	+	20
868284	+	145
868342	-	49
868908	+	64
870000	+	214
872105	-	33
873088	+	59
873346	+	48
874138	-	13
874167	-	23
874187	+	15
874555	+	45
878431	-	169
878643	+	24
878735	+	39
879362	+	57
882265	+	21
882390	-	291
882457	+	228
883276	+	138
885910	+	32
886083	+	24
888665	-	12
890317	+	35
891002	-	75
891741	+	15
893270	-	34
893321	+	15
894634	+	26
895784	+	27
898795	+	302
902062	+	14
902133	+	198
903727	+	110
904210	-	32
905166	-	737
906343	-	37
906406	+	48
906715	+	61
907459	+	29
909455	+	140
909584	-	138
910839	-	14
910910	+	265
912607	-	19
914202	-	175
916631	+	19
918783	-	1491
918823	+	134
919637	-	28
919734	+	63
921136	-	56
923341	+	35
923712	-	170
923878	-	25
923938	+	57
923954	+	200
924113	+	570
924291	+	114
924877	+	112
924992	+	151
927019	+	20
927110	+	54
927717	-	97
927926	-	55
930530	-	68
930795	+	20
932177	-	48
932202	+	78
933019	+	19
934723	+	79
935554	+	124
937962	+	45
938242	-	329
939943	-	24
941123	-	161
941250	+	46
941681	+	49
942979	+	140
944292	-	19
944331	+	32
945264	+	82
946085	+	17
948471	-	91
948645	+	32
951122	-	19
951186	+	41
952772	+	76
953280	+	73
954528	+	46
954923	-	17
955014	+	16
960336	-	61
962683	+	486
964491	-	16
965809	-	1306
967000	-	36
967729	+	165
967751	-	80
967821	+	278
970285	-	459
970304	+	14
970458	+	66
973067	-	32
975974	-	18
976057	+	413
978760	-	164
978920	+	46
978937	+	76
979643	+	55
980975	-	48
981314	-	69
982557	-	31
982728	+	489
983654	-	21
986509	-	17
987057	+	72
987164	-	26
988279	-	196
989864	-	63
989888	-	29
993021	-	64
993093	+	77
993322	-	17
993743	-	27
993804	+	75
996298	-	24
997713	-	14
999337	-	49
999426	+	63
1001311	+	64
1002132	-	19
1002707	-	70
1002767	+	39
1002870	-	21
1003516	+	28
1003539	+	86
1005437	+	63
1006556	-	70
1006676	+	34
1006737	+	172
1007575	-	35
1008183	-	26
1008210	+	50
1008292	-	30
1014639	-	34
1014646	+	337
1016508	-	47
1019968	-	98
1019987	+	47
1023228	+	105
1023687	-	15
1024879	+	19
1025561	-	228
1025743	-	16
1026965	-	66
1027099	+	44
1027590	+	184
1028697	+	34
1029136	+	59
1029547	-	25
1032715	-	52
1034855	+	87
1035731	+	20
1037151	+	24
1038520	-	99
1038764	+	59
1040631	-	153
1040649	+	119
1041170	-	374
1041268	+	272
1043881	-	23
1046024	-	31
1046140	+	38
1048907	+	25
1049060	+	177
1052533	+	14
1052611	-	93
1053245	-	13
1053928	+	19
1054262	+	19
1058097	-	332
1058261	+	22
1058604	+	23
1061569	+	47
1061622	+	51
1061733	-	68
1061900	+	465
1065082	+	295
1067484	-	70
1067564	+	26
1070827	+	39
1073331	+	24
1074084	+	119
1077840	-	255
1077958	+	129
1078549	+	70
1081268	+	336
1090332	+	206
1092788	-	71
1094822	+	233
1096221	+	38
1096826	+	82
1097746	-	50
1097928	-	35
1098535	+	350
1099272	+	34
1099730	+	56
1101532	-	32
1101784	+	21
1104936	+	27
1106712	+	64
1107422	-	22
1107505	+	22
1108510	+	20
1108534	-	54
1109175	-	44
1109275	+	85
1112309	+	77
1113329	+	37
1113515	+	62
1113865	+	97
1114695	+	61
1114737	+	168
1115212	-	178
1115869	+	90
1117131	-	23
1117189	+	71
1117776	+	43
1118036	+	74
1120001	-	65
1120026	+	23
1121742	+	251
1122160	-	32
1122724	+	19
1123512	-	74
1123595	+	715
1124289	-	146
1127880	+	150
1127962	+	114
1130159	+	68
1131487	+	465
1134701	-	644
1134719	+	89
1136041	+	10
1136517	-	114
1136876	+	41
1138151	-	49
1138253	+	113
1142434	-	42
1144509	+	48
1148255	-	76
1149695	+	24
1150301	-	31
1151627	-	13
1153411	-	38
1153724	-	16
1156210	+	64
1156776	+	15
1156840	+	35
1157052	+	35
1157832	+	28
1158732	-	49
1160361	+	108
1160438	-	57
1160730	-	28
1161553	+	64
1161889	+	216
1163701	+	25
1165685	-	272
1166915	-	41
1167096	+	11
1168830	-	19
1169285	-	250
1170686	+	17
1170729	-	23
1172391	+	15
1175129	+	21
1175184	+	231
1175668	+	67
1176112	+	119
1176570	+	177
1178126	-	25
1179220	+	39
1180646	+	62
1183471	+	231
1183872	-	16
1186828	-	37
1187328	-	25
1187356	+	275
1194551	-	95
1196122	-	63
1196181	+	546
1198530	-	103
1199403	-	27
1199414	-	45
1200520	+	102
1201722	+	48
1202102	-	10
1202118	+	54
1202887	+	44
1203272	+	103
1203274	-	53
1203632	+	89
1204352	-	17
1205967	-	659
1206211	+	18
1206460	-	34
1206495	+	75
1208107	-	74
1210528	-	21
1210598	+	57
1211522	+	53
1214237	-	118
1215765	+	27
1216431	+	41
1217316	+	58
1219202	+	25
1220492	-	141
1220543	+	72
1221964	+	1134
1224390	+	230
1225923	+	86
1228689	-	98
1228744	+	138
1230785	+	86
1231213	-	41
1231304	+	26
1232319	-	57
1233030	+	88
1234361	-	80
1236100	-	203
1236190	+	160
1237531	+	31
1238197	-	126
1238260	+	33
1238457	-	18
1239386	+	45
1241406	-	119
1241608	+	74
1241637	+	141
1242708	+	53
1243677	+	471
1247018	-	34
1247134	+	54
1249636	+	22
1251415	-	44
1254515	-	129
1254635	+	752
1261214	+	45
1261716	-	2020
1264330	-	23
1264614	+	13
1264631	+	15
1267035	-	55
1267058	+	15
1267281	+	101
1267354	-	26
1268567	-	174
1269014	-	21
1269670	+	20
1269941	+	38
1269963	-	60
1270072	+	52
1272172	-	268
1272346	-	23
1272365	+	26
1274160	+	71
1275532	+	34
1275961	-	149
1275997	-	78
1276016	+	44
1276791	+	47
1277898	+	59
1278014	+	95
1279622	-	29
1279660	+	97
1280750	+	18
1281378	-	45
1281434	+	63
1282035	+	132
1282311	+	278
1286573	-	79
1286599	+	56
1287129	+	695
1288574	+	289
1292101	-	508
1293689	+	79
1294173	+	87
1296648	+	25
1296739	-	21
1298715	+	23
1298967	-	265
1300168	+	69
1300224	-	13
1300744	+	28
1301099	-	36
1301231	+	141
1302860	+	757
1302897	-	444
1303745	-	27
1304573	-	41
1306078	-	1052
1306195	-	270
1306769	-	144
1306787	+	56
1308606	+	22
1308797	-	23
1308914	+	783
1311799	+	126
1312275	-	20
1313304	-	77
1313458	-	70
1313624	+	40
1313634	-	42
1313661	+	79
1316324	+	439
1321260	-	465
1321303	+	37
1325023	+	57
1325692	-	302
1326133	+	31
1326559	+	213
1326900	+	346
1327518	-	238
1327537	+	201
1330473	+	45
1332182	+	20
1334104	-	42
1334945	+	77
1338519	-	686
1338577	+	56
1338687	-	93
1338710	+	332
1338896	+	1853
1338956	-	19
1342985	-	79
1345166	-	228
1345266	+	64
1345601	+	38
1347111	-	91
1348725	+	174
1348732	-	124
1351197	+	23
1351752	+	97
1353163	+	201
1354199	+	1170
1355362	-	57
1356188	-	41
1357657	-	32
1357680	+	32
1359165	+	199
1359451	-	19
1363213	+	12
1363367	-	53
1364183	-	23
1364362	+	28
1364419	+	36
1365315	+	249
1365901	+	134
1368722	-	26
1371244	+	23
1371694	-	134
1372459	+	347
1372930	-	122
1374272	-	620
1374611	+	24
1376331	+	36
1376554	+	247
1376692	-	124
1376832	-	61
1380398	-	53
1380845	+	32
1381143	-	23
1383083	-	27
1383189	+	242
1384284	+	110
1385504	-	16
1386816	+	156
1388429	+	23
1388652	+	19
1388658	-	91
1389839	+	22
1390151	-	203
1392021	+	54
1393145	-	49
1393533	+	59
1394096	+	30
1394099	-	50
1395534	+	16
1400395	-	231
1400412	+	39
1403866	+	20
1406091	-	33
1407353	-	28
1407432	+	22
1408191	+	102
1410378	-	23
1410437	+	16
1411998	+	436
1413230	-	1654
1413377	+	41
1415871	-	172
1415943	-	18
1417102	-	16
1417405	-	30
1418699	+	56
1419615	+	84
1419782	-	32
1420038	+	181
1422403	-	28
1423904	+	162
1424178	+	298
1426240	+	24
1430386	+	26
1430907	-	45
1433536	-	35
1435073	+	21
1437143	-	28
1440080	-	56
1440527	+	88
1442779	+	68
1446271	-	2219
1446298	-	85
1446385	+	24
1447024	-	19
1448886	+	113
1449181	+	150
1450904	-	18
1453013	+	1604
1456762	+	174
1457130	+	165
1458319	+	174
1459578	+	218
1459713	+	201
1469172	-	213
1470258	-	17
1470327	+	335
1471586	+	366
1471663	+	1595
1471707	+	1986
1471852	+	27289
1472646	-	29
1473662	+	2405
1473673	+	27262
1476903	+	10581
1479124	-	20
1482512	-	23
1484226	-	45
1484250	+	219
1484391	-	31
1484988	+	82
1485662	+	202
1485774	-	741
1485797	+	174
1486922	-	74
1487167	+	353
1491069	+	17
1492679	-	18
1494477	-	246
1494570	+	38
1495546	+	21
1500667	+	322
1502919	-	74
1503397	-	54
1504129	+	289
1504886	+	244
1505974	+	96
1506597	+	28
1506761	+	82
1508929	-	59
1509040	+	86
1509193	+	440
1509749	-	23
1510502	+	145
1510757	+	140
1512612	-	46
1512819	+	50
1512870	+	174
1513370	-	33
1515059	-	21
1515250	-	20
1517479	-	60
1517497	+	32
1518484	+	20
1518733	+	287
1519886	+	34
1520158	+	20
1520821	+	85
1521424	+	77
1521880	-	17
1522482	+	24
1523940	-	71
1524620	+	51
1525415	+	18
1525642	+	71
1530765	-	29
1531329	-	37
1531354	+	108
1531562	+	73
1531925	-	40
1533668	-	137
1535478	+	11
1535560	-	81
1535584	+	50
1537098	+	21
1537718	-	84
1537739	-	32
1538246	-	91
1538426	+	23
1538951	+	81
1540723	-	88
1540818	+	273
1545738	+	46
1545898	+	69
1547138	+	922
1547605	+	103
1548431	+	48
1548774	-	27
1549180	+	26
1550875	-	28
1552603	+	270
1552746	-	21
1561391	+	616
1561632	-	31
1563890	+	333
1565008	+	393
1566518	+	139
1569178	+	20
1570641	-	109
1572922	-	86
1574769	-	2356
1574793	+	15
1576752	+	116
1576802	-	17
1579938	+	20
1580319	+	12
1580539	+	93
1580788	+	205
1582172	+	15
1582780	-	14
1584206	-	16
1584514	+	130
1587237	+	24
1588488	-	153
1588500	+	88
1590355	+	200
1591472	+	129
1592645	+	122
1593167	+	162
1593508	+	193
1594030	-	15
1594048	+	96
1596489	+	50
1596953	-	27
1597166	-	22
1597781	+	110
1599591	-	48
1599664	+	104
1603955	+	47
1603993	-	23
1604809	-	264
1604832	+	15
1604982	+	30
1606369	+	36
1608040	-	94
1611409	+	78
1613042	-	193
1613262	+	312
1613739	-	22
1616784	+	35
1617313	-	63
1617843	+	379
1619690	-	30
1619797	+	18
1622677	-	90
1623694	-	65
1625189	+	14
1627827	-	63
1628627	+	89
1630301	-	62
1630370	+	16
1630400	-	75
1630472	+	28
1634891	+	40
1634992	+	236
1639461	+	20
1639668	-	21
1639992	+	20
1640205	+	43
1640213	-	46
1642260	-	41
1642413	-	39
1644372	-	131
1644471	-	28
1645027	+	114
1645104	-	23
1645411	+	20
1646239	-	45
1646263	+	158
1655386	-	20
1656757	-	141
1656930	+	16
1658031	+	68
1658660	-	50
1658953	+	22
1659817	+	268
1660093	-	20
1660482	+	56
1660495	+	79
1665764	-	35
1666105	-	36
1666132	+	19
1666187	+	42
1666925	+	136
1667996	-	36
1669146	+	59
1669220	+	391
1673378	-	12
1673402	+	26
1673446	+	299
1676889	-	101
1676947	+	74
1677541	+	92
1678558	+	90
1678648	-	35
1680270	+	16
1680494	+	31
1681860	+	62
1681973	-	72
1682243	-	20
1684921	+	53
1685290	+	43
1685772	+	18
1686316	+	35
1686707	-	19
1687888	+	37
1687947	+	378
1690394	-	82
1690815	-	69
1690820	+	38
1690835	+	65
1690861	-	20
1692652	+	138
1694562	+	11
1694811	+	36
1696623	-	33
1696864	+	17
1697812	-	185
1698045	-	20
1699308	+	44
1699679	-	118
1699720	-	27
1699811	+	61
1700344	+	41
1701606	-	33
1702740	+	17
1702931	-	101
1703026	+	167
1708233	+	16
1708658	-	40
1709544	+	28
1710711	+	179
1711161	-	22
1711573	+	26
1711680	+	64
1712314	+	91
1714369	-	34
1717618	-	48
1717917	+	39
1721712	-	15
1722299	+	69
1722735	+	25
1723848	+	13
1725062	+	20
1725078	-	15
1725422	+	20
1726550	-	21
1728533	-	45
1728882	-	31
1729508	+	32
1732437	+	25
1733167	+	22
1733616	+	325
1735102	+	24
1735514	+	5301
1738223	-	18
1738677	-	14
1742175	+	20
1742250	+	161
1745024	+	34
1745820	-	18
1746200	-	29
1747201	+	125
1749892	-	324
1753721	-	50
1761015	+	25
1761395	-	27
1762480	+	156
1762537	-	22
1762953	+	95
1763434	+	232
1763622	-	43
1763633	-	22
1763640	+	143
1764776	+	64
1766479	+	54
1768125	-	14
1771048	+	39
1772692	+	36
1773212	-	33
1773839	-	30
1774728	-	50
1774812	+	60
1775064	+	37
1775170	+	43
1781293	-	20
1782735	-	140
1783654	+	206
1785790	+	113
1786231	+	409
1786580	-	18
1787857	+	28
1788513	+	41
1789701	-	16
1790189	-	17
1790207	+	146
1793760	+	55
1793899	-	171
1794714	+	436
1794714	-	25
1795170	-	38
1797151	-	73
1799516	-	71
1799572	+	80
1802560	-	92
1805929	+	96
1807761	+	77
1807769	-	44
1807910	+	88
1810192	+	668
1814057	+	172
1814754	-	34
1815317	+	131
1816196	+	186
1821887	-	28
1822273	-	148
1822612	-	31
1824357	+	26
1825936	-	39
1826583	-	22
1827952	-	125
1828095	-	100
1828122	+	210
1828187	+	206
1828610	-	17
1830672	+	24
1830909	-	273
1833500	+	423
1836095	-	92
1836660	-	18
1837019	+	86
1837411	-	19
1840019	+	42
1842315	-	47
1842395	+	140
1843649	-	40
1843707	+	48
1844265	+	82
1848447	-	504
1849251	+	218
1849449	+	97
1849859	-	36
1849882	+	52
1850088	+	78
1851998	+	1840
1855118	-	26
1855469	-	48
1855688	+	83
1855714	+	260
1856353	+	160
1856817	+	45
1857539	+	21
1858600	+	139
1859366	-	43
1862428	-	31
1865598	+	50
1870517	-	110
1871300	+	85
1873488	-	27
1874110	+	70
1875277	-	19
1888014	-	17
1890644	+	20
1891198	+	87
1892933	+	46
1893984	-	20
1896874	+	35
1899280	+	15
1901065	-	25
1901183	+	162
1906304	-	12
1906326	+	17
1906544	-	62
1907455	+	106
1909239	-	24
1909577	+	37
1910155	+	40
1910295	+	198
1911554	-	30
1913608	+	96
1913629	+	113
1915491	+	108
1916591	+	28
1917762	+	88
1918487	+	102
1921549	+	100
1923753	+	251
1927094	+	51
1929888	-	329
1931526	-	53
1933139	-	69
1934055	+	18
1934806	+	664
1935260	-	22
1936418	+	46
1936628	+	56
1937189	+	56
1938035	-	42
1938075	+	133
1943066	-	16
1945370	+	45
1946594	+	68
1950930	-	19
1951758	-	46
1953133	-	27
1954539	-	30
1955165	+	31
1955576	-	45
1956775	+	27
1957364	-	22
1957398	+	23
1957645	+	13
1960483	-	53
1960674	+	1165
1965434	-	105
1965578	-	45
1965583	+	535
1966534	-	44
1967681	+	47
1967712	+	55
1968973	+	136
1970399	+	30
1970904	+	54
1971534	+	42
1972145	+	54
1972426	-	22
1973642	+	45
1975468	-	40
1975592	-	21
1976667	+	30
1977881	-	170
1978467	-	25
1979750	-	57
1979771	+	414
1985031	-	52
1985055	+	14
1986544	-	35
1986687	+	17
1989472	-	20
1993196	+	14
1993219	+	71
1993447	-	38
1994404	+	40
1995871	-	31
1997401	+	21
1998819	-	21
1998923	-	13
1998943	+	260
2000513	+	30
2000567	+	54
2002466	+	33
2002625	+	128
2003893	+	453
2006567	+	306
2007794	+	27
2008937	+	75
2011974	+	23
2012646	+	23
2012650	-	57
2012672	+	16
2012798	+	188
2014505	-	134
2014652	+	16
2015240	-	183
2015862	-	13
2016297	+	19
2017306	+	202
2017370	-	26
2017608	+	304
2023455	-	18
2024077	+	57
2024781	+	95
2026429	-	33
2026492	-	20
2026710	-	93
2026754	+	368
2029778	+	221
2029873	+	201
2030684	+	249
2031599	-	19
2033977	-	13
2034428	-	194
2034627	+	320
2035281	+	332
2039121	+	291
2039840	+	128
2039880	-	18
2040867	+	53
2045247	-	57
2045772	-	28
2046908	-	38
2047600	+	1794
2048912	-	38
2049902	+	16
2050822	-	15
2052062	-	11
2052506	-	30
2052973	+	39
2053599	+	124
2055240	+	19
2055480	-	134
2055965	+	36
2056337	-	172
2057462	+	168
2057751	-	13
2058721	-	63
2062756	-	185
2063016	+	18
2064765	-	16
2064806	+	15
2065438	-	12
2066554	+	60
2066663	-	25
2066682	+	137
2069087	+	46
2071913	+	96
2072199	+	231
2073848	+	199
2074758	+	86
2074788	-	37
2074813	+	179
2075027	-	38
2075616	+	496
2077941	-	114
2077954	-	20
2078212	-	27
2079813	-	41
2080657	-	14
2080767	+	282
2081561	+	172
2083282	+	26
2087007	-	118
2087135	-	57
2087181	+	78
2087337	+	83
2087919	-	68
2091716	+	18
2094157	-	48
2095252	-	35
2096629	-	419
2096707	-	62
2096767	+	296
2097129	-	117
2097355	+	76
2102787	-	56
2102872	+	66
2104114	-	39
2104577	-	74
2104902	-	123
2104910	+	120
2105510	-	12
2106697	-	61
2106756	+	243
2107139	+	95
2108698	-	19
2109091	-	10
2109551	+	37
2111235	+	47
2111369	-	141
2112056	-	81
2113025	-	29
2113075	+	16
2113140	-	18
2115771	+	18
2117330	+	117
2117669	-	61
2123158	-	1062
2123673	+	23
2123906	-	37
2124565	+	28
2125096	-	382
2125122	-	120
2125236	+	29
2126210	+	844
2127537	+	95
2128217	-	282
2128711	-	13
2130248	+	14
2134160	-	200
2134216	+	17
2135886	+	35
2135911	-	689
2136135	+	654
2136145	-	22
2136541	+	1276
2137092	-	16
2139634	-	26
2139718	+	360
2141882	-	18
2141958	+	23
2142390	+	26
2143544	+	16
2144889	-	40
2144947	+	197
2145878	-	1442
2145901	+	73
2146841	-	76
2147640	-	204
2147675	+	102
2148405	-	314
2148634	+	129
2149479	-	28
2150281	-	28
2150371	+	82
2150841	+	361
2152904	-	175
2154052	-	41
2158089	-	105
2159110	+	27
2159141	-	24
2160296	-	115
2160342	+	59
2160356	+	50
2160434	+	69
2161207	-	34
2166718	+	26
2166923	-	21
2168349	+	20
2169993	-	26
2170690	-	25
2171576	-	300
2171669	+	40
2171755	-	74
2173095	-	25
2175212	-	17
2175239	+	137
2176383	+	75
2176608	-	29
2176995	-	23
2177094	+	292
2178901	+	287
2179498	-	66
2181824	-	120
2183379	+	100
2186893	+	18
2190270	-	29
2193624	+	108
2195213	-	99
2195836	-	27
2197601	-	31
2197694	+	68
2200188	-	74
2200494	-	50
2200720	+	40
2201255	+	171
2203085	+	20
2204232	-	68
2204784	-	50
2205557	-	22
2206875	-	22
2213343	-	20
2218412	-	20
2219259	-	98
2219543	-	29
2219567	+	37
2219587	+	26
2220888	+	46
2222291	+	15
2222367	+	85
2223699	+	24
2224157	-	375
2225331	-	62
2226109	-	24
2226219	+	139
2228569	-	130
2228684	+	42
2229948	-	20
2230019	+	23
2231034	+	128
2231660	+	208
2232283	+	34
2233677	-	54
2235175	+	20
2237992	-	16
2238989	+	53
2240130	+	71
2247439	-	25
2251908	-	365
2252450	-	50
2252550	-	14
2254140	-	126
2256436	-	735
2258053	+	220
2263080	-	28
2263632	-	36
2263738	-	15
2263995	+	20
2264674	-	18
2264904	-	16
2265078	+	18
2267117	+	20
2267510	-	94
2267638	-	57
2268175	+	46
2268264	-	32
2270248	-	39
2270462	+	168
2278970	-	278
2279112	+	88
2279479	-	28
2281090	-	34
2283720	-	27
2287168	-	14
2288954	+	38
2289117	-	20
2289249	-	17
2291198	-	51
2291277	+	40
2292339	+	22
2307203	-	298
2307703	+	42
2307772	-	178
2309166	-	183
2311294	-	91
2313060	-	39
2313132	-	23
2314292	-	20
2315123	-	13
2315475	+	21
2317093	-	118
2319464	+	21
2319466	-	32
2319992	-	46
2320761	-	96
2321459	+	48
2322560	+	34
2325067	+	15
2325730	-	60
2326390	-	48
2326817	-	96
2326835	+	88
2326947	+	106
2329926	+	35
2330971	-	15
2331006	+	72
2334008	-	1715
2334602	-	37
2335048	+	21
2336017	+	32
2337077	-	40
2337166	+	37
2337700	-	208
2337750	-	118
2338614	-	45
2338649	-	68
2339451	+	23
2340039	-	25
2340593	-	35
2342802	+	37
2344336	+	26
2349331	-	83
2353325	-	348
2355968	+	11
2356685	-	116
2358274	-	33
[truncated: 1,731 more rows]

## Sheet: TTS_A
Genome_position	Direction	Average_TTS_intensity	Termination_efficiency
348	+	34	40.3
11185	+	424	78.2
12292	+	21	60
17312	-	35	58
17928	+	137	75.8
19966	-	11	50
25229	+	48	53.3
27439	-	11	84
32220	+	73	49.6
35259	+	35	74.3
35706	-	20	95
41252	+	13	93.1
42934	-	55	76
44777	-	16	79
58581	-	16	83
73772	+	39	83.9
74810	-	13	72
75575	+	18	62.7
78751	+	19	72.8
81522	-	14	70
86856	+	15	40.2
88208	-	11	88
90148	+	156	70.5
92449	+	114	43.9
96773	+	19	43.3
99042	+	27	56
99129	+	14	69.7
106777	-	19	94
118744	+	31	63.2
118929	-	19	73
122399	+	15	74.6
128548	+	17	84.3
136972	-	19	76
143859	-	15	75
144852	+	12	52.6
153520	+	26	48.6
159233	-	15	66
161572	+	133	50.7
167489	+	17	84.8
170613	-	37	67
193922	-	12	65
208932	-	15	93
210615	-	154	78
212594	+	20	83
218313	-	73	63
218383	+	174	61.9
234492	-	40	52
236292	+	12	56.9
238720	-	246	50
242724	+	20	90.5
251780	-	33	97
264878	+	33	63.9
273434	+	15	40.1
275119	-	38	74
282019	-	16	53
288442	-	11	79
293710	+	98	50.8
293724	-	42	63
293792	+	44	79.7
296727	-	26	90
296982	+	15	49.8
297358	-	33	61
298438	+	16	83.5
299659	+	14	92.7
309662	-	124	55
309906	-	28	58
322676	+	18	66.4
331499	-	137	55
350614	-	26	81
352301	+	589	47.9
364645	-	21	94
373312	+	28	43.1
374602	+	53	83
375857	-	13	63
378248	+	209	54.6
379893	+	16	93.6
383581	+	20	75.5
386202	-	1561	84
390119	+	22	80.8
398540	+	36	49.1
399490	+	20	53.7
405880	+	19	66.1
419809	-	12	72
421846	+	257	74
422703	+	147	41.4
429927	+	13	46.7
432234	+	18	45
432666	+	18	65.3
434803	-	12	55
438045	+	17	50.7
439328	-	16	80
442238	-	83	53
456215	+	334	82
479359	-	22	52
481913	-	16	51
484219	-	30	69
484723	+	20	50.5
486041	-	41	73
501941	+	14	58.1
525365	-	42	54
527962	+	11	57.6
530290	+	197	90.6
538425	-	37	55
557582	-	15	71
560519	-	24	68
562018	-	13	59
564483	+	22	40.6
566457	+	460	71.7
577153	+	66	51.2
583706	-	11	69
589552	+	51	53.1
592369	-	11	99
597956	+	18	86.6
599648	-	11	68
605803	-	13	99
614089	+	35	62.5
614260	+	14	66.4
614656	-	30	53
615477	+	34	52.5
624367	-	23	84
645759	-	13	92
668223	-	315	69
668662	+	15	41.7
675758	-	285	56
684816	-	14	66
686876	+	30	50.1
694236	+	30	55.9
708236	-	72	64
710742	+	56	61.9
716121	-	13	68
733326	-	14	73
733598	+	1437	40.7
734433	-	13	86
735003	-	16	71
736247	-	352	71
736286	+	1830	95
749958	+	45	74.7
750619	-	11	73
755797	+	25	86.8
756276	+	20	55.4
759166	+	16	41.8
769287	-	38	53
776901	+	22	60.3
777727	-	40	53
781885	-	12	69
786074	+	583	50.4
790351	-	86	51
794655	-	16	94
800864	-	22	80
806226	+	978	91.5
811395	-	12	92
815688	+	782	68.5
816348	-	13	73
816612	-	24	69
818796	-	22	61
824208	+	68	41.3
828913	+	19	54.3
832577	-	13	72
842318	+	37	42.1
842357	+	39	84.8
845610	-	13	52
849177	+	11	90.5
857712	+	58	66
863079	+	22	58.8
867761	-	40	50
875631	+	24	77
876849	+	16	63.7
878560	+	13	76
880168	-	11	84
881857	+	21	63.4
887159	-	11	68
895588	-	15	51
909654	-	25	78
909762	+	49	51.4
913201	-	39	57
914125	+	16	67.4
914660	+	14	81.9
916019	+	24	79.9
916366	+	18	47.7
924189	+	355	63.4
932142	+	30	79.5
932837	+	20	79.3
933904	-	13	69
939236	+	16	69.6
945406	+	52	63.6
949238	+	16	48.8
949259	-	11	62
951460	-	32	82
952278	+	30	45.6
958472	-	108	74
958512	+	188	92
965922	-	27	54
977752	+	16	90.2
986145	-	11	64
991616	-	14	58
993466	+	23	51.2
995994	+	31	68.7
1000826	+	76	71.5
1001317	-	24	89
1004339	-	16	80
1007175	+	17	40.9
1009266	+	23	40
1016319	-	29	86
1018578	-	18	80
1025324	-	168	62
1029391	+	91	40.6
1036594	+	16	44
1045153	+	27	44.7
1052151	-	32	50
1053082	+	25	67.4
1055206	+	19	78.8
1059093	+	16	41.3
1062116	-	27	90
1062383	+	175	53.1
1063180	-	11	62
1064108	+	271	97.9
1077098	-	154	51
1081445	+	194	59.6
1081578	-	29	96
1095639	+	38	47.3
1096651	-	11	68
1100777	+	269	52.3
1101008	-	26	77
1104560	-	26	76
1105140	-	53	69
1111223	+	110	56.7
1121953	+	72	42
1131327	+	16	46
1133320	+	128	66.1
1133985	+	15	87.7
1142854	+	39	46.6
1148543	-	11	52
1152245	+	18	71.7
1157781	-	17	66
1158490	-	41	64
1160462	-	22	84
1160524	+	94	73.8
1162462	-	17	70
1166292	+	16	55
1166512	+	16	83.8
1168202	+	11	48.8
1172845	+	15	96.7
1174590	+	19	82.3
1178099	+	12	51.3
1187596	+	139	57.1
1194436	-	111	82
1195151	+	13	51.4
1205236	-	81	57
1205256	+	51	50.2
1207099	-	19	67
1213998	+	28	80
1220397	-	196	57
1224327	+	41	45.3
1230480	-	26	56
1248154	+	13	56.2
1249502	+	22	87.6
1262826	+	45	95.8
1267091	+	19	49.9
1267822	-	21	95
1268331	-	86	56
1271923	-	140	62
1274420	+	29	46.8
1275821	-	117	51
1277056	+	19	75.7
1279840	+	31	43.1
1284086	+	36	53
1287849	+	127	46
1288831	+	233	50.4
1291864	-	367	76
1296826	+	26	51.8
1301087	+	12	57.7
1307223	-	28	53
1313350	-	122	76
1316631	+	150	59.1
1320195	-	13	76
1324989	+	18	56.8
1327650	-	11	61
1342949	+	76	43.3
1357083	+	38	43.7
1357122	+	39	88.9
1363454	-	69	88
1364350	-	28	70
1374659	-	19	65
1376498	-	287	58
1386652	+	13	99.2
1401875	+	22	64.5
1402838	-	15	83
1413113	-	660	59
1418667	+	17	80.6
1419249	+	16	58.9
1433199	+	13	51.8
1435788	-	26	69
1446198	-	1313	94
1455467	+	1713	61.7
1458818	+	44	41.8
1462939	-	13	86
1463511	-	17	84
1463844	-	14	62
1466622	-	17	93
1471899	+	51	89.9
1477054	+	1505	43.3
1488141	+	221	92.1
1490973	+	12	91.6
1504602	+	141	52.7
1509717	+	66	40.6
1520044	-	25	90
1531212	+	29	78.2
1534414	-	12	52
1534432	+	15	81.9
1537716	+	16	88
1538637	+	11	57.6
1541876	+	162	70.2
1545644	+	24	42.2
1550298	+	21	86.9
1564738	+	130	56.5
1565442	-	12	92
1566707	-	13	86
1568102	+	222	75
1570245	-	11	54
1572132	-	58	72
1599316	-	25	56
1604113	-	15	75
1604718	+	14	77.3
1608213	+	20	46.4
1658453	-	27	51
1659381	-	13	70
1660745	+	78	45.3
1662598	+	19	56.5
1675011	+	457	57.6
1693310	-	23	69
1696079	-	32	72
1699451	+	31	65.3
1701974	+	12	51.7
1705235	-	16	79
1715670	+	23	95.4
1716218	+	17	99.4
1716288	-	13	52
1725975	-	12	92
1728665	-	30	86
1733931	+	155	73.4
1734733	-	17	77
1737493	-	16	83
1750562	-	12	77
1756097	+	12	65.1
1757555	+	34	81.5
1760398	+	40	73.1
1761484	+	18	55.9
1761763	-	16	82
1769359	-	12	75
1769635	-	34	50
1772354	-	18	61
1779904	-	15	88
1807423	+	23	49.5
1814401	+	162	47.9
1821735	-	30	50
1822078	-	99	55
1822406	-	32	54
1825671	+	20	83
1828019	-	137	73
1828818	-	176	89
1828856	+	446	88.7
1837508	+	35	41.8
1841392	+	18	55.8
1844343	-	13	92
1848660	-	20	52
1856587	+	48	41
1864034	-	24	56
1872589	+	33	62
1891236	-	15	68
1906346	-	40	58
1908057	+	27	43.3
1928667	-	15	76
1936044	+	16	40
1942940	-	13	56
1946694	+	41	41.9
1960786	+	1453	86.9
1962075	-	15	54
1970268	-	43	93
1970314	+	12	47.8
1971049	+	39	48.3
1978210	+	26	74.1
1979004	-	15	75
1982410	-	15	57
1982731	-	22	53
1986635	+	33	76.6
1994543	+	23	53.4
2004067	+	348	70.8
2008836	+	15	74.6
2026192	-	39	50
2027161	-	20	69
2034176	-	90	50
2039433	+	144	55.7
2047818	+	771	50.8
2073566	+	32	42.1
2080444	+	16	83.6
2090037	+	15	82.9
2096825	-	50	62
2104331	-	72	58
2117483	+	68	65.5
2127283	+	31	72.2
2129330	+	12	43.3
2131215	+	11	99.1
2133235	+	13	92.2
2138371	-	23	62
2139649	+	21	89.5
2140834	+	15	45.8
2150492	+	46	59.4
2160525	-	12	79
2164346	+	42	74.9
2166203	+	38	61.9
2166248	+	16	77.8
2168577	-	25	59
2170034	-	63	64
2173867	+	13	86.1
2189209	+	16	86.8
2190181	-	31	51
2193556	+	12	73.3
2196609	-	12	92
2199915	-	41	72
2201628	+	99	67.8
2209789	+	16	72.4
2225117	+	20	90.5
2233886	-	14	56
2235258	-	12	79
2242267	+	11	43.8
2254558	+	24	79.4
2255176	+	23	58.3
2255458	+	13	61.8
2263107	-	13	81
2264138	+	20	65.4
2272646	-	21	59
2318432	+	13	95.4
2319300	-	50	79
2324809	+	13	56.1
2325325	+	12	67.5
2330171	+	18	77.4
2333454	+	11	99.1
2336204	+	27	68.5
2341150	-	18	99
2343150	+	87	62.2
2346259	-	20	77
2348750	+	22	81.2
2363534	+	50	49.3
2367304	-	21	87
2367563	-	26	56
2367915	-	18	51
2373449	+	11	52.1
2402081	+	81	51.8
2404537	+	16	93.5
2420381	-	107	58
2429413	-	43	57
2431523	-	117	52
2432556	-	22	64
2440711	+	13	99.2
2442885	-	30	61
2443932	+	34	54.8
2459334	-	16	99
2461471	+	82	41.5
2463059	+	25	83.1
2473568	+	57	51
2487156	+	18	68
2489262	+	228	58.5
2492000	-	397	74
2498953	+	59	46.1
2500391	-	29940	91
2510343	+	52	51.8
2522193	+	524	45.1
2522232	+	475	64.1
2524992	+	16	69.1
2529198	+	20	94.8
2531350	-	158	61
2539107	+	12	41.2
2541791	-	32	76
2542360	+	16	69.3
2546415	+	15	46
2547647	+	23	56.8
2553374	-	37	86
2553886	+	19	67.6
2554381	-	12	64
2555862	-	33	82
2559852	+	25	50.9
2561750	-	36	85
2571222	+	22	99.5
2581263	+	13	59.2
2581773	-	219	82
2582238	-	18	71
2595151	-	12	79
2596911	+	14	77.3
2598432	+	15	94
2603334	+	11	72.8
2606241	+	17	56.5
2608158	-	31	59
2611202	+	14	43.6
2614653	-	22	73
2619416	-	190	50
2625816	-	555	57
2625859	+	82	46.3
2627921	+	43	80.9
2630169	+	28	82.1
2632115	+	14	81.9
2637436	-	57	54
2638292	+	20	60.9
2642023	+	21	71.9
2654307	+	13	58.8
2662576	-	46	74
2667567	+	12	88.4
2675850	+	19	51.2
2678951	-	104	56
2680649	+	46	42.2
2681040	+	27	48.3
2681511	-	21	100
2700491	+	28	79.6
2712402	-	47	50
2719953	-	21	95
2725251	-	110	65
2727725	+	16	54.1
2730428	-	27	60
2731535	+	19	58.7
2751616	-	63	87
2752553	-	21	52
2758858	+	12	58.7
2761108	+	90	58.9
2774867	+	45	52
2779662	-	37	77
2794260	+	42	49.9
2807174	-	43	79
2817038	-	44	53
2826153	+	11	90.9
2827939	+	96	56.9
2833152	+	14	69.7
2838196	-	45	57
2839533	-	171	59
2857706	-	17	51
2866030	-	34	52
2867001	+	13	64.3
2878228	+	75	48.1
2881180	-	22	84
2882112	-	12	99
2892748	-	27	71
2911151	-	759	65
2913593	+	282	86.2
2917486	-	49	64
2936503	+	15	71.5
2950594	+	315	68.1
2950615	+	58	42.3
2952965	+	12	74.5
2966865	+	11	45.7
2968592	+	21	73.9
2970025	+	215	56.3
2973682	-	48	84
2977960	+	23	46.9
3000241	+	59	40
3005332	-	16	67
3013517	-	293	51
3017226	-	13	98
3023959	-	105	59
3025600	+	273	85.3
3028873	+	70	40.6
3037129	+	14	81.9
3039370	+	14	99.3
3048015	+	24	82.6
3049558	+	13	76
3055342	-	21	91
3059811	-	95	78
3066789	-	663	86
3068962	-	20	55
3074212	+	28	90.6
3080824	-	26	50
3084961	+	18	89.6
3087206	+	29	68.7
3092773	-	405	50
3097658	-	55	58
3100167	-	811	86
3116078	-	19	85
3116135	+	29	41.7
3126754	-	15	52
3127126	-	37	53
3137288	+	13	64.9
3140621	+	12	99.2
3162394	-	63	55
3172355	+	18	71.7
3186156	+	41	97.4
3187218	-	17	52
3194134	-	142	78
3197257	-	104	52
3201971	+	11	90.9
3218136	-	197	86
3226678	+	18	52.2
3226719	-	20	62
3237656	+	20	91
3243512	-	34	95
3253207	-	12	51
3288637	-	15	93
3300381	+	42	41.3
3300503	+	35	70.1
3304707	-	16	84
3315062	+	11	65.5
3325556	-	141	53
3341683	-	26	85
3343123	-	891	67
3348502	-	397	72
3348542	+	37	98.8
3348556	-	1006	66
3352696	-	669	87
3360619	+	25	95.8
3363043	-	1114	76
3365338	+	11	40.5
3385823	-	15	53
3388504	+	14	77.6
3389030	-	11	52
3429892	-	19	60
3439519	+	19	54.4
3444562	-	13	68
3449621	+	11	43.8
3449992	+	13	86.1
3459894	+	14	48.4
3464824	+	29	57.9
3467969	-	103047	60
3480089	-	17	89
3485123	-	13	86
3485514	-	15	83
3488719	+	51	52.1
3489974	-	31	68
3508049	+	215	91.1
3508618	-	11	54
3522753	+	105	45.7
3527775	+	19	41.4
3534968	-	14	71
3537328	+	19	67.6
3560124	-	42	50
3564132	+	19	86
3568761	-	120	62
3579584	+	15	99.3
3590637	-	151	89
3590640	+	376	57.6
3590676	+	242	42.9
3592180	-	31	58
3594077	+	13	80.8
3596015	+	394	71.6
3597970	+	332	46.4
3601108	+	42	44.9
3607034	+	16	93.6
3609312	+	16	93.6
3643131	+	16	47.3
3643847	-	18	94
3651468	-	20	71
3654421	-	17	94
3671815	-	48	72
3678225	+	13	64.3
3680253	-	52	69
3680834	+	66	79.8
3684015	+	11	78
3693181	+	11	99.1
3695348	+	20	40.6
3706438	-	23	100
3707115	+	24	68.2
3708418	+	27	92.8
3724772	-	55	63
3724776	+	46	71.8
3733280	-	22	59
3735979	+	30	72.5
3753799	-	49	88
3764373	+	12	58.1
3777035	+	22	70.7
3777734	+	12	43.7
3785329	+	30	57.9
3789945	+	13	71.8
3791482	+	99	70.7
3791956	+	38	57.5
3792067	+	14	51.7
3792359	-	64	71
3793366	+	16	69.3
3804045	-	91	78
3805640	+	35	42.7
3823447	+	42	85.2
3826647	+	3779	85
3834463	+	18	94.2
3835399	-	203	56
3835435	+	136	88.2
3837104	-	190	77
3837526	-	135	52
3847645	-	71	52
3852282	-	30	74
3858328	+	21	47.7
3875308	+	38	75.1
3878379	+	19	73.3
3895955	-	23	100
3898841	-	13	74
3901759	+	19	91.5
3906315	+	22	63.7
3908680	+	80	43.5
3909950	+	42	43.3
3913472	-	26	54
3914113	-	44	58
3924295	+	37	76.1
3924983	+	13	61.6
3954486	-	47	67
3961345	+	131	67.7
3963372	+	52	69.4
3963534	-	14	70
3967461	+	19	86
3971325	+	19	93.2
3976053	-	19	86
3976781	-	16	51
3984555	-	14	60
3985110	+	15	93.2
3987955	+	12	79.5
4001755	+	12	99.2
4005867	-	23	92
4010427	+	14	96.5
4012735	+	21	58.1
4020075	+	19	67.6
4020790	+	21	69.2
4021623	-	167	63
4040886	+	12	99.2
4051804	+	11	90.9
4053919	+	12	91.5
4057668	+	12	52.3
4058043	+	20	61.1
4062241	-	19	76
4067189	+	21	99.5
4081541	-	59	54
4087290	-	1017	67
4088448	-	3811	90
4089891	+	35	58.3
4090281	+	12	59.7
4099563	-	5857	90
4101160	+	28802	95.1
4103958	-	18	51
4106074	+	56	53.5
4111242	+	59	46.1
4120105	-	85	50
4131442	+	38	50.6
4134316	+	45	80
4141566	+	20	57.7
4149084	+	14	92.5
4155974	-	38	61
4162511	-	21	85
4163924	-	13	72
4167918	+	12	46.7
4168239	+	15	71.1
4168372	-	2016	81
4168611	+	1013	50.4
4168780	+	453	60.1
4173335	+	12	47.8
4174030	+	20	49.6
4179345	+	18	69.7
4190759	+	14	81.9
4199267	+	28	93
4199310	-	2979	58
4201060	+	18	53.5
4208201	-	12	51
4209146	+	34	72.2
4212357	+	13	41.8
4215256	+	52	40.4
4217042	-	1248	78
4217145	-	2441	61
4219295	+	70	47.3
4222758	-	142	67
4226238	-	27	75
4230567	-	16	53
4235413	+	21	62.2
4239296	+	11	47.5
4246715	-	129	85
4246716	+	59	78.9
4248250	+	31	46.2
4248586	+	26	57.4
4258161	+	12	74.5
4264542	+	23	91.6
4265762	-	954	85
4272865	+	223	40.5
4274314	+	53	49.7
4274596	-	21	68
4276926	-	12	71
4282640	-	11	91
4283276	-	15	68
4286005	+	30	46.7
4288436	+	111	72.1
4289510	+	13	64.7
4291788	-	51	51
4292373	+	30	80.4
4293617	+	11	49.8
4298498	-	552	73
4300579	-	11	53
4313714	-	22	58
4314329	+	14	77.3
4314411	-	17	89
4318816	-	49	77
4323024	+	21	56.7
4326297	+	16	82.1
4327971	+	153	88.2
4330066	+	23	99.6
4332482	+	47	81.6
4340078	+	19	65.8
4340613	+	172	49.6
4350644	-	56	83
4352660	-	42	65
4353152	+	2484	76.3
4359698	+	12	62.8
4372118	+	12	74.5
4373838	-	68	69
4400269	+	92	66.2
4401332	+	14	67.3
4404881	+	24	80.7
4405731	+	15	98.7
4410029	+	13	48
4410595	+	22	93.5

## Sheet: TTS_B
Genome_position	Direction	Average_TTS_intensity	Termination_efficiency
8944	-	11	67
8962	-	18	56
9354	-	17	57
11185	+	387	74.9
12292	+	16	43.7
17928	+	176	79.4
32221	+	83	44.6
35259	+	88	88.6
35706	-	20	90
37466	+	16	87.6
42934	-	57	64
44777	-	17	72
58581	-	24	85
59936	+	176	40.2
63669	+	15	51.5
67116	-	15	88
70532	-	28	80
73772	+	39	78.7
74810	-	19	67
75575	+	21	74.7
78751	+	15	59.8
85002	+	23	41
88208	-	12	99
90148	+	151	66.1
92449	+	163	46
96773	+	31	58.8
99129	+	22	64.5
106777	-	27	96
111484	+	21	67.5
118744	+	31	54.5
118929	-	25	89
120770	+	11	54.7
122399	+	29	96.3
128548	+	21	86.7
135189	-	21	68
136972	-	40	67
153520	+	33	53.6
159233	-	20	62
161572	+	140	45.2
170614	-	32	50
204814	-	20	52
208932	-	19	86
210615	-	219	74
212594	+	29	90.3
218313	-	104	62
218383	+	250	62.1
234492	-	80	59
236292	+	14	49.8
239461	-	36	50
241432	-	12	63
242103	-	32	57
242724	+	24	73.5
247014	+	12	51.9
251780	-	44	79
264878	+	39	58.8
272847	+	14	76.4
273434	+	32	44.6
275119	-	46	81
277357	+	11	43.8
279582	-	17	87
282019	-	24	75
288442	-	18	90
293724	-	51	70
293792	+	58	63.5
296727	-	33	92
296982	+	20	52
297358	-	60	70
298438	+	15	57.6
299659	+	14	99.3
304868	-	15	75
309662	-	132	55
309906	-	35	77
322676	+	16	56.5
350614	-	27	79
352301	+	684	45.3
364645	-	23	86
373312	+	41	48.1
374602	+	63	79.3
375857	-	13	65
378248	+	238	48.3
379458	+	21	65.2
379893	+	19	76.3
383581	+	19	65.1
386202	-	2441	87
388207	-	12	85
398540	+	38	51
405880	+	15	72.9
410443	-	38	65
421845	+	365	65.7
424301	-	12	79
429927	+	20	59.5
431304	+	18	48.7
432234	+	34	42.8
432666	+	18	49
432890	+	11	42.1
436349	+	24	53.5
439328	-	21	53
439879	-	12	54
442238	-	111	50
452267	+	11	99.1
456114	-	11	99
456215	+	415	73.5
456251	+	61	43.3
462991	+	12	51.9
463590	-	13	99
464841	+	15	58.1
476319	+	12	44.9
484219	-	66	85
486041	-	47	74
491566	-	13	76
492349	+	28	50.4
501941	+	18	51.4
525365	-	72	56
527962	+	22	87.3
530290	+	206	88.5
536835	-	13	75
538425	-	44	51
546910	-	12	66
557582	-	25	89
560258	-	12	59
560519	-	46	75
566457	+	539	69.9
577153	+	69	45.2
577172	-	14	87
583706	-	16	66
583760	+	20	49.4
593255	-	12	75
597956	+	24	57.9
599648	-	20	77
614089	+	44	58.5
614260	+	23	77.3
615861	+	44	43
645759	-	31	86
647748	-	11	91
661809	+	26	57.2
668222	-	359	73
675757	-	358	54
684816	-	13	68
685358	+	22	41.9
691102	-	16	68
691441	+	22	91.3
693316	+	11	49.4
694236	+	33	53.1
708235	-	97	58
710742	+	76	63
715920	-	11	84
716121	-	22	63
719551	-	24	52
731956	-	21	84
733326	-	25	55
734433	-	18	78
736247	-	456	73
736286	+	2861	94.7
749958	+	53	53.9
750619	-	12	59
755797	+	30	80.9
759166	+	28	45.3
767322	-	31	59
776634	-	26	57
776901	+	32	65.7
781885	-	17	59
782462	-	12	61
786074	+	853	54.6
790347	-	122	68
794655	-	20	90
800864	-	33	91
806226	+	1383	93.9
811395	-	21	87
815464	-	21	76
815688	+	1112	69
816348	-	17	81
817488	-	11	64
818796	-	28	57
828066	-	11	91
828666	+	14	45.5
828913	+	16	52.8
832577	-	24	69
842357	+	55	87.2
849177	+	21	90.9
855829	+	20	73.9
857712	+	66	59.9
863079	+	27	57.5
875631	+	44	84.5
876849	+	23	63.4
880168	-	16	94
881857	+	31	68.3
887159	-	12	70
909654	-	34	74
909763	+	60	48.7
914125	+	14	43.1
914660	+	17	72.8
916019	+	26	71.8
917692	+	15	56.7
924189	+	725	79.1
932142	+	26	66.8
932837	+	23	70
933904	-	16	64
938053	+	31	60.8
945406	+	60	56.8
948628	-	12	66
951460	-	15	58
958472	-	140	76
958511	+	270	88.7
967899	-	21	52
983950	+	18	51.4
986145	-	17	56
993466	+	35	52.7
995994	+	36	56.7
996268	+	21	77.5
999461	-	16	70
1000822	-	26	57
1000826	+	114	77.4
1001317	-	24	57
1003437	+	20	60.1
1004339	-	20	64
1016320	-	41	70
1018578	-	26	84
1025324	-	195	56
1036594	+	18	42.8
1045153	+	28	43.3
1053082	+	26	65.3
1055206	+	22	82
1062116	-	24	96
1062383	+	230	51.3
1063180	-	14	59
1064108	+	367	98.1
1075548	+	22	58.8
1076163	-	13	81
1077098	-	239	56
1081445	+	207	54.3
1081578	-	20	80
1081843	-	14	56
1095639	+	67	45.1
1096651	-	16	80
1100777	+	430	49.3
1101008	-	28	75
1103700	+	40	42.9
1104560	-	32	76
1105140	-	80	82
1131327	+	19	41.8
1131644	-	14	55
1133320	+	197	71.5
1133985	+	14	82.5
1149080	-	14	51
1152245	+	17	61.1
1157781	-	27	75
1158490	-	48	60
1160462	-	21	84
1160524	+	92	68
1166512	+	17	80.6
1167702	+	14	50.9
1172845	+	12	79.3
1174590	+	12	64.9
1178099	+	29	88.8
1178943	+	15	93.2
1182338	+	19	63.7
1186881	+	14	77.3
1187596	+	144	49.7
1194436	-	108	74
1203095	-	32	63
1205236	-	112	50
1205252	-	253	53
1205256	+	61	45.9
1207099	-	18	64
1213998	+	26	78.1
1220393	-	130	85
1224327	+	69	40.7
1226558	+	11	87.6
1248154	+	23	50.2
1249502	+	28	77.7
1262826	+	42	97.4
1267091	+	13	41.8
1267822	-	21	79
1268331	-	96	60
1271924	-	144	56
1274096	+	11	54.4
1277056	+	26	66.8
1282414	-	18	94
1284086	+	54	47.8
1287849	+	164	40.3
1288831	+	302	43.4
1291864	-	404	76
1296826	+	26	48.8
1301087	+	14	44.1
1307722	+	17	56.5
1313350	-	154	70
1316631	+	199	57.8
1320195	-	26	84
1323201	-	14	73
1324989	+	35	61.2
1340942	-	11	51
1341247	-	25	51
1342947	+	133	43.9
1355975	+	18	49
1357083	+	52	44.4
1357118	+	36	63.3
1363455	-	75	81
1364350	-	24	80
1367262	-	11	82
1374659	-	28	56
1376498	-	323	55
1393074	+	18	46.5
1393788	+	42	48.5
1399783	-	27	76
1401875	+	31	66.9
1402838	-	18	87
1413113	-	1321	71
1418667	+	21	54.6
1419249	+	18	55.8
1419958	+	53	41.2
1419978	-	11	54
1433199	+	21	53.9
1433527	+	15	74.6
1435788	-	35	52
1437574	+	12	59.5
1440732	-	14	74
1445175	+	11	57.6
1446198	-	2392	97
1454309	-	11	78
1455467	+	2737	63.5
1458818	+	56	42.7
1460452	-	11	55
1462939	-	33	93
1463511	-	20	74
1466622	-	35	97
1488142	+	301	95.9
1490973	+	19	82.3
1497307	-	16	54
1504603	+	177	48.1
1520044	-	37	81
1523124	+	15	82.5
1524218	+	19	47.2
1525699	-	14	99
1531212	+	36	56.5
1534432	+	16	72.4
1541876	+	203	66.8
1545644	+	34	46.6
1546898	+	13	56.3
1550298	+	17	71.9
1564738	+	230	60.3
1564945	-	11	68
1565442	-	12	74
1566707	-	13	71
1568104	+	379	85.5
1570245	-	22	56
1572134	-	76	52
1599317	-	40	65
1604113	-	16	52
1608213	+	27	61.2
1618157	-	13	52
1618222	+	57	43.7
1654325	-	17	71
1655166	-	22	62
1659381	-	18	56
1666122	+	30	70.6
1675011	+	617	55
1679399	-	19	82
1684773	+	18	70.8
1692903	-	22	54
1693310	-	26	50
1694514	+	15	51.9
1696079	-	23	53
1699451	+	22	49
1705235	-	14	93
1705581	-	17	64
1708552	+	19	59.2
1711350	-	18	85
1715670	+	39	94.9
1723637	+	15	99.3
1725975	-	13	86
1728665	-	27	87
1733932	+	219	70.5
1734733	-	16	83
1737493	-	30	100
1744661	+	31	62
1756097	+	21	51
1757555	+	40	79.8
1758084	+	11	72.8
1760398	+	49	77.7
1761484	+	25	71.2
1761763	-	12	85
1768292	-	16	62
1773318	-	56	52
1782050	-	20	62
1786042	+	46	50.6
1790287	-	16	83
1807423	+	31	53.2
1814402	+	210	42.7
1822075	-	78	58
1822406	-	32	54
1825671	+	12	72.5
1828019	-	107	56
1828818	-	260	90
1828855	+	595	80.8
1839232	-	15	87
1841392	+	20	58.7
1844343	-	23	85
1872589	+	40	56.6
1874190	-	13	81
1891236	-	17	68
1899670	+	11	99.1
1906348	-	40	52
1928667	-	13	57
1929931	+	12	74.5
1936406	+	21	69.8
1946694	+	47	45.6
1953479	-	12	66
1956726	+	19	76.9
1958048	+	20	40
1960786	+	996	81.3
1968877	+	19	53
1970268	-	54	91
1970314	+	24	60.2
1971049	+	39	45.5
1978210	+	14	66.4
1979004	-	19	61
1979866	-	11	62
1982365	-	15	71
1984788	+	16	79.6
1986635	+	31	71.6
1995326	+	12	58
2003456	-	12	79
2004067	+	369	60.3
2008836	+	31	80.9
2009417	-	17	94
2019958	-	19	65
2022922	-	13	56
2027161	-	22	84
2030936	-	21	51
2034176	-	107	54
2039433	+	218	56.8
2041938	+	14	81.3
2047819	+	640	40.8
2048097	+	19	40.1
2056730	+	15	47.7
2073957	-	14	72
2079937	+	25	50.2
2080444	+	16	79.6
2086393	+	13	55.8
2090037	+	15	73.2
2096613	+	20	76.6
2096820	-	31	52
2104331	-	96	62
2117483	+	77	63.1
2127283	+	28	46.9
2129330	+	36	55.5
2129631	-	12	79
2131215	+	19	85.8
2133235	+	21	80.2
2134350	-	17	52
2136555	-	15	71
2139649	+	26	86.6
2154383	+	12	53.7
2164346	+	73	74.9
2166203	+	38	59.1
2168577	-	33	54
2170034	-	56	51
2173147	+	11	53.8
2173867	+	12	79.5
2185924	-	14	54
2189209	+	20	78.5
2193556	+	11	72.8
2196609	-	11	84
2197885	-	16	53
2199915	-	74	73
2200547	-	25	73
2201628	+	143	59.1
2203391	-	15	71
2207026	+	16	71.8
2208356	+	13	71.8
2209095	+	14	73.3
2211459	+	13	81
2225117	+	16	83.4
2233886	-	19	57
2235258	-	25	92
2236281	+	17	73.6
2245848	+	13	57.4
2247039	+	16	56.9
2251242	+	12	66.7
2254558	+	24	56.4
2255176	+	36	55.9
2255458	+	24	53.3
2264138	+	21	53.4
2268239	+	40	77.9
2272646	-	21	65
2279935	+	24	52.8
2284773	+	11	99.1
2290964	+	12	74.5
2319300	-	33	57
2336204	+	33	69.1
2343150	+	124	68.3
2346046	-	15	56
2346259	-	21	52
2348750	+	20	74.3
2349278	+	12	71.5
2361158	-	12	85
2363487	-	18	59
2363534	+	66	47.2
2367304	-	28	82
2367915	-	40	56
2369963	+	11	40.1
2398615	-	12	99
2402081	+	68	47.5
2404537	+	23	95.4
2420381	-	113	55
2429413	-	47	61
2431520	-	132	65
2440711	+	22	89.6
2442885	-	31	59
2447115	+	16	83.8
2459334	-	26	96
2461475	+	120	42
2463059	+	17	50.8
2463096	+	12	56.9
2463415	+	11	62.8
2466986	+	16	50.5
2473568	+	64	47.7
2479791	-	49	50
2487156	+	16	61.9
2489262	+	266	54.8
2492000	-	566	74
2498952	+	95	44.6
2500391	-	40453	91
2506216	-	49	51
2510347	+	49	59.1
2521403	-	14	99
2522193	+	753	42.5
2522232	+	813	70
2523844	-	15	79
2524992	+	14	63.3
2525495	-	15	71
2529198	+	16	72.6
2535928	+	14	46.6
2539979	-	14	70
2541791	-	36	71
2542360	+	15	45.3
2544997	+	12	51.9
2546415	+	16	40.2
2547644	+	36	49.5
2553374	-	39	90
2553886	+	22	54.6
2554381	-	11	50
2555862	-	29	76
2559852	+	27	44.1
2561750	-	44	84
2567188	-	12	74
2571222	+	38	92.5
2572707	-	22	61
2576174	+	11	54.7
2581263	+	15	55.4
2581773	-	232	76
2582238	-	24	73
2590161	+	11	68.3
2595151	-	16	58
2596911	+	12	79.5
2598432	+	14	86.8
2603334	+	12	74.5
2606241	+	24	56.4
2608158	-	29	52
2611049	-	31	50
2614653	-	13	65
2619294	+	15	64.5
2619416	-	221	57
2625816	-	708	59
2625859	+	120	50.9
2626252	+	18	63.6
2627921	+	72	81.7
2629839	-	11	50
2630169	+	36	71.7
2631925	+	19	56.2
2637436	-	79	58
2638292	+	27	60.7
2642023	+	32	66.3
2644397	+	17	53
2654307	+	15	78.5
2655619	+	25	49.2
2662576	-	26	54
2665666	+	17	94
2667567	+	20	86.6
2678951	-	159	64
2681511	-	36	92
2686984	-	16	88
2691496	-	19	68
2700491	+	29	75.9
2701208	+	13	68.1
2703804	-	51	66
2712402	-	73	63
2719953	-	29	88
2725250	-	101	59
2727725	+	33	54.1
2728338	+	21	69.3
2730428	-	41	54
2731535	+	25	52
2731674	+	19	78.4
2742783	+	13	71.8
2750018	+	15	99.3
2751325	-	29	67
2751616	-	110	87
2752553	-	28	50
2758858	+	22	75.7
2761108	+	137	61.8
2761680	+	17	41.4
2762746	+	13	58.6
2763741	+	15	43.2
2769711	-	11	58
2774866	+	54	43.9
2779662	-	33	65
2782238	+	13	74.8
2791004	+	11	99.1
2794260	+	55	48.4
2794282	-	17	81
2807174	-	43	95
2812603	+	11	99.1
2817038	-	66	54
2817955	+	13	92.2
2818803	+	12	59.5
2827939	+	150	70.4
2830894	+	31	53
2833152	+	21	87.1
2838196	-	64	54
2839533	-	239	58
2854518	+	19	59.8
2866029	-	60	53
2866426	+	12	59.7
2881180	-	19	54
2888145	-	18	68
2891064	+	27	45.2
2892748	-	35	79
2911064	+	13	80.7
2911151	-	754	64
2913593	+	294	82.6
2917486	-	33	50
2927725	+	13	58.3
2929002	+	22	68.5
2932295	+	11	90.9
2936503	+	11	61.6
2950592	+	309	52.5
2953974	+	24	88.6
2959089	+	16	79.5
2967104	+	16	56
2968592	+	31	84.6
2970025	+	272	61.4
2970790	+	12	60.3
2977960	+	33	61.1
2984351	-	13	57
3005332	-	18	66
3017226	-	11	82
3023959	-	170	68
3025600	+	291	83.2
3030559	-	188	62
3030701	+	13	99.3
3037129	+	26	86.4
3048015	+	23	91.6
3049558	+	28	93
3055342	-	31	100
3059812	-	144	76
3066789	-	911	84
3068962	-	28	55
3071216	+	11	84
3074212	+	25	83.1
3079033	-	13	62
3084961	+	18	85.3
3087206	+	19	49.1
3097658	-	76	66
3100167	-	964	80
3116133	+	43	42.8
3124712	-	24	70
3126734	-	12	50
3126754	-	34	59
3127126	-	58	60
3130810	-	21	72
3137288	+	20	72.4
3139224	+	13	92.2
3147866	+	19	65.3
3159096	-	27	57
3162392	-	46	50
3172355	+	22	81
3186156	+	44	97.5
3194133	-	183	81
3199754	+	18	54.9
3201971	+	15	93.2
3218136	-	142	78
3226719	-	20	66
3239609	-	31	52
3243512	-	25	83
3284315	-	14	73
3298013	+	17	87.4
3300381	+	41	40.9
3300503	+	53	86.5
3301126	+	20	86.5
3304707	-	17	79
3309010	-	23	54
3310830	+	23	76.4
3313919	+	12	91.6
3315062	+	16	61.3
3318237	+	20	41.9
3339892	-	12	79
3341683	-	28	62
3343123	-	1388	65
3345742	+	27	76.1
3348501	-	383	79
3348542	+	61	94.2
3348556	-	1473	75
3352696	-	623	82
3360619	+	30	90.6
3363043	-	1051	75
3365338	+	21	40.9
3383129	-	77	51
3412856	+	12	56.9
3424046	+	14	69.7
3429892	-	23	67
3430047	+	14	42.3
3439519	+	21	76.8
3444562	-	14	87
3448888	+	37	53.4
3449621	+	11	42
3457986	-	11	66
3459894	+	13	42.3
3465874	-	36	57
3467969	-	160109	60
3478658	+	18	72.2
3480089	-	32	75
3485123	-	14	73
3485514	-	13	65
3488719	+	52	51.1
3488792	+	22	52.6
3489658	+	12	61.8
3489974	-	43	82
3500451	+	15	71.1
3508049	+	269	90.4
3513417	-	12	77
3527775	+	21	59.2
3537066	+	24	61.4
3558868	+	12	91.6
3564132	+	28	84.6
3566880	+	16	63.3
3568760	-	139	59
3575712	-	14	73
3582078	+	23	52.2
3590637	-	221	83
3590640	+	555	57.2
3590676	+	366	43
3592180	-	49	54
3592683	-	16	94
3596017	+	591	69.7
3607034	+	33	94
3609312	+	19	75.7
3642321	-	13	86
3643131	+	30	58.7
3643498	+	12	51.1
3643847	-	30	91
3650137	+	33	70.2
3653178	+	15	67.3
3654421	-	21	87
3671815	-	77	79
3678225	+	11	46.4
3680834	+	71	73.5
3693181	+	15	78
3706438	-	25	89
3707115	+	25	48.7
3708418	+	29	82.6
3711440	-	11	61
3724772	-	90	70
3724776	+	86	79.9
3726096	-	13	92
3727190	-	12	79
3733280	-	29	50
3743359	-	13	55
3752204	+	13	71.3
3753799	-	51	74
3774768	+	13	68.1
3777035	+	16	69.3
3777734	+	19	58.1
3783413	+	13	80.7
3785007	+	12	99.2
3791482	+	144	76.5
3791956	+	35	51.6
3792359	-	134	79
3793366	+	24	88.5
3804043	-	145	92
3807974	+	13	62.4
3810712	-	14	50
3818280	+	28	53.6
3823447	+	57	83.7
3826647	+	4069	81.4
3834892	-	11	54
3835396	-	267	84
3835434	+	261	79.1
3837104	-	337	77
3852282	-	22	65
3858328	+	31	43.3
3862730	-	14	66
3875308	+	32	60.5
3878379	+	25	73.7
3895955	-	34	97
3898841	-	12	50
3901759	+	12	62.7
3906315	+	28	54.9
3909986	+	71	53.6
3913472	-	26	57
3917651	+	13	55.6
3922484	+	12	91.6
3924295	+	44	65.4
3924983	+	25	49.7
3926954	+	31	53.5
3951844	-	11	78
3954272	-	16	81
3954486	-	67	65
3956582	+	45	42.5
3961346	+	180	63.6
3963372	+	97	78.7
3967461	+	29	82.1
3971325	+	17	92.8
3973560	+	11	72.8
3976053	-	17	96
3978375	+	27	54.6
3985110	+	18	89.6
4001755	+	14	92.7
4005867	-	32	89
4008881	-	22	60
4009556	+	15	63
4010427	+	17	95.6
4012735	+	18	47.1
4019105	-	24	85
4020075	+	18	55.6
4020790	+	26	72
4021623	-	182	62
4040886	+	16	83.8
4051804	+	11	68.3
4052495	+	11	78
4053919	+	13	68.1
4057668	+	23	49.2
4058043	+	23	65.2
4058353	-	11	99
4062241	-	17	65
4062854	-	17	63
4067189	+	24	99.6
4081541	-	57	50
4087290	-	1192	62
4088448	-	5028	90
4089891	+	42	60.2
4091132	+	11	55.4
4092744	+	18	42.6
4092767	+	13	48.6
4099563	-	4438	86
4101160	+	36950	95
4106075	+	48	46.7
4108739	+	14	60.2
4126794	+	217	46.7
4130623	-	25	50
4131442	+	34	50.4
4133633	+	20	49.5
4134316	+	43	69.4
4136468	+	12	99.2
4141566	+	26	70.1
4149084	+	17	99.4
4155333	-	15	83
4162511	-	23	73
4163924	-	26	87
4167918	+	20	47.7
4168239	+	26	81
4168372	-	1667	77
4168780	+	481	54.6
4171807	-	14	87
4179345	+	20	70.4
4190759	+	13	93
4199267	+	46	97.6
4199310	-	2329	58
4209146	+	34	84.8
4212357	+	26	50.6
4217042	-	1376	74
4217145	-	1879	53
4219295	+	74	40.9
4222758	-	104	59
4226238	-	16	51
4228119	-	12	79
4230567	-	19	53
4235413	+	29	80.1
4239296	+	14	59.6
4246716	+	65	71.9
4246717	-	133	74
4248250	+	47	56.2
4258161	+	12	73.9
4264542	+	22	87.8
4265762	-	1317	84
4274596	-	21	62
4282640	-	15	88
4284089	+	16	43
4288435	+	180	72.6
4289510	+	21	61.2
4292373	+	58	85.2
4293171	+	13	48
4293617	+	15	78.5
4298498	-	556	65
4300579	-	18	59
4303787	-	19	54
4304096	+	12	79.7
4306239	+	21	40.1
4314329	+	12	59.7
4314411	-	17	89
4318816	-	45	78
4323024	+	19	41.5
4326297	+	12	49.4
4327649	+	44	94.2
4327971	+	166	82
4330066	+	33	96.8
4332482	+	55	80.7
4340078	+	30	68
4340613	+	174	42.2
4349645	-	13	92
4350644	-	60	80
4352505	-	11	54
4352660	-	58	63
4353152	+	3663	76.7
4359698	+	16	51.3
4360803	+	11	78
4363081	+	13	92.2
4366184	-	28	56
4372118	+	14	67.8
4373838	-	72	67
4384078	+	13	99.2
4400269	+	96	61.5
4404881	+	23	47.4
4405731	+	21	94.5
4409381	+	14	66.4
4410029	+	22	52.7
4410595	+	25	75.1
