# Supplementary material for: Transcription attenuation amplifies collateral vulnerabilities in rifampicin-resistant Mycobacterium tuberculosis
Source: Nat Microbiol. 2026 May 19;11(6):1696–710. doi: 10.1038/s41564-026-02357-9 (PMC13236596; doi:10.1038/s41564-026-02357-9)
Supplement: Supplementary file 6 — RNA-seq differential expression analysis for RifS Mtb treated with the indicated drug, compared to a no-drug condition. [file 41564_2026_2357_MOESM6_ESM.xlsx]

## Sheet: Legend
Extended Data Table 4: RNA-seq differential expression analysis for RifS Mtb treated with the indicated drug, compared to a no drug condition.
Full dataset (Tabs 2 and 3)	DESeq2 output comparing transcriptiomes of an RifS Mtb treated with CHF 8ug/mL (CHF8) or LZD 30ug/mL (LZD30) for 48 hours compared to a no drug condition.
Column name	Column description
ORF	Unique gene ID
Name	Gene name if available from EPFL Mycobrowser (https://mycobrowser.epfl.ch/)
baseMean	Mean counts across all samples, normalized for sequencing depth
L2FC	Log2 fold-change value for the indicated gene
lfcSE	Standard error of the log2 fold-change estimate
pvalue	Wald test p-value
padj	Benjamini-Hochberg adjusted p-value

## Sheet: CHF8
ORF	name	baseMean	log2FoldChange	lfcSE	stat	pvalue	padj
RVBD1130	-	29567.9	5.71838	0.199721	28.6318	2.7e-180	4.59e-178
na	RVBD0724A	1.14824	-0.0909945	1.4554	-0.0625222	0.950147	0.959317
RVBD1129c	-	5081.63	5.64434	0.15175	37.1949	8.25e-303	3.74e-300
RVBD2875	mpt70	83259.5	5.11248	0.114356	44.7066	0	0
RVBD1057	-	26031.9	4.95146	0.390469	12.6808	7.55e-37	9.72e-36
RVBD3000	-	5273.63	4.74731	0.0960445	49.4282	0	0
RVBD0004	-	352.822	-0.187212	0.0971202	-1.92764	0.0539005	0.0733536
RVBD3002c	ilvH	7397.85	4.70982	0.091828	51.2896	0	0
RVBD0006	gyrA	8186.52	-0.0157694	0.0513772	-0.306933	0.758894	0.791283
RVBD0007	-	1947.51	0.154867	0.0772786	2.00401	0.0450689	0.0622482
RVBD3599c	-	1.4536	4.46165	1.62699	2.74228	0.00610148	0.00956728
RVBD0009	ppiA	6239.41	0.0749729	0.0953314	0.786445	0.431607	0.485112
RVBD0467	icl	18919.7	4.44237	0.402215	11.0448	2.32e-28	2.15e-27
RVBD1131	gltA1	7074.98	4.40987	0.192647	22.8909	5.72e-116	3.83e-114
RVBD2873A	RVBD2873A	1496.29	4.35804	0.197454	22.0712	5.98e-108	3.49e-106
RVBD3003c	ilvB1	20766.7	4.21652	0.0992256	42.4943	0	0
RVBD2450c	rpfE	5720.18	4.19943	0.558505	7.51905	5.52e-14	2.26e-13
RVBD2416c	eis	1973.67	4.03771	0.111286	36.2821	3.1e-288	1.15e-285
RVBD3001c	ilvC	22398.1	3.9759	0.080508	49.3851	0	0
RVBD2415c	-	474.566	3.91512	0.115304	33.9548	1.04e-252	3.26e-250
RVBD0018c	ppp	2096.66	-0.149001	0.076504	-1.94763	0.0514594	0.0702659
RVBD1258c	-	1278.71	3.77372	0.0970665	38.8777	0	0
RVBD2874	dipZ	6995.76	3.53367	0.105085	33.6268	6.8e-248	1.98e-245
RVBD0021c	-	1639.52	0.15848	0.078324	2.02338	0.0430335	0.0595579
RVBD0022c	whiB5	125.202	-0.5578	0.277226	-2.01207	0.0442122	0.061127
RVBD0023	-	231.456	-0.0387782	0.104473	-0.371179	0.710504	0.747128
RVBD2107	PE22	1125.63	3.49795	0.136423	25.6405	5.4e-145	5.95e-143
RVBD0025	-	275.93	-0.21733	0.110513	-1.96656	0.0492343	0.067476
RVBD0026	-	986.671	0.0456706	0.100942	0.452444	0.650949	0.693077
RVBD2428	ahpC	10320.2	3.46913	0.478346	7.25234	4.1e-13	1.58e-12
RVBD2451	-	7600.94	3.38676	0.199566	16.9706	1.36e-64	3.66e-63
RVBD2873	mpt83	53675.6	3.36111	0.110725	30.3554	2.13e-202	4.58e-200
RVBD0118c	oxcA	4104.39	3.25843	0.0782597	41.6362	0	0
RVBD0031	-	268.93	0.182041	0.125974	1.44507	0.14844	0.186406
RVBD1986	-	1512.77	3.14045	0.157212	19.9759	8.93e-89	4.05e-87
RVBD0033	acpA	14.3406	-0.667144	0.361976	-1.84306	0.06532	0.0874649
RVBD3197A	whiB7	4596.95	3.12935	0.0980945	31.9014	2.56e-223	6.95e-221
RVBD0244c	fadE5	9716.12	3.10835	0.20032	15.5169	2.67e-54	5.82e-53
RVBD0036c	-	998.351	0.134429	0.0663954	2.02468	0.0429	0.0593933
RVBD0057	-	4944.61	2.90867	0.104843	27.7431	2.11e-169	2.87e-167
RVBD1460	-	10415.1	2.86791	0.109994	26.0733	7.33e-150	8.3e-148
RVBD3862c	whiB6	1564.52	2.86053	0.303363	9.4294	4.12e-21	2.68e-20
RVBD1128c	-	1011	2.8186	0.112679	25.0143	4.27e-138	4.06e-136
RVBD2226	-	2569.84	2.79018	0.0676695	41.2325	0	0
RVBD0042c	-	1334.1	0.0921599	0.0958818	0.961182	0.336461	0.388334
RVBD3861	-	934.176	2.74227	0.293504	9.34322	9.34e-21	5.94e-20
RVBD2712c	-	4480.65	2.72685	0.0750761	36.3212	7.49e-289	3.06e-286
RVBD0119	fadD7	2191.4	2.71801	0.078752	34.5135	5.03e-261	1.71e-258
RVBD0046c	ino1	22549.6	0.220136	0.118489	1.85786	0.0631894	0.0848626
RVBD2518c	lppS	6252.16	2.66621	0.132448	20.1303	4.01e-90	1.86e-88
RVBD0117	oxyS	1833.95	2.65221	0.0979919	27.0656	2.51e-161	3.01e-159
RVBD0122	-	321.828	2.64576	0.166564	15.8843	8.14e-57	1.91e-55
RVBD0468	fadB2	3865.42	2.61923	0.086131	30.4098	4.08e-203	9.24e-201
RVBD2999	lppY	848.484	2.5659	0.110876	23.1421	1.74e-118	1.27e-116
RVBD0052	-	373.995	0.081953	0.091426	0.896386	0.370047	0.423029
RVBD0196	-	766.261	2.52138	0.156766	16.0837	3.32e-58	8.16e-57
RVBD1779c	-	2985.48	2.40675	0.286304	8.40627	4.23e-17	2.12e-16
RVBD3603c	-	4318.1	2.40554	0.110761	21.7182	1.38e-104	7.71e-103
RVBD1988	-	2032.47	2.36641	0.0845935	27.9739	3.38e-172	5.1e-170
RVBD6040	tRNA-Met	31.2704	2.32744	0.332458	7.00069	2.55e-12	9.42e-12
RVBD3601c	panD	1261.28	2.31482	0.0944052	24.5201	9.02e-133	8e-131
RVBD0059	-	1400.33	0.113953	0.140455	0.811317	0.417184	0.470066
RVBD0060	-	6433.36	0.0435956	0.082739	0.526905	0.59826	0.644717
RVBD0061c	RVBD0061c	5138.08	-0.0416084	0.0876067	-0.474945	0.634826	0.678745
RVBD1461	-	17750.1	2.30244	0.0844184	27.2741	8.6e-164	1.06e-161
RVBD2725c	hflX	2826.03	2.19305	0.0786548	27.882	4.41e-171	6.43e-169
RVBD0416	thiS	35.2336	2.14345	0.307104	6.97958	2.96e-12	1.09e-11
RVBD0064A	RVBD0064A	28.4761	-0.377654	0.273052	-1.38308	0.16664	0.207473
RVBD0449c	-	3702.42	2.12841	0.0887005	23.9955	3.1e-127	2.64e-125
RVBD1790	PPE27	290.868	2.12138	0.142785	14.8571	6.25e-50	1.19e-48
RVBD0308	-	2372.4	2.12035	0.0842249	25.1748	7.56e-140	7.53e-138
RVBD3018Bc	RVBD3018Bc	17.8791	2.11965	0.96634	2.19349	0.0282724	0.0402202
RVBD2930	fadD26	30559.1	2.11925	0.307874	6.88352	5.84e-12	2.1e-11
RVBD6041	tRNA-Thr	104.506	2.10648	0.226469	9.30143	1.39e-20	8.68e-20
RVBD0417	thiG	661.998	2.07639	0.0999059	20.7834	6.11e-96	2.97e-94
RVBD0072	-	2995.32	0.00565522	0.0772294	0.0732262	0.941626	0.951892
RVBD3027c	-	1021.55	2.0723	0.086824	23.8678	6.62e-126	5.4e-124
RVBD0074	-	1017.43	-0.0231541	0.103594	-0.223507	0.823141	0.850232
RVBD2988c	leuC	11130.9	2.07079	0.166412	12.4438	1.51e-35	1.86e-34
RVBD2907c	rimM	1351.39	2.04206	0.0943353	21.6468	6.51e-104	3.54e-102
RVBD0077c	-	285.163	-0.293574	0.16423	-1.78758	0.0738437	0.0979461
RVBD0078	-	375.008	0.192859	0.155677	1.23884	0.215406	0.261565
RVBD1652	argC	476.895	2.04089	0.158626	12.8661	6.99e-38	9.41e-37
RVBD3600c	-	1855.01	2.03098	0.133762	15.1835	4.55e-52	9.05e-51
RVBD2021c	-	3346.95	2.02254	0.10344	19.5527	3.91e-85	1.68e-83
RVBD3453	-	523.093	2.01709	0.173684	11.6135	3.52e-31	3.81e-30
RVBD1473	-	2686.43	2.0064	0.0754364	26.5972	7.31e-156	8.52e-154
RVBD2225	panB	6701.39	1.98818	0.0672839	29.5491	6.74e-192	1.25e-189
RVBD0083	-	423.46	0.148875	0.413223	0.360277	0.71864	0.754322
RVBD0084	hycD	377.936	-0.112634	0.344871	-0.326599	0.743972	0.77771
RVBD0085	hycP	115.73	-0.579175	0.311628	-1.85855	0.0630916	0.0847872
RVBD2517c	-	684.624	1.97566	0.158208	12.4878	8.71e-36	1.09e-34
RVBD3137	-	1950.24	1.97037	0.268148	7.34806	2.01e-13	7.93e-13
RVBD2429	ahpD	5380.95	1.96243	0.195686	10.0285	1.14e-23	8.51e-23
RVBD0415	thiO	1113.16	1.96054	0.0638631	30.6991	5.86e-207	1.41e-204
RVBD2824c	-	761.376	1.95946	0.128156	15.2897	8.96e-53	1.83e-51
RVBD2958c	-	3622.99	1.94153	0.142719	13.6039	3.8e-42	5.87e-41
RVBD0079	-	7132.84	1.94067	0.642224	3.02179	0.00251281	0.00414065
RVBD0093c	-	509.808	0.0386745	0.0712941	0.542464	0.587499	0.634966
RVBD0094c	-	161.534	-0.264795	0.149469	-1.77157	0.0764661	0.101194
RVBD0095c	-	49.5151	-0.178791	0.288286	-0.620188	0.535134	0.585819
RVBD0096	PPE1	134.118	0.278766	0.160797	1.73365	0.0829802	0.109107
RVBD0097	-	311.832	-0.134013	0.114209	-1.1734	0.240635	0.288084
RVBD0839	-	4692.58	1.90782	0.20492	9.31003	1.28e-20	8.02e-20
RVBD0456B	RVBD0456B	21.301	1.90662	0.381546	4.9971	5.82e-07	1.4e-06
RVBD0100	-	213.255	-0.177373	0.247747	-0.715945	0.474026	0.527413
RVBD1462	-	2401.22	1.90036	0.100797	18.8533	2.76e-79	1.05e-77
RVBD3094c	-	1118.03	1.89954	0.392631	4.83796	1.31e-06	3.07e-06
RVBD0103c	ctpB	2266.46	-0.0391567	0.0475547	-0.823404	0.410278	0.463598
RVBD2877c	-	17480.3	1.89927	0.0972416	19.5315	5.93e-85	2.52e-83
RVBD0197	-	1472.54	1.87535	0.131821	14.2265	6.28e-46	1.05e-44
RVBD2728c	-	674.326	1.86838	0.132071	14.1468	1.96e-45	3.23e-44
RVBD0725c	-	537.833	1.86397	0.105758	17.6249	1.59e-69	4.94e-68
RVBD0647c	-	3483.37	1.85173	0.0959134	19.3062	4.76e-83	1.96e-81
RVBD3643	-	232.847	1.84353	0.164272	11.2224	3.17e-29	3.11e-28
RVBD0110	-	245.168	0.00299444	0.131672	0.0227417	0.981856	0.984027
RVBD3340	metC	3934.38	1.83559	0.173839	10.5591	4.61e-26	3.82e-25
RVBD2116	lppK	728.878	1.8271	0.0922495	19.8061	2.64e-87	1.17e-85
RVBD0735	sigL	444.159	1.82023	0.109717	16.5903	8.19e-62	2.16e-60
RVBD3484	cpsA	8577.39	1.81918	0.101568	17.911	9.68e-72	3.16e-70
RVBD0115	hddA	688.194	0.188035	0.125196	1.50193	0.133116	0.169277
RVBD2987c	leuD	3209.73	1.81678	0.167055	10.8754	1.51e-27	1.34e-26
RVBD2698	-	5280.63	1.81216	0.104693	17.3093	4e-67	1.18e-65
RVBD1557	mmpL6	1568.02	1.80129	0.109308	16.4791	5.19e-61	1.34e-59
RVBD2823c	-	1112.59	1.79437	0.145096	12.3668	3.95e-35	4.84e-34
RVBD1419	-	3430.28	1.78983	0.0864822	20.6959	3.77e-95	1.81e-93
RVBD0080	-	1225.88	1.76128	0.552054	3.19042	0.00142068	0.00241616
RVBD1194c	-	9453.8	1.74986	0.112187	15.5977	7.55e-55	1.67e-53
RVBD1472	echA12	3254.78	1.74538	0.0941663	18.5351	1.08e-76	3.88e-75
RVBD3454	-	1657.17	1.73133	0.0987594	17.5308	8.34e-69	2.54e-67
RVBD0806c	cpsY	7286.88	1.72724	0.0815539	21.1792	1.49e-99	7.77e-98
RVBD2706c	-	6910.81	1.72473	0.265818	6.48836	8.68e-11	2.83e-10
RVBD3602c	panC	1045.34	1.72408	0.100631	17.1327	8.46e-66	2.4e-64
RVBD2541	-	23.0112	1.72224	0.436567	3.94495	7.98e-05	0.000155812
RVBD2729c	-	3645.93	1.72117	0.0922377	18.6602	1.04e-77	3.84e-76
RVBD0130	-	283.593	-0.0180209	0.10631	-0.169512	0.865394	0.887361
RVBD0131c	fadE1	813.25	0.157067	0.0801009	1.96086	0.0498951	0.0683357
RVBD0132c	fgd2	317.17	0.114968	0.102524	1.12137	0.26213	0.312078
RVBD0133	-	837.148	0.0153402	0.079641	0.192617	0.847259	0.870954
RVBD0134	ephF	1638.33	0.00694768	0.0645066	0.107705	0.91423	0.928337
RVBD2564	glnQ	1519.92	1.71916	0.0771581	22.2811	5.64e-110	3.38e-108
RVBD2427Ac	RVBD2427Ac	108.244	1.70119	0.19517	8.71645	2.87e-18	1.54e-17
RVBD1483	fabG1	2916.51	1.69633	0.128849	13.1653	1.39e-39	1.99e-38
RVBD1221	sigE	23581.6	1.69587	0.17089	9.92375	3.28e-23	2.39e-22
RVBD0139	-	895.669	-0.0102442	0.0884368	-0.115837	0.907782	0.922708
RVBD1144	-	9588.33	1.68908	0.0608023	27.7799	7.6e-170	1.07e-167
RVBD1065	-	979.485	1.68888	0.122881	13.744	5.53e-43	8.68e-42
RVBD1473A	-	122.052	1.68742	0.191679	8.80339	1.33e-18	7.26e-18
RVBD0143c	-	1218.86	0.0219813	0.0618135	0.355607	0.722135	0.757301
RVBD0422c	thiD	1287.79	1.68207	0.0748675	22.4673	8.67e-112	5.28e-110
RVBD2020c	-	3048.47	1.68031	0.0729488	23.0342	2.12e-117	1.52e-115
RVBD1954A	RVBD1954A	4013.25	1.67391	0.0903267	18.5317	1.15e-76	4.1e-75
RVBD1778c	-	1046.54	1.67347	0.190133	8.80159	1.35e-18	7.37e-18
RVBD0148	-	1389.85	0.00756073	0.0841157	0.0898849	0.928379	0.939897
RVBD0711	atsA	16393.6	1.67003	0.0654901	25.5004	1.95e-143	2.09e-141
RVBD2304c	-	257.208	1.66614	0.157562	10.5745	3.91e-26	3.26e-25
RVBD0151c	PE1	695.046	-0.0643074	0.0753877	-0.853021	0.393647	0.446506
RVBD0152c	PE2	775.863	0.163549	0.0925793	1.76658	0.0772983	0.102196
RVBD0805	-	22807	1.65764	0.0720458	23.0082	3.86e-117	2.72e-115
RVBD1192	-	6068.61	1.65675	0.107923	15.3512	3.48e-53	7.31e-52
RVBD1489A	-	508.59	1.65569	0.113908	14.5354	7.23e-48	1.27e-46
RVBD1193	fadD36	2156.29	1.64815	0.0723059	22.7941	5.25e-115	3.4e-113
RVBD0157	pntB	6481.98	0.161971	0.0910301	1.77931	0.0751886	0.0995682
RVBD0157A	RVBD0157A	3306.28	0.225778	0.135457	1.66679	0.095556	0.124201
RVBD2395B	RVBD2395B	6626.96	1.64777	0.106547	15.4652	5.96e-54	1.28e-52
RVBD3745c	-	101.784	1.64751	0.219423	7.50838	5.99e-14	2.44e-13
RVBD3455c	truA	2479.41	1.63937	0.112785	14.5353	7.24e-48	1.27e-46
RVBD0483	lprQ	14643.3	1.63441	0.257024	6.35898	2.03e-10	6.5e-10
RVBD2960c	-	3115.6	1.62624	0.137647	11.8145	3.28e-32	3.65e-31
RVBD1014c	pth	1343.89	1.62598	0.124618	13.0477	6.55e-39	9.19e-38
RVBD0619	galTb	30.3119	1.61443	0.330787	4.88056	1.06e-06	2.49e-06
RVBD2396	PE_PGRS41	12867.6	1.60157	0.12186	13.1428	1.87e-39	2.66e-38
RVBD0813c	-	2043.75	1.60034	0.0669048	23.9197	1.91e-126	1.59e-124
RVBD1955	-	2140.13	1.59742	0.0884816	18.0537	7.38e-73	2.45e-71
RVBD2440c	obgE	5930.68	1.59451	0.0535387	29.7824	6.6e-195	1.28e-192
RVBD3525c	-	723.659	1.58303	0.151748	10.432	1.77e-25	1.45e-24
RVBD3192	-	275.537	1.58285	0.153244	10.329	5.21e-25	4.19e-24
RVBD0465c	-	1755.07	1.56317	0.0886951	17.6241	1.61e-69	4.98e-68
RVBD0045c	-	1964.26	1.5617	0.102075	15.2995	7.7e-53	1.6e-51
RVBD0477	-	2416.24	1.55094	0.0936761	16.5565	1.44e-61	3.76e-60
RVBD1599	hisD	2120.08	1.54666	0.119824	12.9077	4.07e-38	5.52e-37
RVBD3136A	RVBD3136A	6777.3	1.53837	0.308886	4.98037	6.35e-07	1.52e-06
RVBD1212c	-	7313.02	1.52736	0.103719	14.7259	4.4e-49	8.15e-48
RVBD0840c	pip	1307.84	1.52557	0.204771	7.45011	9.33e-14	3.73e-13
RVBD3645	-	5093.79	1.51415	0.0935778	16.1807	6.91e-59	1.72e-57
RVBD0865	mog	856.508	1.51218	0.0836663	18.0739	5.12e-73	1.71e-71
RVBD0180c	-	1518.23	-0.0482112	0.0684362	-0.70447	0.48114	0.5346
RVBD2269c	-	126.936	1.50504	0.241367	6.2355	4.5e-10	1.4e-09
RVBD2876	-	11074.2	1.50236	0.0654031	22.9707	9.14e-117	6.32e-115
RVBD1266c	pknH	4767.4	1.50061	0.0590816	25.399	2.59e-142	2.71e-140
RVBD2711	ideR	6013.35	1.4896	0.0728768	20.44	7.37e-93	3.5e-91
RVBD6031	tRNA-His	194.51	1.48806	0.165451	8.99398	2.38e-19	1.38e-18
RVBD0124	PE_PGRS2	219.439	1.48629	0.137359	10.8205	2.75e-27	2.41e-26
RVBD0245	-	1429.56	1.46854	0.0936087	15.6881	1.82e-55	4.14e-54
RVBD0187	-	818.204	-0.0339279	0.0983488	-0.344976	0.730113	0.764202
RVBD0905	echA6	2009.17	1.4668	0.135422	10.8313	2.45e-27	2.16e-26
RVBD1811	mgtC	3065.57	1.46614	0.129008	11.3647	6.27e-30	6.38e-29
RVBD0190	-	3262.78	-0.137288	0.0801044	-1.71387	0.0865534	0.113258
RVBD3710	leuA	6253.53	1.46356	0.13957	10.4863	9.99e-26	8.25e-25
RVBD2784c	lppU	1812.13	1.46337	0.100718	14.5294	7.89e-48	1.38e-46
RVBD0192A	-	0	NA	NA	NA	NA	NA
RVBD0193c	-	1207.94	-0.00553761	0.094929	-0.0583342	0.953482	0.962355
RVBD2940c	mas	40414	1.45544	0.152005	9.57495	1.02e-21	6.85e-21
RVBD3442c	rpsI	2927.51	1.45415	0.0931187	15.6161	5.66e-55	1.26e-53
RVBD3744	-	588.385	1.451	0.140523	10.3257	5.39e-25	4.33e-24
RVBD2917	-	717.402	1.44925	0.184229	7.86659	3.64e-15	1.61e-14
RVBD1239c	corA	2252.37	1.44405	0.0998696	14.4594	2.19e-47	3.78e-46
RVBD1954c	-	4749.07	1.43903	0.0834425	17.2457	1.2e-66	3.51e-65
RVBD0212c	nadR	1424.88	1.4374	0.167963	8.55785	1.15e-17	5.95e-17
RVBD2108	PPE36	1848.89	1.43176	0.101559	14.0978	3.92e-45	6.45e-44
RVBD2780	ald	8667.94	1.42783	0.176282	8.09974	5.51e-16	2.57e-15
RVBD3892c	PPE69	690.462	1.42409	0.123792	11.5038	1.26e-30	1.32e-29
RVBD2699c	-	4088.89	1.42221	0.127417	11.1618	6.27e-29	5.98e-28
RVBD3459c	rpsK	5296.15	1.41962	0.131874	10.765	5.04e-27	4.35e-26
RVBD0206c	mmpL3	9785.05	-0.0506296	0.0737585	-0.686423	0.492446	0.544204
RVBD0337c	aspC	3163.3	1.41592	0.0777927	18.2012	5.05e-74	1.7e-72
RVBD1653	argJ	441.096	1.41225	0.131191	10.7648	5.04e-27	4.35e-26
RVBD3524	-	6491.76	1.40878	0.184956	7.61683	2.6e-14	1.08e-13
RVBD3441c	mrsA	2338.26	1.40848	0.127543	11.0432	2.36e-28	2.19e-27
RVBD3860	-	1130.64	1.40186	0.0928648	15.0958	1.73e-51	3.42e-50
RVBD1058	fadD14	3273.15	1.40138	0.0815044	17.1939	2.95e-66	8.48e-65
RVBD0213c	-	1280.04	-0.127327	0.0891316	-1.42853	0.153139	0.191894
RVBD3290c	lat	4299.91	1.39637	0.109255	12.7808	2.1e-37	2.75e-36
RVBD1169c	PE11	18816.6	1.39611	0.171206	8.15456	3.5e-16	1.66e-15
RVBD0211	pckA	8690.31	1.39587	0.144939	9.63072	5.93e-22	4.05e-21
RVBD0217c	lipW	313.327	-0.201293	0.112715	-1.78587	0.0741205	0.0982494
RVBD1259	-	130.805	1.39568	0.145635	9.58339	9.39e-22	6.33e-21
RVBD0219	-	43.8439	-0.370623	0.247118	-1.49978	0.133671	0.169741
RVBD2998A	-	109.752	1.39402	0.177726	7.84367	4.38e-15	1.92e-14
RVBD0221	-	1557.15	0.100412	0.121217	0.828364	0.407464	0.461152
RVBD3341	metX	1387.74	1.39031	0.273222	5.08858	3.61e-07	8.81e-07
RVBD0223c	-	905.829	0.0114571	0.0868091	0.13198	0.895	0.911917
RVBD3047c	-	535.823	1.38701	0.0887861	15.622	5.16e-55	1.16e-53
RVBD0448c	-	532.967	1.37972	0.116167	11.877	1.56e-32	1.76e-31
RVBD2430c	PPE41	5453.78	1.37692	0.152411	9.03423	1.65e-19	9.66e-19
RVBD0125	pepA	4695.29	1.37688	0.106634	12.9122	3.84e-38	5.23e-37
RVBD3102c	ftsE	1874.31	1.37115	0.0980495	13.9843	1.94e-44	3.14e-43
RVBD2270	lppN	129.641	1.36371	0.214276	6.36425	1.96e-10	6.29e-10
RVBD2822c	-	256.34	1.36362	0.186017	7.3306	2.29e-13	8.98e-13
RVBD0230c	php	790.74	-0.0710568	0.0796938	-0.891622	0.372595	0.425228
RVBD3093c	-	655.451	1.35856	0.33941	4.00271	6.26e-05	0.000123903
RVBD1357c	-	1126.72	1.35715	0.106518	12.7409	3.5e-37	4.55e-36
RVBD3136	PPE51	20121	1.35574	0.31866	4.2545	2.1e-05	4.35e-05
RVBD3834c	serS	551.175	1.35142	0.160967	8.3956	4.64e-17	2.32e-16
RVBD1066	-	135.207	1.34975	0.196182	6.88012	5.98e-12	2.15e-11
RVBD0236A	-	1953.11	0.000782965	0.108337	0.00722711	0.994234	0.994721
RVBD3533c	PPE62	569.774	1.3482	0.0948049	14.2208	6.81e-46	1.13e-44
RVBD2019	-	1739.94	1.34737	0.0825875	16.3145	7.79e-60	2e-58
RVBD0494	-	291.927	1.34624	0.120889	11.1361	8.37e-29	7.94e-28
RVBD0726c	-	2332.41	1.34361	0.087936	15.2794	1.05e-52	2.12e-51
RVBD0240	-	600.252	-0.166494	0.105734	-1.57464	0.115339	0.148076
RVBD2172c	-	4184.45	1.34236	0.100984	13.2929	2.55e-40	3.76e-39
RVBD3334	-	3101.64	1.3269	0.11099	11.9552	6.1e-33	6.97e-32
RVBD0243	fadA2	3221	-0.0205776	0.0727637	-0.2828	0.77733	0.809058
RVBD1144Ac	RVBD1144Ac	36749.7	1.32503	0.131063	10.1099	4.99e-24	3.82e-23
RVBD1854c	ndh	4063.49	1.32274	0.0864826	15.2949	8.27e-53	1.7e-51
RVBD2695	-	272.052	1.32239	0.139716	9.46483	2.94e-21	1.94e-20
RVBD2404c	lepA	1926.29	1.3218	0.0827149	15.9802	1.75e-57	4.24e-56
RVBD0864	moaC	2336.06	1.32114	0.109803	12.0319	2.41e-33	2.83e-32
RVBD0146	-	3011.84	1.31953	0.110138	11.9807	4.49e-33	5.14e-32
RVBD3443c	rplM	4971.24	1.31725	0.120158	10.9627	5.78e-28	5.25e-27
RVBD3651	-	1989.13	1.31245	0.175876	7.46236	8.5e-14	3.42e-13
RVBD0252	nirB	860.124	-0.0287785	0.114261	-0.251866	0.801145	0.830033
RVBD3197	-	9338.37	1.30824	0.0825403	15.8498	1.41e-56	3.29e-55
RVBD0254c	cobU	285.431	0.0796131	0.0949952	0.838075	0.401988	0.455587
RVBD1498A	-	1594.74	1.30645	0.113157	11.5455	7.78e-31	8.3e-30
RVBD0729	xylB	298.488	1.30591	0.146911	8.88915	6.16e-19	3.45e-18
RVBD2328	PE23	2689	1.30564	0.0873027	14.9553	1.44e-50	2.78e-49
RVBD0423c	thiC	5602.66	1.30366	0.0766992	16.997	8.64e-65	2.38e-63
RVBD0259c	-	150.372	-0.171416	0.195661	-0.876083	0.380985	0.434039
RVBD0260c	-	85.4208	-0.465406	0.263427	-1.76674	0.0772719	0.102194
RVBD0056	rplI	3589.12	1.30301	0.0993082	13.1208	2.5e-39	3.53e-38
RVBD1356c	-	770.665	1.29729	0.137026	9.4675	2.87e-21	1.9e-20
RVBD2912c	-	428.589	1.29125	0.0812141	15.8993	6.41e-57	1.51e-55
RVBD0484c	-	3605.38	1.28966	0.201787	6.39121	1.65e-10	5.3e-10
RVBD0265c	-	422.19	-0.178374	0.103515	-1.72316	0.0848596	0.111211
RVBD2431c	PE25	5570.92	1.28776	0.143143	8.99633	2.33e-19	1.35e-18
RVBD2959c	-	4455.31	1.28689	0.125109	10.2861	8.14e-25	6.45e-24
RVBD3595c	PE_PGRS59	596.221	1.28449	0.104301	12.3153	7.5e-35	9.1e-34
RVBD0269c	-	916.061	-0.0239416	0.0900478	-0.265876	0.790335	0.820709
RVBD1989c	-	5616.12	1.28044	0.102465	12.4964	7.81e-36	9.78e-35
RVBD0457c	-	808.707	1.27724	0.182227	7.00907	2.4e-12	8.9e-12
RVBD2866	-	256.808	1.27724	0.181801	7.02546	2.13e-12	7.95e-12
RVBD0447c	ufaA1	842.825	1.27595	0.0738913	17.2679	8.2e-67	2.41e-65
RVBD0274	-	989.862	0.0524179	0.11189	0.468475	0.639445	0.682968
RVBD1012	-	145.52	1.2718	0.144586	8.7962	1.42e-18	7.71e-18
RVBD1257c	-	1655.94	1.26873	0.0834486	15.2037	3.34e-52	6.68e-51
RVBD2639c	-	672.646	1.26307	0.111661	11.3116	1.15e-29	1.14e-28
RVBD3289c	-	304.916	1.26117	0.125135	10.0784	6.88e-24	5.2e-23
RVBD3677c	-	1803.87	1.25709	0.0690056	18.2172	3.77e-74	1.29e-72
RVBD0279c	PE_PGRS4	415.006	0.0419677	0.220756	0.190109	0.849224	0.872095
RVBD0485	-	6578.8	1.25329	0.129626	9.66848	4.1e-22	2.82e-21
RVBD2563	-	1357.13	1.25182	0.107652	11.6285	2.95e-31	3.21e-30
RVBD0560c	-	571.852	1.24941	0.129095	9.67821	3.73e-22	2.57e-21
RVBD1950c	-	23.142	1.24891	0.374638	3.33365	0.000857156	0.00149966
RVBD0082	-	302.48	1.24854	0.470647	2.65282	0.00798216	0.0123689
RVBD1380	pyrB	366.302	1.24289	0.0938376	13.2451	4.82e-40	7.05e-39
RVBD0767c	-	151.521	1.23912	0.179667	6.89678	5.32e-12	1.92e-11
RVBD1909c	furA	4269.82	1.22632	0.127827	9.59356	8.51e-22	5.77e-21
RVBD2478c	-	90.9801	1.22239	0.206326	5.92457	3.13e-09	9.07e-09
RVBD3848	-	6483.98	1.21865	0.138643	8.78989	1.5e-18	8.13e-18
RVBD1536	ileS	21574.5	1.21849	0.0907218	13.4311	3.98e-41	5.99e-40
RVBD2452c	-	157.263	1.21103	0.240463	5.03624	4.75e-07	1.15e-06
RVBD1600	hisC1	2103.86	1.21069	0.0681977	17.7526	1.65e-70	5.24e-69
RVBD2454c	-	4443.79	1.20762	0.0781491	15.4528	7.22e-54	1.54e-52
RVBD0906	-	1245.57	1.20282	0.132847	9.05416	1.38e-19	8.07e-19
RVBD0295c	-	1263.79	-0.139689	0.0717783	-1.94611	0.0516412	0.0704669
RVBD0986	-	1002.66	1.20272	0.108284	11.1071	1.16e-28	1.09e-27
RVBD0297	PE_PGRS5	3296.48	-0.113012	0.1526	-0.740578	0.45895	0.512877
RVBD0298	-	971.518	0.152928	0.0867099	1.76367	0.0777877	0.102743
RVBD0299	-	902.946	-0.014481	0.0943846	-0.153425	0.878063	0.898545
RVBD0492A	-	54.5913	1.20231	0.250383	4.8019	1.57e-06	3.64e-06
RVBD0812	-	1479	1.19105	0.0828817	14.3705	7.93e-47	1.34e-45
RVBD1189	sigI	302.388	1.1869	0.144871	8.19282	2.55e-16	1.23e-15
RVBD0123	-	522.317	1.18492	0.145642	8.13587	4.09e-16	1.93e-15
RVBD0712	-	961.848	1.17761	0.0739675	15.9207	4.56e-57	1.08e-55
RVBD2781c	-	1497.81	1.17412	0.142874	8.21786	2.07e-16	1e-15
RVBD3101c	ftsX	2349.86	1.17378	0.0786329	14.9273	2.19e-50	4.19e-49
RVBD3888c	-	2275.78	1.17156	0.0679589	17.2392	1.35e-66	3.9e-65
RVBD6032	tRNA-Lys	387.301	1.17053	0.125227	9.34727	8.99e-21	5.73e-20
RVBD0053	rpsF	8534.62	1.17042	0.149601	7.82367	5.13e-15	2.23e-14
RVBD2950c	fadD29	31333	1.16768	0.0861438	13.555	7.41e-42	1.14e-40
RVBD0641	rplA	6211.7	1.16665	0.108299	10.7725	4.64e-27	4.03e-26
RVBD2358	-	1458.46	1.16307	0.144566	8.04528	8.6e-16	3.95e-15
RVBD2697c	dut	2954.85	1.15866	0.178176	6.5029	7.88e-11	2.58e-10
RVBD3532	PPE61	575.785	1.15809	0.0845436	13.6982	1.04e-42	1.62e-41
RVBD0687	fabG	1199.58	1.15338	0.0778629	14.813	1.21e-49	2.27e-48
RVBD3766	-	1515.03	1.15181	0.100981	11.4062	3.89e-30	4.01e-29
RVBD0317c	glpQ2	1032.78	0.151203	0.0748806	2.01925	0.0434614	0.0601094
RVBD1853	ureD	784.801	1.14966	0.0906721	12.6793	7.71e-37	9.85e-36
RVBD0319	pcp	225.931	-0.139354	0.130059	-1.07147	0.28396	0.33494
RVBD3804c	fbpA	39869.6	1.14942	0.105568	10.8879	1.32e-27	1.17e-26
RVBD2421c	nadD	1926.05	1.14939	0.0571046	20.1278	4.21e-90	1.93e-88
RVBD0322	udgA	529.051	0.0779897	0.0827076	0.942957	0.345703	0.397988
RVBD1984A	RVBD1984A	439.372	1.14815	0.101093	11.3574	6.82e-30	6.92e-29
RVBD0324	-	148.403	0.353825	0.178572	1.98141	0.0475451	0.0654246
RVBD0325	-	38.1695	0.182588	0.261818	0.697383	0.485563	0.537904
RVBD0326	-	99.4872	0.273911	0.191646	1.42925	0.152932	0.191693
RVBD3181c	-	502.075	1.14271	0.141409	8.08089	6.43e-16	2.98e-15
RVBD3451	cut3	2032.89	1.14206	0.0672478	16.9828	1.1e-64	3.01e-63
RVBD3836	-	472.436	1.14131	0.125249	9.11232	8.06e-20	4.79e-19
RVBD2908c	-	677.831	1.1413	0.0970508	11.7598	6.29e-32	6.94e-31
RVBD0331	-	966.092	-0.241846	0.115919	-2.08634	0.0369481	0.051696
RVBD0332	-	446.534	-0.157026	0.0912813	-1.72024	0.0853892	0.111806
RVBD0333	-	361.643	-0.0330288	0.0907266	-0.364048	0.715822	0.751751
RVBD0334	rmlA	471.681	-0.12826	0.0857384	-1.49594	0.134669	0.170902
RVBD0335c	PE6	251.692	-0.107123	0.110206	-0.972028	0.331036	0.383048
RVBD2520c	-	1175.22	1.14129	0.118584	9.62424	6.32e-22	4.31e-21
RVBD3388	PE_PGRS52	77.352	1.13944	0.20132	5.65988	1.51e-08	4.13e-08
RVBD0338c	-	6284.17	0.0780448	0.0721355	1.08192	0.279289	0.330385
RVBD2516c	-	3275.47	1.13595	0.0864042	13.1469	1.77e-39	2.53e-38
RVBD2939	papA5	3854.22	1.13547	0.0946128	12.0012	3.5e-33	4.06e-32
RVBD0341	iniB	11345	0.284165	0.32001	0.887987	0.374548	0.427136
RVBD3016	lpqA	1097.37	1.13511	0.0704434	16.1137	2.04e-58	5.05e-57
RVBD2838c	rbfA	753.966	1.13378	0.100409	11.2916	1.44e-29	1.42e-28
RVBD0664	-	263.404	1.13374	0.127773	8.87308	7.12e-19	3.97e-18
RVBD1096	-	5555.03	1.12867	0.0763256	14.7875	1.76e-49	3.3e-48
RVBD3248c	sahH	14633.4	1.12706	0.172722	6.52529	6.79e-11	2.24e-10
RVBD0347	-	1041.79	0.00957505	0.0888971	0.107709	0.914226	0.928337
RVBD0348	-	788.373	-0.142729	0.128489	-1.11083	0.266641	0.316801
RVBD0501	galE2	7239.64	1.12615	0.0534487	21.0697	1.51e-98	7.79e-97
RVBD1374c	-	6353.66	1.12549	0.103512	10.873	1.55e-27	1.37e-26
RVBD2705c	-	1107.23	1.12304	0.103108	10.8919	1.26e-27	1.12e-26
RVBD1485	hemH	1208.42	1.12	0.105739	10.5921	3.24e-26	2.72e-25
RVBD6006	tRNA-Met	722.398	1.11906	0.194087	5.76577	8.13e-09	2.28e-08
RVBD0654	-	2809.09	1.11772	0.0833616	13.4081	5.42e-41	8.13e-40
RVBD1294	thrA	2860.25	1.1147	0.0798557	13.9589	2.78e-44	4.46e-43
RVBD0356c	-	608.295	-0.185955	0.102761	-1.80959	0.0703598	0.0936601
RVBD0357c	purA	852.064	-0.0820484	0.0740023	-1.10873	0.267548	0.317693
RVBD0358	-	191.105	0.156758	0.151513	1.03461	0.30085	0.352316
RVBD0195	-	177.973	1.11338	0.176955	6.29189	3.14e-10	9.84e-10
RVBD1342c	-	412.223	1.11322	0.10398	10.706	9.54e-27	8.12e-26
RVBD1127c	ppdK	820.842	1.11291	0.0905667	12.2883	1.05e-34	1.27e-33
RVBD1015c	rplY	7215.73	1.11234	0.106761	10.4189	2.03e-25	1.66e-24
RVBD0363c	fba	3023.26	0.0768503	0.0734318	1.04655	0.295306	0.346619
RVBD0701	rplC	20826.9	1.11175	0.0844145	13.1701	1.3e-39	1.87e-38
4.5S	4.5S	35.1103	1.11165	0.323915	3.43193	0.000599301	0.00106403
RVBD0366c	-	429.854	-0.0583284	0.117197	-0.497697	0.618698	0.663937
RVBD0367c	-	1171.23	-0.0474287	0.18164	-0.261114	0.794005	0.823687
RVBD0368c	-	111.619	-0.23864	0.206591	-1.15513	0.248036	0.29625
RVBD2777c	-	5861.7	1.10849	0.0692025	16.0181	9.55e-58	2.33e-56
RVBD0081	-	341.478	1.10574	0.365729	3.0234	0.00249952	0.00412042
RVBD1420	uvrC	2631.69	1.102	0.0869078	12.6801	7.63e-37	9.78e-36
RVBD0311	-	450.096	1.10101	0.114904	9.58195	9.52e-22	6.41e-21
RVBD0646c	lipG	1641.32	1.09997	0.0825401	13.3265	1.62e-40	2.42e-39
RVBD0374c	-	20.8197	0.0306743	0.421041	0.0728535	0.941923	0.951956
RVBD0375c	-	71.365	0.239173	0.20304	1.17796	0.238812	0.286238
RVBD0689c	-	105.735	1.09736	0.184892	5.93517	2.94e-09	8.53e-09
RVBD0377	-	239.488	-0.0840636	0.136104	-0.617643	0.536811	0.587454
RVBD2449c	-	1260.14	1.09736	0.0931236	11.7839	4.73e-32	5.24e-31
RVBD0379	secE2	91.6072	0.0960772	0.194249	0.494608	0.620877	0.665575
RVBD1168c	PPE17	11892	1.09645	0.109791	9.9867	1.74e-23	1.28e-22
RVBD0381c	-	939.999	0.101911	0.0845107	1.20589	0.227859	0.274967
RVBD2935	ppsE	10823.2	1.09456	0.146003	7.49687	6.54e-14	2.66e-13
RVBD3905c	esxF	54.3021	1.09217	0.274394	3.98029	6.88e-05	0.000135535
RVBD2327	-	1097.37	1.08892	0.0962417	11.3145	1.11e-29	1.1e-28
RVBD0385	-	517	0.105113	0.0785287	1.33853	0.180723	0.223439
RVBD0120c	fusA2	2465.12	1.0886	0.117959	9.22861	2.74e-20	1.69e-19
RVBD0054	ssb	4583.14	1.08822	0.148448	7.33061	2.29e-13	8.98e-13
RVBD1484	inhA	2153.24	1.08669	0.110623	9.82341	8.93e-23	6.38e-22
RVBD0390	-	336.129	-0.0707579	0.105287	-0.672051	0.501551	0.552763
RVBD1316c	ogt	3449.81	1.08334	0.102349	10.5848	3.51e-26	2.93e-25
RVBD1617	pykA	3228.96	1.07883	0.0719015	15.0043	6.89e-51	1.34e-49
RVBD0469	umaA	4014.83	1.07732	0.0985175	10.9353	7.81e-28	7.05e-27
RVBD6024	tRNA-Leu	52.0657	1.07537	0.279383	3.84908	0.000118562	0.000226785
RVBD0395	-	18.1668	-0.371333	0.364041	-1.02003	0.307713	0.35963
RVBD0466	-	3070.41	1.07162	0.120037	8.92739	4.36e-19	2.48e-18
RVBD2232	-	612.075	1.06715	0.0968725	11.016	3.2e-28	2.94e-27
RVBD2704	-	1691.23	1.06624	0.0766525	13.91	5.51e-44	8.77e-43
RVBD3220c	-	7835.32	1.06607	0.0654627	16.2852	1.26e-59	3.19e-58
RVBD0399c	lpqK	446.483	0.0943184	0.0923089	1.02177	0.30689	0.358771
RVBD2519	PE26	5133.85	1.06537	0.0690549	15.4278	1.06e-53	2.26e-52
RVBD0401	-	105.378	0.212445	0.138325	1.53583	0.124579	0.159136
RVBD1654	argB	412.642	1.06409	0.100222	10.6173	2.48e-26	2.08e-25
RVBD6022	tRNA-Leu	15.3695	1.06388	0.504224	2.10994	0.0348637	0.0489315
RVBD0404	fadD30	2437.28	-0.18267	0.138188	-1.32189	0.186204	0.22952
RVBD1048c	-	1363.06	1.05838	0.0933452	11.3384	8.47e-30	8.51e-29
RVBD6012	tRNA-Phe	118.71	1.05565	0.18813	5.61126	2.01e-08	5.42e-08
RVBD2710	sigB	22712.6	1.05529	0.141321	7.46736	8.18e-14	3.3e-13
RVBD6039	tRNA-Ala	162.57	1.05518	0.146993	7.17844	7.05e-13	2.68e-12
RVBD2177c	-	363.28	1.05499	0.0987758	10.6807	1.25e-26	1.06e-25
RVBD3440c	-	154.512	1.05478	0.131776	8.00433	1.2e-15	5.46e-15
RVBD0635	-	2524.48	1.05294	0.110539	9.52549	1.64e-21	1.1e-20
RVBD0264c	-	2518.99	1.05251	0.103666	10.1529	3.22e-24	2.47e-23
RVBD2112c	-	2775.77	1.05237	0.0604188	17.418	6.03e-68	1.82e-66
RVBD0414c	thiE	241.661	0.180253	0.137025	1.31547	0.188351	0.232026
RVBD3802c	-	5280.87	1.05226	0.0594171	17.7097	3.53e-70	1.12e-68
RVBD1367c	-	1457.38	1.04966	0.0718367	14.6117	2.36e-48	4.25e-47
RVBD0814c	sseC2	1533.44	1.04692	0.274049	3.8202	0.000133344	0.000253634
RVBD0418	lpqL	1703.15	0.0459984	0.0955127	0.481595	0.630094	0.674215
RVBD0721	rpsE	4109.09	1.04627	0.133305	7.84871	4.2e-15	1.84e-14
RVBD1004c	-	495.966	1.04538	0.158338	6.60223	4.05e-11	1.35e-10
RVBD1609	trpE	2232.95	1.0419	0.0553654	18.8187	5.31e-79	2.01e-77
RVBD2666	-	458.091	1.04	0.230392	4.51405	6.36e-06	1.39e-05
RVBD0263c	-	1198.66	1.03964	0.117	8.88584	6.34e-19	3.55e-18
RVBD1463	-	1668.03	1.03862	0.0931905	11.1451	7.57e-29	7.2e-28
RVBD2741	PE_PGRS47	513.76	1.03541	0.0942475	10.9861	4.46e-28	4.07e-27
RVBD2606c	-	2898.43	1.03399	0.0726483	14.2328	5.73e-46	9.59e-45
RVBD0427c	xthA	523.442	0.111282	0.0911893	1.22034	0.222335	0.269337
RVBD0428c	-	205.313	0.128869	0.109137	1.1808	0.237683	0.285219
RVBD0429c	def	681.802	-0.0182344	0.134455	-0.135618	0.892124	0.90965
RVBD1265	-	13910.7	1.03312	0.0633388	16.311	8.24e-60	2.1e-58
RVBD0431	-	1219.64	0.145066	0.0982141	1.47704	0.139666	0.176311
RVBD1317c	alkA	3628.82	1.03247	0.122307	8.44166	3.13e-17	1.58e-16
RVBD0433	-	2097.42	0.0220244	0.0707811	0.311162	0.755678	0.78813
RVBD1489	-	866.552	1.0323	0.0931947	11.0768	1.63e-28	1.52e-27
RVBD0952	sucD	3110.28	1.03158	0.127696	8.07841	6.56e-16	3.04e-15
RVBD0951	sucC	5586.38	1.0285	0.120946	8.50382	1.83e-17	9.39e-17
RVBD2839c	infB	8115.47	1.02843	0.105346	9.76239	1.63e-22	1.14e-21
RVBD0438c	moeA2	784.615	0.156035	0.0798765	1.95346	0.0507656	0.0694114
RVBD1589	bioB	1532.35	1.02686	0.0737528	13.923	4.59e-44	7.35e-43
RVBD1644	tsnR	6187.95	1.0262	0.15406	6.66107	2.72e-11	9.25e-11
RVBD1777	cyp144	370.658	1.02603	0.148172	6.92462	4.37e-12	1.59e-11
RVBD0316	-	1144.69	1.02504	0.113887	9.00057	2.25e-19	1.3e-18
RVBD1990c	-	7578.55	1.02486	0.104535	9.80399	1.08e-22	7.71e-22
RVBD2911	dacB2	890.621	1.02452	0.0956966	10.7059	9.55e-27	8.12e-26
RVBD0445c	sigK	831.405	-0.0259019	0.0905691	-0.28599	0.774886	0.806925
RVBD0446c	-	727.021	0.129689	0.068977	1.88017	0.0600844	0.0810663
RVBD0990c	-	2303.49	1.01576	0.129343	7.85325	4.05e-15	1.78e-14
RVBD1647	-	1921.72	1.0147	0.0691927	14.6648	1.08e-48	1.97e-47
RVBD2480c	-	39.6546	1.01186	0.377363	2.68141	0.00733127	0.0114123
RVBD3891c	esxD	891.737	1.01159	0.126876	7.97306	1.55e-15	6.99e-15
RVBD2441c	rpmA	3273.04	1.01097	0.100074	10.1022	5.4e-24	4.11e-23
RVBD3458c	rpsD	5862.67	1.00902	0.137421	7.3425	2.1e-13	8.24e-13
RVBD1539	lspA	1610.11	1.00651	0.0659226	15.2681	1.25e-52	2.51e-51
RVBD0454	-	989.032	0.17446	0.119775	1.45657	0.145236	0.18272
RVBD0455c	-	2732.19	0.280005	0.153566	1.82335	0.0682497	0.0911485
RVBD1047	-	418.235	1.0058	0.245043	4.10459	4.05e-05	8.2e-05
RVBD2778c	-	1863.85	1.0025	0.081276	12.3345	5.91e-35	7.22e-34
RVBD3881c	-	6992.75	1.00237	0.0561945	17.8375	3.61e-71	1.16e-69
RVBD0686	-	2434.55	0.999091	0.0673555	14.8331	8.95e-50	1.69e-48
RVBD2179c	-	251.117	0.999015	0.134602	7.422	1.15e-13	4.6e-13
RVBD3646c	topA	7455.98	0.99739	0.0677903	14.7129	5.33e-49	9.8e-48
RVBD2896c	-	1052.24	0.996584	0.103401	9.63804	5.52e-22	3.79e-21
RVBD0461	-	1140.12	-0.063974	0.0632405	-1.0116	0.311731	0.363596
RVBD3029c	fixA	4980.04	0.995226	0.117237	8.489	2.08e-17	1.07e-16
RVBD0815c	cysA2	3961.76	0.994088	0.100969	9.84549	7.17e-23	5.13e-22
RVBD0464c	-	1480.28	0.0982375	0.0692275	1.41905	0.155883	0.195093
RVBD1418	lprH	1503.81	0.98965	0.0639465	15.4762	5.02e-54	1.08e-52
RVBD1118c	-	1056.45	0.98429	0.0771859	12.7522	3.03e-37	3.96e-36
RVBD6008	tRNA-Thr	19.318	0.982453	0.38758	2.53484	0.01125	0.0170125
RVBD2640c	-	1567.12	0.98009	0.150092	6.52994	6.58e-11	2.17e-10
RVBD3067	-	729.934	0.978819	0.118039	8.29234	1.11e-16	5.44e-16
RVBD0470A	-	134.124	0.109149	0.161589	0.675477	0.499373	0.55066
RVBD0470c	pcaA	4356.91	0.0364902	0.0888951	0.410486	0.68145	0.720475
RVBD1898	-	1110.38	0.978038	0.0582755	16.783	3.25e-63	8.67e-62
RVBD0472c	-	1704.62	-0.0521773	0.101991	-0.511588	0.608939	0.65467
RVBD0596c	-	650.569	0.977113	0.129345	7.55429	4.21e-14	1.73e-13
RVBD1291c	-	105.331	0.976609	0.214802	4.54654	5.45e-06	1.2e-05
RVBD2821c	-	425.581	0.976001	0.145633	6.70177	2.06e-11	7.07e-11
RVBD2920c	amt	668.747	0.974609	0.112866	8.63512	5.87e-18	3.08e-17
RVBD2882c	frr	2189.68	0.973887	0.0868694	11.2109	3.6e-29	3.52e-28
RVBD3457c	rpoA	10035.1	0.968984	0.100554	9.63646	5.61e-22	3.84e-21
RVBD0479c	-	4687.01	0.11317	0.0787933	1.43629	0.150919	0.189345
RVBD3681c	whiB4	2939.17	0.966723	0.0851735	11.35	7.41e-30	7.47e-29
RVBD2301	cut2	1929.9	0.962566	0.0850657	11.3156	1.1e-29	1.09e-28
RVBD0722	rpmD	401.274	0.958308	0.157304	6.09208	1.11e-09	3.37e-09
RVBD2455c	-	15949.2	0.958208	0.122298	7.835	4.69e-15	2.05e-14
RVBD1322	-	4300.18	0.956996	0.061824	15.4794	4.78e-54	1.04e-52
RVBD0595c	-	724.076	0.956754	0.113784	8.40848	4.15e-17	2.08e-16
RVBD3135	PPE50	3284.01	0.953223	0.210063	4.5378	5.68e-06	1.25e-05
RVBD0487	-	766.834	-0.0778533	0.0872374	-0.892431	0.372162	0.42509
RVBD1500	-	2073.24	0.95298	0.136414	6.98593	2.83e-12	1.04e-11
RVBD0489	gpm1	968.637	-0.0691308	0.0653237	-1.05828	0.289927	0.340993
RVBD1787	PPE25	711.653	0.952143	0.110123	8.6462	5.32e-18	2.8e-17
RVBD1292	argS	2388.48	0.951262	0.0946402	10.0514	9.06e-24	6.8e-23
RVBD6021	tRNA-Leu	38.6076	0.950734	0.285507	3.32999	0.000868505	0.00151821
RVBD0492c	-	526.262	-0.124771	0.126178	-0.988847	0.322738	0.375148
RVBD3863	-	2534.6	0.950071	0.11644	8.15933	3.37e-16	1.6e-15
RVBD1093	glyA	3484.15	0.949073	0.0928414	10.2225	1.57e-24	1.24e-23
RVBD0495c	-	938.641	-0.0401962	0.0859836	-0.467487	0.640152	0.683543
RVBD2701c	suhB	391.912	0.948316	0.10708	8.85616	8.28e-19	4.61e-18
RVBD0497	-	1161.43	0.00302464	0.0844747	0.0358054	0.971438	0.976569
RVBD1203c	-	188.887	0.948294	0.160713	5.90053	3.62e-09	1.05e-08
RVBD1464	csd	1290.4	0.947719	0.103797	9.13049	6.82e-20	4.07e-19
RVBD3674c	nth	2845.98	0.945283	0.0441043	21.4329	6.59e-102	3.49e-100
RVBD2373c	dnaJ2	2820.9	0.94497	0.0806635	11.715	1.07e-31	1.17e-30
RVBD0639	nusG	9045.69	0.944165	0.0644286	14.6545	1.26e-48	2.28e-47
RVBD2615c	PE_PGRS45	187.534	0.943972	0.198893	4.74614	2.07e-06	4.75e-06
RVBD0502	-	12054.1	0.173136	0.115835	1.49469	0.134996	0.17121
RVBD0503c	cmaA2	5262.87	-0.104515	0.107871	-0.968882	0.332604	0.384644
RVBD0504c	-	983.644	0.0266311	0.0890584	0.29903	0.764917	0.797359
RVBD1067c	PE_PGRS19	136.902	0.942673	0.183357	5.14118	2.73e-07	6.74e-07
RVBD3117	cysA3	8654.08	0.942393	0.104747	8.99681	2.32e-19	1.34e-18
RVBD1488	-	2102.71	0.942044	0.0514052	18.3259	5.15e-75	1.79e-73
RVBD2259	adhE2	1314.37	0.940064	0.0948836	9.90755	3.86e-23	2.8e-22
RVBD1637c	-	5134.2	0.937035	0.0736013	12.7312	3.97e-37	5.14e-36
RVBD2171	lppM	1994.73	0.936692	0.111277	8.41764	3.84e-17	1.93e-16
RVBD2442c	rplU	3221.52	0.933639	0.0998879	9.34687	9.03e-21	5.75e-20
RVBD1293	lysA	2526.62	0.930995	0.0702027	13.2615	3.87e-40	5.7e-39
RVBD3138	pflA	1704.61	0.930427	0.0818026	11.3741	5.63e-30	5.74e-29
RVBD2453c	mobA	885.851	0.927422	0.115722	8.01422	1.11e-15	5.05e-15
RVBD1112	-	351.883	0.926029	0.0955091	9.69572	3.14e-22	2.18e-21
RVBD0516c	-	13638.6	-0.119958	0.0904121	-1.32679	0.184579	0.227792
RVBD0517	-	1171.85	0.0651252	0.0663028	0.982239	0.325982	0.377921
RVBD2397c	cysA1	4268.73	0.924456	0.12806	7.21891	5.24e-13	2e-12
RVBD1082	mca	1101.43	0.923829	0.118517	7.79491	6.45e-15	2.79e-14
RVBD0520	-	177.527	-0.0107624	0.129081	-0.0833772	0.933552	0.9449
RVBD0521	-	107.652	0.0182137	0.183962	0.0990081	0.921132	0.934139
RVBD2645	-	436.414	0.922814	0.154538	5.97144	2.35e-09	6.9e-09
RVBD2878c	mpt53	5004.41	0.921768	0.0695642	13.2506	4.48e-40	6.57e-39
RVBD1392	metK	6215.8	0.920547	0.085781	10.7314	7.25e-27	6.19e-26
RVBD0525	-	280.762	0.15076	0.202481	0.744565	0.456535	0.510458
RVBD0526	-	464.498	0.0949321	0.134261	0.707071	0.479523	0.533068
RVBD0527	ccdA	441.25	-0.367182	0.1768	-2.07682	0.0378181	0.0527874
RVBD1017c	prsA	4854.3	0.919968	0.0637695	14.4265	3.53e-47	6.05e-46
RVBD2991	-	855.08	0.919088	0.118681	7.7442	9.62e-15	4.12e-14
RVBD0530	-	1924.18	0.128582	0.0840219	1.53034	0.125934	0.160817
RVBD0530Ac	RVBD0530Ac	749.229	-0.154849	0.0784291	-1.97438	0.0483386	0.0663338
RVBD0531	-	230.874	-0.0253877	0.118934	-0.21346	0.830968	0.856582
RVBD0532	PE_PGRS6	303.393	0.107059	0.13121	0.815939	0.414535	0.46734
RVBD3456c	rplQ	3601.51	0.918756	0.102504	8.96317	3.15e-19	1.82e-18
RVBD0638	secE	10154.8	0.918336	0.107605	8.5343	1.41e-17	7.26e-17
RVBD0535	pnp	212.055	0.0792066	0.139773	0.566678	0.570933	0.6187
RVBD1956	-	2256.37	0.915047	0.118813	7.70158	1.34e-14	5.67e-14
RVBD1190	-	169.859	0.914008	0.156647	5.83482	5.38e-09	1.53e-08
RVBD2888c	amiC	4790.72	0.911875	0.0825861	11.0415	2.41e-28	2.22e-27
RVBD1767	-	341.29	0.91116	0.107049	8.51164	1.71e-17	8.79e-17
RVBD0540	-	94.6512	0.319641	0.166126	1.92408	0.0543442	0.0739328
RVBD2420c	-	411.377	0.91115	0.100389	9.07617	1.12e-19	6.62e-19
RVBD3115	-	493.652	0.910716	0.223017	4.08362	4.43e-05	8.92e-05
RVBD1671	-	181.404	0.910409	0.148294	6.1392	8.29e-10	2.53e-09
RVBD0544c	-	154.425	0.0047176	0.129957	0.0363012	0.971042	0.976569
RVBD0545c	pitA	6153.07	0.074988	0.0675627	1.1099	0.267041	0.317184
RVBD0546c	-	420.647	0.0627881	0.108888	0.576629	0.56419	0.613185
RVBD1990A	-	2879.58	0.909731	0.149227	6.0963	1.09e-09	3.28e-09
RVBD0548c	menB	762.629	-0.0436425	0.104922	-0.415951	0.677446	0.716614
RVBD0549c	-	237.08	-0.171226	0.141003	-1.21434	0.224617	0.271698
RVBD0550c	-	153.057	0.0759366	0.172154	0.441098	0.659142	0.699792
RVBD1655	argD	381.228	0.908456	0.150106	6.05211	1.43e-09	4.27e-09
RVBD0770	-	282.532	0.908294	0.13252	6.85399	7.18e-12	2.55e-11
RVBD0553	menC	143.416	-0.122466	0.156133	-0.784366	0.432825	0.485946
RVBD0554	bpoC	781.969	0.135599	0.106192	1.27691	0.201632	0.246955
RVBD0555	menD	1348.78	-0.116964	0.0964042	-1.21327	0.225026	0.272071
RVBD0296c	-	1996.31	0.907852	0.094966	9.55976	1.18e-21	7.92e-21
RVBD1922	-	706.498	0.907732	0.125589	7.22779	4.91e-13	1.88e-12
RVBD1911c	lppC	1317.46	0.907454	0.111131	8.16564	3.2e-16	1.52e-15
RVBD0559c	-	2528.02	0.0415978	0.116139	0.358174	0.720213	0.755585
RVBD3023c	-	1321.28	0.907255	0.282729	3.20892	0.00133235	0.00227448
RVBD0561c	-	247.091	-0.241863	0.131822	-1.83477	0.0665392	0.0889806
RVBD0562	grcC1	1912.5	0.0486057	0.0638735	0.760968	0.446676	0.500395
RVBD0563	htpX	1860.19	0.0587228	0.0938504	0.625707	0.531507	0.58263
RVBD2413c	-	8176.84	0.905994	0.0798194	11.3506	7.37e-30	7.44e-29
RVBD6017	tRNA-Arg	60.8206	0.90527	0.262021	3.45495	0.000550391	0.000981326
RVBD6009	tRNA-Lys	24.6612	0.905127	0.391054	2.31459	0.0206356	0.0299407
RVBD1862	adhA	1581.76	0.904315	0.0698771	12.9415	2.62e-38	3.58e-37
RVBD0568	cyp135B1	2372.24	-0.0814805	0.0742539	-1.09732	0.2725	0.32301
RVBD0569	-	845.428	-0.12178	0.375694	-0.324146	0.745827	0.779251
RVBD0570	nrdZ	2016.35	-0.0948737	0.475203	-0.199649	0.841755	0.866388
RVBD2972c	-	881.807	0.900516	0.102026	8.82636	1.08e-18	5.97e-18
RVBD0572c	-	1006.67	-0.797221	0.403808	-1.97426	0.0483521	0.0663338
RVBD2512c	-	1485.25	0.899415	0.326306	2.75636	0.00584494	0.00919682
RVBD2405	-	888.551	0.897864	0.0779425	11.5196	1.05e-30	1.11e-29
RVBD0575c	-	164.231	-0.104348	0.141434	-0.737787	0.460644	0.514207
RVBD0539	-	2569.89	0.894339	0.0876181	10.2072	1.84e-24	1.43e-23
RVBD2374c	hrcA	4327.32	0.889864	0.0618794	14.3806	6.85e-47	1.16e-45
RVBD0578c	PE_PGRS7	1451.42	0.0288992	0.107938	0.267739	0.7889	0.819428
RVBD0579	-	1051.44	-0.0979908	0.0947713	-1.03397	0.30115	0.352566
RVBD0266c	oplA	1626.18	0.88959	0.0944346	9.42018	4.5e-21	2.93e-20
RVBD0581	-	252.451	0.140471	0.133032	1.05592	0.291006	0.342064
RVBD2540c	aroF	1372.19	0.887925	0.186832	4.75254	2.01e-06	4.61e-06
RVBD1343c	lprD	487.846	0.88708	0.114088	7.77538	7.52e-15	3.24e-14
RVBD6026	tRNA-Met	22.521	0.883482	0.280144	3.15367	0.00161229	0.00271877
RVBD1406	fmt	576.782	0.882247	0.110537	7.98147	1.45e-15	6.53e-15
RVBD2089c	pepE	294.573	0.881386	0.0975948	9.03108	1.7e-19	9.92e-19
RVBD0587	yrbE2A	1395.01	-0.0398406	0.105028	-0.379332	0.704441	0.742067
RVBD0588	yrbE2B	919.628	-0.198917	0.113707	-1.74938	0.0802251	0.105689
RVBD2489c	-	101.78	0.880118	0.209831	4.19441	2.74e-05	5.63e-05
RVBD1262c	-	698.037	0.879842	0.0873923	10.0677	7.67e-24	5.79e-23
RVBD0827c	-	718.738	0.878974	0.105151	8.35918	6.32e-17	3.15e-16
RVBD3901c	-	689.431	0.875589	0.0933762	9.37701	6.79e-21	4.35e-20
RVBD3017c	esxQ	242.524	0.873603	0.137663	6.34596	2.21e-10	7.06e-10
RVBD0593	lprL	397.094	-0.107149	0.116177	-0.922298	0.356373	0.409002
RVBD0055	rpsR	4135.57	0.872766	0.126145	6.91873	4.56e-12	1.65e-11
RVBD0116c	-	6207.17	0.87003	0.0759986	11.448	2.41e-30	2.5e-29
RVBD1151c	-	320.878	0.868648	0.0914295	9.50075	2.08e-21	1.39e-20
RVBD3180c	-	355.76	0.864953	0.111608	7.74989	9.2e-15	3.95e-14
RVBD0682	rpsL	4732.65	0.864183	0.091398	9.45517	3.22e-21	2.12e-20
RVBD0599c	-	92.6689	-0.181108	0.178968	-1.01196	0.311559	0.3635
RVBD0600c	-	48.6069	-0.245115	0.230899	-1.06157	0.288432	0.339473
RVBD1201c	-	3319.11	0.863594	0.0979219	8.81921	1.15e-18	6.36e-18
RVBD0602c	tcrA	50.4172	-0.218782	0.250289	-0.87412	0.382053	0.434684
RVBD0603	-	13.3005	0.34472	0.470364	0.732879	0.463632	0.516836
RVBD0604	lpqO	362.109	0.0662788	0.142277	0.465843	0.641328	0.684143
RVBD3189	-	2458.29	0.863411	0.107243	8.05096	8.21e-16	3.79e-15
RVBD0700	rpsJ	9850.32	0.862619	0.0722965	11.9317	8.09e-33	9.14e-32
RVBD0607	-	120.806	0.320921	0.186252	1.72305	0.08488	0.111211
RVBD0608	-	2937.45	0.0533173	0.12086	0.441151	0.659104	0.699792
RVBD2143	-	1438.57	0.860698	0.0690729	12.4607	1.22e-35	1.52e-34
RVBD2432c	-	2598.4	0.859858	0.154599	5.56185	2.67e-08	7.13e-08
RVBD0610c	-	1073.52	-0.0514553	0.0849963	-0.605383	0.544925	0.595259
RVBD0611c	-	2004.82	-0.0454545	0.110862	-0.41001	0.681798	0.720657
RVBD0612	-	453.178	0.072606	0.137368	0.528551	0.597117	0.643826
RVBD2445c	ndk	1481.66	0.859546	0.0690642	12.4456	1.48e-35	1.83e-34
RVBD1818c	PE_PGRS33	726.826	0.85954	0.174058	4.93823	7.88e-07	1.87e-06
RVBD0392c	ndhA	1171.26	0.859106	0.0708109	12.1324	7.11e-34	8.49e-33
RVBD0616A	RVBD0616A	502.6	0.00185637	0.129625	0.0143211	0.988574	0.989787
RVBD1411c	lprG	3002.98	0.857953	0.0805195	10.6552	1.65e-26	1.39e-25
RVBD0617	-	425.599	-0.131694	0.0926763	-1.42101	0.155314	0.19444
RVBD0618	galTa	146.26	-0.162406	0.1529	-1.06217	0.288158	0.339303
RVBD0262c	aac	361.906	0.856785	0.0908071	9.43522	3.9e-21	2.55e-20
RVBD0620	galK	20.4787	0.134133	0.569372	0.235581	0.813758	0.8418
RVBD3009c	gatB	2221.17	0.854166	0.0556686	15.3438	3.9e-53	8.12e-52
RVBD2929	-	1107.43	0.853826	0.109079	7.82763	4.97e-15	2.17e-14
RVBD1985c	-	660.379	0.853675	0.0872712	9.78187	1.35e-22	9.52e-22
RVBD0624	-	531.387	0.217091	0.106627	2.03598	0.0417528	0.0578639
RVBD1475c	acn	6201.89	0.852926	0.0586865	14.5336	7.42e-48	1.3e-46
RVBD0626	-	1442.92	-0.139217	0.115587	-1.20443	0.228422	0.2755
RVBD1991c	-	1863.45	0.851121	0.121563	7.00146	2.53e-12	9.38e-12
RVBD1758	cut1	73.9997	0.850621	0.239395	3.55321	0.000380555	0.000687932
RVBD2732c	-	720.982	0.850123	0.113805	7.47	8.02e-14	3.24e-13
RVBD0985c	mscL	2391.97	0.850079	0.0731111	11.6272	3e-31	3.25e-30
RVBD0631c	recC	399.826	0.13316	0.115448	1.15342	0.248739	0.297002
RVBD1782	-	5043.6	0.849475	0.0606697	14.0016	1.52e-44	2.48e-43
RVBD3342	-	572.597	0.848048	0.180435	4.70001	2.6e-06	5.92e-06
RVBD3095	-	1397.47	0.847414	0.155281	5.45729	4.83e-08	1.27e-07
RVBD2533c	nusB	1006.17	0.846813	0.109707	7.71887	1.17e-14	4.98e-14
RVBD0980c	PE_PGRS18	3825.98	0.846553	0.135692	6.23878	4.41e-10	1.37e-09
RVBD6035	tRNA-Cys	219.481	0.84629	0.24124	3.50808	0.000451361	0.000810899
RVBD3425	PPE57	820.203	0.840656	0.149089	5.63861	1.71e-08	4.67e-08
RVBD2947c	pks15	2170.02	0.840578	0.147456	5.70053	1.19e-08	3.29e-08
RVBD2887	-	707.918	0.838385	0.0972284	8.62284	6.53e-18	3.42e-17
RVBD1665	pks11	3008.24	0.831796	0.113089	7.35526	1.91e-13	7.52e-13
RVBD2422	-	122.401	0.831444	0.221929	3.74645	0.000179357	0.000336294
RVBD0744c	-	924.978	0.831058	0.10761	7.72285	1.14e-14	4.83e-14
RVBD1794	-	6752.56	0.830884	0.0725519	11.4523	2.29e-30	2.38e-29
RVBD6036	tRNA-Val	67.2057	0.830204	0.207477	4.00142	6.3e-05	0.000124524
RVBD0709	rpmC	125.174	0.829979	0.259339	3.20036	0.00137256	0.00233909
RVBD0645c	mmaA1	1375.57	0.129476	0.0875996	1.47804	0.139396	0.176188
RVBD3247c	tmk	846.085	0.829778	0.0993035	8.35598	6.49e-17	3.23e-16
RVBD1174c	TB8.4	12975	0.828999	0.0873975	9.48539	2.41e-21	1.6e-20
RVBD0648	-	425.745	0.0619702	0.133012	0.465899	0.641288	0.684143
RVBD0649	fabD2	5.52813	0.928562	0.639478	1.45206	0.146484	0.184178
RVBD0650	-	32.8528	-0.105638	0.338922	-0.311689	0.755277	0.787913
RVBD0715	rplX	5268.1	0.827641	0.0548568	15.0873	1.96e-51	3.87e-50
RVBD3416	whiB3	3417.09	0.827485	0.0832098	9.94455	2.66e-23	1.95e-22
RVBD1748	-	848.988	0.826654	0.0937589	8.8168	1.18e-18	6.49e-18
RVBD0634B	rpmG	1995.46	0.826476	0.112224	7.36452	1.78e-13	7.02e-13
RVBD0727c	fucA	370.214	0.826301	0.114438	7.22049	5.18e-13	1.98e-12
RVBD0656c	-	286.586	0.18803	0.189001	0.994861	0.319804	0.372162
RVBD0657c	-	61.1291	-0.30463	0.232597	-1.30969	0.190301	0.234052
RVBD0658c	-	626.469	0.080776	0.0922649	0.875479	0.381313	0.434039
RVBD0636	-	4034.67	0.822695	0.0576532	14.2697	3.38e-46	5.67e-45
RVBD3015c	-	238.549	0.822106	0.124014	6.62913	3.38e-11	1.14e-10
RVBD0661c	-	26.0043	-0.237088	0.377322	-0.628344	0.529779	0.580892
RVBD0662c	-	69.1711	0.213629	0.259463	0.823354	0.410307	0.463598
RVBD3721c	dnaZX	2023.59	0.82179	0.0705072	11.6554	2.15e-31	2.35e-30
RVBD1979c	-	3863.25	0.820567	0.0892071	9.19845	3.63e-20	2.22e-19
RVBD0769	-	369.237	0.819219	0.0997723	8.21089	2.2e-16	1.06e-15
RVBD0666	-	54.758	0.303063	0.239621	1.26476	0.205957	0.251235
RVBD0747	PE_PGRS10	315.032	0.816464	0.166473	4.9045	9.37e-07	2.21e-06
RVBD2909c	rpsP	5162.9	0.815408	0.0950253	8.58096	9.41e-18	4.88e-17
RVBD2703	sigA	18782.7	0.814756	0.0756973	10.7633	5.13e-27	4.41e-26
RVBD1890c	-	317.055	0.814643	0.125542	6.48903	8.64e-11	2.82e-10
RVBD2913c	-	614.36	0.812256	0.0735192	11.0482	2.24e-28	2.08e-27
RVBD0126	treS	2846.67	0.811522	0.0658942	12.3155	7.47e-35	9.1e-34
RVBD1345	fadD33	1354.75	0.808913	0.116907	6.91928	4.54e-12	1.65e-11
RVBD1087A	-	287.161	0.808489	0.156505	5.16589	2.39e-07	5.92e-07
RVBD3724B	cut5b	468.984	0.808437	0.0937948	8.6192	6.74e-18	3.51e-17
RVBD2804c	-	207.942	0.80828	0.112358	7.19379	6.3e-13	2.41e-12
RVBD1529	fadD24	949.295	0.807989	0.0814679	9.91788	3.48e-23	2.53e-22
RVBD3460c	rpsM	6483.97	0.807364	0.0927677	8.70307	3.23e-18	1.73e-17
RVBD0421c	-	531.06	0.80676	0.0924619	8.72532	2.65e-18	1.43e-17
RVBD1389	gmk	3350.87	0.805817	0.122854	6.55913	5.41e-11	1.8e-10
RVBD0681	-	904.851	0.0572027	0.0699335	0.81796	0.41338	0.466434
RVBD3889c	-	1515	0.805419	0.0736538	10.9352	7.82e-28	7.05e-27
RVBD0717	rpsN	321.605	0.805105	0.159576	5.04529	4.53e-07	1.1e-06
RVBD1099c	glpX	1246.76	0.803397	0.099725	8.05613	7.87e-16	3.63e-15
RVBD2515c	-	475.293	0.802877	0.119124	6.73987	1.59e-11	5.47e-11
RVBD2928	tesA	2881.41	0.802476	0.122214	6.56613	5.16e-11	1.72e-10
RVBD6029	tRNA-Gly	30.7816	0.802413	0.279259	2.87337	0.00406122	0.00651328
RVBD2976c	ung	4008.32	0.801134	0.0793354	10.0981	5.63e-24	4.28e-23
RVBD2742c	-	1156.47	0.800101	0.0797196	10.0364	1.05e-23	7.88e-23
RVBD6037	tRNA-Glu	24.252	0.792276	0.323358	2.45015	0.0142795	0.0213124
RVBD2975A	RVBD2975A	5423.36	0.789786	0.0858029	9.20466	3.43e-20	2.1e-19
RVBD0736	-	295.719	0.788709	0.114037	6.91626	4.64e-12	1.68e-11
RVBD2910c	-	221.702	0.788374	0.138256	5.70227	1.18e-08	3.26e-08
RVBD2582	ppiB	1568.45	0.787187	0.122124	6.44581	1.15e-10	3.73e-10
RVBD2477c	-	4439.59	0.787051	0.0881549	8.92805	4.34e-19	2.46e-18
RVBD0609A	-	326.094	0.785873	0.146103	5.3789	7.49e-08	1.93e-07
RVBD1983	PE_PGRS35	1476.19	0.785703	0.0611836	12.8417	9.57e-38	1.28e-36
RVBD1991A	RVBD1991A	925.862	0.785582	0.137079	5.73087	9.99e-09	2.79e-08
RVBD0698	-	516.105	-0.0647591	0.113265	-0.571749	0.567492	0.615953
RVBD0699	-	47.3887	-0.328265	0.247235	-1.32774	0.184264	0.227472
RVBD2448c	valS	3103.7	0.784884	0.101138	7.76051	8.46e-15	3.64e-14
RVBD3103c	-	265.23	0.781892	0.112297	6.9627	3.34e-12	1.22e-11
RVBD0787A	-	258.894	0.781707	0.158519	4.93131	8.17e-07	1.94e-06
RVBD1499	-	362.724	0.781383	0.136167	5.73841	9.56e-09	2.67e-08
RVBD3650	PE33	122.381	0.781358	0.182199	4.28848	1.8e-05	3.77e-05
RVBD0705	rpsS	2906.74	0.166464	0.109209	1.52426	0.127443	0.162489
RVBD3879c	-	5550.95	0.78121	0.0829983	9.41237	4.85e-21	3.14e-20
RVBD1636	TB15.3	3620.03	0.781065	0.08511	9.17712	4.43e-20	2.7e-19
RVBD3219	whiB1	31492.3	0.780865	0.0871605	8.95894	3.28e-19	1.89e-18
RVBD2565	-	1950.7	0.780056	0.0601276	12.9733	1.73e-38	2.4e-37
RVBD0841	-	915.629	0.777777	0.174065	4.4683	7.88e-06	1.71e-05
RVBD1820	ilvG	1120.74	0.775227	0.0947942	8.178	2.89e-16	1.38e-15
RVBD1602	hisH	513.957	0.775208	0.0875997	8.84945	8.8e-19	4.87e-18
RVBD0702	rplD	12201.6	0.774717	0.102813	7.53518	4.88e-14	2e-13
RVBD2820c	-	387.049	0.772582	0.118306	6.53036	6.56e-11	2.17e-10
RVBD3436c	glmS	2110.1	0.772571	0.0677619	11.4013	4.12e-30	4.24e-29
RVBD0683	rpsG	5678.16	0.771668	0.062005	12.4453	1.48e-35	1.83e-34
RVBD3105c	prfB	1382.08	0.77019	0.0837723	9.19385	3.79e-20	2.31e-19
RVBD3485c	-	1527.95	0.769518	0.0933975	8.23917	1.73e-16	8.45e-16
RVBD0128	-	1235.09	0.769433	0.0944114	8.14979	3.65e-16	1.73e-15
RVBD0816c	thiX	486.102	0.769147	0.0842366	9.13079	6.8e-20	4.06e-19
RVBD2087	-	40.1314	0.768505	0.34115	2.25269	0.0242789	0.0348918
RVBD2998	-	335.279	0.766608	0.105496	7.26667	3.68e-13	1.43e-12
RVBD2398c	cysW	958.942	0.765515	0.10788	7.09597	1.28e-12	4.83e-12
RVBD2234	ptpA	209.209	0.765367	0.124774	6.13401	8.57e-10	2.61e-09
RVBD0500B	-	2972.46	0.764432	0.0835334	9.15122	5.63e-20	3.39e-19
RVBD0688	-	1058.68	0.76311	0.0583617	13.0755	4.54e-39	6.39e-38
RVBD3269	-	36569.5	0.762847	0.260251	2.93119	0.00337662	0.00546691
RVBD2181	-	4463.81	0.762396	0.0498612	15.2904	8.86e-53	1.82e-51
RVBD2403c	lppR	1211.43	0.760549	0.0688807	11.0416	2.41e-28	2.22e-27
RVBD2399c	cysT	1571.74	0.760136	0.104242	7.29206	3.05e-13	1.19e-12
RVBD1556	-	411.797	0.759434	0.113421	6.69569	2.15e-11	7.35e-11
RVBD0732	secY	6048.61	0.0343456	0.0678395	0.506277	0.612662	0.658152
RVBD0884c	serC	1370.06	0.759105	0.114372	6.63714	3.2e-11	1.08e-10
RVBD2605c	tesB2	1476.66	0.758747	0.073505	10.3224	5.58e-25	4.47e-24
RVBD0362	mgtE	1691.4	0.758575	0.0641476	11.8255	2.88e-32	3.21e-31
RVBD1486c	-	1743.41	0.758461	0.0677592	11.1935	4.39e-29	4.23e-28
RVBD0667	rpoB	60849	0.757552	0.0948844	7.98395	1.42e-15	6.41e-15
RVBD3195	-	700.869	0.755818	0.0845538	8.9389	3.93e-19	2.24e-18
RVBD0739	-	399.908	-0.10135	0.114394	-0.885976	0.37563	0.428093
RVBD2224c	-	2599.61	0.755752	0.0708271	10.6704	1.4e-26	1.18e-25
RVBD1439c	-	838.885	0.754836	0.138981	5.43121	5.6e-08	1.46e-07
RVBD2273	-	171.725	0.754634	0.130696	5.77397	7.74e-09	2.18e-08
RVBD0439c	-	683.312	0.75386	0.110182	6.84198	7.81e-12	2.76e-11
RVBD0744Ac	RVBD0744Ac	21.3755	-0.325625	0.379066	-0.859018	0.390331	0.44299
RVBD1635c	-	2048.31	0.753594	0.0673148	11.1951	4.31e-29	4.17e-28
RVBD0745	-	51.8591	-0.394604	0.244757	-1.61223	0.106912	0.138082
RVBD0746	PE_PGRS9	87.3687	0.194632	0.21553	0.903039	0.366505	0.419273
RVBD2231B	RVBD2231B	149.99	0.753394	0.174837	4.30912	1.64e-05	3.45e-05
RVBD3452	cut4	454.644	0.752257	0.123368	6.09768	1.08e-09	3.25e-09
RVBD0731c	-	1063.79	0.752227	0.0906167	8.3012	1.03e-16	5.07e-16
RVBD2211c	gcvT	2353.23	0.748145	0.0725682	10.3095	6.38e-25	5.06e-24
RVBD3008	-	976.06	0.746707	0.0964502	7.74189	9.8e-15	4.19e-14
RVBD2412	rpsT	8026.27	0.74606	0.0988765	7.54537	4.51e-14	1.85e-13
RVBD2689c	-	342.848	0.744746	0.0848874	8.77334	1.73e-18	9.38e-18
RVBD2407	-	225.027	0.744442	0.125708	5.92201	3.18e-09	9.21e-09
RVBD1759c	wag22	85.2567	0.741523	0.256109	2.89535	0.00378739	0.00608847
RVBD0768	aldA	396.412	0.741349	0.117131	6.32924	2.46e-10	7.82e-10
RVBD0755c	PPE12	984.91	-0.225645	0.165091	-1.36679	0.17169	0.213175
RVBD2961	-	252.841	0.741326	0.162718	4.55589	5.22e-06	1.15e-05
RVBD3216	-	1021.5	0.741304	0.0903728	8.20273	2.35e-16	1.13e-15
RVBD0776c	-	488.179	0.740835	0.0808826	9.15939	5.22e-20	3.16e-19
RVBD0720	rplR	1287.31	0.740529	0.156518	4.73127	2.23e-06	5.1e-06
RVBD2700	-	1062.18	0.739105	0.107063	6.90348	5.07e-12	1.84e-11
RVBD0761c	adhB	2214.95	-0.0552356	0.0593002	-0.931458	0.351617	0.404339
RVBD3118	sseC1	1464.49	0.738563	0.230622	3.20248	0.00136251	0.00232401
RVBD0763c	-	19.3238	-0.565665	0.371074	-1.5244	0.127408	0.162489
RVBD2869c	-	2447.75	0.738464	0.080866	9.13194	6.73e-20	4.03e-19
RVBD0765c	-	184.443	-0.00930046	0.122399	-0.0759851	0.939431	0.949908
RVBD1143	mcr	896.988	0.738066	0.0916058	8.05698	7.82e-16	3.61e-15
RVBD3722c	-	6338.55	0.73712	0.0806444	9.14037	6.22e-20	3.73e-19
RVBD0307c	-	388.706	0.736987	0.0895623	8.22876	1.89e-16	9.19e-16
RVBD0716	rplE	4985.18	0.736574	0.0709205	10.3859	2.87e-25	2.35e-24
RVBD2941	fadD28	15539.5	0.735452	0.0789394	9.31667	1.2e-20	7.56e-20
RVBD0771	-	137.144	0.171092	0.144917	1.18062	0.237755	0.285222
RVBD0772	purD	707.094	-0.121502	0.0762476	-1.59352	0.111045	0.143057
RVBD3025c	iscS	1923.97	0.734713	0.0677042	10.8518	1.96e-27	1.73e-26
RVBD0774c	-	811.703	-0.0939768	0.110264	-0.85229	0.394053	0.446842
RVBD2837c	-	1215.32	0.734442	0.0922183	7.96417	1.66e-15	7.48e-15
RVBD0788	purQ	1543.86	0.732804	0.0685063	10.6969	1.05e-26	8.93e-26
RVBD0777	purB	1100.99	0.0806878	0.0750756	1.07475	0.282485	0.333586
RVBD0714	rplN	10275	0.731924	0.0763077	9.59174	8.66e-22	5.85e-21
RVBD0789c	-	1566.82	0.731866	0.0642368	11.3932	4.52e-30	4.63e-29
RVBD2382c	mbtC	213.98	0.731594	0.266378	2.74645	0.00602432	0.00946447
RVBD3838c	pheA	736.021	0.731509	0.112203	6.51951	7.05e-11	2.32e-10
RVBD2372c	-	823.636	0.728592	0.131505	5.54043	3.02e-08	8.05e-08
RVBD0783c	emrB	1240.87	-0.159331	0.0762885	-2.08853	0.0367498	0.0514547
RVBD0784	-	300.056	-0.160197	0.133825	-1.19707	0.231279	0.278521
RVBD0785	-	716.685	0.0581031	0.0936241	0.620599	0.534863	0.585724
RVBD2916c	ffh	1336.59	0.728561	0.117241	6.21421	5.16e-10	1.59e-09
RVBD0787	-	1331.36	0.219983	0.123449	1.78198	0.0747526	0.099023
RVBD0275c	-	2124.03	0.727392	0.086782	8.38183	5.21e-17	2.6e-16
RVBD0058	dnaB	6839.18	0.727162	0.0635552	11.4414	2.6e-30	2.69e-29
RVBD2889c	tsf	3114.29	0.727092	0.0994286	7.31271	2.62e-13	1.02e-12
RVBD1224	tatB	1003.14	0.726845	0.0975998	7.44719	9.53e-14	3.81e-13
RVBD1645c	-	2590.88	0.726762	0.114662	6.33832	2.32e-10	7.39e-10
RVBD2707	-	14271	0.726743	0.103764	7.0038	2.49e-12	9.23e-12
RVBD0078B	RVBD0078B	178.738	0.726387	0.158805	4.57408	4.78e-06	1.06e-05
RVBD1915	aceAa	3938.41	0.725882	0.0771558	9.408	5.06e-21	3.26e-20
RVBD0795	-	89.8399	-0.0890897	0.182219	-0.488916	0.624901	0.669361
RVBD0796	-	167.664	0.117719	0.141994	0.829045	0.407079	0.460844
RVBD0797	-	625.529	-0.171483	0.0835716	-2.05193	0.0401765	0.055793
RVBD2555c	alaS	6741.51	0.725259	0.0496849	14.5972	2.93e-48	5.24e-47
RVBD1591	-	1078.63	0.724717	0.0655583	11.0545	2.08e-28	1.94e-27
RVBD6016	tRNA-Leu	74.6956	0.722459	0.203049	3.55805	0.000373614	0.000676284
RVBD0801	-	253.42	0.182098	0.0987386	1.84424	0.0651475	0.0872913
RVBD1341	-	614.284	0.722158	0.0819773	8.80925	1.26e-18	6.91e-18
RVBD2819c	-	620.276	0.719195	0.128307	5.60527	2.08e-08	5.6e-08
RVBD3835	-	1381.81	0.718224	0.113199	6.34481	2.23e-10	7.1e-10
RVBD2948c	fadD22	8407.39	0.717349	0.107822	6.65311	2.87e-11	9.72e-11
RVBD0003	recF	1240.6	0.717286	0.119155	6.01978	1.75e-09	5.17e-09
RVBD3202A	RVBD3202A	61.3643	0.717016	0.255577	2.80548	0.00502416	0.0079699
RVBD3582c	ispD	8375.79	0.717	0.0810201	8.84965	8.78e-19	4.87e-18
RVBD2926c	-	1777.69	0.716409	0.0745786	9.60609	7.54e-22	5.12e-21
RVBD0670	end	1567.01	0.716362	0.117712	6.08575	1.16e-09	3.49e-09
RVBD1227c	-	235.569	0.716315	0.15297	4.68272	2.83e-06	6.42e-06
RVBD1405c	-	1940.04	0.714754	0.0706484	10.1171	4.64e-24	3.56e-23
RVBD6002	tRNA-Leu	595.672	0.714615	0.0986691	7.24255	4.4e-13	1.69e-12
RVBD3028c	fixB	3157.57	0.714248	0.0962813	7.41835	1.19e-13	4.72e-13
RVBD2745c	-	1967.24	0.713162	0.0878397	8.11891	4.7e-16	2.21e-15
RVBD1482c	-	136.636	0.712767	0.175033	4.07219	4.66e-05	9.33e-05
rnpB	-	254583	0.712752	0.161026	4.42632	9.59e-06	2.05e-05
RVBD0511	hemD	5198.82	0.712094	0.0986306	7.2198	5.21e-13	1.99e-12
RVBD0819	-	1342.25	0.0662055	0.0801325	0.8262	0.40869	0.462284
RVBD0820	phoT	2414.14	-0.177667	0.0897956	-1.97857	0.0478649	0.0657981
RVBD0821c	phoY2	2807.5	-0.145802	0.0758963	-1.92107	0.0547232	0.0743493
RVBD0822c	-	4834.59	0.173749	0.0962371	1.80543	0.0710076	0.0943991
RVBD3859c	gltB	17035	0.710952	0.0526472	13.5041	1.48e-41	2.25e-40
RVBD0824c	desA1	31737.2	0.126759	0.100519	1.26104	0.207294	0.252617
RVBD2173	idsA2	1065.47	0.710434	0.0794024	8.94726	3.64e-19	2.09e-18
RVBD1540	-	1656.69	0.709641	0.0592237	11.9824	4.4e-33	5.05e-32
RVBD0376c	-	175.43	0.70945	0.132678	5.34714	8.94e-08	2.28e-07
RVBD0828c	-	69.9094	-0.1497	0.247962	-0.603722	0.546028	0.595986
RVBD0978c	PE_PGRS17	66.6947	0.707621	0.285824	2.47572	0.0132967	0.019945
RVBD0365c	-	1138.42	0.707452	0.0701644	10.0828	6.58e-24	4.98e-23
RVBD1141c	echA11	884.867	0.706597	0.0652624	10.827	2.56e-27	2.25e-26
RVBD0832	PE_PGRS12	237.475	0.150685	0.166393	0.905597	0.365149	0.417899
RVBD3060c	-	2187.09	0.70269	0.106167	6.61874	3.62e-11	1.22e-10
RVBD0028	-	517.915	0.702141	0.0943509	7.4418	9.93e-14	3.97e-13
RVBD0668	rpoC	21345.5	0.700027	0.124465	5.62428	1.86e-08	5.05e-08
RVBD3439c	-	423.454	0.699166	0.133084	5.25356	1.49e-07	3.75e-07
RVBD0837c	-	315.414	-0.234926	0.137674	-1.7064	0.0879343	0.114954
RVBD1643	rplT	12574.7	0.697804	0.110506	6.31461	2.71e-10	8.55e-10
RVBD3217c	-	1013.71	0.696963	0.0804841	8.65963	4.73e-18	2.5e-17
RVBD1381	pyrC	521.72	0.696615	0.110679	6.29401	3.09e-10	9.72e-10
RVBD0140	-	2405.03	0.69657	0.0932722	7.46814	8.13e-14	3.29e-13
RVBD1176c	-	601.118	0.69468	0.0930294	7.46732	8.18e-14	3.3e-13
RVBD0843	-	343.599	-0.150811	0.0961461	-1.56856	0.11675	0.149699
RVBD0204c	-	1916.36	0.693999	0.0679623	10.2115	1.76e-24	1.37e-23
RVBD3024c	trmU	1295.62	0.693305	0.0814457	8.51249	1.7e-17	8.74e-17
RVBD0047c	-	14835.7	0.692783	0.116674	5.93776	2.89e-09	8.42e-09
RVBD0847	lpqS	2697.9	-0.338227	0.330557	-1.0232	0.306212	0.358081
RVBD0848	cysK2	1189.14	-0.132622	0.226083	-0.586609	0.557467	0.607009
RVBD0849	-	630.47	-0.233963	0.140171	-1.66912	0.0950928	0.123639
RVBD0850	-	130.173	-0.203737	0.188716	-1.0796	0.280322	0.331333
RVBD0851c	-	463.908	-0.188366	0.0985545	-1.91129	0.0559669	0.0758874
RVBD0640	rplK	7343.11	0.691614	0.073716	9.38214	6.46e-21	4.16e-20
RVBD3041c	-	656.566	0.690338	0.0800681	8.62189	6.59e-18	3.44e-17
RVBD3004	cfp6	1004.9	0.690008	0.101482	6.79932	1.05e-11	3.7e-11
RVBD3887c	-	1103.7	0.689514	0.0898388	7.67501	1.65e-14	6.91e-14
RVBD2931	ppsA	10187.2	0.687635	0.317471	2.16598	0.030313	0.0429434
RVBD3503c	fdxD	108.931	0.687215	0.2181	3.15091	0.00162761	0.00274294
RVBD0858c	-	633.736	-0.050563	0.0878804	-0.575362	0.565046	0.613788
RVBD0609	-	715.051	0.685398	0.116496	5.88346	4.02e-09	1.15e-08
RVBD1601	hisB	917.017	0.68538	0.0692608	9.89564	4.35e-23	3.12e-22
RVBD1559	ilvA	2933.32	0.683374	0.0566697	12.0589	1.74e-33	2.05e-32
RVBD0862c	-	683.867	0.0900436	0.0772057	1.16628	0.243501	0.291236
RVBD3667	acs	2026.66	0.683159	0.0775195	8.81274	1.22e-18	6.72e-18
RVBD1079	metB	4772.73	0.683006	0.085738	7.9662	1.64e-15	7.37e-15
RVBD1465	-	453.754	0.68187	0.117689	5.79381	6.88e-09	1.94e-08
RVBD0866	moaE2	687.533	0.0627409	0.361388	0.173611	0.862171	0.884501
RVBD0867c	rpfA	2967.61	-0.123042	0.44358	-0.277384	0.781485	0.812553
RVBD3139	fadE24	5880.44	0.681286	0.197393	3.45142	0.000557653	0.000992248
RVBD2542	-	2304.89	0.681065	0.0657191	10.3633	3.64e-25	2.95e-24
RVBD0870c	-	1709.63	0.177559	0.119012	1.49195	0.135713	0.172013
RVBD0871	cspB	2660.49	0.0809382	0.106457	0.760292	0.44708	0.50059
RVBD0872c	PE_PGRS15	1606.97	0.025272	0.154842	0.163211	0.870352	0.891593
RVBD2904c	rplS	10384.4	0.679707	0.0839617	8.09544	5.71e-16	2.65e-15
RVBD0874c	-	762.846	0.00814506	0.0798463	0.102009	0.918749	0.932462
RVBD0875c	-	415.961	-0.0331486	0.131958	-0.251206	0.801655	0.83014
RVBD1344	-	157.178	0.677331	0.190226	3.56066	0.00036992	0.000669895
RVBD1896c	-	1153.78	0.677051	0.0778047	8.70193	3.26e-18	1.74e-17
RVBD0246	-	2679.82	0.675374	0.105287	6.4146	1.41e-10	4.55e-10
RVBD1324	-	3796.72	0.675143	0.0865851	7.79745	6.32e-15	2.74e-14
RVBD0880	-	413.045	-0.0726423	0.0925958	-0.784509	0.432741	0.485946
RVBD0881	-	407.2	0.178341	0.088982	2.00423	0.0450452	0.0622365
RVBD1957	-	1266.43	0.674494	0.0789918	8.53879	1.36e-17	7e-17
RVBD3585	radA	1396.81	0.674232	0.0766647	8.79457	1.44e-18	7.81e-18
RVBD0833	PE_PGRS13	486.577	0.6737	0.201238	3.34777	0.000814648	0.00142712
RVBD1321	-	2647.39	0.673605	0.071547	9.41486	4.74e-21	3.07e-20
RVBD0886	fprB	3197.93	-0.20886	0.124266	-1.68075	0.0928121	0.120905
RVBD2733c	-	1541.21	0.672952	0.0989791	6.79893	1.05e-11	3.7e-11
RVBD3006	lppZ	3150.99	0.672714	0.0593769	11.3296	9.37e-30	9.37e-29
RVBD1843c	guaB1	3549.57	0.672016	0.0854883	7.86092	3.81e-15	1.68e-14
RVBD1888A	-	374.808	0.67157	0.135412	4.95945	7.07e-07	1.69e-06
RVBD0891c	-	1169.17	-0.127086	0.145182	-0.875357	0.381379	0.434039
RVBD0892	-	2796.56	0.389854	0.195512	1.99401	0.0461509	0.0635919
RVBD0893c	-	579.63	0.159591	0.163435	0.97648	0.328826	0.380707
RVBD0894	-	464.667	-0.246967	0.154865	-1.59472	0.110775	0.142755
RVBD0895	-	187.987	0.0192249	0.127933	0.150273	0.880549	0.900186
RVBD0896	gltA	5605.48	-0.0965861	0.0796136	-1.21319	0.225059	0.272071
RVBD1858	modB	395.794	0.67082	0.104723	6.40567	1.5e-10	4.82e-10
RVBD2949c	-	4326.1	0.669242	0.118792	5.63371	1.76e-08	4.79e-08
RVBD3520c	-	2791.82	0.66902	0.0823636	8.12276	4.56e-16	2.14e-15
RVBD0900	-	8.46981	-0.00742371	0.613777	-0.0120951	0.99035	0.991078
RVBD0901	-	283.236	-0.062251	0.140641	-0.442623	0.658039	0.699166
RVBD0237	lpqI	952.532	0.668737	0.100432	6.65863	2.76e-11	9.38e-11
RVBD0903c	prrA	1343.61	0.064004	0.0912987	0.70104	0.483278	0.536149
RVBD0685	tuf	25479.9	0.668334	0.0695253	9.61282	7.06e-22	4.81e-21
RVBD0456A	-	97.872	0.668326	0.223343	2.99238	0.00276814	0.00454487
RVBD1590	-	273.32	0.666486	0.100111	6.65745	2.79e-11	9.45e-11
RVBD1592c	-	3023.41	0.666288	0.197177	3.37913	0.000727156	0.00127824
RVBD1885c	-	1590.14	0.665892	0.0810875	8.21201	2.18e-16	1.05e-15
RVBD0909	-	160.299	0.156204	0.225789	0.691813	0.489055	0.541331
RVBD0910	-	766.931	0.0262266	0.102693	0.255389	0.798423	0.827633
RVBD1949c	-	260.447	0.665083	0.152588	4.35869	1.31e-05	2.77e-05
RVBD2554c	-	375.748	0.66423	0.140604	4.72413	2.31e-06	5.28e-06
RVBD1498c	-	2092.21	0.66394	0.0718195	9.24456	2.36e-20	1.46e-19
RVBD0750	-	1344.59	0.662766	0.115287	5.74883	8.99e-09	2.51e-08
RVBD0915c	PPE14	119.256	0.0739815	0.191106	0.387122	0.698666	0.736388
RVBD0916c	PE7	126.568	-0.0224477	0.17093	-0.131327	0.895517	0.912059
RVBD2168c	-	47.7409	0.662096	0.306026	2.16353	0.0305005	0.0431791
RVBD0918	-	879.283	0.111369	0.128877	0.864145	0.387508	0.440399
RVBD2142c	-	354.711	0.661621	0.152871	4.32796	1.5e-05	3.18e-05
RVBD0920c	-	1087.88	-0.00618375	0.0773373	-0.0799581	0.936271	0.946958
RVBD0921	-	575.608	-0.0301913	0.13216	-0.228446	0.8193	0.846907
RVBD0922	-	2586.97	-0.144506	0.114276	-1.26454	0.206038	0.251235
RVBD0749A	-	572.917	0.66118	0.1298	5.09384	3.51e-07	8.6e-07
RVBD2438A	-	474.648	0.660927	0.0942563	7.01201	2.35e-12	8.73e-12
RVBD3021c	PPE47	168.909	0.660783	0.143184	4.61491	3.93e-06	8.8e-06
RVBD0926c	-	509.891	-0.166367	0.104498	-1.59207	0.11137	0.143431
RVBD3919c	gidB	1513.03	0.660562	0.0835012	7.91081	2.56e-15	1.14e-14
RVBD0928	pstS3	839.485	0.233005	0.122348	1.90444	0.056853	0.0769814
RVBD2602	-	1395.66	0.659386	0.0837319	7.87498	3.41e-15	1.51e-14
RVBD1315	murA	3519.61	0.659343	0.0669254	9.8519	6.73e-23	4.82e-22
RVBD0306	-	325.655	0.659215	0.106658	6.18062	6.38e-10	1.96e-09
RVBD6044	tRNA-Ser	94.5222	0.658072	0.200452	3.28295	0.00102729	0.00177749
RVBD2400c	subI	1105.85	0.657973	0.0789791	8.33097	8.02e-17	3.97e-16
RVBD2427c	proA	1588.77	0.657045	0.0854932	7.68535	1.53e-14	6.4e-14
RVBD1299	prfA	4642	0.656682	0.0738649	8.89031	6.09e-19	3.42e-18
RVBD3712	-	461.7	0.656289	0.192963	3.4011	0.000671143	0.00118488
RVBD3709c	ask	2604.12	0.656197	0.0668871	9.81052	1.01e-22	7.24e-22
RVBD3907c	pcnA	1146.54	0.656092	0.0642103	10.2178	1.65e-24	1.29e-23
RVBD3767c	-	2502.04	0.656014	0.0847476	7.7408	9.88e-15	4.22e-14
RVBD0336	-	2222.2	0.655894	0.0699674	9.37429	6.96e-21	4.46e-20
RVBD0941c	-	928.845	-0.188915	0.134021	-1.40959	0.15866	0.198203
RVBD2694c	-	2147.82	0.655536	0.113004	5.80097	6.59e-09	1.86e-08
RVBD0684	fusA1	19948.6	0.655113	0.0568941	11.5146	1.11e-30	1.18e-29
RVBD0944	-	45.1742	-0.125619	0.227396	-0.552425	0.580657	0.628404
RVBD0803	purL	2457.67	0.654076	0.107527	6.0829	1.18e-09	3.55e-09
RVBD1261c	-	1021.93	0.652462	0.062412	10.4541	1.4e-25	1.15e-24
RVBD2305	-	399.429	0.651787	0.103566	6.29342	3.11e-10	9.75e-10
RVBD1819c	-	1419.32	0.651506	0.0625992	10.4076	2.29e-25	1.87e-24
RVBD0950c	-	3033.76	0.15619	0.137387	1.13687	0.255594	0.304652
RVBD3104c	-	760.049	0.65125	0.0771737	8.43876	3.21e-17	1.62e-16
RVBD0663	atsD	3826.17	0.650982	0.0703058	9.2593	2.06e-20	1.28e-19
RVBD3819	-	790.052	0.650969	0.116817	5.57254	2.51e-08	6.72e-08
RVBD0378	-	263.003	0.648723	0.200363	3.23774	0.00120481	0.00206973
RVBD1412	ribC	417.51	0.648629	0.0914157	7.09538	1.29e-12	4.85e-12
RVBD0614	-	345.845	0.648558	0.133077	4.87355	1.1e-06	2.57e-06
RVBD0957	purH	1432.87	0.0593714	0.0861895	0.688848	0.490919	0.543099
RVBD1073	-	4739.73	0.647084	0.0706476	9.15932	5.22e-20	3.16e-19
RVBD1795	-	5450.55	0.645803	0.0749218	8.6197	6.71e-18	3.5e-17
RVBD6023	tRNA-Pro	109.889	0.645567	0.18508	3.48805	0.000486555	0.000871825
RVBD3424c	-	1373.17	0.64395	0.129622	4.96792	6.77e-07	1.62e-06
RVBD2419c	-	454.139	0.643504	0.0905086	7.10986	1.16e-12	4.38e-12
RVBD0962c	lprP	275.551	-0.326398	0.156319	-2.08803	0.0367952	0.0515006
RVBD0963c	-	224.023	0.132328	0.134292	0.985372	0.324441	0.376493
RVBD2614A	-	99.9702	0.643485	0.217249	2.96196	0.00305683	0.00499474
RVBD1870c	-	7622.18	0.643402	0.159103	4.04393	5.26e-05	0.000104921
RVBD2795c	-	1711.86	0.643242	0.0588756	10.9254	8.71e-28	7.79e-27
RVBD0724	sppA	5712.43	0.643195	0.065714	9.78779	1.27e-22	9.01e-22
RVBD0968	-	1993.33	-0.491524	0.283099	-1.73623	0.0825235	0.108576
RVBD6000	tRNA-Ile	264.178	0.643158	0.114879	5.59858	2.16e-08	5.8e-08
RVBD3708c	asd	1757.3	0.642964	0.084409	7.61724	2.59e-14	1.07e-13
RVBD3286c	sigF	1610.43	0.642887	0.0689387	9.32548	1.1e-20	6.99e-20
RVBD2818c	-	561.689	0.642539	0.170057	3.77837	0.000157857	0.000298037
RVBD0200	-	1007.47	0.640994	0.0835389	7.673	1.68e-14	7.02e-14
RVBD2690c	-	841.833	0.640777	0.133942	4.78397	1.72e-06	3.97e-06
RVBD1379	pyrR	871.419	0.639432	0.0877577	7.28633	3.19e-13	1.24e-12
RVBD2125	-	894.188	0.639405	0.102323	6.24892	4.13e-10	1.29e-09
RVBD0977	PE_PGRS16	687.893	-0.00358625	0.0966135	-0.0371196	0.97039	0.976372
RVBD1136	-	121.838	0.639131	0.170888	3.74006	0.000183974	0.000344477
RVBD0979A	rpmF	1271.36	-0.0169103	0.114928	-0.147139	0.883023	0.901923
RVBD0979c	-	88.5783	0.277761	0.196901	1.41067	0.158342	0.197867
RVBD2106	-	123.509	0.636445	0.242062	2.62927	0.00855688	0.0131993
RVBD0981	mprA	1199.41	-0.0880257	0.0846585	-1.03977	0.298445	0.349806
RVBD2274c	-	160.241	0.635478	0.168932	3.76175	0.000168729	0.00031695
RVBD0462	lpd	5569.57	0.635391	0.0749634	8.47601	2.33e-17	1.19e-16
RVBD0019c	-	2261.31	0.633318	0.0550576	11.5028	1.28e-30	1.34e-29
RVBD1087	PE_PGRS21	364.273	0.632947	0.162492	3.89526	9.81e-05	0.000189496
RVBD0164	TB18.5	3874.81	0.631311	0.067703	9.32471	1.11e-20	7.03e-20
RVBD2724c	fadE20	1373.7	0.630677	0.114301	5.51767	3.44e-08	9.14e-08
RVBD1010	ksgA	1392.11	0.630272	0.0814179	7.7412	9.85e-15	4.21e-14
RVBD2971	-	3105.86	0.630116	0.103716	6.07541	1.24e-09	3.71e-09
RVBD3462c	infA	7122.45	0.629644	0.127929	4.92182	8.57e-07	2.03e-06
RVBD0991c	-	8497.38	-0.107692	0.0902629	-1.19309	0.232834	0.280225
RVBD0737	-	192.486	0.629569	0.153649	4.09743	4.18e-05	8.44e-05
RVBD0029	-	986.994	0.629556	0.0697644	9.02402	1.81e-19	1.06e-18
RVBD1323	fadA4	8215.9	0.629042	0.0629731	9.98906	1.7e-23	1.26e-22
RVBD0956	purN	404.265	0.627369	0.103007	6.09054	1.13e-09	3.39e-09
RVBD2017	-	636.692	0.626313	0.0994665	6.29672	3.04e-10	9.57e-10
RVBD1202	dapE	1225.47	0.62412	0.0833477	7.48815	6.99e-14	2.84e-13
RVBD6007	tRNA-Trp	2685.41	0.622921	0.0622104	10.0131	1.33e-23	9.9e-23
RVBD2646	-	377.602	0.622754	0.100443	6.20008	5.64e-10	1.74e-09
RVBD1000c	-	856.437	-0.0489043	0.0833509	-0.586727	0.557387	0.607009
RVBD1186c	-	1768.71	0.622623	0.14618	4.25928	2.05e-05	4.26e-05
RVBD1002c	-	1566.51	0.0587884	0.0702577	0.836754	0.402731	0.456302
RVBD1003	-	199.114	0.114557	0.110459	1.03711	0.299685	0.351153
RVBD0897c	-	861.874	0.621631	0.0670383	9.27278	1.81e-20	1.13e-19
RVBD2915c	-	533.475	0.620376	0.0948782	6.53866	6.21e-11	2.05e-10
RVBD2890c	rpsB	6093.36	0.620012	0.0875223	7.08405	1.4e-12	5.25e-12
RVBD0476	-	2908.35	0.619738	0.114905	5.39346	6.91e-08	1.79e-07
RVBD1008	tatD	383.292	0.155846	0.12567	1.24012	0.214931	0.261143
RVBD3809c	glf	3217.12	0.61963	0.0764345	8.10668	5.2e-16	2.44e-15
RVBD1568	bioA	646.02	0.618749	0.10805	5.72651	1.03e-08	2.85e-08
RVBD2580c	hisS	1233.57	0.61834	0.0652881	9.47094	2.77e-21	1.84e-20
RVBD1749c	-	878.201	0.617249	0.0977074	6.31732	2.66e-10	8.42e-10
RVBD2121c	hisG	238.93	0.616428	0.116347	5.29817	1.17e-07	2.97e-07
RVBD2559c	-	1987.46	0.614854	0.136484	4.50495	6.64e-06	1.45e-05
RVBD6001	tRNA-Ala	261.376	0.613901	0.132582	4.63034	3.65e-06	8.2e-06
RVBD2209	-	2709.43	0.613843	0.0964099	6.36702	1.93e-10	6.19e-10
RVBD1595	nadB	5625.03	0.613678	0.0989284	6.20326	5.53e-10	1.71e-09
RVBD0114	gmhB	473.852	0.613393	0.108911	5.63207	1.78e-08	4.84e-08
RVBD0644c	mmaA2	3269.97	0.612973	0.0756443	8.10336	5.35e-16	2.5e-15
RVBD0112	gca	4295.43	0.608887	0.13451	4.52669	5.99e-06	1.31e-05
RVBD1487	-	541.897	0.608524	0.116504	5.22321	1.76e-07	4.39e-07
RVBD1863c	-	3946.83	0.608435	0.0534341	11.3866	4.87e-30	4.98e-29
RVBD1023	eno	1045.14	0.0199187	0.0758023	0.262772	0.792726	0.822983
RVBD1024	-	475.555	0.0904181	0.0922838	0.979783	0.327193	0.379031
RVBD1726	-	146.109	0.608172	0.151618	4.01122	6.04e-05	0.000119816
RVBD1468c	PE_PGRS29	666.351	0.607857	0.186173	3.26501	0.00109462	0.00188919
RVBD3847	-	4516.94	0.605913	0.0963255	6.29027	3.17e-10	9.93e-10
RVBD1028A	kdpF	44.6495	-0.354258	0.258711	-1.36932	0.170899	0.212388
RVBD1028c	kdpD	1051.4	0.123488	0.0840658	1.46895	0.141847	0.178844
RVBD3890c	esxC	1671.7	0.605083	0.0987268	6.12887	8.85e-10	2.7e-09
RVBD1115	-	413.32	0.604924	0.107948	5.60387	2.1e-08	5.64e-08
RVBD1007c	metG	1409.73	0.604695	0.0546577	11.0633	1.89e-28	1.76e-27
RVBD3011c	gatA	549.2	0.604039	0.137054	4.40731	1.05e-05	2.24e-05
RVBD0301	-	1359.6	0.603662	0.0887971	6.79822	1.06e-11	3.72e-11
RVBD0534c	menA	414.915	0.602407	0.132642	4.54159	5.58e-06	1.23e-05
RVBD1035c	-	44.0148	-0.468532	0.240458	-1.9485	0.0513554	0.0701473
RVBD1036c	-	67.9495	-0.358546	0.183334	-1.95569	0.0505013	0.0691195
RVBD3194c	-	1039.87	0.600791	0.0956812	6.27909	3.41e-10	1.06e-09
RVBD1038c	esxJ	360.598	-0.273317	0.192893	-1.41694	0.156501	0.195806
RVBD0010c	-	3217	0.598977	0.0735316	8.14585	3.77e-16	1.78e-15
RVBD1040c	PE8	154.465	0.132639	0.253064	0.524132	0.600187	0.646112
RVBD1041c	-	231.961	0.180028	0.124479	1.44625	0.148107	0.186046
RVBD1042c	-	225.929	-0.0954868	0.149698	-0.637861	0.523564	0.574695
RVBD1167c	-	1007.85	0.598447	0.074796	8.00106	1.23e-15	5.6e-15
RVBD1666c	cyp139	950.578	0.597764	0.110172	5.42574	5.77e-08	1.5e-07
RVBD1887	-	10283.2	0.59727	0.0836761	7.13788	9.48e-13	3.58e-12
RVBD0653c	-	2936.36	0.597022	0.142266	4.19652	2.71e-05	5.58e-05
RVBD3923c	rnpA	5289.33	0.596932	0.0871677	6.84809	7.48e-12	2.65e-11
RVBD3396c	guaA	2329.06	0.59692	0.0773678	7.71535	1.21e-14	5.12e-14
RVBD1442	bisC	2676.16	0.596237	0.0741145	8.04481	8.64e-16	3.96e-15
RVBD0049	-	1491.09	0.595808	0.114365	5.2097	1.89e-07	4.71e-07
RVBD1188	-	235.429	0.595785	0.11354	5.24734	1.54e-07	3.88e-07
RVBD1052	-	656.119	0.015835	0.133264	0.118824	0.905415	0.920531
RVBD1053c	-	457.261	-0.105182	0.106413	-0.988431	0.322942	0.375278
RVBD6042	tRNA-Pro	263.014	0.595601	0.139135	4.28075	1.86e-05	3.89e-05
RVBD1055	-	16.1024	0.152653	0.431626	0.353671	0.723585	0.758343
RVBD2134c	-	1367.3	0.594438	0.0636957	9.33246	1.03e-20	6.56e-20
RVBD0261c	narK3	201.831	0.592227	0.152311	3.88828	0.000100959	0.00019485
RVBD3481c	-	332.629	0.592149	0.109073	5.42895	5.67e-08	1.48e-07
RVBD1833c	-	1580.52	0.591961	0.0774988	7.63832	2.2e-14	9.15e-14
RVBD1060	-	735.394	0.00138569	0.072131	0.0192107	0.984673	0.986365
RVBD1856c	-	2288.08	0.591813	0.116272	5.08989	3.58e-07	8.76e-07
RVBD2077A	-	169.743	0.591695	0.151772	3.89859	9.68e-05	0.000187267
RVBD1063c	-	431.972	0.0720636	0.0979076	0.736037	0.461708	0.515254
RVBD1064c	lpqV	100.805	0.0348494	0.186702	0.186658	0.851929	0.874433
RVBD1441c	PE_PGRS26	412.453	0.590885	0.111319	5.30805	1.11e-07	2.81e-07
RVBD3917c	parB	3111.85	0.590831	0.0637335	9.27033	1.86e-20	1.15e-19
RVBD2647	-	207.088	0.590018	0.128892	4.5776	4.7e-06	1.04e-05
RVBD1068c	PE_PGRS20	89.0944	-0.306545	0.18275	-1.6774	0.0934647	0.121716
RVBD0510	hemC	1753.15	0.588425	0.112894	5.21218	1.87e-07	4.65e-07
RVBD1070c	echA8	528.532	-0.105225	0.0797864	-1.31883	0.187225	0.230709
RVBD1071c	echA9	767.491	-0.127147	0.0740548	-1.71693	0.0859929	0.11256
RVBD1072	-	21023.7	0.0817901	0.0598321	1.36699	0.171628	0.213163
RVBD2868c	ispG	3338.31	0.586349	0.0848557	6.90995	4.85e-12	1.76e-11
RVBD1074c	fadA3	4076.59	-0.0907883	0.0535448	-1.69556	0.08997	0.117427
RVBD0766c	cyp123	505.407	0.584925	0.076198	7.67638	1.64e-14	6.85e-14
RVBD0719	rplF	5387.5	0.584159	0.0628565	9.29353	1.49e-20	9.34e-20
RVBD3010c	pfkA	967.299	0.583568	0.0626634	9.31274	1.25e-20	7.83e-20
RVBD3070	ccrB	71.2483	0.582998	0.22423	2.6	0.00932229	0.0143096
RVBD3803c	fbpD	3946.7	0.58281	0.0769989	7.56907	3.76e-14	1.55e-13
RVBD2086	-	134.709	0.581476	0.23348	2.49048	0.0127572	0.0191922
RVBD1081c	-	517.16	0.362166	0.175486	2.06378	0.0390381	0.0543232
RVBD0743c	-	795.097	0.580819	0.107313	5.41236	6.22e-08	1.61e-07
RVBD1455	-	330.269	0.580491	0.118373	4.9039	9.4e-07	2.22e-06
RVBD1084	-	445.381	0.102133	0.105702	0.966236	0.333926	0.385736
RVBD1085c	-	567.499	-0.0770504	0.099638	-0.773304	0.439343	0.492585
RVBD3924c	rpmH	2577.55	0.580304	0.0754383	7.69243	1.44e-14	6.08e-14
RVBD1821	secA2	7020.16	0.57866	0.045642	12.6782	7.81e-37	9.95e-36
RVBD0706	rplV	1771.48	0.578474	0.201547	2.87016	0.00410258	0.00657372
RVBD1088	PE9	40.8327	0.0790552	0.335922	0.235338	0.813946	0.8418
RVBD3284	-	1402.88	0.578266	0.0705887	8.19205	2.57e-16	1.23e-15
RVBD1089A	celA2a	30.1028	0.336143	0.411037	0.817791	0.413476	0.466434
RVBD1090	celA2b	157.75	-0.228742	0.150211	-1.5228	0.127808	0.162904
RVBD1091	PE_PGRS22	158.817	0.328033	0.163929	2.00107	0.0453852	0.0626426
RVBD1092c	coaA	1183.92	0.186049	0.091526	2.03275	0.042078	0.058275
RVBD1804c	-	491.867	0.577717	0.150821	3.83049	0.00012789	0.0002436
RVBD2539c	aroK	192.287	0.576968	0.195916	2.94497	0.00322982	0.00525425
RVBD1095	phoH2	5295.74	0.0487792	0.0661087	0.737863	0.460598	0.514207
RVBD0954	-	7976.66	0.576819	0.107502	5.36566	8.07e-08	2.07e-07
RVBD1097c	-	2188.5	0.471221	0.284417	1.6568	0.0975604	0.126645
RVBD2782c	pepR	1465.69	0.576747	0.112703	5.1174	3.1e-07	7.62e-07
RVBD0199	-	748.757	0.57656	0.091431	6.30596	2.86e-10	9.04e-10
RVBD2124c	metH	7724.13	0.576452	0.112297	5.13328	2.85e-07	7.02e-07
RVBD1101c	-	2408.27	0.182849	0.0945668	1.93354	0.0531696	0.0724314
RVBD1102c	-	2682.45	0.153123	0.0981199	1.56057	0.118626	0.151913
RVBD1103c	-	3013.73	0.12527	0.107422	1.16615	0.243553	0.291236
RVBD2217	lipB	880.826	0.574725	0.0905752	6.34529	2.22e-10	7.08e-10
RVBD0480c	-	1057.03	0.57406	0.140522	4.08519	4.4e-05	8.87e-05
RVBD3464	rmlB	2790.86	0.573017	0.0820423	6.98442	2.86e-12	1.05e-11
RVBD6004	tRNA-Tyr	55.8808	0.572851	0.213154	2.6875	0.007199	0.0112149
RVBD2025c	-	2000.13	0.572129	0.106707	5.36167	8.25e-08	2.12e-07
RVBD1951c	-	212.954	0.572111	0.235307	2.43133	0.0150433	0.0223921
RVBD0203	-	820.628	0.571915	0.126004	4.53886	5.66e-06	1.24e-05
RVBD1391	dfp	3793.69	0.571004	0.0503015	11.3516	7.28e-30	7.37e-29
RVBD3638	-	117.22	0.570942	0.181912	3.13855	0.00169784	0.00285422
RVBD1113	-	95.2523	0.223875	0.179769	1.24535	0.213003	0.259187
RVBD1114	-	258.616	-0.0702856	0.102854	-0.683351	0.494385	0.54575
RVBD1618	tesB1	1785.15	0.569106	0.0748345	7.60486	2.85e-14	1.18e-13
RVBD2584c	apt	3416.66	0.566245	0.102266	5.537	3.08e-08	8.2e-08
RVBD2303c	-	2183.77	0.56574	0.111739	5.06303	4.13e-07	1.01e-06
RVBD2986c	hupB	29177.9	0.565626	0.117703	4.80552	1.54e-06	3.58e-06
RVBD3461c	rpmJ	7459.05	0.565581	0.119189	4.74524	2.08e-06	4.77e-06
RVBD1119c	-	80.862	-0.18931	0.169082	-1.11963	0.26287	0.312776
RVBD3140	fadE23	3121.42	0.565475	0.210496	2.6864	0.00722273	0.0112476
RVBD3412	-	6001.47	0.565268	0.114268	4.94687	7.54e-07	1.8e-06
RVBD0038	-	1371.16	0.564405	0.0547313	10.3123	6.2e-25	4.94e-24
RVBD0790c	-	376.234	0.564146	0.0853457	6.61013	3.84e-11	1.29e-10
RVBD3597c	lsr2	2280.01	0.564126	0.133151	4.23675	2.27e-05	4.69e-05
RVBD1125	-	422.934	-0.123134	0.110496	-1.11437	0.265121	0.315087
RVBD1126c	-	508.194	-0.0306948	0.0815073	-0.376589	0.706479	0.743087
RVBD2753c	dapA	4452.97	0.563866	0.0740303	7.61669	2.6e-14	1.08e-13
RVBD1170	mshB	1642.35	0.562678	0.0913913	6.15681	7.42e-10	2.28e-09
RVBD1016c	lpqT	1657.66	0.560258	0.10657	5.25721	1.46e-07	3.68e-07
RVBD1958c	-	1248.06	0.559804	0.0710233	7.88198	3.22e-15	1.43e-14
RVBD2090	-	1162.19	0.558543	0.0781269	7.14917	8.73e-13	3.3e-12
RVBD1897c	-	370.975	0.558533	0.117858	4.73904	2.15e-06	4.92e-06
RVBD1133c	metE	15335.5	0.115888	0.140364	0.825619	0.40902	0.462528
RVBD1134	-	28.9018	0.0277933	0.282931	0.0982334	0.921747	0.934139
RVBD1135A	-	26.8365	0.402364	0.383708	1.04862	0.294353	0.345699
RVBD1135c	PPE16	374.692	-0.139653	0.102405	-1.36373	0.172651	0.214174
RVBD2843	-	282.553	0.558115	0.126211	4.42209	9.78e-06	2.09e-05
RVBD1137c	-	59.108	-0.30781	0.207997	-1.47988	0.138906	0.175624
RVBD1899c	lppD	2095.16	0.557998	0.0598762	9.31919	1.17e-20	7.39e-20
RVBD1139c	-	420.043	-0.1308	0.101311	-1.29107	0.196678	0.241264
RVBD1140	-	1379.1	0.0942688	0.0777286	1.21279	0.225208	0.27209
RVBD1173	fbiC	10367.8	0.557081	0.0977133	5.70117	1.19e-08	3.28e-08
RVBD3043c	ctaD	6389.6	0.556685	0.105229	5.29023	1.22e-07	3.09e-07
RVBD3628	ppa	1525.24	0.556213	0.0776405	7.16396	7.84e-13	2.97e-12
RVBD0643c	mmaA3	5144.69	0.554969	0.0978948	5.66903	1.44e-08	3.93e-08
RVBD2219A	-	836.917	0.554615	0.08662	6.40285	1.52e-10	4.91e-10
RVBD1888c	-	2951.94	0.554207	0.081903	6.76663	1.32e-11	4.56e-11
RVBD1146	mmpL13b	641.476	-0.0733296	0.0996908	-0.735571	0.461992	0.51543
RVBD1147	-	906.222	-0.214341	0.102964	-2.08171	0.0373693	0.0522147
RVBD0209	-	309.633	0.552753	0.128866	4.28938	1.79e-05	3.76e-05
RVBD2221c	glnE	2852.17	0.5526	0.0772536	7.15306	8.49e-13	3.21e-12
RVBD2847c	cysG	806.386	0.552497	0.0659988	8.37133	5.7e-17	2.84e-16
RVBD1153c	omt	648.256	-0.0281198	0.0742926	-0.378501	0.705058	0.742358
RVBD2886c	-	363.405	0.55207	0.12327	4.47855	7.52e-06	1.63e-05
RVBD1155	-	1163.43	0.0870507	0.101114	0.860918	0.389283	0.44217
RVBD1156	-	3605.44	-0.0471177	0.0606709	-0.776612	0.437388	0.490798
RVBD0361	-	1491.52	0.55198	0.101009	5.46464	4.64e-08	1.22e-07
RVBD1105	-	228.526	0.551926	0.103571	5.32896	9.88e-08	2.52e-07
RVBD0651	rplJ	2698.4	0.55183	0.168693	3.27121	0.00107088	0.001849
RVBD2969c	-	3433.08	0.551736	0.0687004	8.03105	9.66e-16	4.42e-15
RVBD1160	mutT2	243.688	0.152984	0.102288	1.49562	0.134753	0.170955
RVBD1161	narG	15490.5	0.0738892	0.0927108	0.796986	0.425459	0.47873
RVBD1162	narH	6621.14	-0.0622723	0.11504	-0.541309	0.588295	0.635657
RVBD2562	-	398.106	0.551602	0.12096	4.56018	5.11e-06	1.13e-05
RVBD2414c	-	700.664	0.549685	0.0930048	5.91029	3.41e-09	9.87e-09
RVBD1165	typA	1342.47	-0.0534009	0.0969675	-0.55071	0.581833	0.629509
RVBD1166	lpqW	2163.53	0.116085	0.0611412	1.89863	0.0576126	0.0778601
RVBD2715	-	3106.45	0.549234	0.0678647	8.09306	5.82e-16	2.7e-15
RVBD0391	metZ	1098.79	0.548767	0.0834266	6.57785	4.77e-11	1.59e-10
RVBD2402	-	1203	0.548344	0.0598876	9.15622	5.37e-20	3.24e-19
RVBD1864c	-	345.04	0.548272	0.111407	4.92132	8.6e-07	2.04e-06
RVBD0524	hemL	1739.81	0.545968	0.143137	3.81431	0.000136566	0.000259398
RVBD1172c	PE12	5043.69	0.123727	0.091084	1.35838	0.174343	0.216141
RVBD3626c	-	885.719	0.545569	0.0819337	6.65867	2.76e-11	9.38e-11
RVBD0248c	sdhA	6619.99	0.545485	0.0488168	11.1741	5.46e-29	5.23e-28
RVBD1518	-	159.08	0.544815	0.145917	3.73374	0.000188657	0.000352175
RVBD1832	gcvB	8630.33	0.544223	0.06334	8.5921	8.54e-18	4.43e-17
RVBD0329c	-	208.894	0.543707	0.10202	5.32942	9.85e-08	2.51e-07
RVBD1178	-	3674.32	0.239451	0.131373	1.82268	0.0683518	0.091255
RVBD1414	-	104.581	0.543606	0.169975	3.19816	0.00138307	0.00235515
RVBD1181	pks4	16990.2	-0.0847139	0.1613	-0.525195	0.599448	0.645656
RVBD1471	trxB1	694.583	0.543545	0.138398	3.9274	8.59e-05	0.000166752
RVBD3715c	recR	1790.71	0.54341	0.0692882	7.84275	4.41e-15	1.93e-14
RVBD0878c	PPE13	1584.14	0.543137	0.0861709	6.30302	2.92e-10	9.2e-10
RVBD1812c	-	5413.73	0.543118	0.221759	2.44914	0.0143199	0.021362
RVBD2535c	pepQ	1834.88	0.543014	0.0728527	7.45358	9.08e-14	3.64e-13
RVBD1187	rocA	599.283	0.0672707	0.11652	0.577334	0.563714	0.612994
RVBD0432	sodC	2009.47	0.541744	0.0680018	7.96662	1.63e-15	7.35e-15
RVBD3580c	cysS	2338.27	0.541423	0.062488	8.66442	4.54e-18	2.4e-17
RVBD1056	-	955.398	0.541103	0.0942813	5.73924	9.51e-09	2.66e-08
RVBD3279c	birA	517.284	0.540511	0.0986223	5.48062	4.24e-08	1.12e-07
RVBD1089	PE10	83.5613	0.540279	0.224316	2.40857	0.0160152	0.0237262
RVBD2117	-	188.669	0.539863	0.116839	4.62056	3.83e-06	8.57e-06
RVBD1077	cbs	1981.15	0.539841	0.0552428	9.77216	1.48e-22	1.04e-21
RVBD1195	PE13	7281.67	0.2368	0.284358	0.832752	0.404985	0.4586
RVBD1196	PPE18	8465.28	0.470858	0.355432	1.32475	0.185254	0.228418
RVBD1197	esxK	5797.47	-0.0420133	0.211165	-0.19896	0.842294	0.866724
RVBD1198	esxL	4337.16	0.158543	0.373699	0.424252	0.671382	0.710645
RVBD1199c	-	1641.63	0.453102	0.362643	1.24944	0.211503	0.257438
RVBD1200	-	2559.66	0.10571	0.0691591	1.5285	0.126389	0.161254
RVBD1322A	-	8708.01	0.539674	0.0551396	9.78742	1.28e-22	9.03e-22
RVBD1923	lipD	2576.78	0.539667	0.0671232	8.03995	8.99e-16	4.12e-15
RVBD1594	nadA	9259.25	0.538454	0.0664969	8.09743	5.61e-16	2.61e-15
RVBD1211	-	2865.61	0.537141	0.0578077	9.29186	1.52e-20	9.47e-20
RVBD0838	lpqR	599.011	0.536017	0.10479	5.11518	3.13e-07	7.71e-07
RVBD3627c	-	1759.17	0.536016	0.123475	4.34108	1.42e-05	3e-05
RVBD2077c	-	3459.15	0.535217	0.119508	4.4785	7.52e-06	1.63e-05
RVBD2537c	aroD	1047.91	0.534501	0.058654	9.11278	8.03e-20	4.78e-19
RVBD1209	-	544.76	0.27935	0.155112	1.80096	0.0717099	0.0952397
RVBD1210	tagA	611.956	0.00242093	0.090549	0.0267361	0.97867	0.98204
RVBD0665	-	116.746	0.5341	0.180458	2.95969	0.00307946	0.00502568
RVBD2603c	-	3019.92	0.53341	0.0813553	6.55655	5.51e-11	1.82e-10
RVBD1213	glgC	1038.6	-0.148747	0.0744976	-1.99667	0.0458608	0.0632777
RVBD1517	-	169.168	0.533346	0.127156	4.19442	2.74e-05	5.63e-05
RVBD2363	amiA2	890.095	0.532914	0.120992	4.40453	1.06e-05	2.26e-05
RVBD3304	-	681.132	0.532528	0.0888346	5.9946	2.04e-09	6e-09
RVBD1253	deaD	2409.25	0.532075	0.0765082	6.95449	3.54e-12	1.29e-11
RVBD1218c	-	540.583	-0.00151467	0.110914	-0.0136563	0.989104	0.990075
RVBD1895	-	1207.18	0.532053	0.085443	6.227	4.75e-10	1.47e-09
RVBD0253	nirD	237.022	0.532014	0.112089	4.74633	2.07e-06	4.75e-06
RVBD3883c	mycP1	3675.11	0.531429	0.141161	3.76469	0.000166753	0.000313382
RVBD3018c	PPE46	362.166	0.531035	0.142672	3.72208	0.000197587	0.000367772
RVBD0210	-	360.557	0.530348	0.0979523	5.41435	6.15e-08	1.6e-07
RVBD0808	purF	4299.14	0.530152	0.0617844	8.58067	9.43e-18	4.88e-17
RVBD1225c	-	1284.27	0.158221	0.31069	0.509256	0.610573	0.656253
RVBD1226c	-	325.148	0.150606	0.148244	1.01594	0.309659	0.361491
RVBD1185c	fadD21	13044.2	0.529875	0.0863574	6.13584	8.47e-10	2.59e-09
RVBD1228	lpqX	1625.09	-0.0646607	0.0873759	-0.74003	0.459282	0.513108
RVBD1889c	-	204.094	0.529339	0.129727	4.08039	4.5e-05	9.04e-05
RVBD2936	drrA	1718.81	0.529138	0.136039	3.88961	0.000100406	0.000193874
RVBD3724A	cut5a	185.864	0.528945	0.138033	3.83201	0.000127099	0.000242206
RVBD1232c	-	795.886	-0.0430561	0.0928978	-0.463478	0.643022	0.68571
RVBD2213	pepB	1652.73	0.528648	0.0875787	6.03626	1.58e-09	4.68e-09
RVBD1234	-	903.15	0.0580721	0.0810084	0.716865	0.473457	0.526925
RVBD0826	-	786.532	0.528168	0.141213	3.74022	0.000183863	0.000344426
RVBD1098c	fumC	2633.67	0.528072	0.0773079	6.83077	8.45e-12	2.98e-11
RVBD2298	-	1382.49	0.527584	0.0499161	10.5694	4.13e-26	3.44e-25
RVBD1238	sugC	1366.15	-0.00623784	0.107269	-0.0581512	0.953628	0.962355
RVBD3225c	-	1836.26	0.526976	0.0733611	7.18332	6.8e-13	2.59e-12
RVBD1240	mdh	1597.02	0.116723	0.109546	1.06552	0.286642	0.337615
RVBD1241	-	238.842	0.064745	0.0863954	0.749404	0.453614	0.507331
RVBD1242	-	245.607	-0.22379	0.128098	-1.74701	0.0806349	0.106195
RVBD1243c	PE_PGRS23	118.762	-0.126091	0.193039	-0.653187	0.513636	0.565165
RVBD3358	-	103.051	0.526859	0.170899	3.08287	0.00205012	0.00341408
RVBD3751	-	282.54	0.526816	0.139694	3.77121	0.000162456	0.000305729
RVBD1246c	-	439.068	-0.103304	0.121741	-0.84855	0.396132	0.449074
RVBD0380c	-	867.269	0.526604	0.0827099	6.36688	1.93e-10	6.19e-10
RVBD2534c	efp	2783.59	0.526208	0.0543187	9.68742	3.41e-22	2.36e-21
RVBD0794c	-	673.385	0.525788	0.109221	4.81398	1.48e-06	3.44e-06
RVBD2472	-	554.942	0.524832	0.199695	2.62817	0.00858461	0.013237
RVBD3878	-	5171.61	0.524268	0.053658	9.77055	1.51e-22	1.06e-21
RVBD2754c	thyX	235.366	0.523852	0.145532	3.59956	0.000318759	0.000582156
RVBD0958	-	625.269	0.523436	0.109067	4.79922	1.59e-06	3.68e-06
RVBD2201	asnB	2324.78	0.522681	0.0521655	10.0197	1.25e-23	9.28e-23
RVBD2572c	aspS	1865.24	0.518294	0.0781987	6.62791	3.4e-11	1.15e-10
RVBD1256c	cyp130	502.737	0.0888964	0.0872475	1.0189	0.308251	0.360155
RVBD1359	-	769.764	0.517722	0.127178	4.07085	4.68e-05	9.38e-05
RVBD3185	-	119.754	0.517586	0.15729	3.29064	0.000999582	0.00173397
RVBD0030	-	131.907	0.517313	0.163296	3.16795	0.00153517	0.00259789
RVBD3026c	-	206.671	0.517076	0.144318	3.5829	0.000339801	0.000619199
RVBD3280	accD5	5978.61	0.517027	0.0803444	6.43513	1.23e-10	3.99e-10
RVBD0437c	psd	417.087	0.516923	0.113161	4.56801	4.92e-06	1.09e-05
RVBD0628c	-	918.968	0.516352	0.131228	3.93477	8.33e-05	0.000162183
RVBD0005	gyrB	18029.3	0.515281	0.0677996	7.60006	2.96e-14	1.22e-13
RVBD2845c	proS	1643.63	0.514458	0.0782773	6.57226	4.96e-11	1.65e-10
RVBD0780	hemH	715.16	0.514281	0.0933841	5.50715	3.65e-08	9.67e-08
RVBD1100	-	878.468	0.514125	0.0853877	6.02107	1.73e-09	5.13e-09
RVBD1607	chaA	1524.26	0.512014	0.0632624	8.0935	5.8e-16	2.69e-15
RVBD3771c	-	390.911	0.51075	0.123259	4.14372	3.42e-05	6.95e-05
RVBD2359	furB	588.423	0.509955	0.099447	5.12791	2.93e-07	7.21e-07
RVBD2867c	-	2447.04	0.509678	0.0998685	5.1035	3.33e-07	8.19e-07
RVBD3820c	papA2	2580.73	0.508697	0.110368	4.60911	4.04e-06	9.04e-06
RVBD0955	-	2259.67	0.504822	0.0750736	6.72436	1.76e-11	6.08e-11
RVBD1274	lprB	2259.95	0.115416	0.0788777	1.46322	0.143407	0.180586
RVBD1642	rpmI	8305.51	0.504731	0.1356	3.7222	0.000197493	0.000367765
RVBD3449	mycP4	408.642	0.503893	0.117324	4.29487	1.75e-05	3.67e-05
RVBD3100c	smpB	502.03	0.503056	0.113791	4.42089	9.83e-06	2.1e-05
RVBD0160c	PE4	195.647	0.50295	0.125323	4.01322	5.99e-05	0.000118858
RVBD1656	argF	351.569	0.502939	0.113494	4.4314	9.36e-06	2.01e-05
RVBD3044	fecB	2562.43	0.502531	0.0603802	8.32278	8.59e-17	4.24e-16
RVBD1005c	pabB	567.345	0.501273	0.118347	4.23564	2.28e-05	4.71e-05
RVBD0853c	pdc	1123.54	0.500545	0.079564	6.2911	3.15e-10	9.89e-10
RVBD0811c	-	1024.85	0.500544	0.113961	4.39225	1.12e-05	2.39e-05
RVBD1284	-	1538.64	-0.14431	0.11199	-1.28859	0.197539	0.242248
RVBD1285	cysD	485.975	0.117538	0.12155	0.966999	0.333545	0.385404
RVBD1286	cysN	943.582	-0.0216165	0.0834263	-0.259109	0.795551	0.825076
RVBD3837c	-	1594.2	0.499873	0.0727076	6.87511	6.19e-12	2.21e-11
RVBD1288	-	444.653	-0.0135084	0.108491	-0.124512	0.90091	0.917094
RVBD1289	-	605.419	-0.129219	0.0794783	-1.62584	0.103984	0.134513
RVBD1290A	-	257.283	-0.0737295	0.160731	-0.458715	0.646439	0.688815
RVBD0728c	serA2	286.963	0.499824	0.147854	3.38053	0.000723475	0.00127232
RVBD1260	-	1418.71	0.499173	0.0840881	5.93631	2.92e-09	8.48e-09
RVBD2743c	-	1093.67	0.498895	0.109526	4.55505	5.24e-06	1.16e-05
RVBD3448	-	167.748	0.498489	0.187954	2.65218	0.00799736	0.012383
RVBD0842	-	2684.61	0.498228	0.168424	2.95817	0.00309468	0.0050485
RVBD2149c	yfiH	1026.75	0.49816	0.0924375	5.38915	7.08e-08	1.83e-07
RVBD2548	-	747.983	0.498129	0.0906292	5.49634	3.88e-08	1.03e-07
RVBD0493c	-	293.652	0.496519	0.132297	3.75308	0.000174678	0.000327822
RVBD1298	rpmE	3968.3	-0.0791042	0.0864207	-0.915339	0.360014	0.412484
RVBD2696c	-	1596.45	0.495158	0.0809973	6.11326	9.76e-10	2.96e-09
RVBD0904c	accD3	662.325	0.494648	0.103656	4.77203	1.82e-06	4.2e-06
RVBD1009	rpfB	6991.26	0.494154	0.100569	4.9136	8.94e-07	2.12e-06
RVBD1302	rfe	1756.46	-0.230763	0.132131	-1.74648	0.0807284	0.106283
RVBD0327c	cyp135A1	240.165	0.49335	0.129	3.82443	0.000131073	0.000249547
RVBD1039c	PPE15	546.743	0.493317	0.127432	3.87122	0.000108294	0.000208218
RVBD1390	rpoZ	7094.98	0.49303	0.0724092	6.80893	9.83e-12	3.46e-11
RVBD1440	secG	847.45	0.492986	0.110902	4.44523	8.78e-06	1.89e-05
RVBD2613c	-	556.171	0.492495	0.0799085	6.16324	7.13e-10	2.19e-09
RVBD1350	fabG	281.452	0.492293	0.121104	4.06504	4.8e-05	9.61e-05
RVBD0863	-	1762.61	0.492013	0.0680687	7.22818	4.9e-13	1.88e-12
RVBD3913	trxB2	1957.3	0.490383	0.0848844	5.77707	7.6e-09	2.14e-08
RVBD1756c	-	185.021	0.490152	0.200241	2.44782	0.0143725	0.0214327
RVBD3240c	secA1	7852.56	0.489804	0.0437155	11.2044	3.88e-29	3.78e-28
RVBD1416	ribH	1082.17	0.488845	0.0770218	6.34684	2.2e-10	7.02e-10
RVBD0558	ubiE	1312.97	0.487887	0.0564376	8.64471	5.39e-18	2.84e-17
RVBD2968c	-	859.958	0.487835	0.0930694	5.24162	1.59e-07	3.99e-07
RVBD3466	-	258.585	0.487561	0.119032	4.09604	4.2e-05	8.49e-05
RVBD3338	-	483.598	0.486274	0.0972934	4.99801	5.79e-07	1.4e-06
RVBD3736	-	1453.13	0.485562	0.150121	3.23447	0.00121869	0.00209093
RVBD1319c	-	1381.8	0.0466385	0.0790438	0.590033	0.555168	0.604991
RVBD1320c	-	3221.21	-0.106407	0.0660792	-1.6103	0.107332	0.13858
RVBD2088	pknJ	675.541	0.485092	0.0680273	7.13083	9.98e-13	3.77e-12
RVBD0011c	-	3261.29	0.484758	0.114874	4.21992	2.44e-05	5.04e-05
RVBD0194	-	763.98	0.484595	0.0745504	6.50023	8.02e-11	2.63e-10
RVBD2934	ppsD	2580.83	0.483794	0.0959955	5.03975	4.66e-07	1.13e-06
RVBD3013	-	251.083	0.483691	0.152611	3.16943	0.00152737	0.0025879
RVBD1318c	-	2301.35	0.483062	0.0957688	5.04404	4.56e-07	1.1e-06
RVBD3066	-	420.591	0.482646	0.0940996	5.1291	2.91e-07	7.17e-07
RVBD1327c	glgE	1790.96	-0.00370221	0.0666646	-0.0555348	0.955712	0.964187
RVBD2962c	-	1704.07	0.480029	0.117092	4.09959	4.14e-05	8.37e-05
RVBD1329c	dinG	561.199	-0.142866	0.0940871	-1.51845	0.128902	0.164145
RVBD1330c	-	387.849	0.14845	0.0927711	1.60018	0.109559	0.141233
RVBD0792c	-	809.485	0.478899	0.0818345	5.85205	4.86e-09	1.39e-08
RVBD1332	-	861.775	-0.0209003	0.0797965	-0.26192	0.793383	0.823456
RVBD1333	-	842.925	-0.195213	0.111119	-1.75679	0.0789534	0.104148
RVBD1334	-	654.573	-0.217665	0.103623	-2.10055	0.0356806	0.0500436
RVBD1235	lpqY	909.481	0.478221	0.0820251	5.83018	5.54e-09	1.57e-08
RVBD0488	-	403.685	0.478065	0.122965	3.8878	0.000101157	0.000195139
RVBD2543	lppA	1467.42	0.477025	0.10462	4.55959	5.13e-06	1.13e-05
RVBD0013	trpG	2044.82	0.476324	0.0722114	6.59624	4.22e-11	1.41e-10
RVBD6027	tRNA-Asn	141.393	0.476001	0.161892	2.94024	0.00327962	0.00532309
RVBD0062	celA1	1310.89	0.475389	0.15512	3.06465	0.00217928	0.00361442
RVBD3278c	-	2664.22	0.475038	0.0711235	6.67906	2.4e-11	8.21e-11
RVBD0877	-	2259.74	0.475018	0.0634786	7.48311	7.26e-14	2.94e-13
RVBD3682	ponA2	7775.26	0.474791	0.07147	6.64321	3.07e-11	1.04e-10
RVBD0953c	-	126.635	0.474614	0.147857	3.20996	0.00132751	0.00226716
RVBD3277	-	3748.77	0.474591	0.0604497	7.851	4.13e-15	1.81e-14
RVBD1346	fadE14	864.75	0.0184082	0.0930231	0.197889	0.843132	0.867149
RVBD1347c	-	441.747	-0.225602	0.163798	-1.37732	0.168415	0.209555
RVBD2996c	serA1	1206.93	0.47443	0.103468	4.58527	4.53e-06	1.01e-05
RVBD1980c	mpt64	9862.11	0.473164	0.0953586	4.96194	6.98e-07	1.67e-06
RVBD3040c	-	503.837	0.472683	0.119007	3.9719	7.13e-05	0.00013993
RVBD3064c	-	385.431	0.470922	0.104545	4.50447	6.65e-06	1.45e-05
RVBD1352	-	1673.43	-0.0118365	0.0993639	-0.119122	0.905178	0.92052
RVBD1353c	-	658.663	0.134989	0.122709	1.10007	0.271302	0.321776
RVBD0090	-	118.922	0.470878	0.187564	2.51049	0.0120563	0.0181915
RVBD1355c	moeY	1337.18	0.19609	0.130576	1.50173	0.133166	0.169277
RVBD2716	-	1240.6	0.470083	0.0791031	5.94266	2.8e-09	8.18e-09
RVBD1466	-	348.737	0.468716	0.145658	3.21793	0.0012912	0.00220884
RVBD1358	-	554.042	0.213183	0.116094	1.83629	0.0663149	0.0887097
RVBD3625c	mesJ	279.472	0.467981	0.173795	2.69272	0.00708708	0.0110659
RVBD3473c	bpoA	193.721	0.467727	0.125451	3.72837	0.000192719	0.000359531
RVBD1597	-	1489.52	0.466994	0.0816031	5.72274	1.05e-08	2.91e-08
RVBD3716c	-	2118.45	0.466895	0.148651	3.14088	0.00168443	0.00283283
RVBD1300	hemK	3138.38	0.466624	0.058438	7.98494	1.41e-15	6.37e-15
RVBD1364c	-	2151.6	0.0327797	0.0524209	0.625318	0.531763	0.582754
RVBD1855c	-	1519.83	0.465607	0.0735223	6.33286	2.41e-10	7.65e-10
RVBD1366	-	262.407	-0.0025002	0.100827	-0.0247969	0.980217	0.983108
RVBD1366A	RVBD1366A	237.328	0.0545893	0.127287	0.428867	0.66802	0.707928
RVBD0708	rplP	2010.13	0.465087	0.152469	3.05036	0.00228564	0.00378466
RVBD0008c	-	468.541	0.463038	0.0875454	5.28911	1.23e-07	3.11e-07
RVBD1369c	-	354.014	-0.0820835	0.119415	-0.68738	0.491844	0.543974
RVBD1370c	-	58.3184	-0.121084	0.293274	-0.412868	0.679703	0.718815
RVBD1371	-	56.8806	0.500251	0.283554	1.76422	0.0776955	0.102688
RVBD1372	-	258.108	0.189734	0.149071	1.27278	0.203098	0.248393
RVBD1373	-	771.895	0.131218	0.0883748	1.48479	0.137598	0.174186
RVBD0625c	-	486.352	0.462596	0.146041	3.16757	0.00153718	0.00259912
RVBD0420c	-	783.383	0.462047	0.105054	4.39816	1.09e-05	2.33e-05
RVBD1339	-	3201.97	0.461911	0.0542118	8.5205	1.59e-17	8.16e-17
RVBD1377c	-	863.265	-0.10777	0.0765559	-1.40773	0.159211	0.19877
RVBD1340	rph	1605.86	0.460812	0.0677958	6.79706	1.07e-11	3.74e-11
RVBD3188	-	4111.16	0.459704	0.143363	3.20658	0.00134323	0.00229209
RVBD2870c	dxr	1228.33	0.459659	0.0834131	5.51064	3.58e-08	9.49e-08
RVBD3723	-	2616.75	0.459503	0.091216	5.03753	4.72e-07	1.14e-06
RVBD1382	-	174.622	-0.268888	0.152479	-1.76344	0.0778258	0.10276
RVBD0616c	-	977.167	0.459322	0.114356	4.0166	5.9e-05	0.000117225
RVBD2713	sthA	1925.07	0.458648	0.0797319	5.75238	8.8e-09	2.46e-08
RVBD0453	PPE11	472.584	0.458004	0.0979282	4.67694	2.91e-06	6.58e-06
RVBD2985	mutT1	8266.51	0.457745	0.0862048	5.30998	1.1e-07	2.79e-07
RVBD2548A	RVBD2548A	1057.14	0.457624	0.128892	3.55045	0.00038458	0.000694594
RVBD1388	mihF	2052.94	0.0790488	0.103975	0.760266	0.447096	0.50059
RVBD2727c	miaA	432.202	0.456707	0.105698	4.32088	1.55e-05	3.27e-05
RVBD0802c	-	629.728	0.456487	0.0949201	4.80918	1.52e-06	3.52e-06
RVBD1245c	-	1662.34	0.456466	0.0658403	6.93292	4.12e-12	1.5e-11
RVBD1641	infC	26711.8	0.455734	0.0881011	5.17286	2.31e-07	5.71e-07
RVBD1393c	-	910.832	0.10157	0.144709	0.701889	0.482748	0.535803
RVBD1394c	cyp132	836.034	-0.288754	0.14392	-2.00635	0.0448191	0.0619451
RVBD0987	-	2637.32	0.455263	0.140036	3.25105	0.00114981	0.00198192
RVBD1458c	-	927.798	0.454878	0.0637178	7.13894	9.41e-13	3.56e-12
RVBD1397c	-	6175.74	0.142986	0.136416	1.04816	0.294565	0.345849
RVBD1398c	-	10472.8	-0.176812	0.175788	-1.00582	0.3145	0.366513
RVBD1399c	lipH	362.349	0.0535586	0.104433	0.512853	0.608054	0.654063
RVBD1400c	lipI	477.207	0.177961	0.0972968	1.82905	0.0673918	0.0900322
RVBD1401	-	539.647	0.22603	0.110609	2.0435	0.0410027	0.0568823
RVBD1402	priA	417.83	0.109912	0.13291	0.82697	0.408254	0.461918
RVBD1403c	-	393.02	0.184665	0.117657	1.56952	0.116526	0.149458
RVBD1404	-	5337.09	0.185228	0.102041	1.81523	0.0694884	0.0925907
RVBD3271c	-	4762.24	0.454661	0.133031	3.4177	0.00063153	0.00111688
RVBD0500	proC	869.21	0.453127	0.0717469	6.31563	2.69e-10	8.51e-10
RVBD0340	-	1032.31	0.45264	0.0835407	5.4182	6.02e-08	1.56e-07
RVBD1408	rpe	698.312	0.0792728	0.0837727	0.946285	0.344003	0.396142
RVBD2921c	ftsY	844.57	0.451795	0.0947654	4.76751	1.87e-06	4.29e-06
RVBD1793	esxN	3481.99	0.451693	0.0716846	6.30112	2.95e-10	9.31e-10
RVBD1640c	lysS	5567.9	0.450647	0.0914777	4.9263	8.38e-07	1.99e-06
RVBD0898c	-	285.486	0.449392	0.119032	3.77538	0.000159762	0.000301354
RVBD1413	-	398.081	0.186686	0.10456	1.78545	0.074189	0.0983082
RVBD0707	rpsC	3151.4	0.448734	0.146251	3.06824	0.00215324	0.00357414
RVBD1415	ribA2	1005.85	0.0703756	0.0762854	0.92253	0.356252	0.408979
RVBD1916	aceAb	1220.39	0.448172	0.0643393	6.96576	3.27e-12	1.2e-11
RVBD1535	-	16838.4	0.448165	0.108017	4.14902	3.34e-05	6.8e-05
RVBD1117	-	1193.66	0.447182	0.0830661	5.38345	7.31e-08	1.89e-07
RVBD2018	-	1596.04	0.446757	0.0820107	5.44755	5.11e-08	1.34e-07
RVBD3068c	pgmA	734.874	0.446734	0.0813172	5.49372	3.94e-08	1.04e-07
RVBD0486	-	1604.94	0.446086	0.102513	4.35152	1.35e-05	2.87e-05
RVBD2970A	-	515.979	0.445647	0.0900954	4.94639	7.56e-07	1.8e-06
RVBD1912c	fadB5	541.745	0.445298	0.111487	3.99418	6.49e-05	0.000128018
RVBD1424c	-	488.739	-0.0847591	0.078996	-1.07296	0.283291	0.334248
RVBD3598c	lysS	2277.07	0.44516	0.0860796	5.1715	2.32e-07	5.75e-07
RVBD1421	-	990.043	0.44516	0.0677987	6.56591	5.17e-11	1.72e-10
RVBD0328	-	406.751	0.44489	0.110584	4.02309	5.74e-05	0.000114319
RVBD0703	rplW	1646.93	0.444797	0.0779706	5.70468	1.17e-08	3.22e-08
RVBD1429	-	305.342	0.159887	0.104605	1.52847	0.126395	0.161254
RVBD2918c	glnD	1253.66	0.444737	0.0957495	4.64479	3.4e-06	7.66e-06
RVBD3065	mmr	281.825	0.443817	0.142125	3.12272	0.00179191	0.0030037
RVBD2497c	pdhA	2224.15	0.443733	0.139885	3.17214	0.00151322	0.00256499
RVBD0632c	echA3	3185.8	0.44305	0.0937874	4.72399	2.31e-06	5.28e-06
RVBD1434	-	97.1754	-0.203873	0.172551	-1.18152	0.237395	0.285041
RVBD1159	pimE	2135.03	0.442677	0.0739359	5.98731	2.13e-09	6.28e-09
RVBD1436	gap	3119.97	-0.109854	0.0728977	-1.50696	0.131822	0.167706
RVBD0615	-	1140.63	0.442196	0.0785683	5.62818	1.82e-08	4.94e-08
RVBD1474c	-	383.455	0.44189	0.122356	3.6115	0.000304431	0.000556737
RVBD0408	pta	1233.44	0.440568	0.0807153	5.4583	4.81e-08	1.26e-07
RVBD2798c	-	333.114	0.440538	0.192947	2.28321	0.0224178	0.0323426
RVBD1677	dsbF	1748.32	0.440441	0.0701145	6.28174	3.35e-10	1.05e-09
RVBD0834c	PE_PGRS14	1036.7	0.439366	0.135925	3.23242	0.00122747	0.00210512
RVBD1443c	-	437.127	0.0774244	0.0792879	0.976498	0.328818	0.380707
RVBD1913	-	426.989	0.439051	0.115198	3.81128	0.000138251	0.000262477
RVBD3283	sseA	4298.55	0.43899	0.0761903	5.76176	8.32e-09	2.33e-08
RVBD2167c	-	139.953	0.438518	0.166398	2.63535	0.00840501	0.0129719
RVBD2683	-	1275.82	0.437602	0.0977407	4.47717	7.56e-06	1.64e-05
RVBD2955c	-	826.274	0.437119	0.0750221	5.82653	5.66e-09	1.6e-08
RVBD1449c	tkt	4741.96	0.123816	0.0685177	1.80707	0.0707521	0.0941515
RVBD1450c	PE_PGRS27	118.046	0.292752	0.243069	1.2044	0.228435	0.2755
RVBD1451	ctaB	1786.5	-0.0489103	0.120627	-0.405468	0.685134	0.723808
RVBD1452c	PE_PGRS28	234.48	0.153623	0.184419	0.833007	0.404841	0.458565
RVBD1019	-	666.997	0.436349	0.0776155	5.62194	1.89e-08	5.12e-08
RVBD1454c	qor	1539.79	-0.106116	0.0839052	-1.26471	0.205976	0.251235
RVBD1674c	-	325.902	0.436146	0.168336	2.59093	0.00957183	0.0146761
RVBD1456c	-	490.357	0.188433	0.139124	1.35443	0.1756	0.217501
RVBD1630	rpsA	21570.9	0.435888	0.0566805	7.69026	1.47e-14	6.18e-14
RVBD3642c	-	313.925	0.435497	0.190484	2.28627	0.0222387	0.0321023
RVBD0165c	-	3579.97	0.434703	0.0853212	5.0949	3.49e-07	8.56e-07
RVBD0637	-	6033.21	0.434283	0.0779341	5.57244	2.51e-08	6.72e-08
RVBD2467	pepN	2662.26	0.434134	0.0630615	6.88431	5.81e-12	2.09e-11
RVBD2919c	glnB	540.349	0.433301	0.121853	3.55593	0.000376645	0.000681469
RVBD2447c	folC	1199.72	0.432755	0.0819003	5.28393	1.26e-07	3.19e-07
RVBD0984	moaB2	2905.96	0.43246	0.0716013	6.03983	1.54e-09	4.58e-09
RVBD0907	-	1200.06	0.432238	0.0640708	6.74626	1.52e-11	5.24e-11
RVBD1984c	cfp21	1032.51	0.431836	0.0820613	5.26236	1.42e-07	3.58e-07
RVBD1467c	fadE15	1553.6	0.324903	0.155512	2.08924	0.0366859	0.0513829
RVBD2439c	proB	590.058	0.431335	0.134227	3.21347	0.00131141	0.00224154
RVBD3502c	fabG	499.38	0.430552	0.133486	3.22546	0.00125772	0.00215519
RVBD6014	tRNA-Ala	136.257	0.42983	0.149763	2.87008	0.00410374	0.00657372
RVBD1628c	-	1237.95	0.429447	0.11652	3.68562	0.000228145	0.000421955
RVBD3521	-	1040.83	0.429003	0.0705357	6.08207	1.19e-09	3.57e-09
RVBD1108c	xseA	1594.13	0.428365	0.0684669	6.25653	3.94e-10	1.23e-09
RVBD2662	-	753.491	0.427776	0.140487	3.04495	0.00232721	0.00384881
RVBD2330c	lppP	435.38	0.427185	0.124637	3.42743	0.000609316	0.00107993
RVBD2231Ac	RVBD2231Ac	174.996	0.427022	0.159506	2.67716	0.00742488	0.0115448
RVBD3007c	-	1031.09	0.426938	0.0991207	4.30725	1.65e-05	3.47e-05
RVBD1061	-	592.484	0.426898	0.0784976	5.43835	5.38e-08	1.41e-07
RVBD1328	glgP	3077.67	0.426765	0.078157	5.46035	4.75e-08	1.25e-07
RVBD1479	moxR1	4994.18	0.0604628	0.0594633	1.01681	0.309244	0.361213
RVBD1480	-	1702.22	0.137651	0.0794952	1.73157	0.083351	0.109489
RVBD1567c	-	769.118	0.426023	0.107283	3.97101	7.16e-05	0.000140356
RVBD0793	-	161.575	0.425877	0.144666	2.94387	0.00324138	0.00527096
RVBD0818	-	1726.77	0.425802	0.0626978	6.79134	1.11e-11	3.88e-11
RVBD2203	-	12286.8	0.425658	0.0418667	10.167	2.78e-24	2.14e-23
RVBD1263	amiB2	331.648	0.425539	0.117387	3.62509	0.000288857	0.000528966
RVBD0315	-	2917.37	0.42544	0.0955211	4.45389	8.43e-06	1.82e-05
RVBD0249c	-	3840.86	0.425301	0.111226	3.82376	0.000131431	0.000250111
RVBD1831	-	2492.23	0.425016	0.0894718	4.75028	2.03e-06	4.66e-06
RVBD2212	-	1085.45	0.424455	0.0792216	5.35782	8.42e-08	2.16e-07
RVBD2581c	-	998.23	0.424442	0.0841948	5.04118	4.63e-07	1.12e-06
RVBD1490	-	1312.97	-0.144495	0.131214	-1.10121	0.270804	0.321279
RVBD0869c	moaA	857.132	0.424229	0.12516	3.38949	0.000700234	0.00123251
RVBD2841c	nusA	1611.49	0.42393	0.0745364	5.68756	1.29e-08	3.55e-08
RVBD6038	tRNA-Gln	82.5417	0.423512	0.160689	2.6356	0.00839879	0.0129701
RVBD3106	fprA	565.084	0.423198	0.0902396	4.68971	2.74e-06	6.21e-06
RVBD1495	-	105.824	-0.271183	0.173869	-1.5597	0.118831	0.152128
RVBD1496	-	379.445	-0.131747	0.10865	-1.21258	0.225292	0.272111
RVBD2204c	-	10857.3	0.423117	0.0831029	5.09147	3.55e-07	8.7e-07
RVBD0442c	PPE10	991.657	0.42263	0.0817365	5.17063	2.33e-07	5.77e-07
RVBD2953	-	3689.03	0.422516	0.0692382	6.10236	1.05e-09	3.16e-09
RVBD2182c	-	6821.92	0.421595	0.0750007	5.62121	1.9e-08	5.13e-08
RVBD0364	-	1808.04	0.421362	0.0523434	8.04996	8.28e-16	3.81e-15
RVBD1501	-	1373.16	-0.312631	0.177779	-1.75854	0.0786563	0.103823
RVBD0594	mce2F	1024.92	0.421219	0.0720241	5.8483	4.97e-09	1.42e-08
RVBD1910c	-	503.171	0.421166	0.0782998	5.3789	7.49e-08	1.93e-07
RVBD1506c	-	493.203	-0.200807	0.174676	-1.14959	0.250311	0.298791
RVBD1507A	-	1682.66	-0.180025	0.116267	-1.54838	0.121532	0.155536
RVBD2805	-	152.298	0.420863	0.138094	3.04766	0.00230632	0.00381735
RVBD1508A	-	149.125	-0.069878	0.199122	-0.350931	0.72564	0.75991
RVBD3339c	icd1	2246.86	0.420527	0.101989	4.12326	3.74e-05	7.57e-05
RVBD1509	-	356.244	0.0062112	0.166117	0.0373906	0.970174	0.976372
RVBD1510	-	671.501	-0.0286597	0.0864899	-0.331364	0.740369	0.774342
RVBD1511	gmdA	1252.39	-0.0271069	0.0604061	-0.448744	0.653617	0.695373
RVBD1512	epiA	710.19	-0.0360362	0.0619847	-0.581372	0.56099	0.610357
RVBD1513	-	764.396	-0.160551	0.129298	-1.24171	0.214345	0.26057
RVBD2332	mez	1433.63	0.419856	0.069897	6.00678	1.89e-09	5.58e-09
RVBD1515c	-	458.473	-0.162859	0.117226	-1.38928	0.164747	0.205243
RVBD1516c	-	473.769	-0.0371119	0.147632	-0.251382	0.801519	0.83014
RVBD2536	-	2191.09	0.419713	0.0577795	7.26405	3.76e-13	1.45e-12
RVBD0198c	-	4594.66	0.417534	0.0764497	5.46155	4.72e-08	1.24e-07
RVBD1519	-	242.777	-0.215249	0.354276	-0.607574	0.54347	0.593988
RVBD1520	-	671.373	-0.0920827	0.140267	-0.65648	0.511515	0.563136
RVBD1521	fadD25	4990.36	-0.029624	0.0761075	-0.389239	0.697099	0.735116
RVBD1348	-	1028.53	0.417238	0.178666	2.33529	0.0195281	0.0284552
RVBD0078A	-	1004.9	0.416636	0.104237	3.99702	6.41e-05	0.000126675
RVBD2575	-	1509.14	0.415677	0.0593856	6.99962	2.57e-12	9.48e-12
RVBD2281	pitB	546.136	0.415488	0.113724	3.65346	0.000258728	0.000475286
RVBD1533	-	1404.56	0.415457	0.086988	4.77603	1.79e-06	4.12e-06
RVBD3843c	-	2510.01	0.414639	0.0689477	6.01382	1.81e-09	5.35e-09
RVBD1528c	papA4	220.018	-0.0957874	0.202673	-0.47262	0.636484	0.68034
RVBD2000	-	883.14	0.414253	0.103321	4.00937	6.09e-05	0.000120639
RVBD1530	adh	249.371	-0.0157533	0.130799	-0.120439	0.904135	0.919689
RVBD1219c	-	1525.73	0.414166	0.125073	3.31139	0.000928335	0.00161656
RVBD1532c	-	548.816	0.0767302	0.0953882	0.8044	0.421166	0.474291
RVBD2672	-	1148.93	0.413069	0.104923	3.93688	8.25e-05	0.000160841
RVBD3014c	ligA	852.875	0.412337	0.0759653	5.42796	5.7e-08	1.48e-07
RVBD2044c	-	107.133	0.410765	0.182097	2.25575	0.0240863	0.0346394
RVBD2858c	aldC	909.559	0.410039	0.0656551	6.24535	4.23e-10	1.31e-09
RVBD1627c	-	1540.11	0.409977	0.104568	3.92067	8.83e-05	0.000171315
RVBD1537	dinX	381.399	0.409666	0.103126	3.97247	7.11e-05	0.000139663
RVBD0734	mapA	1109.12	0.409371	0.0979124	4.181	2.9e-05	5.96e-05
RVBD2486	echA14	1014.29	0.406149	0.108073	3.7581	0.000171209	0.00032146
RVBD1541c	lprI	742.175	-0.111159	0.0793565	-1.40076	0.161287	0.201177
RVBD1542c	glbN	161.413	0.107906	0.200908	0.537089	0.591206	0.638296
RVBD1543	-	2526.24	-0.0545061	0.0756826	-0.720193	0.471406	0.524928
RVBD1544	-	1279.39	-0.00251646	0.0810746	-0.0310388	0.975239	0.979504
RVBD1545	-	208.455	0.199662	0.109727	1.81962	0.0688165	0.0918153
RVBD3882c	-	2663.64	0.406069	0.134225	3.02528	0.00248405	0.00409823
RVBD1791	PE19	2641.16	0.40491	0.105127	3.85163	0.000117335	0.000224543
RVBD3274c	fadE25	3204.37	0.404167	0.0580276	6.96508	3.28e-12	1.2e-11
RVBD1549	fadD11.1	88.8889	0.137927	0.157524	0.875597	0.381249	0.434039
RVBD2123	PPE37	885.363	0.404065	0.0953309	4.23855	2.25e-05	4.66e-05
RVBD0141c	-	2280.99	0.401418	0.101743	3.9454	7.97e-05	0.000155598
RVBD2744c	35kd_ag	3742.17	0.401109	0.106314	3.77288	0.000161373	0.000304113
RVBD0426c	-	719.543	0.400901	0.0759259	5.28016	1.29e-07	3.26e-07
RVBD0452	-	1004.57	0.400808	0.0901817	4.44445	8.81e-06	1.9e-05
RVBD3719	-	3660.34	0.40058	0.0901254	4.4447	8.8e-06	1.9e-05
RVBD0400c	fadE7	473.872	0.400574	0.14246	2.81184	0.00492584	0.0078261
RVBD0817c	-	370.398	0.400352	0.0881462	4.5419	5.57e-06	1.23e-05
RVBD0256c	PPE2	1593.31	0.400049	0.0704162	5.68121	1.34e-08	3.67e-08
RVBD0041	leuS	3950.22	0.398478	0.0677441	5.8821	4.05e-09	1.16e-08
RVBD1560	-	114.301	-0.173385	0.155156	-1.11749	0.263785	0.313591
RVBD1561	-	198.967	-0.106182	0.13268	-0.800282	0.423547	0.47671
RVBD0113	gmhA	1844.91	0.397528	0.144951	2.7425	0.00609734	0.00956446
RVBD1563c	treY	389.15	0.160485	0.102413	1.56703	0.117107	0.150109
RVBD1564c	treX	1517.18	0.108399	0.0830655	1.30498	0.191899	0.235615
RVBD1705c	PPE22	274.718	0.396576	0.134167	2.95585	0.00311811	0.0050847
RVBD3050c	-	5104.19	0.394889	0.0525832	7.50981	5.92e-14	2.42e-13
RVBD2210c	ilvE	1592.28	0.3942	0.0576469	6.83818	8.02e-12	2.84e-11
RVBD3224B	-	243.576	0.394075	0.113903	3.45974	0.000540696	0.000965021
RVBD1569	bioF1	196.992	-0.0771468	0.145308	-0.53092	0.595474	0.642394
RVBD1570	bioD	139.01	0.0879083	0.175035	0.502232	0.615505	0.660858
RVBD3596c	clpC1	15411.4	0.393699	0.0413849	9.51311	1.85e-21	1.24e-20
RVBD2183c	-	561.57	0.392699	0.10365	3.78871	0.000151431	0.000286567
RVBD1573	-	32.7806	-0.520776	0.307173	-1.69538	0.0900028	0.117432
RVBD1828	-	3254.64	0.392369	0.106243	3.69314	0.000221503	0.000410228
RVBD0238	-	949.332	0.392267	0.0789105	4.97104	6.66e-07	1.59e-06
RVBD3426	PPE58	454.667	0.392027	0.101424	3.86524	0.000110982	0.000212985
RVBD0723	rplO	3559.58	0.390853	0.112474	3.47506	0.00051073	0.000914339
RVBD2621c	-	703.648	0.390324	0.164631	2.3709	0.0177449	0.026118
RVBD1580c	-	186.618	0.0925577	0.140058	0.660853	0.508706	0.560195
RVBD1581c	-	115.365	-0.123443	0.150096	-0.822423	0.410836	0.464068
RVBD2219	-	2031.65	0.389904	0.0636287	6.1278	8.91e-10	2.71e-09
RVBD1583c	-	77.3083	-0.469801	0.224776	-2.09008	0.0366106	0.0512951
RVBD1584c	-	213.541	0.340447	0.205258	1.65863	0.0971894	0.126244
RVBD1585c	-	164.306	0.0842422	0.169497	0.497013	0.61918	0.664279
RVBD3916c	-	2440.05	0.389333	0.0870759	4.47119	7.78e-06	1.69e-05
RVBD1229c	mrp	2394.98	0.38925	0.042906	9.07215	1.17e-19	6.86e-19
RVBD1588c	-	310.655	-0.157349	0.158051	-0.995563	0.319463	0.371871
RVBD2315c	-	948.305	0.388418	0.0689728	5.63146	1.79e-08	4.85e-08
RVBD1558	-	755.19	0.387374	0.0810389	4.7801	1.75e-06	4.04e-06
RVBD1610	-	184.256	0.386412	0.159154	2.42791	0.0151861	0.0225881
RVBD0149	-	1549.22	0.386367	0.0997244	3.87435	0.000106911	0.000205753
RVBD1593c	-	1751.72	0.0480988	0.0756705	0.635635	0.525014	0.576132
RVBD3242c	-	301.791	0.3851	0.128619	2.99411	0.00275249	0.00452281
RVBD1109c	-	3199.41	0.384944	0.0942642	4.08367	4.43e-05	8.92e-05
RVBD1596	nadC	2704.42	-0.0815717	0.0997559	-0.817714	0.413521	0.466434
RVBD1295	thrC	1465.74	0.384599	0.0868251	4.42958	9.44e-06	2.02e-05
RVBD1598c	-	889.733	-0.0150545	0.102166	-0.147353	0.882853	0.901923
RVBD1083	-	114.855	0.384335	0.144998	2.65062	0.00803432	0.0124355
RVBD3422c	-	320.694	0.383971	0.123186	3.117	0.00182701	0.00306002
RVBD2810c	-	140.656	0.383778	0.163503	2.34722	0.0189141	0.0276463
RVBD3629c	-	1219.79	0.38348	0.0859426	4.46205	8.12e-06	1.76e-05
RVBD0309	-	4923.27	0.382872	0.0592922	6.45737	1.07e-10	3.47e-10
RVBD2496c	pdhB	1352.28	0.382685	0.143359	2.66942	0.00759827	0.0118099
RVBD2903c	lepB	10302.4	0.382657	0.0643683	5.9448	2.77e-09	8.09e-09
RVBD3661	-	2279.63	0.382223	0.08618	4.43518	9.2e-06	1.98e-05
RVBD2114	-	3986.34	0.381723	0.0713446	5.35042	8.78e-08	2.24e-07
RVBD2131c	cysQ	1354.92	0.380692	0.0853884	4.45836	8.26e-06	1.78e-05
RVBD3873	PPE68	4603.03	0.379933	0.0738287	5.14614	2.66e-07	6.57e-07
RVBD1982A	RVBD1982A	692.907	0.37932	0.113088	3.3542	0.000795939	0.00139554
RVBD1611	trpC	3547.97	0.0658674	0.052674	1.25047	0.211127	0.257057
RVBD2895c	viuB	1028.45	0.378947	0.0964397	3.92937	8.52e-05	0.000165473
RVBD3218	-	841.4	0.378253	0.0872492	4.33532	1.46e-05	3.08e-05
RVBD1631	coaE	2541.67	0.378101	0.0687052	5.50324	3.73e-08	9.87e-08
RVBD1615	-	1514.22	0.0750917	0.0633925	1.18455	0.236195	0.283768
RVBD1616	-	454.361	-0.0927434	0.0858738	-1.08	0.280144	0.331301
RVBD2861c	mapB	2390.36	0.375224	0.0834362	4.49713	6.89e-06	1.5e-05
RVBD0027	-	404.73	0.37513	0.10043	3.73524	0.000187533	0.000350497
RVBD1619	-	602.869	-0.142447	0.108945	-1.3075	0.191041	0.234703
RVBD0039c	-	400.2	0.374163	0.153684	2.43462	0.0149075	0.022198
RVBD1621c	cydD	654.044	-0.545678	0.294303	-1.85414	0.0637191	0.0855178
RVBD1622c	cydB	515.499	0.0461737	0.340296	0.135687	0.892069	0.90965
RVBD1623c	cydA	4506.24	-0.534781	0.273386	-1.95614	0.0504485	0.0690704
RVBD2178c	aroG	3662.22	0.374068	0.0645318	5.79664	6.77e-09	1.91e-08
RVBD1625c	cya	1205.57	0.0394516	0.0746402	0.528558	0.597112	0.643826
RVBD1349	-	381.987	0.37351	0.174009	2.14649	0.0318336	0.0449104
RVBD2113	-	1003.55	0.372809	0.0752774	4.95247	7.33e-07	1.75e-06
RVBD1205	-	524.717	0.372799	0.145622	2.56006	0.0104655	0.0159088
RVBD0201c	-	1145.55	0.372298	0.0780656	4.76904	1.85e-06	4.26e-06
RVBD1215c	-	2294.43	0.371885	0.0655396	5.67421	1.39e-08	3.82e-08
RVBD0150c	-	387.25	0.371721	0.0953745	3.89749	9.72e-05	0.000188029
RVBD0652	rplL	1337.6	0.371368	0.174566	2.12737	0.033389	0.0469749
RVBD1633	uvrB	1974.6	0.0794843	0.0678298	1.17182	0.241269	0.288674
RVBD0138	-	380.463	0.371172	0.128881	2.87995	0.00397735	0.00638128
RVBD0613c	-	1641.77	0.37085	0.118408	3.13196	0.00173641	0.00291425
RVBD0823c	-	6489.34	0.370288	0.126625	2.92428	0.00345255	0.00558098
RVBD2144c	-	2509.51	0.369637	0.0640944	5.76708	8.07e-09	2.26e-08
RVBD2471	aglA	1231.74	0.367398	0.0608752	6.03525	1.59e-09	4.71e-09
RVBD2133c	-	1106.48	0.367272	0.0769506	4.77282	1.82e-06	4.18e-06
RVBD0749	-	555.682	0.366528	0.106141	3.45322	0.000553938	0.000986068
RVBD2638	-	1001.85	0.366081	0.170216	2.15069	0.0315005	0.0445021
RVBD2331	-	594.852	0.365933	0.117178	3.12287	0.00179097	0.00300335
RVBD3311	-	1609.72	0.365682	0.0696968	5.24675	1.55e-07	3.89e-07
RVBD1924c	-	1076.06	0.365322	0.0750103	4.87029	1.11e-06	2.62e-06
RVBD1223	htrA	5050.16	0.364506	0.059257	6.15127	7.69e-10	2.35e-09
RVBD0471c	-	430.691	0.36425	0.097737	3.72684	0.000193897	0.000361563
RVBD1646	PE17	13552.7	0.0614328	0.180706	0.33996	0.733887	0.767956
RVBD0538	-	1094	0.364056	0.121852	2.9877	0.00281089	0.0046132
RVBD1648	-	875.969	0.0318677	0.074701	0.426603	0.669668	0.709122
RVBD1649	pheS	1782.87	-0.0102531	0.0749571	-0.136786	0.8912	0.909251
RVBD3789	-	927.094	0.36396	0.107042	3.40015	0.000673482	0.0011885
RVBD1651c	PE_PGRS30	963.213	0.0411777	0.0872653	0.471868	0.637021	0.680735
RVBD2180c	-	640.898	0.36354	0.082395	4.41216	1.02e-05	2.19e-05
RVBD0515	-	6006.35	0.362972	0.0435665	8.33146	7.99e-17	3.95e-16
RVBD2462c	tig	6353.57	0.362618	0.0915933	3.959	7.53e-05	0.000147278
RVBD0136	cyp138	1543.01	0.361937	0.0788547	4.58992	4.43e-06	9.88e-06
RVBD2883c	pyrH	1837.72	0.361719	0.0545048	6.63647	3.21e-11	1.08e-10
RVBD1657	argR	87.4043	0.270802	0.248216	1.09099	0.275276	0.325827
RVBD1658	argG	571.959	-0.048422	0.112528	-0.430309	0.666971	0.706999
RVBD1659	argH	491.716	-0.101808	0.119144	-0.854493	0.392832	0.445705
RVBD1660	pks10	1205.55	-0.0844701	0.076534	-1.10369	0.269726	0.320187
RVBD6045	tRNA-Arg	90.3175	0.361266	0.16993	2.12596	0.0335064	0.0471238
RVBD0002	dnaN	3244.35	0.359901	0.103853	3.46548	0.000529291	0.000945493
RVBD0121c	-	179.595	0.359272	0.127476	2.81834	0.00482728	0.0076725
RVBD3445c	esxU	136.919	0.358888	0.151986	2.36132	0.0182102	0.0267273
RVBD3790	-	1440.25	0.357151	0.0875804	4.07798	4.54e-05	9.13e-05
RVBD1417	-	352.812	0.354957	0.102917	3.44896	0.00056274	0.00100086
RVBD1667c	-	172.761	0.0309206	0.142097	0.217602	0.82774	0.853469
RVBD1668c	-	278.107	-0.0512986	0.100105	-0.51245	0.608336	0.654194
RVBD1669	-	67.3766	0.136969	0.213105	0.642731	0.520398	0.571528
RVBD1670	-	192.302	0.137193	0.175149	0.783293	0.433455	0.486519
RVBD3683	-	1958.49	0.354622	0.0771759	4.59499	4.33e-06	9.65e-06
RVBD3575c	-	624.978	0.350981	0.0697403	5.03268	4.84e-07	1.17e-06
RVBD1673c	-	238.815	-0.178157	0.16926	-1.05257	0.292539	0.343768
RVBD1808	PPE32	1032.33	0.35059	0.127293	2.7542	0.00588365	0.00925416
RVBD3389c	-	1156.12	0.350373	0.0781001	4.4862	7.25e-06	1.58e-05
RVBD3900c	-	540.567	0.349621	0.0956121	3.65666	0.00025552	0.000469604
RVBD3814c	-	590.137	0.348896	0.0726524	4.80226	1.57e-06	3.64e-06
RVBD1054	-	410.666	0.348875	0.0978669	3.56479	0.000364147	0.000660027
RVBD1222	-	4235.05	0.34808	0.0992822	3.50596	0.000454958	0.000816642
RVBD0804	-	261.987	0.347958	0.140355	2.47913	0.0131705	0.0197848
RVBD6028	tRNA-Pro	357.164	0.347864	0.137206	2.53535	0.0112335	0.016994
RVBD2076c	-	380.852	0.347765	0.107133	3.2461	0.00116996	0.00201241
RVBD0710	rpsQ	1622.96	0.346157	0.134755	2.56878	0.0102057	0.0155429
RVBD0159c	PE3	1063.72	0.345919	0.0704452	4.91047	9.09e-07	2.15e-06
RVBD1685c	-	457.436	-0.239625	0.11964	-2.00288	0.0451899	0.0623941
RVBD1686c	-	172.056	0.0845181	0.147891	0.571489	0.567668	0.61598
RVBD0189c	ilvD	2620.16	0.344897	0.0530993	6.49531	8.29e-11	2.71e-10
RVBD1688	mpg	85.8163	-0.098061	0.1505	-0.651569	0.514679	0.566161
RVBD0310c	-	639.803	0.344838	0.123121	2.8008	0.00509757	0.00807693
RVBD0782	ptrBb	327.013	0.344768	0.149695	2.30314	0.0212708	0.0307638
RVBD1301	-	1713.04	0.344742	0.0782632	4.40491	1.06e-05	2.26e-05
RVBD1692	-	417.253	-0.190402	0.135743	-1.40266	0.160718	0.200529
RVBD2538c	aroB	552.229	0.34406	0.104513	3.29203	0.000994686	0.00172694
RVBD1694	tlyA	406.926	-0.207807	0.115609	-1.7975	0.072257	0.0959039
RVBD3687c	rsfB	407.826	0.34297	0.0932998	3.676	0.00023692	0.000437786
RVBD1846c	-	1893.1	0.342148	0.121762	2.80997	0.00495459	0.00786565
RVBD0137c	msrA	1401.55	0.341831	0.0885166	3.86177	0.000112567	0.000215924
RVBD1698	-	1263.96	-0.230266	0.155825	-1.47772	0.139484	0.176233
RVBD1792A	RVBD1792A	520.463	0.341789	0.135417	2.52398	0.0116033	0.0175209
RVBD2992c	gltX	1824.73	0.34173	0.0552315	6.18723	6.12e-10	1.88e-09
RVBD0567	-	2192.06	0.340337	0.0910577	3.7376	0.000185788	0.000347395
RVBD1914c	-	391.326	0.339479	0.0832677	4.07696	4.56e-05	9.16e-05
RVBD2329c	narK1	12022.7	0.33922	0.0828554	4.09412	4.24e-05	8.56e-05
RVBD6010	tRNA-Glu	180.916	0.337913	0.141822	2.38265	0.0171883	0.0253537
RVBD3748	-	1065.75	0.337664	0.114046	2.96076	0.00306878	0.00501226
RVBD1706A	-	289.486	0.229684	0.28469	0.806786	0.41979	0.472872
RVBD0441c	-	818.497	0.336601	0.102357	3.28848	0.00100728	0.00174542
RVBD3739c	PPE67	335.763	0.336237	0.0984569	3.41507	0.000637659	0.00112723
RVBD0582	-	486.542	0.335207	0.0842934	3.97667	6.99e-05	0.00013755
RVBD0277c	-	2181.16	0.334561	0.113453	2.94889	0.00318922	0.00519235
RVBD2022c	-	2274.88	0.333629	0.112181	2.97403	0.00293918	0.00481021
RVBD1207	folP2	500.058	0.333066	0.104607	3.18397	0.00145269	0.00246854
RVBD3270	ctpC	62123.8	0.332347	0.150659	2.20596	0.0273868	0.0390556
RVBD0718	rpsH	5087.45	0.331867	0.0603141	5.50232	3.75e-08	9.92e-08
RVBD3411c	guaB2	4231.34	0.330773	0.0617263	5.35871	8.38e-08	2.15e-07
RVBD0043c	-	703.993	0.328924	0.10128	3.24767	0.00116353	0.00200304
RVBD0067c	-	261.716	0.328569	0.118439	2.77416	0.00553453	0.00872859
RVBD3765c	-	715.276	0.327856	0.0850362	3.85549	0.000115498	0.00022134
RVBD1206	fadD6	1044.94	0.327098	0.0916295	3.56979	0.000357267	0.000648132
RVBD1719	-	71.4477	-0.060734	0.186622	-0.325438	0.744849	0.778429
RVBD1720c	-	199.765	-0.00809286	0.118365	-0.0683723	0.945489	0.954851
RVBD1721c	-	91.3284	-0.295942	0.19711	-1.50141	0.133251	0.169313
RVBD1148c	-	1177.46	0.326973	0.0874527	3.73885	0.000184862	0.00034598
RVBD2184c	-	1501.88	0.32567	0.0691416	4.71019	2.47e-06	5.64e-06
RVBD0642c	mmaA4	5366.2	0.325655	0.0709897	4.58735	4.49e-06	9.99e-06
RVBD1725c	-	184.009	0.0750162	0.12388	0.605555	0.54481	0.595259
RVBD3450c	-	425.563	0.322439	0.118024	2.73198	0.00629558	0.00986404
RVBD2995c	leuB	1456.89	0.322019	0.068677	4.6889	2.75e-06	6.23e-06
RVBD6033	tRNA-Val	402.074	0.321344	0.145336	2.21105	0.0270327	0.0385911
RVBD0671	lpqP	1040.41	0.321202	0.073131	4.39214	1.12e-05	2.39e-05
RVBD1191	-	252.573	0.321152	0.115772	2.77401	0.005537	0.00872912
RVBD1244	lpqZ	747.118	0.31962	0.109613	2.9159	0.00354665	0.00571273
RVBD1732c	-	1352.33	-0.0412149	0.127846	-0.322378	0.747166	0.78025
RVBD1733c	-	1499.05	-0.870379	0.641397	-1.35701	0.174779	0.21655
RVBD1734c	-	1238.63	-0.568548	0.38774	-1.46631	0.142564	0.179635
RVBD1735Ac	RVBD1735Ac	132.927	-0.354698	0.635416	-0.558214	0.576698	0.62445
RVBD1735c	-	370.122	-0.594373	0.503606	-1.18024	0.237907	0.28532
RVBD1736c	narX	1363.57	-0.625191	0.672102	-0.930203	0.352266	0.404972
RVBD1737c	narK2	1176.76	-0.541958	0.789548	-0.686415	0.492451	0.544204
RVBD1738	-	2692.96	-0.8057	0.635788	-1.26725	0.205067	0.250426
RVBD1739c	-	3043.88	-0.723238	0.52077	-1.38878	0.164898	0.205368
RVBD1740	-	98.9	-0.343987	0.206036	-1.66955	0.0950093	0.12357
RVBD1741	-	37.1947	-0.294126	0.330785	-0.889176	0.373909	0.426607
RVBD1742	-	342.332	-0.0936373	0.0932018	-1.00467	0.315055	0.367054
RVBD0071	-	337.443	0.318613	0.104797	3.04028	0.00236359	0.00390581
RVBD1175c	fadH	2333.65	0.318245	0.0529158	6.01418	1.81e-09	5.35e-09
RVBD3214	gpm2	860.994	0.317845	0.0725923	4.37849	1.2e-05	2.54e-05
RVBD1746	pknF	863.188	-0.0653427	0.0703627	-0.928655	0.353068	0.405779
RVBD1747	-	4387.16	-0.0443813	0.0440189	-1.00823	0.313342	0.365372
RVBD2051c	ppm1	8874.74	0.315834	0.0708319	4.45893	8.24e-06	1.78e-05
RVBD1877	-	3123.96	0.315529	0.0866132	3.64296	0.000269522	0.000494224
RVBD2202c	cbhK	5747.78	0.31328	0.0597463	5.2435	1.58e-07	3.95e-07
RVBD0091	mtn	398.079	0.313128	0.126935	2.46684	0.0136312	0.0204018
RVBD2556c	-	2532.42	0.312494	0.0695976	4.49001	7.12e-06	1.55e-05
RVBD3380c	-	345.773	0.31243	0.113448	2.75394	0.00588822	0.00925778
RVBD0154c	fadE2	1059.52	0.311964	0.0888157	3.51248	0.000443939	0.000798621
RVBD2162c	PE_PGRS38	6302.56	0.311443	0.115745	2.69076	0.00712898	0.0111143
RVBD0407	fgd1	960.351	0.31139	0.0909338	3.42436	0.000616257	0.00109129
RVBD1757c	-	26.8735	0.117486	0.405016	0.290077	0.771758	0.803873
RVBD2643	arsC	4902.83	0.311073	0.0848155	3.66764	0.000244802	0.000451942
RVBD2522c	-	925.023	0.310722	0.0880595	3.52854	0.000417856	0.000753364
RVBD1760	-	2432.7	0.00378056	0.0776008	0.048718	0.961144	0.968669
RVBD2093c	tatC	1293.87	0.309598	0.110708	2.79652	0.00516558	0.00817199
RVBD0092	ctpA	1129.96	0.309353	0.0611383	5.05989	4.2e-07	1.02e-06
RVBD1763	-	77.0534	0.125911	0.208526	0.603812	0.545969	0.595986
RVBD1407	fmu	373.554	0.309352	0.129349	2.3916	0.0167751	0.024816
RVBD0902c	prrB	1314.17	0.309014	0.0741975	4.16475	3.12e-05	6.37e-05
RVBD3052c	nrdI	13350	0.308885	0.069436	4.44848	8.65e-06	1.86e-05
RVBD1766	-	300.967	0.170866	0.139659	1.22345	0.22116	0.268153
RVBD2299c	htpG	3231.23	0.308614	0.0776084	3.97655	6.99e-05	0.00013755
RVBD1410c	-	6535.5	0.307968	0.053219	5.78681	7.17e-09	2.02e-08
RVBD1769	-	913.085	0.0359597	0.0901189	0.399025	0.689875	0.728205
RVBD1770	-	1225.51	0.0696117	0.107754	0.646023	0.518265	0.569338
RVBD1771	-	1750.72	0.0246721	0.112756	0.21881	0.826798	0.853469
RVBD1608c	bcpB	1142.67	0.307778	0.0770547	3.99428	6.49e-05	0.000128018
RVBD3581c	ispF	4620.71	0.307468	0.0758479	4.05374	5.04e-05	0.000100712
RVBD0627	-	787.901	0.306661	0.104535	2.93356	0.00335097	0.0054297
RVBD2050	-	5109.91	0.306006	0.069053	4.43147	9.36e-06	2.01e-05
RVBD2458	mmuM	337.779	0.305697	0.102137	2.993	0.00276246	0.00453737
RVBD1491c	-	1417.33	0.304272	0.0766441	3.96993	7.19e-05	0.000140886
RVBD0475	hbhA	8020.86	0.30221	0.0908906	3.32498	0.000884238	0.00154241
RVBD1325c	PE_PGRS24	201.231	0.302152	0.134022	2.25449	0.0241652	0.0347406
RVBD1780	-	1888.93	-0.00266756	0.0753115	-0.0354204	0.971745	0.976569
RVBD1781c	malQ	1407.62	0.105781	0.0774305	1.36615	0.171893	0.213363
RVBD2577	-	413.773	0.301945	0.102188	2.95481	0.00312861	0.00509774
RVBD1783	-	12706.5	0.00918498	0.0753877	0.121837	0.903028	0.918792
RVBD1785c	cyp143	1339.14	-0.122424	0.0800163	-1.52999	0.12602	0.160877
RVBD2569c	-	539.898	0.301519	0.0905508	3.32983	0.000868992	0.00151841
RVBD2923c	-	100.068	0.300732	0.14023	2.14456	0.031988	0.0450659
RVBD1788	PE18	96.3847	0.0265228	0.180429	0.146999	0.883133	0.901923
RVBD1080c	greA	13738.3	0.300393	0.0622511	4.8255	1.4e-06	3.26e-06
RVBD2768c	PPE43	409.041	0.29951	0.0943019	3.17607	0.00149283	0.00253465
RVBD2068c	blaC	1025.19	0.299463	0.0866785	3.45487	0.000550553	0.000981326
RVBD0992c	-	292.228	0.298862	0.0968652	3.08534	0.0020332	0.00338728
RVBD3794	embA	3929.38	0.298371	0.0820986	3.6343	0.000278734	0.000510888
RVBD0983	pepD	3649.64	0.297583	0.0688864	4.31992	1.56e-05	3.29e-05
RVBD2126c	PE_PGRS37	260.787	0.297131	0.123257	2.41067	0.0159233	0.0235986
RVBD1154c	-	439.253	0.29619	0.120197	2.46421	0.0137317	0.0205372
RVBD1796	mycP5	5834.56	-0.105185	0.0721931	-1.457	0.145116	0.182626
RVBD3505	fadE27	417.792	0.295252	0.0989829	2.98286	0.00285565	0.00468102
RVBD2709	-	1375.89	0.29521	0.114814	2.5712	0.0101348	0.0154407
RVBD1204c	-	675.746	0.294498	0.0831906	3.54004	0.00040007	0.000721931
RVBD1800	PPE28	1251.83	-0.0530701	0.0759663	-0.6986	0.484802	0.537475
RVBD1801	PPE29	362.683	0.050866	0.181026	0.280987	0.77872	0.809885
RVBD1802	PPE30	279.639	-0.14454	0.118621	-1.2185	0.223034	0.270024
RVBD1803c	PE_PGRS32	419.847	0.0698063	0.133061	0.524619	0.599848	0.645917
RVBD1762c	-	517.917	0.294438	0.114198	2.5783	0.00992883	0.0151495
RVBD3038c	-	1729.77	0.294402	0.0634209	4.64203	3.45e-06	7.76e-06
RVBD2693c	-	1145.63	0.294043	0.0705945	4.16524	3.11e-05	6.36e-05
RVBD1807	PPE31	1855.28	-0.163414	0.151489	-1.07872	0.280713	0.331589
RVBD0162c	adhE1	278.494	0.294017	0.13682	2.14894	0.0316392	0.0446826
RVBD1809	PPE33	1123.04	-0.110723	0.150743	-0.734511	0.462637	0.516009
RVBD1810	-	3392.53	0.118798	0.128515	0.924391	0.355283	0.408095
RVBD1706c	PPE23	214.506	0.293114	0.137912	2.12537	0.0335561	0.0471774
RVBD0161	-	243.388	0.292414	0.102695	2.84739	0.00440798	0.00704173
RVBD1813c	-	16669.8	-0.721073	0.497462	-1.4495	0.147197	0.185017
RVBD1814	erg3	973.033	-0.0328662	0.0758044	-0.433566	0.664603	0.704673
RVBD3519	-	2395.83	0.29208	0.0586266	4.98204	6.29e-07	1.51e-06
RVBD2726c	dapF	1111.72	0.291654	0.0809773	3.60168	0.000316169	0.000577685
RVBD0444c	-	1406.46	0.29165	0.0725731	4.01871	5.85e-05	0.000116236
RVBD2176	pknL	1241.54	0.291164	0.0994881	2.92662	0.00342672	0.00554142
RVBD1837c	glcB	10400.2	0.290758	0.0679013	4.28207	1.85e-05	3.87e-05
RVBD3205c	-	2378.88	0.290258	0.0526138	5.51676	3.45e-08	9.17e-08
RVBD1094	desA2	19883.4	0.290103	0.0542171	5.35076	8.76e-08	2.24e-07
RVBD1822	pgsA2	698.096	-0.0240116	0.0934416	-0.25697	0.797202	0.826578
RVBD1011	ispE	767.152	0.288625	0.0669014	4.31419	1.6e-05	3.37e-05
RVBD2570	-	204.556	0.288077	0.107054	2.69094	0.00712505	0.0111125
RVBD2511	orn	521.917	0.287609	0.0754854	3.81012	0.000138899	0.000263585
RVBD2302	-	1186.77	0.287337	0.097727	2.9402	0.00327997	0.00532309
RVBD1925	fadD31	15462.7	0.287332	0.0590145	4.86885	1.12e-06	2.63e-06
RVBD1159A	phhB	1290.42	0.286853	0.120202	2.38642	0.0170135	0.0251322
RVBD2235	-	493.769	0.286697	0.111932	2.56136	0.0104264	0.0158553
RVBD3911	sigM	428.918	0.286434	0.104441	2.74254	0.00609665	0.00956446
RVBD2576c	-	2460.83	0.286167	0.0645315	4.43454	9.23e-06	1.98e-05
RVBD0153c	ptbB	548.655	0.28609	0.0669618	4.27243	1.93e-05	4.03e-05
RVBD1959c	-	283.751	0.285971	0.0991225	2.88503	0.00391378	0.00628423
RVBD1834	-	347.372	0.101913	0.117435	0.867828	0.385489	0.438348
RVBD1835c	-	2176.12	-0.130634	0.0813164	-1.60649	0.108166	0.139613
RVBD1836c	-	4282.76	-0.0204215	0.051202	-0.398842	0.69001	0.728205
RVBD3420c	rimI	463.167	0.285874	0.122831	2.32738	0.0199451	0.0289697
RVBD1838c	-	781.939	-0.109035	0.106388	-1.02488	0.305421	0.357361
RVBD3328c	sigJ	441.114	0.285828	0.0971284	2.94278	0.00325276	0.00528524
RVBD1840c	PE_PGRS34	93.0621	-0.0991409	0.246661	-0.401931	0.687735	0.726179
RVBD1650	pheT	2024.1	0.285786	0.0701435	4.0743	4.62e-05	9.25e-05
RVBD1842c	-	1396.13	-0.159799	0.0801327	-1.99418	0.046132	0.0635874
RVBD3490	otsA	4883.02	0.285549	0.0605806	4.71355	2.43e-06	5.55e-06
RVBD1844c	gnd1	2179.98	0.044079	0.0713849	0.617484	0.536916	0.587454
RVBD1845c	-	1191.48	0.229996	0.122611	1.87582	0.0606796	0.0818151
RVBD0342	iniA	2888.64	0.285388	0.112145	2.54482	0.0109334	0.016583
RVBD1847	-	2017.12	-0.0688012	0.0870218	-0.79062	0.429166	0.482634
RVBD1848	ureA	303.37	0.114628	0.133356	0.85956	0.390032	0.442774
RVBD1849	ureB	143.703	0.291426	0.139937	2.08255	0.0372923	0.0521428
RVBD3668c	-	1180.52	0.285133	0.0561982	5.07369	3.9e-07	9.52e-07
RVBD3845	-	386.886	0.283528	0.129803	2.1843	0.0289403	0.04107
RVBD1750c	fadD1	943.205	0.282501	0.109156	2.58805	0.00965213	0.0147825
RVBD0073	-	1606.54	0.282184	0.0733252	3.84838	0.000118899	0.000227324
RVBD2688c	-	712.921	0.281781	0.122941	2.29201	0.0219051	0.0316364
RVBD3855	ethR	663.701	0.281394	0.0886708	3.17346	0.00150632	0.00255436
RVBD0533c	fabH	994.709	0.280802	0.067323	4.17097	3.03e-05	6.21e-05
RVBD1857	modA	1607.72	0.136398	0.085693	1.5917	0.111452	0.143491
RVBD3082c	virS	354.291	0.280525	0.119475	2.34798	0.0188753	0.0276125
RVBD1859	modC	828.333	0.129041	0.079237	1.62855	0.103409	0.133854
RVBD1132	-	3732.41	0.280261	0.0754537	3.71434	0.000203734	0.000378522
RVBD1861	-	548.331	-0.0227073	0.120686	-0.188153	0.850757	0.87345
RVBD3754	tyrA	960.923	0.280089	0.0620149	4.51648	6.29e-06	1.38e-05
RVBD2734	-	1595.37	0.279729	0.123209	2.27036	0.0231856	0.0333912
RVBD2859c	-	348.191	0.279491	0.114243	2.44645	0.014427	0.0215061
RVBD1865c	-	323.101	0.0995855	0.104504	0.952937	0.340622	0.392582
RVBD1866	-	640.737	0.149048	0.0988544	1.50775	0.131618	0.1675
RVBD1867	-	310.681	-0.0978759	0.118619	-0.825129	0.409298	0.462714
RVBD1868	-	1328.7	0.0633019	0.0805761	0.785616	0.432093	0.48539
RVBD0443	-	1271.61	0.278979	0.0575262	4.8496	1.24e-06	2.9e-06
RVBD3107c	agpS	1090.13	0.278819	0.0693477	4.02059	5.81e-05	0.000115424
RVBD1871c	-	14436.7	0.0665679	0.126168	0.527614	0.597768	0.644357
RVBD1872c	lldD2	50764.9	-0.257565	0.141622	-1.81868	0.06896	0.0919768
RVBD1873	-	177.488	-0.0696899	0.15703	-0.443799	0.657188	0.698626
RVBD1874	-	539.681	0.0997575	0.0816899	1.22117	0.22202	0.269036
RVBD1875	-	3587.16	-0.00552565	0.188298	-0.0293452	0.976589	0.980434
RVBD3423c	alr	936.218	0.276241	0.117806	2.34488	0.019033	0.0277934
RVBD0800	pepC	349.866	0.27619	0.105281	2.62337	0.00870639	0.0134197
RVBD1878	glnA3	699.36	-0.114025	0.107915	-1.05662	0.290684	0.341784
RVBD2738c	-	281.372	0.275355	0.117908	2.33533	0.0195261	0.0284552
RVBD3610c	ftsH	3472.45	0.275177	0.0633676	4.34256	1.41e-05	2.98e-05
RVBD3896c	-	871.561	0.275089	0.0890403	3.0895	0.00200497	0.00334161
RVBD2111c	-	842.667	0.274679	0.124077	2.21377	0.0268446	0.0383494
RVBD1869c	-	2688.64	0.274412	0.103297	2.65655	0.00789455	0.0122424
RVBD2186c	-	467.688	0.273493	0.0908673	3.00981	0.00261412	0.00429892
RVBD0413	mutT3	397.866	0.272991	0.0928745	2.93936	0.00328894	0.00533553
RVBD1886c	fbpB	9078.36	0.144522	0.0848226	1.70382	0.0884153	0.115546
RVBD0155	pntAa	826.354	0.272132	0.122986	2.2127	0.0269183	0.0384413
RVBD3203	lipV	472.5	0.270977	0.096025	2.82194	0.00477335	0.0075903
RVBD2612c	pgsA1	338.828	0.270933	0.10463	2.58942	0.00961365	0.0147307
RVBD0127	-	2047.15	0.269381	0.0664845	4.05178	5.08e-05	0.000101508
RVBD3336c	trpS	1293.85	0.267568	0.0600754	4.45386	8.43e-06	1.82e-05
RVBD2326c	-	2164.42	0.267379	0.0847293	3.15569	0.00160121	0.0027018
RVBD1792	RVBD1792	920.433	0.266585	0.116152	2.29514	0.0217252	0.0313988
RVBD3413c	-	3212.22	0.265495	0.0948362	2.79951	0.00511805	0.00810309
RVBD1894c	-	1645.66	-0.199195	0.100114	-1.98968	0.0466261	0.064225
RVBD3574	-	968.545	0.265181	0.102277	2.59276	0.00952083	0.0146034
RVBD1177	fdxC	2906.53	0.264626	0.106324	2.48888	0.0128147	0.0192646
RVBD2444c	rne	10338.5	0.264429	0.0632751	4.17904	2.93e-05	6.01e-05
RVBD2618	-	623.756	0.263897	0.114049	2.31389	0.0206739	0.0299856
RVBD1992c	ctpG	4374.08	0.263857	0.113316	2.32851	0.0198849	0.028899
RVBD1900c	lipJ	1618.06	-0.017407	0.0636729	-0.273382	0.78456	0.815127
RVBD1901	cinA	2705.25	0.263655	0.0735323	3.58557	0.000336341	0.000613443
RVBD1902c	nanT	1542.88	0.036218	0.0730231	0.49598	0.619908	0.664711
RVBD1722	-	387.774	0.263191	0.115283	2.28299	0.0224309	0.0323499
RVBD2424c	-	294.046	0.262594	0.116064	2.26249	0.0236674	0.034073
RVBD3327	-	398.881	0.261864	0.0961059	2.72474	0.00643512	0.0100711
RVBD2589	gabT	1519.52	0.261712	0.0573775	4.56122	5.09e-06	1.13e-05
RVBD1907c	-	708.39	0.130968	0.114869	1.14015	0.254225	0.303197
RVBD1908c	katG	5355.87	-0.00616184	0.144232	-0.0427216	0.965923	0.972606
RVBD1827	cfp17	4954.99	0.260323	0.0644699	4.0379	5.39e-05	0.000107545
RVBD1078	pra	5427	0.260144	0.0744385	3.49475	0.000474504	0.000850979
RVBD3335c	-	878.726	0.259233	0.120269	2.15545	0.0311267	0.044035
RVBD2418c	-	436.893	0.258867	0.0835019	3.10013	0.00193437	0.00322922
ssr	ssr	514288	0.258401	0.096894	2.66684	0.00765671	0.0118962
RVBD3678c	-	678.517	0.256288	0.0883108	2.90211	0.00370658	0.00596563
RVBD0463	-	382.549	0.255816	0.0918563	2.78495	0.00535352	0.00845292
RVBD1817	-	565.27	0.255331	0.0833938	3.06175	0.00220046	0.00364805
RVBD1917c	PPE34	1184.78	0.0682983	0.114541	0.59628	0.550988	0.600757
RVBD1430	PE16	1719.89	0.255201	0.0770821	3.31077	0.000930382	0.00161944
RVBD2585c	-	2294.12	0.254944	0.0598437	4.26017	2.04e-05	4.25e-05
RVBD1920	-	651.765	-0.153788	0.121174	-1.26916	0.204385	0.249743
RVBD1395	-	534.794	0.25474	0.0902172	2.82363	0.00474835	0.00755587
RVBD0512	hemB	1561.29	0.254169	0.0984016	2.58297	0.00979531	0.0149793
RVBD2291	sseB	1542.06	0.253959	0.066221	3.83502	0.000125552	0.000239707
RVBD0810c	-	4039.18	0.253441	0.0852638	2.97243	0.00295451	0.00482948
RVBD0704	rplB	8762.39	0.252478	0.0925106	2.72918	0.00634911	0.0099441
RVBD3211	rhlE	8406.05	0.252365	0.0900977	2.80101	0.00509427	0.00807546
RVBD1927	-	685.421	-0.0406004	0.0878714	-0.462044	0.64405	0.686458
RVBD3607c	folB	390.61	0.25153	0.0959732	2.62083	0.0087715	0.0135048
RVBD1707	-	3585.48	0.251161	0.0804597	3.12157	0.00179888	0.00301414
RVBD1930c	-	18.5188	-0.449303	0.343135	-1.30941	0.190397	0.234052
RVBD1931c	-	91.7476	-0.30353	0.185919	-1.63259	0.102555	0.132792
RVBD3037c	-	402.357	0.25099	0.109408	2.29407	0.0217864	0.0314761
RVBD2426c	-	601.912	0.250424	0.0818467	3.05967	0.00221581	0.00367052
RVBD1934c	fadE17	113.681	-0.289387	0.166721	-1.73575	0.0826078	0.108652
RVBD0917	betP	1216.47	0.250128	0.0865395	2.89034	0.00384829	0.0061815
RVBD1789	PPE26	1992.79	0.25003	0.114615	2.18148	0.0291482	0.0413363
RVBD0754	PE_PGRS11	352.342	0.249673	0.113475	2.20025	0.0277894	0.0395606
RVBD1459c	-	2212.65	0.249547	0.0843114	2.95983	0.00307807	0.00502542
RVBD0044c	-	464.693	0.249009	0.0925849	2.68952	0.00715546	0.0111514
RVBD3872	PE35	3999.84	0.247899	0.0629068	3.94074	8.12e-05	0.000158426
RVBD2892c	PPE45	448.614	0.247279	0.102074	2.42254	0.0154124	0.0228913
RVBD1683	-	3565.26	0.245404	0.0670625	3.65933	0.000252871	0.000465155
RVBD1062	-	239.552	0.243969	0.112569	2.16728	0.0302136	0.0428174
RVBD1944c	-	192.364	-0.0972114	0.136514	-0.712097	0.476405	0.529916
RVBD1945	-	612.195	-0.146636	0.121365	-1.20823	0.226959	0.273963
RVBD2115c	-	9269.18	0.243678	0.0776524	3.13806	0.00170067	0.0028578
RVBD3908	-	1174.38	0.242928	0.0855829	2.83851	0.00453251	0.0072265
RVBD1948c	-	360.254	0.0879336	0.154833	0.567926	0.570085	0.617945
RVBD0247c	-	2780.31	0.242283	0.113831	2.12844	0.0333003	0.0468662
RVBD1508c	-	2955.35	0.242217	0.0764398	3.16873	0.00153107	0.00259202
RVBD2206	-	924.594	0.241699	0.0977593	2.47239	0.0134214	0.0201174
RVBD3243c	-	514.348	0.240727	0.0778723	3.0913	0.00199279	0.00332404
RVBD1953	-	159.904	-0.313895	0.181481	-1.72963	0.0836959	0.109871
RVBD1638	uvrA	4207.78	0.240636	0.063392	3.79599	0.000147053	0.000278671
RVBD1029	kdpA	876.289	0.239528	0.094291	2.54031	0.0110754	0.0167797
[truncated: 2,086 more rows]

## Sheet: LZD30
ORF	name	baseMean	log2FoldChange	lfcSE	stat	pvalue	padj
4.5S	4.5S	35.1103	1.81051	0.333835	5.42335	5.84922e-08	8.54757e-08
na	RVBD0724A	1.14824	-0.790522	1.7295	-0.45708	0.647614	0.666565
rnpB	-	254583	2.28777	0.161024	14.2076	8.21743e-46	2.71915e-45
RVBD0001	dnaA	10107.3	-1.13145	0.153347	-7.37837	1.60236e-13	2.74115e-13
RVBD0002	dnaN	3244.35	-0.135498	0.105518	-1.28412	0.199102	0.21697
RVBD0003	recF	1240.6	-1.39248	0.130832	-10.6433	1.87383e-26	4.32422e-26
RVBD0004	-	352.822	-1.23082	0.126314	-9.74411	1.95479e-22	4.15176e-22
RVBD0005	gyrB	18029.3	-1.82431	0.0697574	-26.1522	9.29508e-151	1.06528e-149
RVBD0006	gyrA	8186.52	-3.57244	0.0643115	-55.549	0	0
RVBD0007	-	1947.51	-2.21479	0.0910279	-24.3309	9.22761e-131	8.8585e-130
RVBD0008c	-	468.541	0.98582	0.0914169	10.7838	4.10689e-27	9.61338e-27
RVBD0009	ppiA	6239.41	-2.71731	0.100735	-26.9747	2.92567e-160	3.70706e-159
RVBD0010c	-	3217	-2.91647	0.0920284	-31.691	2.06642e-220	4.30153e-219
RVBD0011c	-	3261.29	-0.86357	0.11761	-7.34265	2.09406e-13	3.56584e-13
RVBD0012	-	1416.26	-0.0203034	0.0757445	-0.268051	0.78866	0.804031
RVBD0013	trpG	2044.82	-1.70914	0.0835149	-20.465	4.41323e-93	2.65575e-92
RVBD0014c	pknB	3286.44	-2.75567	0.0760011	-36.2583	7.35938e-288	2.50219e-286
RVBD0015c	pknA	1133.83	-1.13031	0.104159	-10.8518	1.9561e-27	4.60524e-27
RVBD0016c	pbpA	1866.46	-1.71417	0.0724694	-23.6538	1.07972e-123	9.51459e-123
RVBD0017c	rodA	1893.26	-0.794869	0.114812	-6.92321	4.41533e-12	7.23475e-12
RVBD0018c	ppp	2096.66	-1.0955	0.0825898	-13.2643	3.72867e-40	1.11778e-39
RVBD0019c	-	2261.31	-0.634525	0.0625211	-10.149	3.34859e-24	7.40902e-24
RVBD0020c	TB39.8	8701.45	-0.323766	0.0553734	-5.84697	5.00618e-09	7.53698e-09
RVBD0021c	-	1639.52	1.33442	0.0784008	17.0205	5.78645e-65	2.51424e-64
RVBD0022c	whiB5	125.202	4.36981	0.21034	20.775	7.2936e-96	4.53626e-95
RVBD0023	-	231.456	0.384033	0.113212	3.39216	0.000693437	0.000866796
RVBD0024	-	244.584	-1.58542	0.163651	-9.68785	3.39595e-22	7.15306e-22
RVBD0025	-	275.93	-0.950439	0.132234	-7.18756	6.59598e-13	1.10702e-12
RVBD0026	-	986.671	0.41876	0.103429	4.04877	5.14865e-05	6.74366e-05
RVBD0027	-	404.73	1.37317	0.101866	13.4801	2.04733e-41	6.28998e-41
RVBD0028	-	517.915	0.384225	0.104303	3.68373	0.000229848	0.000293607
RVBD0029	-	986.994	0.0247209	0.0787348	0.313977	0.753539	0.769957
RVBD0030	-	131.907	1.88915	0.161419	11.7034	1.22462e-31	3.14439e-31
RVBD0031	-	268.93	1.53424	0.124845	12.2892	1.03573e-34	2.81531e-34
RVBD0032	bioF2	519.021	0.605012	0.106799	5.66497	1.47051e-08	2.18567e-08
RVBD0033	acpA	14.3406	-0.420633	0.420963	-0.999217	0.31769	0.339402
RVBD0034	-	82.6625	-0.846454	0.193795	-4.36778	1.25516e-05	1.68068e-05
RVBD0035	fadD34	967.997	-2.10763	0.0960006	-21.9543	7.87311e-107	5.58648e-106
RVBD0036c	-	998.351	-1.08799	0.0799452	-13.6092	3.53254e-42	1.10105e-41
RVBD0037c	-	739.64	-0.173166	0.0755463	-2.29218	0.0218954	0.0254293
RVBD0038	-	1371.16	-0.487845	0.0648647	-7.52095	5.43783e-14	9.39701e-14
RVBD0039c	-	400.2	-1.38287	0.173104	-7.98868	1.36391e-15	2.47322e-15
RVBD0040c	mtc28	1530.85	-0.736212	0.0888338	-8.28752	1.15634e-16	2.1533e-16
RVBD0041	leuS	3950.22	-1.77539	0.0748883	-23.7071	3.04346e-124	2.71121e-123
RVBD0042c	-	1334.1	-2.53259	0.114592	-22.1009	3.09956e-108	2.27041e-107
RVBD0043c	-	703.993	-1.41103	0.119439	-11.8138	3.3119e-32	8.5794e-32
RVBD0044c	-	464.693	-1.03385	0.114312	-9.04408	1.50932e-19	3.00832e-19
RVBD0045c	-	1964.26	0.297118	0.10682	2.78149	0.00541105	0.00650474
RVBD0046c	ino1	22549.6	1.62911	0.118471	13.7512	5.01206e-43	1.58521e-42
RVBD0047c	-	14835.7	4.57484	0.116018	39.4323	0	0
RVBD0048c	-	2771.44	2.90016	0.0990042	29.2933	1.26289e-188	2.02062e-187
RVBD0049	-	1491.09	-0.452812	0.119054	-3.80342	0.000142713	0.000183797
RVBD0050	ponA1	4032.7	-2.21411	0.0676224	-32.7422	3.9191e-235	8.98311e-234
RVBD0051	-	867.615	-2.51895	0.129027	-19.5227	7.04465e-85	3.88408e-84
RVBD0052	-	373.995	-0.858941	0.113401	-7.5744	3.60799e-14	6.25345e-14
RVBD0053	rpsF	8534.62	3.21154	0.149452	21.4887	1.98543e-102	1.33452e-101
RVBD0054	ssb	4583.14	3.03742	0.1482	20.4954	2.36649e-93	1.43466e-92
RVBD0055	rpsR	4135.57	2.19732	0.126101	17.4251	5.32407e-68	2.38968e-67
RVBD0056	rplI	3589.12	1.5929	0.0998668	15.9503	2.83551e-57	1.10285e-56
RVBD0057	-	4944.61	1.91203	0.10584	18.0652	5.98698e-73	2.89076e-72
RVBD0058	dnaB	6839.18	-0.62614	0.0656026	-9.54444	1.36845e-21	2.85443e-21
RVBD0059	-	1400.33	-1.15621	0.145966	-7.92107	2.35472e-15	4.23042e-15
RVBD0060	-	6433.36	1.26542	0.0827345	15.2949	8.26838e-53	3.02285e-52
RVBD0061c	RVBD0061c	5138.08	1.04058	0.0876735	11.8689	1.71807e-32	4.48478e-32
RVBD0062	celA1	1310.89	-0.706897	0.159164	-4.4413	8.94161e-06	1.20681e-05
RVBD0063	-	689.149	-1.61239	0.113126	-14.253	4.29349e-46	1.43116e-45
RVBD0064	-	2851.3	-1.12398	0.0830217	-13.5384	9.28407e-42	2.87616e-41
RVBD0064A	RVBD0064A	28.4761	-1.81184	0.457068	-3.96404	7.36928e-05	9.60596e-05
RVBD0065	-	468.883	-2.42936	0.138629	-17.5243	9.35329e-69	4.25434e-68
RVBD0066c	icd2	4321.37	0.670234	0.0847896	7.90468	2.68623e-15	4.81327e-15
RVBD0067c	-	261.716	0.961602	0.123364	7.79484	6.44897e-15	1.14349e-14
RVBD0068	-	369.262	1.5573	0.141657	10.9935	4.1065e-28	9.83247e-28
RVBD0069c	sdaA	712.983	-1.89303	0.135445	-13.9764	2.17271e-44	6.99105e-44
RVBD0070c	glyA2	1126.74	0.622813	0.0790002	7.88369	3.17855e-15	5.67797e-15
RVBD0071	-	337.443	0.510018	0.112592	4.52977	5.90469e-06	8.02771e-06
RVBD0072	-	2995.32	-1.76749	0.0835044	-21.1665	1.94653e-99	1.26664e-98
RVBD0073	-	1606.54	-2.88079	0.101965	-28.2527	1.31714e-175	1.9757e-174
RVBD0074	-	1017.43	-2.12017	0.123516	-17.1651	4.84241e-66	2.13129e-65
RVBD0075	-	1329.65	-0.680362	0.112977	-6.02211	1.72153e-09	2.62869e-09
RVBD0076c	-	466.663	0.350743	0.122503	2.86314	0.00419464	0.00507235
RVBD0077c	-	285.163	1.79856	0.159374	11.2852	1.5534e-29	3.82721e-29
RVBD0078	-	375.008	-1.71501	0.185001	-9.2703	1.85615e-20	3.77899e-20
RVBD0078A	-	1004.9	-1.20113	0.118415	-10.1434	3.54644e-24	7.84254e-24
RVBD0078B	RVBD0078B	178.738	-0.539	0.198613	-2.71382	0.00665119	0.00793708
RVBD0079	-	7132.84	2.33282	0.64226	3.6322	0.000281016	0.000356513
RVBD0080	-	1225.88	-0.712815	0.554869	-1.28465	0.198913	0.216869
RVBD0081	-	341.478	-0.551019	0.375073	-1.4691	0.141806	0.156662
RVBD0082	-	302.48	-0.303391	0.478427	-0.634143	0.525987	0.547875
RVBD0083	-	423.46	-0.662523	0.417766	-1.58587	0.112769	0.125436
RVBD0084	hycD	377.936	0.648503	0.345824	1.87524	0.0607598	0.0689952
RVBD0085	hycP	115.73	-0.249617	0.319506	-0.781259	0.43465	0.456702
RVBD0086	hycQ	404.115	-1.14815	0.214979	-5.34077	9.25522e-08	1.34477e-07
RVBD0087	hycE	234.454	-0.493286	0.236241	-2.08806	0.0367923	0.0423091
RVBD0088	-	993.381	-0.447467	0.124966	-3.58071	0.000342658	0.000433368
RVBD0089	-	312.731	-0.223817	0.156548	-1.4297	0.152803	0.16836
RVBD0090	-	118.922	1.73169	0.187004	9.26015	2.04147e-20	4.14801e-20
RVBD0091	mtn	398.079	0.741119	0.130647	5.67269	1.40571e-08	2.09165e-08
RVBD0092	ctpA	1129.96	-1.04911	0.0752087	-13.9493	3.17684e-44	1.01819e-43
RVBD0093c	-	509.808	-0.440959	0.0853628	-5.1657	2.39536e-07	3.42555e-07
RVBD0094c	-	161.534	0.739002	0.152218	4.8549	1.20445e-06	1.6812e-06
RVBD0095c	-	49.5151	2.49198	0.255403	9.75705	1.72092e-22	3.6646e-22
RVBD0096	PPE1	134.118	1.77105	0.157571	11.2397	2.60226e-29	6.38054e-29
RVBD0097	-	311.832	0.33647	0.120902	2.78299	0.00538599	0.00647652
RVBD0098	-	104.367	-1.57929	0.219257	-7.20293	5.89312e-13	9.91094e-13
RVBD0099	fadD10	590.456	0.396813	0.0957272	4.14525	3.3944e-05	4.47758e-05
RVBD0100	-	213.255	3.61003	0.223434	16.157	1.01314e-58	4.06051e-58
RVBD0101	nrp	4917.46	1.15919	0.123084	9.41787	4.60322e-21	9.50462e-21
RVBD0102	-	1684.74	-1.04571	0.0775716	-13.4805	2.03621e-41	6.26054e-41
RVBD0103c	ctpB	2266.46	-1.91704	0.0627582	-30.5465	6.2921e-205	1.19404e-203
RVBD0104	-	611.515	-0.275786	0.242138	-1.13896	0.25472	0.274718
RVBD0105c	rpmB	40.2849	-1.72712	0.650772	-2.65395	0.00795556	0.00945766
RVBD0106	-	890.418	-2.71005	0.51772	-5.23458	1.65358e-07	2.37892e-07
RVBD0107c	ctpI	3887.09	-1.56123	0.183451	-8.51035	1.73407e-17	3.28459e-17
RVBD0108c	-	3836.49	-1.30334	0.16947	-7.6907	1.46333e-14	2.56681e-14
RVBD0109	PE_PGRS1	112.319	0.94683	0.181206	5.22517	1.73997e-07	2.50055e-07
RVBD0110	-	245.168	-0.417826	0.148154	-2.82021	0.00479924	0.00578461
RVBD0111	-	1275.31	-1.07421	0.0944315	-11.3756	5.53344e-30	1.37745e-29
RVBD0112	gca	4295.43	1.19167	0.134837	8.83789	9.75415e-19	1.90052e-18
RVBD0113	gmhA	1844.91	0.332537	0.146458	2.27053	0.0231752	0.0268851
RVBD0114	gmhB	473.852	-1.34475	0.139467	-9.64202	5.31295e-22	1.11506e-21
RVBD0115	hddA	688.194	-1.59529	0.145046	-10.9985	3.88436e-28	9.31698e-28
RVBD0116c	-	6207.17	4.28105	0.0742563	57.6524	0	0
RVBD0117	oxyS	1833.95	2.74263	0.0993436	27.6075	9.03772e-168	1.24996e-166
RVBD0118c	oxcA	4104.39	-0.0314521	0.0867893	-0.362396	0.717056	0.733966
RVBD0119	fadD7	2191.4	-0.756569	0.0943085	-8.02228	1.03801e-15	1.89067e-15
RVBD0120c	fusA2	2465.12	0.318341	0.120005	2.65274	0.00798422	0.00948897
RVBD0121c	-	179.595	-1.10606	0.179509	-6.16161	7.20112e-10	1.11164e-09
RVBD0122	-	321.828	3.47781	0.168216	20.6747	5.85764e-95	3.6321e-94
RVBD0123	-	522.317	1.01024	0.150375	6.71813	1.84067e-11	2.98131e-11
RVBD0124	PE_PGRS2	219.439	1.43611	0.147103	9.76262	1.629e-22	3.47065e-22
RVBD0125	pepA	4695.29	1.14862	0.107299	10.7049	9.65827e-27	2.24919e-26
RVBD0126	treS	2846.67	-0.927077	0.0728608	-12.7239	4.3534e-37	1.2369e-36
RVBD0127	-	2047.15	-1.08431	0.0743281	-14.5882	3.3382e-48	1.14165e-47
RVBD0128	-	1235.09	-0.562832	0.101657	-5.53657	3.08452e-08	4.53181e-08
RVBD0129c	fbpC	3100.76	-3.12141	0.118254	-26.3957	1.53466e-153	1.8149e-152
RVBD0130	-	283.593	0.00384397	0.118565	0.0324208	0.974136	0.97605
RVBD0131c	fadE1	813.25	0.830802	0.0824122	10.0811	6.69973e-24	1.4712e-23
RVBD0132c	fgd2	317.17	0.974546	0.105292	9.25566	2.12918e-20	4.32193e-20
RVBD0133	-	837.148	0.816725	0.0810866	10.0723	7.32735e-24	1.60643e-23
RVBD0134	ephF	1638.33	0.240854	0.0673432	3.57652	0.000348205	0.000439974
RVBD0135c	-	2975.75	2.09223	0.0775163	26.9909	1.89159e-160	2.40427e-159
RVBD0136	cyp138	1543.01	2.9716	0.0759788	39.1108	0	0
RVBD0137c	msrA	1401.55	1.36868	0.0889249	15.3914	1.86917e-53	6.91407e-53
RVBD0138	-	380.463	0.545492	0.134688	4.05003	5.12112e-05	6.70976e-05
RVBD0139	-	895.669	-0.657438	0.0960482	-6.84488	7.65419e-12	1.25016e-11
RVBD0140	-	2405.03	2.15159	0.0930434	23.1246	2.61922e-118	2.18984e-117
RVBD0141c	-	2280.99	1.5579	0.101796	15.3041	7.18241e-53	2.63054e-52
RVBD0142	-	395.311	-0.0457609	0.135733	-0.337138	0.736013	0.752992
RVBD0143c	-	1218.86	-0.423599	0.0684767	-6.18602	6.17005e-10	9.53553e-10
RVBD0144	-	6021.07	-0.14674	0.147135	-0.997318	0.31861	0.340296
RVBD0145	-	15599.5	3.0736	0.132546	23.189	5.87573e-119	4.97364e-118
RVBD0146	-	3011.84	1.421	0.111077	12.7929	1.79591e-37	5.14198e-37
RVBD0147	-	4138.83	0.588406	0.0605809	9.71274	2.66095e-22	5.62232e-22
RVBD0148	-	1389.85	-0.896292	0.0908539	-9.8652	5.8917e-23	1.26517e-22
RVBD0149	-	1549.22	-1.09516	0.107058	-10.2296	1.46121e-24	3.26671e-24
RVBD0150c	-	387.25	0.380552	0.104395	3.64532	0.000267058	0.00033965
RVBD0151c	PE1	695.046	0.310952	0.080242	3.87518	0.000106545	0.000137914
RVBD0152c	PE2	775.863	2.07556	0.0900865	23.0397	1.86654e-117	1.54786e-116
RVBD0153c	ptbB	548.655	-1.78968	0.105421	-16.9766	1.22446e-64	5.29218e-64
RVBD0154c	fadE2	1059.52	-1.41432	0.103456	-13.6708	1.51686e-42	4.75331e-42
RVBD0155	pntAa	826.354	-0.368472	0.128691	-2.86324	0.00419335	0.0050723
RVBD0156	pntAb	385.009	-0.762575	0.115643	-6.59424	4.27443e-11	6.87413e-11
RVBD0157	pntB	6481.98	2.02264	0.0907475	22.2886	4.76184e-110	3.53885e-109
RVBD0157A	RVBD0157A	3306.28	2.73698	0.134662	20.3248	7.76659e-92	4.61248e-91
RVBD0158	-	1112.39	0.653582	0.092539	7.06277	1.63215e-12	2.71139e-12
RVBD0159c	PE3	1063.72	-0.148653	0.0778173	-1.91029	0.0560961	0.0638951
RVBD0160c	PE4	195.647	1.88282	0.123629	15.2296	2.24879e-52	8.1774e-52
RVBD0161	-	243.388	-0.264372	0.120763	-2.18918	0.0285837	0.0330466
RVBD0162c	adhE1	278.494	0.332775	0.144147	2.30859	0.0209665	0.0243852
RVBD0163	-	193.89	-1.2189	0.15743	-7.74252	9.7463e-15	1.72292e-14
RVBD0164	TB18.5	3874.81	-2.13918	0.0771282	-27.7354	2.6125e-169	3.68823e-168
RVBD0165c	-	3579.97	-2.67698	0.0960538	-27.8695	6.2439e-171	8.87634e-170
RVBD0166	fadD5	4178.71	-3.60963	0.235557	-15.3238	5.30098e-53	1.94671e-52
RVBD0167	yrbE1A	2660.96	-2.61113	0.172792	-15.1114	1.3623e-51	4.91007e-51
RVBD0168	yrbE1B	1302.15	-4.22955	0.182745	-23.1445	1.65063e-118	1.38571e-117
RVBD0169	mce1A	4231.28	-4.6839	0.187043	-25.0418	2.14281e-138	2.24747e-137
RVBD0170	mce1B	2713.27	-3.77297	0.194753	-19.3731	1.30124e-83	7.10717e-83
RVBD0171	mce1C	3085.53	-3.81725	0.175611	-21.7369	9.19368e-105	6.33619e-104
RVBD0172	mce1D	4918.26	-3.85914	0.174777	-22.0803	4.88554e-108	3.55312e-107
RVBD0173	lprK	2485.36	-4.86908	0.208541	-23.3483	1.43268e-120	1.2332e-119
RVBD0174	mce1F	8010.29	-3.00053	0.161874	-18.5362	1.05435e-76	5.35045e-76
RVBD0175	-	3342.71	-0.383153	0.0901657	-4.24943	2.14318e-05	2.84827e-05
RVBD0176	-	1755.19	-1.36518	0.108418	-12.5918	2.34123e-36	6.57867e-36
RVBD0177	-	1694.81	-2.05444	0.0998087	-20.5838	3.83752e-94	2.34739e-93
RVBD0178	-	2335.49	-2.05779	0.0931862	-22.0826	4.64622e-108	3.39116e-107
RVBD0179c	lprO	2619.46	-1.82265	0.106233	-17.1572	5.55211e-66	2.44101e-65
RVBD0180c	-	1518.23	-0.487906	0.0738533	-6.60642	3.93722e-11	6.33933e-11
RVBD0181c	-	353.704	-0.687025	0.127697	-5.38014	7.44286e-08	1.08492e-07
RVBD0182c	sigG	853.765	0.446739	0.0686713	6.50546	7.74554e-11	1.23686e-10
RVBD0183	-	1060.74	-0.514242	0.104167	-4.93671	7.94531e-07	1.11551e-06
RVBD0184	-	960.096	0.361674	0.0822299	4.39832	1.0909e-05	1.46603e-05
RVBD0185	-	387.829	1.19628	0.176501	6.77778	1.2204e-11	1.98139e-11
RVBD0186	bglS	26093.6	5.19771	0.15647	33.2186	5.79852e-242	1.41665e-240
RVBD0186Ac	RVBD0186Ac	17983.2	5.61932	0.212123	26.4909	1.23472e-154	1.47731e-153
RVBD0187	-	818.204	0.0641063	0.102485	0.625522	0.531629	0.553136
RVBD0188	-	2584.02	1.73143	0.0705102	24.5557	3.75924e-133	3.72274e-132
RVBD0189c	ilvD	2620.16	0.428303	0.0553751	7.73458	1.03746e-14	1.8324e-14
RVBD0190	-	3262.78	1.77688	0.079372	22.3867	5.30081e-111	3.99766e-110
RVBD0191	-	1107.46	0.901008	0.0861171	10.4626	1.28292e-25	2.91929e-25
RVBD0192	-	1314.35	-0.354112	0.0862887	-4.10381	4.06405e-05	5.34536e-05
RVBD0192A	-	0	NA	NA	NA	NA	NA
RVBD0193c	-	1207.94	1.91017	0.0931279	20.5112	1.71028e-93	1.03839e-92
RVBD0194	-	763.98	2.02827	0.0730676	27.7588	1.36308e-169	1.93103e-168
RVBD0195	-	177.973	2.89235	0.172942	16.7243	8.71362e-63	3.66889e-62
RVBD0196	-	766.261	5.42266	0.152765	35.4967	5.51893e-276	1.75916e-274
RVBD0197	-	1472.54	2.53951	0.132428	19.1765	5.81754e-82	3.10269e-81
RVBD0198c	-	4594.66	-1.97894	0.0831501	-23.7996	3.36979e-125	3.03505e-124
RVBD0199	-	748.757	-0.172488	0.100354	-1.7188	0.0856513	0.0962958
RVBD0200	-	1007.47	-0.120336	0.0905387	-1.32911	0.183813	0.200953
RVBD0201c	-	1145.55	0.193591	0.082811	2.33775	0.0194003	0.0225959
RVBD0202c	mmpL11	4509.01	-0.385215	0.069149	-5.5708	2.53574e-08	3.73766e-08
RVBD0203	-	820.628	0.812639	0.128519	6.3231	2.56373e-10	4.01382e-10
RVBD0204c	-	1916.36	0.264091	0.0714841	3.6944	0.000220406	0.000281986
RVBD0205	-	838.516	-1.47779	0.0912993	-16.1862	6.30586e-59	2.53727e-58
RVBD0206c	mmpL3	9785.05	-1.41305	0.0754264	-18.7341	2.60811e-78	1.34697e-77
RVBD0207c	-	2719.75	-0.523768	0.0902811	-5.80153	6.57126e-09	9.86052e-09
RVBD0208c	trmB	1116.31	0.199578	0.119838	1.6654	0.0958336	0.107271
RVBD0209	-	309.633	1.24112	0.132009	9.40184	5.36153e-21	1.10424e-20
RVBD0210	-	360.557	0.486593	0.108112	4.50084	6.76869e-06	9.17788e-06
RVBD0211	pckA	8690.31	2.39092	0.144979	16.4914	4.22905e-61	1.73937e-60
RVBD0212c	nadR	1424.88	0.960708	0.169985	5.65172	1.58846e-08	2.35927e-08
RVBD0213c	-	1280.04	1.47271	0.0881067	16.7151	1.01753e-62	4.27991e-62
RVBD0214	fadD4	515.881	0.151574	0.0873277	1.73569	0.0826187	0.0930144
RVBD0215c	fadE3	340.11	-1.09935	0.10755	-10.2218	1.58395e-24	3.53722e-24
RVBD0216	-	415.806	0.538927	0.0970286	5.55431	2.78714e-08	4.09933e-08
RVBD0217c	lipW	313.327	-0.644388	0.127983	-5.03495	4.77976e-07	6.75725e-07
RVBD0218	-	407.688	1.09603	0.0820383	13.36	1.03557e-40	3.13669e-40
RVBD0219	-	43.8439	0.722994	0.250005	2.89192	0.00382892	0.00464387
RVBD0220	lipC	4213.76	-2.91292	0.084357	-34.5308	2.76335e-261	7.82948e-260
RVBD0221	-	1557.15	-3.11048	0.143034	-21.7464	7.4682e-105	5.16445e-104
RVBD0222	echA1	727.379	-2.95115	0.140848	-20.9528	1.77094e-97	1.12371e-96
RVBD0223c	-	905.829	-0.194326	0.092417	-2.10271	0.0354914	0.0408707
RVBD0224c	-	365.239	-0.182647	0.104792	-1.74295	0.0813428	0.0916033
RVBD0225	-	564.976	-2.11827	0.135003	-15.6906	1.75384e-55	6.68128e-55
RVBD0226c	-	453.476	-2.38598	0.150266	-15.8784	8.94563e-57	3.45626e-56
RVBD0227c	-	2260.75	-2.09998	0.0644317	-32.5923	5.2703e-233	1.188e-231
RVBD0228	-	564.252	-1.15976	0.0988568	-11.7318	8.76227e-32	2.2541e-31
RVBD0229Ac	RVBD0229Ac	418.472	0.700185	0.145751	4.80397	1.55546e-06	2.15713e-06
RVBD0229c	-	475.055	-1.26902	0.133852	-9.48079	2.52359e-21	5.24515e-21
RVBD0230c	php	790.74	0.179537	0.0836303	2.14679	0.0318101	0.0366936
RVBD0231	fadE4	1485.14	-0.699528	0.0743691	-9.40617	5.14557e-21	1.06137e-20
RVBD0232	-	4102.92	1.20518	0.192546	6.25918	3.87008e-10	6.01291e-10
RVBD0233	nrdB	1788.03	-1.96817	0.177529	-11.0865	1.45876e-28	3.53429e-28
RVBD0234c	gabD1	625.356	-1.31774	0.113952	-11.564	6.27095e-31	1.58522e-30
RVBD0235c	-	392.992	-0.676285	0.0995467	-6.79364	1.09338e-11	1.77941e-11
RVBD0236A	-	1953.11	0.820606	0.108821	7.54085	4.66908e-14	8.08225e-14
RVBD0236c	-	2005.28	0.263355	0.0900595	2.92424	0.00345303	0.00420047
RVBD0237	lpqI	952.532	-1.09922	0.1131	-9.71901	2.50199e-22	5.29742e-22
RVBD0238	-	949.332	-0.543285	0.0903923	-6.0103	1.85184e-09	2.82343e-09
RVBD0239	-	556.495	0.489268	0.126578	3.86535	0.000110932	0.00014341
RVBD0240	-	600.252	-0.915384	0.117882	-7.76528	8.14656e-15	1.44137e-14
RVBD0241c	-	1323.07	-2.19333	0.0836974	-26.2055	2.30011e-151	2.65097e-150
RVBD0242c	fabG	1432.73	-1.54678	0.085047	-18.1874	6.49709e-74	3.18991e-73
RVBD0243	fadA2	3221	-0.603707	0.0754886	-7.99733	1.2715e-15	2.30976e-15
RVBD0244c	fadE5	9716.12	2.0047	0.200605	9.99328	1.63101e-23	3.54718e-23
RVBD0245	-	1429.56	0.852549	0.097611	8.73414	2.4551e-18	4.73832e-18
RVBD0246	-	2679.82	-0.383447	0.108614	-3.53037	0.000414986	0.00052306
RVBD0247c	-	2780.31	-3.52865	0.133966	-26.3398	6.71314e-153	7.84802e-152
RVBD0248c	sdhA	6619.99	-1.51421	0.0541969	-27.939	8.96598e-172	1.28807e-170
RVBD0249c	-	3840.86	-1.54844	0.11478	-13.4906	1.7774e-41	5.47304e-41
RVBD0250c	-	1477.81	-3.4455	0.168238	-20.4799	3.25046e-93	1.96472e-92
RVBD0251c	hsp	586.729	1.41831	0.140158	10.1193	4.53459e-24	9.99522e-24
RVBD0252	nirB	860.124	0.629079	0.116009	5.42268	5.87127e-08	8.57672e-08
RVBD0253	nirD	237.022	-1.14084	0.151747	-7.51804	5.56033e-14	9.60463e-14
RVBD0254c	cobU	285.431	-0.296667	0.111983	-2.64922	0.00806784	0.00958555
RVBD0255c	cobQ1	520.511	-1.75258	0.15023	-11.6659	1.90274e-31	4.87024e-31
RVBD0256c	PPE2	1593.31	0.960541	0.0718232	13.3737	8.61612e-41	2.61366e-40
RVBD0257	-	1071.64	-0.742543	0.0930342	-7.9814	1.44682e-15	2.62123e-15
RVBD0258c	-	194.875	0.11131	0.127403	0.873683	0.382291	0.404394
RVBD0259c	-	150.372	2.47213	0.179344	13.7843	3.17027e-43	1.00659e-42
RVBD0260c	-	85.4208	1.67435	0.245357	6.82416	8.84393e-12	1.4416e-11
RVBD0261c	narK3	201.831	2.23042	0.148501	15.0195	5.46932e-51	1.9523e-50
RVBD0262c	aac	361.906	0.4378	0.102318	4.27881	1.87897e-05	2.50039e-05
RVBD0263c	-	1198.66	2.16867	0.117106	18.5188	1.45617e-76	7.37118e-76
RVBD0264c	-	2518.99	4.35975	0.101465	42.9682	0	0
RVBD0265c	-	422.19	-1.07168	0.121337	-8.83221	1.02632e-18	1.99684e-18
RVBD0266c	oplA	1626.18	1.73848	0.0950053	18.2988	8.4622e-75	4.22592e-74
RVBD0267	narU	5194.1	2.78123	0.0918449	30.2818	1.99138e-201	3.62716e-200
RVBD0268c	-	4544.93	2.74865	0.131979	20.8264	2.49726e-96	1.5627e-95
RVBD0269c	-	916.061	1.97776	0.0875815	22.582	6.51847e-113	5.05615e-112
RVBD0270	fadD2	2830.55	-2.04878	0.0906877	-22.5916	5.24319e-113	4.08248e-112
RVBD0271c	fadE6	2280.96	-1.57226	0.107763	-14.59	3.25246e-48	1.11326e-47
RVBD0272c	-	760.848	-1.60722	0.13952	-11.5196	1.05093e-30	2.65168e-30
RVBD0273c	-	498.695	-0.174367	0.129257	-1.34899	0.177339	0.194136
RVBD0274	-	989.862	0.102416	0.115322	0.888088	0.374494	0.396763
RVBD0275c	-	2124.03	2.06216	0.0866198	23.8071	2.82022e-125	2.54569e-124
RVBD0276	-	6419.35	2.00513	0.137799	14.5512	5.74277e-48	1.9558e-47
RVBD0277Ac	RVBD0277Ac	3813.68	0.590979	0.11229	5.26297	1.4175e-07	2.04216e-07
RVBD0277c	-	2181.16	1.16275	0.11386	10.2121	1.74989e-24	3.90139e-24
RVBD0278c	PE_PGRS3	181.967	1.61333	0.170935	9.43827	3.78986e-21	7.83712e-21
RVBD0279c	PE_PGRS4	415.006	2.00317	0.218402	9.17197	4.64473e-20	9.33063e-20
RVBD0280	PPE3	2483.13	-2.48086	0.541599	-4.58062	4.63598e-06	6.32179e-06
RVBD0281	-	3313.83	-2.2605	0.372253	-6.07248	1.25953e-09	1.92974e-09
RVBD0282	-	9391.45	-2.06487	0.282168	-7.31789	2.51908e-13	4.27888e-13
RVBD0283	-	4484.96	-4.83527	0.31848	-15.1823	4.63154e-52	1.67375e-51
RVBD0284	-	9090.16	-5.98574	0.314226	-19.0492	6.67485e-81	3.52308e-80
RVBD0285	PE5	335.122	-6.92899	0.576292	-12.0234	2.6773e-33	7.09771e-33
RVBD0286	PPE4	1954.04	-5.85215	0.344649	-16.9801	1.15387e-64	4.99235e-64
RVBD0287	esxG	1605.38	-7.63276	0.388992	-19.6219	1.00512e-85	5.63309e-85
RVBD0288	esxH	1446.3	-7.31422	0.379512	-19.2727	9.10473e-83	4.9267e-82
RVBD0289	-	2578.49	-5.98465	0.372663	-16.0591	4.93392e-58	1.95062e-57
RVBD0290	-	1942.4	-6.73183	0.391534	-17.1935	2.973e-66	1.31275e-65
RVBD0291	mycP3	1415.91	-5.08532	0.360553	-14.1042	3.57697e-45	1.16698e-44
RVBD0292	-	1149.79	-5.81722	0.315283	-18.4508	5.13907e-76	2.58219e-75
RVBD0293c	-	2094.01	-2.71086	0.152615	-17.7627	1.37369e-70	6.40531e-70
RVBD0294	tam	502.499	-0.827571	0.116431	-7.10781	1.17902e-12	1.96583e-12
RVBD0295c	-	1263.79	-1.99864	0.0903812	-22.1135	2.34611e-108	1.72471e-107
RVBD0296c	-	1996.31	-0.767803	0.101801	-7.54218	4.62187e-14	8.00392e-14
RVBD0297	PE_PGRS5	3296.48	2.04982	0.152064	13.48	2.05157e-41	6.29826e-41
RVBD0298	-	971.518	-0.431191	0.0936438	-4.60459	4.13274e-06	5.6431e-06
RVBD0299	-	902.946	-1.69151	0.109329	-15.4718	5.38021e-54	2.00651e-53
RVBD0300	-	1026.8	0.517942	0.0902039	5.7419	9.36179e-09	1.39964e-08
RVBD0301	-	1359.6	0.381583	0.0923261	4.13299	3.58074e-05	4.71728e-05
RVBD0302	-	777.379	0.625633	0.109394	5.71907	1.07106e-08	1.59778e-08
RVBD0303	-	790.049	1.18985	0.084873	14.0192	1.19024e-44	3.84495e-44
RVBD0304c	PPE5	1887.97	0.272199	0.140927	1.93149	0.0534221	0.0609173
RVBD0305c	PPE6	1656.73	1.40919	0.142735	9.87273	5.4657e-23	1.17492e-22
RVBD0306	-	325.655	0.105617	0.121047	0.872534	0.382917	0.404951
RVBD0307c	-	388.706	0.413714	0.101078	4.09303	4.25768e-05	5.59643e-05
RVBD0308	-	2372.4	-2.24803	0.108791	-20.6637	7.35208e-95	4.53119e-94
RVBD0309	-	4923.27	-1.33515	0.0635611	-21.0057	5.81702e-98	3.72582e-97
RVBD0310c	-	639.803	-2.24238	0.153441	-14.614	2.28586e-48	7.85041e-48
RVBD0311	-	450.096	-0.128021	0.134362	-0.952809	0.340687	0.362641
RVBD0312	-	2036.36	-1.34444	0.080798	-16.6395	3.60555e-62	1.50415e-61
RVBD0313	-	1635.68	0.278222	0.102125	2.72434	0.00644303	0.00769767
RVBD0314c	-	1936.14	-0.329592	0.0850927	-3.87332	0.000107362	0.000138927
RVBD0315	-	2917.37	-2.19262	0.103333	-21.2189	6.38828e-100	4.18366e-99
RVBD0316	-	1144.69	-1.28953	0.126218	-10.2167	1.66899e-24	3.7251e-24
RVBD0317c	glpQ2	1032.78	-0.521006	0.0835645	-6.23477	4.5244e-10	7.01883e-10
RVBD0318c	-	310.584	1.02837	0.0961579	10.6946	1.07883e-26	2.50663e-26
RVBD0319	pcp	225.931	0.844735	0.132168	6.39138	1.64397e-10	2.59473e-10
RVBD0320	-	224.537	-0.200263	0.179711	-1.11436	0.265124	0.285561
RVBD0321	dcd	462.678	-1.43396	0.109367	-13.1115	2.82903e-39	8.36409e-39
RVBD0322	udgA	529.051	1.12854	0.0836839	13.4858	1.89702e-41	5.83699e-41
RVBD0323c	-	414.971	1.15886	0.100164	11.5697	5.87071e-31	1.48496e-30
RVBD0324	-	148.403	2.45819	0.17019	14.4438	2.74223e-47	9.24654e-47
RVBD0325	-	38.1695	0.772647	0.27877	2.77163	0.00557772	0.00669
RVBD0326	-	99.4872	1.28849	0.194342	6.63	3.35676e-11	5.41114e-11
RVBD0327c	cyp135A1	240.165	1.18919	0.133729	8.89258	5.97068e-19	1.1723e-18
RVBD0328	-	406.751	0.182242	0.121187	1.5038	0.132632	0.146809
RVBD0329c	-	208.894	-0.654615	0.143732	-4.5544	5.25349e-06	7.14951e-06
RVBD0330c	-	200.305	2.50622	0.141975	17.6525	9.73349e-70	4.5128e-69
RVBD0331	-	966.092	3.78619	0.10689	35.4214	8.00639e-275	2.4747e-273
RVBD0332	-	446.534	-0.34895	0.101257	-3.44619	0.000568548	0.000712869
RVBD0333	-	361.643	-0.854431	0.109087	-7.83257	4.78001e-15	8.50891e-15
RVBD0334	rmlA	471.681	-1.2624	0.106503	-11.8532	2.0707e-32	5.39838e-32
RVBD0335c	PE6	251.692	-0.725251	0.130531	-5.55614	2.75803e-08	4.05797e-08
RVBD0336	-	2222.2	2.44819	0.0690204	35.4706	1.39838e-275	4.38875e-274
RVBD0337c	aspC	3163.3	-1.74585	0.0867033	-20.1359	3.57946e-90	2.09529e-89
RVBD0338c	-	6284.17	-0.863981	0.0739597	-11.6818	1.57966e-31	4.05092e-31
RVBD0339c	-	873.766	0.211561	0.0970369	2.18021	0.0292421	0.0337886
RVBD0340	-	1032.31	2.28051	0.0812877	28.0548	3.48814e-173	5.06463e-172
RVBD0341	iniB	11345	3.31117	0.319741	10.3558	3.94003e-25	8.88139e-25
RVBD0342	iniA	2888.64	1.30343	0.112322	11.6044	3.91596e-31	9.96081e-31
RVBD0343	iniC	1336.95	-1.60236	0.0955709	-16.7662	4.31209e-63	1.82883e-62
RVBD0344c	lpqJ	187.428	-1.56381	0.181464	-8.61779	6.82602e-18	1.30507e-17
RVBD0345	-	633.862	-1.15122	0.104961	-10.9681	5.43818e-28	1.29829e-27
RVBD0346c	ansP2	2984.04	-3.40675	0.0883645	-38.5533	0	0
RVBD0347	-	1041.79	1.45495	0.0881882	16.4983	3.77677e-61	1.55649e-60
RVBD0348	-	788.373	-0.685448	0.135869	-5.04492	4.53705e-07	6.42526e-07
RVBD0349	-	620.865	0.387565	0.125027	3.09984	0.00193627	0.00238167
RVBD0350	dnaK	15075.5	1.33338	0.0831473	16.0364	7.11566e-58	2.80231e-57
RVBD0351	grpE	1908.1	-0.933969	0.125154	-7.46254	8.48672e-14	1.46162e-13
RVBD0352	dnaJ1	2952.34	-0.484244	0.10062	-4.81262	1.48963e-06	2.06936e-06
RVBD0353	hspR	371.923	-1.5911	0.131015	-12.1444	6.14301e-34	1.64459e-33
RVBD0354c	PPE7	898.316	-0.289509	0.13119	-2.20679	0.0273289	0.0316138
RVBD0355c	PPE8	4395.03	0.0170513	0.142046	0.120041	0.904451	0.911151
RVBD0356c	-	608.295	0.137931	0.106678	1.29296	0.196023	0.213844
RVBD0357c	purA	852.064	-0.178038	0.0805332	-2.21073	0.0270542	0.0313049
RVBD0358	-	191.105	1.97214	0.146068	13.5015	1.53185e-41	4.72765e-41
RVBD0359	-	320.357	-0.283976	0.113828	-2.49478	0.0126034	0.0148319
RVBD0360c	-	188.867	0.12457	0.120254	1.03589	0.300255	0.321111
RVBD0361	-	1491.52	1.33928	0.10179	13.1573	1.54611e-39	4.59442e-39
RVBD0362	mgtE	1691.4	0.541914	0.0680001	7.96931	1.59558e-15	2.88563e-15
RVBD0363c	fba	3023.26	0.950618	0.0738689	12.869	6.72821e-38	1.94138e-37
RVBD0364	-	1808.04	-1.30957	0.0649923	-20.1497	2.7094e-90	1.58827e-89
RVBD0365c	-	1138.42	-0.310459	0.0796205	-3.89924	9.6497e-05	0.000125106
RVBD0366c	-	429.854	2.44153	0.107279	22.7587	1.1774e-114	9.34587e-114
RVBD0367c	-	1171.23	4.01746	0.175464	22.8962	5.07081e-116	4.10494e-115
RVBD0368c	-	111.619	1.97921	0.194816	10.1594	3.00884e-24	6.66452e-24
RVBD0369c	-	82.9926	1.67222	0.187505	8.91827	4.73648e-19	9.31767e-19
RVBD0370c	-	103.536	0.746879	0.176852	4.22319	2.40871e-05	3.19595e-05
RVBD0371c	-	16.7448	0.700145	0.381897	1.83334	0.0667526	0.075548
RVBD0372c	-	31.2238	0.248815	0.340146	0.731494	0.464478	0.486164
RVBD0373c	-	148.445	0.560333	0.189793	2.95234	0.0031538	0.00384104
RVBD0374c	-	20.8197	1.2937	0.419579	3.08332	0.00204705	0.00251489
RVBD0375c	-	71.365	1.5871	0.200753	7.90572	2.66383e-15	4.77523e-15
RVBD0376c	-	175.43	0.974601	0.143489	6.79214	1.10481e-11	1.7973e-11
RVBD0377	-	239.488	0.580626	0.141062	4.11611	3.8532e-05	5.07131e-05
RVBD0378	-	263.003	5.24304	0.173859	30.1568	8.74008e-200	1.56401e-198
RVBD0379	secE2	91.6072	0.100078	0.215513	0.464373	0.64238	0.661679
RVBD0380c	-	867.269	-0.844663	0.0955511	-8.83991	9.57971e-19	1.86832e-18
RVBD0381c	-	939.999	-0.229256	0.0901791	-2.54223	0.0110146	0.0129921
RVBD0382c	pyrE	405.499	-1.56689	0.132205	-11.852	2.10086e-32	5.47001e-32
RVBD0383c	-	2053.63	-1.28585	0.0638628	-20.1346	3.66921e-90	2.14476e-89
RVBD0384c	clpB	2602.17	2.20129	0.0890584	24.7174	6.96099e-135	7.02991e-134
RVBD0385	-	517	0.315791	0.0855268	3.69231	0.000222229	0.000284052
RVBD0386	-	769.035	0.462538	0.0818889	5.64835	1.61993e-08	2.40514e-08
RVBD0387c	-	163.263	-0.136611	0.132331	-1.03235	0.301909	0.322796
RVBD0389	purT	336.898	1.38021	0.133601	10.3308	5.11112e-25	1.14831e-24
RVBD0390	-	336.129	-0.78545	0.122565	-6.40843	1.47024e-10	2.32503e-10
RVBD0391	metZ	1098.79	-2.32704	0.109343	-21.2821	1.6624e-100	1.0975e-99
RVBD0392c	ndhA	1171.26	0.489965	0.0755838	6.48241	9.02711e-11	1.43813e-10
RVBD0393	-	283.64	-1.74545	0.136309	-12.8051	1.53611e-37	4.41361e-37
RVBD0394c	-	370.674	-1.42897	0.11077	-12.9003	4.4834e-38	1.29549e-37
RVBD0395	-	18.1668	0.781772	0.366549	2.13279	0.0329419	0.0379562
RVBD0396	-	61.4823	-0.520669	0.23384	-2.2266	0.0259741	0.0300721
RVBD0397	-	51.2824	-0.347108	0.273075	-1.27111	0.20369	0.221615
RVBD0397A	RVBD0397A	635.608	1.64637	0.0904793	18.1961	5.54028e-74	2.7267e-73
RVBD0398c	-	967.439	1.85924	0.0848785	21.9047	2.34137e-106	1.65273e-105
RVBD0399c	lpqK	446.483	0.256653	0.100092	2.56417	0.0103423	0.0122097
RVBD0400c	fadE7	473.872	-0.455557	0.153659	-2.96474	0.0030294	0.00369285
RVBD0401	-	105.378	-0.0654451	0.162935	-0.401663	0.687932	0.705748
RVBD0402c	mmpL1	1429.28	-1.36499	0.102785	-13.2801	3.02119e-40	9.07025e-40
RVBD0403c	mmpS1	423.424	-0.873949	0.134882	-6.47935	9.21156e-11	1.46637e-10
RVBD0404	fadD30	2437.28	0.430766	0.138731	3.10504	0.00190256	0.00234091
RVBD0405	pks6	1886.84	-2.02309	0.128135	-15.7888	3.71854e-56	1.42859e-55
RVBD0406c	-	443.9	-1.14989	0.115298	-9.9732	1.99696e-23	4.33614e-23
RVBD0407	fgd1	960.351	-2.19421	0.115896	-18.9325	6.15294e-80	3.22674e-79
RVBD0408	pta	1233.44	-2.92064	0.118274	-24.694	1.24196e-134	1.25116e-133
RVBD0409	ackA	815.869	-1.77671	0.0985919	-18.0208	1.33746e-72	6.4198e-72
RVBD0410c	pknG	2180.35	-2.38799	0.106613	-22.3986	4.05791e-111	3.06598e-110
RVBD0411c	glnH	771.868	-1.98395	0.158489	-12.5179	5.95881e-36	1.6652e-35
RVBD0412c	-	1800.71	0.00575153	0.101822	0.0564863	0.954954	0.958714
RVBD0413	mutT3	397.866	0.374748	0.100803	3.71762	0.000201105	0.000257697
RVBD0414c	thiE	241.661	-0.391045	0.15406	-2.53827	0.0111401	0.0131363
RVBD0415	thiO	1113.16	1.54548	0.069695	22.1749	6.00544e-109	4.43078e-108
RVBD0416	thiS	35.2336	-0.702684	0.507423	-1.38481	0.166111	0.182481
RVBD0417	thiG	661.998	-0.520947	0.129453	-4.02421	5.7168e-05	7.48062e-05
RVBD0418	lpqL	1703.15	-3.11615	0.118328	-26.3347	7.67779e-153	8.95011e-152
RVBD0419	lpqM	3493.61	0.434694	0.0541876	8.02203	1.04015e-15	1.89372e-15
RVBD0420c	-	783.383	-0.681577	0.116522	-5.84936	4.9348e-09	7.43226e-09
RVBD0421c	-	531.06	-3.16235	0.191467	-16.5165	2.79218e-61	1.15421e-60
RVBD0422c	thiD	1287.79	-3.74609	0.172771	-21.6824	3.00898e-104	2.05639e-103
RVBD0423c	thiC	5602.66	-2.04575	0.0852977	-23.9837	4.11734e-127	3.79204e-126
RVBD0424c	-	463.845	-2.6729	0.141595	-18.8772	1.75754e-79	9.16976e-79
RVBD0425c	ctpH	4300.21	-1.07297	0.0694205	-15.4562	6.85611e-54	2.55228e-53
RVBD0426c	-	719.543	0.770321	0.0801674	9.60891	7.33217e-22	1.53569e-21
RVBD0427c	xthA	523.442	-0.619175	0.104572	-5.92104	3.19916e-09	4.84685e-09
RVBD0428c	-	205.313	-1.78651	0.165993	-10.7626	5.171e-27	1.20834e-26
RVBD0429c	def	681.802	-1.9752	0.15105	-13.0764	4.49162e-39	1.32126e-38
RVBD0430	-	1808.79	-3.2907	0.10949	-30.0547	1.89618e-198	3.36365e-197
RVBD0431	-	1219.64	-2.57088	0.117763	-21.8309	1.17946e-105	8.24009e-105
RVBD0432	sodC	2009.47	-1.37839	0.0774421	-17.799	7.19284e-71	3.36932e-70
RVBD0433	-	2097.42	-3.11838	0.0941508	-33.1211	1.47837e-240	3.56908e-239
RVBD0434	-	967.552	0.140916	0.0901961	1.56233	0.118211	0.131346
RVBD0435c	-	1360.85	-2.2296	0.0876603	-25.4345	1.04756e-142	1.12771e-141
RVBD0436c	pssA	842.457	-1.48968	0.0903925	-16.4801	5.10072e-61	2.09365e-60
RVBD0437c	psd	417.087	-0.788897	0.132202	-5.96735	2.41139e-09	3.6656e-09
RVBD0438c	moeA2	784.615	-0.117906	0.0863011	-1.36621	0.171873	0.188405
RVBD0439c	-	683.312	-0.759002	0.121589	-6.24233	4.31101e-10	6.69034e-10
RVBD0440	groEL	21478.9	-0.725011	0.0712331	-10.178	2.48619e-24	5.52486e-24
RVBD0441c	-	818.497	0.506766	0.10583	4.78848	1.68047e-06	2.32733e-06
RVBD0442c	PPE10	991.657	1.30521	0.0828154	15.7605	5.8205e-56	2.22982e-55
RVBD0443	-	1271.61	0.121475	0.0626689	1.93837	0.0525781	0.0599885
RVBD0444c	-	1406.46	-0.848125	0.081304	-10.4315	1.78011e-25	4.0394e-25
RVBD0445c	sigK	831.405	-1.37355	0.105372	-13.0352	7.7142e-39	2.26106e-38
RVBD0446c	-	727.021	-0.592372	0.0808965	-7.32259	2.43225e-13	4.13482e-13
RVBD0447c	ufaA1	842.825	0.449001	0.0839884	5.34599	8.99252e-08	1.30754e-07
RVBD0448c	-	532.967	1.91886	0.118695	16.1663	8.713e-59	3.50237e-58
RVBD0449c	-	3702.42	5.33184	0.0868935	61.3606	0	0
RVBD0450c	mmpL4	4795.56	-0.308655	0.0614469	-5.02312	5.08382e-07	7.17964e-07
RVBD0451c	mmpS4	592.193	0.162515	0.119888	1.35555	0.175241	0.19189
RVBD0452	-	1004.57	3.89113	0.0827794	47.0061	0	0
RVBD0453	PPE11	472.584	2.01141	0.0961405	20.9216	3.40472e-97	2.14371e-96
RVBD0454	-	989.032	0.293218	0.122424	2.3951	0.016616	0.0194194
RVBD0455c	-	2732.19	-0.182086	0.154801	-1.17626	0.239492	0.259254
RVBD0456A	-	97.872	2.16826	0.220061	9.85301	6.65242e-23	1.42777e-22
RVBD0456B	RVBD0456B	21.301	1.16019	0.444241	2.61162	0.00901133	0.0106847
RVBD0456c	echA2	436.506	0.76888	0.0887399	8.66443	4.53784e-18	8.71265e-18
RVBD0457c	-	808.707	-0.52723	0.191005	-2.7603	0.00577486	0.0069156
RVBD0458	-	847.535	1.26769	0.118665	10.6829	1.22395e-26	2.83733e-26
RVBD0459	-	412.207	-0.56564	0.132931	-4.25513	2.08929e-05	2.77845e-05
RVBD0460	-	1032.35	-0.928393	0.0833538	-11.138	8.196e-29	1.99402e-28
RVBD0461	-	1140.12	-0.946373	0.0728564	-12.9896	1.40239e-38	4.08695e-38
RVBD0462	lpd	5569.57	-3.35711	0.0890487	-37.6998	0	0
RVBD0463	-	382.549	-3.89629	0.233777	-16.6667	2.28871e-62	9.5872e-62
RVBD0464c	-	1480.28	-2.34367	0.0908783	-25.7891	1.17373e-146	1.30131e-145
RVBD0465c	-	1755.07	0.0655022	0.0946801	0.691826	0.489047	0.510832
RVBD0466	-	3070.41	0.393698	0.121754	3.23355	0.0012226	0.00151388
RVBD0467	icl	18919.7	4.7482	0.402236	11.8045	3.69866e-32	9.56914e-32
RVBD0468	fadB2	3865.42	0.81852	0.0888715	9.21015	3.25663e-20	6.56474e-20
RVBD0469	umaA	4014.83	-0.564915	0.101333	-5.57486	2.47723e-08	3.65273e-08
RVBD0470A	-	134.124	0.810546	0.167758	4.83163	1.35419e-06	1.88506e-06
RVBD0470c	pcaA	4356.91	-1.08848	0.0913476	-11.9158	9.7902e-33	2.56767e-32
RVBD0471c	-	430.691	0.883994	0.10267	8.61005	7.30299e-18	1.39495e-17
RVBD0472c	-	1704.62	-0.160136	0.104622	-1.53061	0.125865	0.139546
RVBD0473	-	861.238	-0.365186	0.0771877	-4.73114	2.23267e-06	3.07747e-06
RVBD0474	-	6363.19	4.15195	0.124846	33.2565	1.64238e-242	4.08592e-241
RVBD0475	hbhA	8020.86	4.37973	0.0890067	49.2068	0	0
RVBD0476	-	2908.35	1.89525	0.114865	16.4999	3.67768e-61	1.51872e-60
RVBD0477	-	2416.24	2.78926	0.0936532	29.7829	6.51515e-195	1.11221e-193
RVBD0478	deoC	1735.12	0.575598	0.0737272	7.80714	5.85008e-15	1.03775e-14
RVBD0479c	-	4687.01	-0.525977	0.0805049	-6.53348	6.42579e-11	1.02893e-10
RVBD0480c	-	1057.03	0.966595	0.142017	6.80621	1.00203e-11	1.63205e-11
RVBD0481c	-	273.859	0.328111	0.110669	2.96481	0.00302873	0.00369285
RVBD0482	murB	536.401	-0.591672	0.0780535	-7.58034	3.44657e-14	5.98128e-14
RVBD0483	lprQ	14643.3	0.120929	0.257324	0.469949	0.638391	0.657903
RVBD0484c	-	3605.38	-1.14262	0.204776	-5.57985	2.40721e-08	3.55333e-08
RVBD0485	-	6578.8	1.92014	0.129776	14.7958	1.56018e-49	5.44994e-49
RVBD0486	-	1604.94	-0.976688	0.109262	-8.93899	3.92728e-19	7.74822e-19
RVBD0487	-	766.834	-0.823852	0.098154	-8.39346	4.7204e-17	8.8589e-17
RVBD0488	-	403.685	1.95631	0.121477	16.1043	2.37829e-58	9.46677e-58
RVBD0489	gpm1	968.637	-0.170402	0.0719598	-2.36801	0.017884	0.0208655
RVBD0490	senX3	2346.31	-0.236645	0.0539143	-4.38928	1.13725e-05	1.52732e-05
RVBD0491	regX3	929.219	-2.2323	0.0996372	-22.4043	3.57174e-111	2.70365e-110
RVBD0492A	-	54.5913	2.20358	0.253529	8.69166	3.57182e-18	6.86113e-18
RVBD0492c	-	526.262	-0.533006	0.134547	-3.96149	7.44832e-05	9.70589e-05
RVBD0493c	-	293.652	1.73403	0.132152	13.1215	2.48028e-39	7.34366e-39
RVBD0494	-	291.927	-0.472682	0.152208	-3.1055	0.00189957	0.00233793
RVBD0495c	-	938.641	-0.490388	0.0937008	-5.23355	1.66283e-07	2.39137e-07
RVBD0496	-	982.729	0.404002	0.0760051	5.31545	1.06394e-07	1.54041e-07
RVBD0497	-	1161.43	-0.292501	0.0893123	-3.27504	0.00105649	0.00131177
RVBD0498	-	360.295	-1.13394	0.115699	-9.80078	1.11725e-22	2.38784e-22
RVBD0499	-	352.37	-1.0067	0.103566	-9.72038	2.4687e-22	5.23237e-22
RVBD0500	proC	869.21	0.245978	0.0784162	3.13682	0.0017079	0.00210585
RVBD0500A	-	5344.26	1.62202	0.0878822	18.4568	4.60049e-76	2.31443e-75
RVBD0500B	-	2972.46	1.06587	0.0844496	12.6214	1.60916e-36	4.53097e-36
RVBD0501	galE2	7239.64	0.869786	0.0544996	15.9595	2.44738e-57	9.57363e-57
RVBD0502	-	12054.1	0.39268	0.116044	3.38389	0.000714655	0.000892499
RVBD0503c	cmaA2	5262.87	-1.37074	0.109731	-12.4919	8.26791e-36	2.30575e-35
RVBD0504c	-	983.644	-0.0608714	0.0935907	-0.6504	0.515434	0.537295
RVBD0505c	serB1	913.246	-1.03979	0.0896446	-11.599	4.16769e-31	1.05945e-30
RVBD0506	mmpS2	1077.28	-0.511681	0.134198	-3.81288	0.000137355	0.000177008
RVBD0507	mmpL2	2141.49	-1.2148	0.140377	-8.65387	4.97817e-18	9.54909e-18
RVBD0508	-	218.267	-0.610538	0.146136	-4.17788	2.94233e-05	3.8951e-05
RVBD0509	hemA	4941.86	-0.534063	0.0867134	-6.15894	7.32344e-10	1.13009e-09
RVBD0510	hemC	1753.15	0.507079	0.114966	4.41069	1.03042e-05	1.38567e-05
RVBD0511	hemD	5198.82	0.255787	0.0996968	2.56565	0.0102983	0.0121613
RVBD0512	hemB	1561.29	-1.7689	0.111638	-15.8449	1.52449e-56	5.86785e-56
RVBD0513	-	657.397	-0.404206	0.0967655	-4.17717	2.95152e-05	3.906e-05
RVBD0514	-	142.968	-1.00046	0.19366	-5.16606	2.39079e-07	3.42021e-07
RVBD0515	-	6006.35	2.5956	0.0424566	61.1353	0	0
RVBD0516c	-	13638.6	3.62046	0.0895624	40.4239	0	0
RVBD0517	-	1171.85	-0.0136771	0.0716864	-0.190791	0.848689	0.859432
RVBD0518	-	911.618	-0.974373	0.110283	-8.83521	9.99148e-19	1.94583e-18
RVBD0519c	-	764.645	-2.53061	0.112682	-22.458	1.06795e-111	8.114e-111
RVBD0520	-	177.527	0.960039	0.13195	7.27578	3.44425e-13	5.82609e-13
RVBD0521	-	107.652	1.64236	0.177096	9.27383	1.79577e-20	3.65788e-20
RVBD0522	gabP	1152.34	-0.734025	0.0893359	-8.21645	2.09611e-16	3.875e-16
RVBD0523c	-	353.999	-0.667002	0.113531	-5.87504	4.22738e-09	6.38095e-09
RVBD0524	hemL	1739.81	-0.414231	0.146349	-2.83044	0.00464837	0.00560607
RVBD0525	-	280.762	-2.94376	0.270063	-10.9003	1.14867e-27	2.72001e-27
RVBD0526	-	464.498	-2.76833	0.185676	-14.9094	2.86141e-50	1.00991e-49
RVBD0527	ccdA	441.25	-2.30982	0.203285	-11.3625	6.4275e-30	1.59612e-29
RVBD0528	-	620.087	-2.92826	0.175729	-16.6636	2.41193e-62	1.0093e-61
RVBD0529	ccsA	660.456	-2.02497	0.136818	-14.8004	1.45621e-49	5.09113e-49
RVBD0530	-	1924.18	-0.177974	0.0868991	-2.04806	0.0405546	0.0465175
RVBD0530Ac	RVBD0530Ac	749.229	-0.627427	0.087774	-7.14821	8.79178e-13	1.4689e-12
RVBD0531	-	230.874	-1.27919	0.151943	-8.4189	3.80033e-17	7.14861e-17
RVBD0532	PE_PGRS6	303.393	-0.959333	0.151868	-6.31687	2.66909e-10	4.17718e-10
RVBD0533c	fabH	994.709	-0.63351	0.0776092	-8.16282	3.27292e-16	6.02596e-16
RVBD0534c	menA	414.915	0.0563305	0.141568	0.397903	0.690701	0.708056
RVBD0535	pnp	212.055	0.567561	0.145835	3.8918	9.95033e-05	0.000128921
RVBD0536	galE3	353.364	-1.04819	0.135378	-7.74266	9.73573e-15	1.72179e-14
RVBD0537c	-	2095.81	-0.577513	0.0733779	-7.87039	3.53541e-15	6.31269e-15
RVBD0538	-	1094	1.82432	0.121386	15.0291	4.73273e-51	1.69233e-50
RVBD0539	-	2569.89	2.84346	0.0868409	32.7434	3.77263e-235	8.69624e-234
RVBD0540	-	94.6512	-0.733726	0.216772	-3.38478	0.000712348	0.00088989
RVBD0541c	-	590.738	-1.8089	0.116859	-15.4793	4.78557e-54	1.78801e-53
RVBD0542c	menE	844.165	-2.28634	0.117335	-19.4856	1.45489e-84	7.97843e-84
RVBD0543c	-	1499.08	-0.927966	0.0567186	-16.3609	3.63902e-60	1.48028e-59
RVBD0544c	-	154.425	-0.269261	0.151611	-1.776	0.0757333	0.0854277
RVBD0545c	pitA	6153.07	-2.15997	0.0723776	-29.843	1.08155e-195	1.86191e-194
RVBD0546c	-	420.647	-1.7678	0.138432	-12.7702	2.40661e-37	6.87604e-37
RVBD0547c	-	624.696	0.121892	0.104934	1.1616	0.245397	0.265224
RVBD0548c	menB	762.629	-1.80103	0.123521	-14.5807	3.72579e-48	1.27207e-47
RVBD0549c	-	237.08	-0.28962	0.154278	-1.87727	0.0604817	0.0687178
RVBD0550c	-	153.057	1.5817	0.169526	9.33011	1.05759e-20	2.1629e-20
RVBD0551c	fadD8	394.068	-0.554787	0.124852	-4.44355	8.84856e-06	1.19464e-05
RVBD0552	-	430.668	-0.628823	0.0963362	-6.52739	6.69275e-11	1.07126e-10
RVBD0553	menC	143.416	0.915359	0.15795	5.79525	6.82187e-09	1.02253e-08
RVBD0554	bpoC	781.969	-2.10248	0.127592	-16.4782	5.26314e-61	2.15599e-60
RVBD0555	menD	1348.78	-2.1151	0.110153	-19.2015	3.59455e-82	1.9348e-81
RVBD0556	-	470.274	-2.98571	0.167235	-17.8534	2.7185e-71	1.28374e-70
RVBD0557	pimB	699.448	0.462029	0.0806166	5.73119	9.97263e-09	1.48823e-08
RVBD0558	ubiE	1312.97	-0.932822	0.0696212	-13.3985	6.16755e-41	1.87508e-40
RVBD0559c	-	2528.02	-0.46294	0.118063	-3.92114	8.81295e-05	0.000114476
RVBD0560c	-	571.852	2.52571	0.128936	19.5889	1.92343e-85	1.07354e-84
RVBD0561c	-	247.091	-0.621632	0.150216	-4.13826	3.49949e-05	4.61323e-05
RVBD0562	grcC1	1912.5	-2.42647	0.0827794	-29.3125	7.19543e-189	1.16962e-187
RVBD0563	htpX	1860.19	-0.0865637	0.096496	-0.897071	0.369681	0.39197
RVBD0564c	gpsA	937.574	-0.605801	0.0736461	-8.22584	1.93825e-16	3.58969e-16
RVBD0565c	-	526.102	-0.905106	0.111978	-8.08286	6.32674e-16	1.15858e-15
RVBD0566c	-	235.257	-1.52963	0.148738	-10.2841	8.31183e-25	1.86229e-24
RVBD0567	-	2192.06	0.791499	0.0920269	8.60073	7.92082e-18	1.51155e-17
RVBD0568	cyp135B1	2372.24	-0.263733	0.0769939	-3.42538	0.000613944	0.000769079
RVBD0569	-	845.428	2.02111	0.374468	5.39728	6.76602e-08	9.86611e-08
RVBD0570	nrdZ	2016.35	1.31771	0.475122	2.77342	0.00554709	0.00665846
RVBD0571c	-	1009.91	1.34251	0.296635	4.52579	6.01714e-06	8.17785e-06
RVBD0572c	-	1006.67	2.64211	0.40159	6.57913	4.732e-11	7.59502e-11
RVBD0573c	-	221.054	0.297102	0.145197	2.0462	0.0407363	0.0467128
RVBD0574c	-	504.47	1.73184	0.422119	4.10272	4.08318e-05	5.36879e-05
RVBD0575c	-	164.231	1.29642	0.139415	9.29895	1.41837e-20	2.89638e-20
RVBD0576	-	2746.79	2.67596	0.0599567	44.6316	0	0
RVBD0577	TB27.3	659.68	0.195985	0.113425	1.72788	0.0840096	0.0945022
RVBD0578c	PE_PGRS7	1451.42	0.939146	0.108558	8.65107	5.10193e-18	9.78189e-18
RVBD0579	-	1051.44	0.552655	0.0962986	5.73897	9.52518e-09	1.4225e-08
RVBD0580c	-	488.847	-1.51438	0.108392	-13.9712	2.33531e-44	7.50241e-44
RVBD0581	-	252.451	1.66791	0.130691	12.7622	2.66399e-37	7.60074e-37
RVBD0582	-	486.542	-0.053712	0.0952564	-0.563868	0.572844	0.594708
RVBD0583c	lpqN	1423.55	0.459649	0.0603057	7.62199	2.49795e-14	4.34983e-14
RVBD0584	-	958.238	1.42725	0.0865166	16.4968	3.86869e-61	1.59276e-60
RVBD0585c	-	713.392	0.053552	0.0821612	0.651791	0.514536	0.536496
RVBD0586	-	9478.31	5.3358	0.0775481	68.8064	0	0
RVBD0587	yrbE2A	1395.01	1.63883	0.104147	15.7357	8.61049e-56	3.28632e-55
RVBD0588	yrbE2B	919.628	0.922628	0.113992	8.09379	5.7836e-16	1.0615e-15
RVBD0589	mce2A	974.197	-0.279755	0.115092	-2.43071	0.0150693	0.0176522
RVBD0590	mce2B	717.559	-0.855764	0.128761	-6.64616	3.00829e-11	4.85707e-11
RVBD0590A	-	38.6916	-0.615241	0.309677	-1.98672	0.0469536	0.0537215
RVBD0591	mce2C	183.589	1.45169	0.168216	8.62995	6.13779e-18	1.17459e-17
RVBD0592	mce2D	262.305	1.15234	0.13702	8.40999	4.10035e-17	7.70586e-17
RVBD0593	lprL	397.094	1.4434	0.113895	12.6731	8.33857e-37	2.35442e-36
RVBD0594	mce2F	1024.92	1.64496	0.0719844	22.8516	1.41025e-115	1.13937e-114
RVBD0595c	-	724.076	2.63939	0.112219	23.5201	2.54334e-122	2.22679e-121
RVBD0596c	-	650.569	3.88992	0.122402	31.7798	1.22944e-221	2.58562e-220
RVBD0597c	-	1240.82	-0.390411	0.0791464	-4.93277	8.1072e-07	1.13746e-06
RVBD0598c	-	517.779	-1.89845	0.135207	-14.041	8.74529e-45	2.82956e-44
RVBD0599c	-	92.6689	-0.0277232	0.198252	-0.139838	0.888788	0.896754
RVBD0600c	-	48.6069	0.83871	0.234114	3.58249	0.000340341	0.000430571
RVBD0601c	-	20.2077	-1.06362	0.41836	-2.54235	0.0110109	0.0129914
RVBD0602c	tcrA	50.4172	1.16811	0.246292	4.74278	2.1081e-06	2.90871e-06
RVBD0603	-	13.3005	2.52928	0.432706	5.84526	5.05789e-09	7.60922e-09
RVBD0604	lpqO	362.109	0.167019	0.14815	1.12736	0.25959	0.279823
RVBD0605	-	434.377	1.23689	0.0950504	13.013	1.03245e-38	3.0153e-38
RVBD0606	-	311.097	0.30301	0.13532	2.23921	0.025142	0.0291418
RVBD0607	-	120.806	2.12169	0.179006	11.8526	2.08634e-32	5.43569e-32
RVBD0608	-	2937.45	3.80283	0.117898	32.2554	2.95834e-228	6.28647e-227
RVBD0609	-	715.051	3.8266	0.10826	35.3465	1.13355e-273	3.47737e-272
RVBD0609A	-	326.094	3.04341	0.139925	21.7502	6.87147e-105	4.76796e-104
RVBD0610c	-	1073.52	1.961	0.0828298	23.675	6.52146e-124	5.7717e-123
RVBD0611c	-	2004.82	1.95917	0.109918	17.8239	4.60902e-71	2.16645e-70
RVBD0612	-	453.178	1.3116	0.137251	9.55622	1.2214e-21	2.55032e-21
RVBD0613c	-	1641.77	-1.79904	0.127834	-14.0732	5.54988e-45	1.80139e-44
RVBD0614	-	345.845	0.989389	0.137769	7.1815	6.89496e-13	1.15577e-12
RVBD0615	-	1140.63	1.92935	0.0778023	24.7982	9.38605e-136	9.59777e-135
RVBD0616A	RVBD0616A	502.6	1.84394	0.126815	14.5404	6.71851e-48	2.28429e-47
RVBD0616c	-	977.167	2.04875	0.113468	18.0558	7.10762e-73	3.42374e-72
RVBD0617	-	425.599	0.359012	0.0981946	3.65612	0.000256059	0.000326169
RVBD0618	galTa	146.26	-0.349344	0.172942	-2.02001	0.0433821	0.0496909
RVBD0619	galTb	30.3119	2.48868	0.337758	7.36822	1.72921e-13	2.95567e-13
RVBD0620	galK	20.4787	3.39869	0.490686	6.92642	4.31631e-12	7.07536e-12
RVBD0621	-	497.74	3.49729	0.127008	27.5359	6.5217e-167	8.89917e-166
RVBD0622	-	283.687	2.35639	0.142136	16.5784	9.97922e-62	4.15462e-61
RVBD0623	-	1015.58	4.23497	0.121176	34.9489	1.34679e-267	4.01087e-266
RVBD0624	-	531.387	1.98991	0.103707	19.1879	4.6758e-82	2.5003e-81
RVBD0625c	-	486.352	0.467418	0.150512	3.10551	0.0018995	0.00233793
RVBD0626	-	1442.92	2.56959	0.113118	22.716	3.10955e-114	2.45395e-113
RVBD0627	-	787.901	2.25668	0.102253	22.0695	6.20655e-108	4.50582e-107
RVBD0628c	-	918.968	1.70947	0.131265	13.0231	9.04292e-39	2.64671e-38
RVBD0629c	recD	297.687	0.200943	0.153382	1.31008	0.190168	0.207622
RVBD0630c	recB	297.448	-0.842584	0.127863	-6.58977	4.40514e-11	7.08156e-11
RVBD0631c	recC	399.826	-0.0625027	0.12413	-0.503526	0.614595	0.634983
RVBD0632c	echA3	3185.8	-1.0109	0.0975618	-10.3616	3.7069e-25	8.36051e-25
RVBD0633c	-	1006.63	-0.185313	0.0780064	-2.37561	0.0175201	0.0204526
RVBD0634A	-	1501.01	-1.08297	0.0994986	-10.8842	1.37052e-27	3.23596e-27
RVBD0634B	rpmG	1995.46	2.15073	0.112096	19.1865	4.80175e-82	2.56428e-81
RVBD0634c	-	1376.85	-1.9902	0.101053	-19.6946	2.39928e-86	1.35208e-85
RVBD0635	-	2524.48	1.86305	0.110929	16.7949	2.66112e-63	1.13098e-62
RVBD0636	-	4034.67	0.537915	0.0595365	9.03505	1.63926e-19	3.26412e-19
RVBD0637	-	6033.21	-1.26583	0.0808199	-15.6623	2.73646e-55	1.04149e-54
RVBD0638	secE	10154.8	2.25945	0.107577	21.0031	6.14135e-98	3.92738e-97
RVBD0639	nusG	9045.69	1.96505	0.0645052	30.4634	7.95647e-204	1.4891e-202
RVBD0640	rplK	7343.11	0.998586	0.0741225	13.4721	2.28275e-41	6.99221e-41
RVBD0641	rplA	6211.7	1.43923	0.108622	13.2499	4.51844e-40	1.35354e-39
RVBD0642c	mmaA4	5366.2	-0.385766	0.072869	-5.29396	1.19698e-07	1.73057e-07
RVBD0643c	mmaA3	5144.69	0.162212	0.0988668	1.64071	0.100857	0.112647
RVBD0644c	mmaA2	3269.97	0.718582	0.0769171	9.34229	9.42702e-21	1.93278e-20
RVBD0645c	mmaA1	1375.57	-0.456786	0.0934984	-4.88549	1.03171e-06	1.44304e-06
RVBD0646c	lipG	1641.32	-0.34517	0.09084	-3.79976	0.000144839	0.000186476
RVBD0647c	-	3483.37	1.1914	0.0975244	12.2165	2.53875e-34	6.84606e-34
RVBD0648	-	425.745	2.49908	0.126155	19.8095	2.46338e-87	1.40568e-86
RVBD0649	fabD2	5.52813	0.738966	0.726694	1.01689	0.309207	0.330512
RVBD0650	-	32.8528	1.75548	0.325075	5.40025	6.65485e-08	9.70747e-08
RVBD0651	rplJ	2698.4	3.21725	0.167794	19.1738	6.12895e-82	3.26451e-81
RVBD0652	rplL	1337.6	0.997691	0.175216	5.69405	1.2406e-08	1.84799e-08
RVBD0653c	-	2936.36	1.3243	0.142544	9.29042	1.53682e-20	3.13512e-20
RVBD0654	-	2809.09	4.21086	0.0811638	51.881	0	0
RVBD0655	mkl	6678.12	-2.64601	0.156681	-16.8879	5.5215e-64	2.36885e-63
RVBD0656c	-	286.586	1.10149	0.190611	5.77874	7.52616e-09	1.12727e-08
RVBD0657c	-	61.1291	0.241699	0.249108	0.970256	0.331919	0.353862
RVBD0658c	-	626.469	-1.34823	0.114627	-11.7618	6.13787e-32	1.58196e-31
RVBD0659c	-	1585.19	-1.84395	0.0777133	-23.7276	1.872e-124	1.67863e-123
RVBD0660c	-	912.307	-0.0284627	0.135464	-0.210112	0.83358	0.846232
RVBD0661c	-	26.0043	0.292538	0.396182	0.738394	0.460275	0.481889
RVBD0662c	-	69.1711	0.630304	0.270516	2.33001	0.0198057	0.0230615
RVBD0663	atsD	3826.17	0.50445	0.0722602	6.98102	2.93048e-12	4.82696e-12
RVBD0664	-	263.404	-1.11313	0.187267	-5.94409	2.77992e-09	4.21952e-09
RVBD0665	-	116.746	-2.09031	0.291653	-7.16711	7.65969e-13	1.28133e-12
RVBD0666	-	54.758	-0.588334	0.313694	-1.87551	0.0607233	0.068973
RVBD0667	rpoB	60849	1.00419	0.0949319	10.578	3.76889e-26	8.65338e-26
RVBD0668	rpoC	21345.5	-3.50744	0.127409	-27.5289	7.92355e-167	1.07402e-165
RVBD0669c	-	1883.65	-0.69899	0.071721	-9.74596	1.91965e-22	4.07925e-22
RVBD0670	end	1567.01	-1.88692	0.132881	-14.2001	9.15378e-46	3.02408e-45
RVBD0671	lpqP	1040.41	0.65538	0.0764134	8.57676	9.75804e-18	1.85694e-17
RVBD0672	fadE8	1410.03	-1.31245	0.0748558	-17.533	8.01601e-69	3.66241e-68
RVBD0673	echA4	276.53	-1.82068	0.174166	-10.4537	1.40886e-25	3.2023e-25
RVBD0674	-	182.996	-0.12928	0.155737	-0.830117	0.406472	0.42864
RVBD0675	echA5	413.754	-1.40863	0.135553	-10.3917	2.70452e-25	6.11327e-25
RVBD0676c	mmpL5	2685.35	-0.88554	0.0657176	-13.4749	2.1968e-41	6.734e-41
RVBD0677c	mmpS5	1479.55	1.86876	0.087464	21.3661	2.76369e-101	1.83945e-100
RVBD0678	-	1008.89	-0.419244	0.0904657	-4.63429	3.58161e-06	4.90862e-06
RVBD0679c	-	893.192	-0.541413	0.116169	-4.66057	3.15332e-06	4.33183e-06
RVBD0680c	-	1838.82	1.31682	0.115584	11.3928	4.54149e-30	1.13329e-29
RVBD0681	-	904.851	-0.231129	0.0774625	-2.98375	0.00284739	0.00347825
RVBD0682	rpsL	4732.65	1.14604	0.0919538	12.4632	1.18486e-35	3.28636e-35
RVBD0683	rpsG	5678.16	-0.0815563	0.0639043	-1.27622	0.201876	0.219876
RVBD0684	fusA1	19948.6	-1.97484	0.0590607	-33.4374	3.92872e-245	1.02097e-243
RVBD0685	tuf	25479.9	-2.9067	0.0721631	-40.2796	0	0
RVBD0686	-	2434.55	-0.137563	0.0713429	-1.9282	0.0538306	0.061366
RVBD0687	fabG	1199.58	2.03776	0.0785971	25.9266	3.33785e-148	3.76199e-147
RVBD0688	-	1058.68	0.183986	0.0656899	2.80082	0.00509733	0.00613846
RVBD0689c	-	105.735	-0.643287	0.230069	-2.79606	0.00517298	0.00622589
RVBD0690c	-	1140.67	-1.15868	0.122932	-9.42538	4.28547e-21	8.85752e-21
RVBD0691A	RVBD0691A	97.5307	-1.3524	0.225703	-5.99194	2.07358e-09	3.15798e-09
RVBD0691c	-	598.087	-0.174346	0.141236	-1.23443	0.217044	0.235703
RVBD0692	-	982.836	-2.56951	0.16308	-15.7562	6.22739e-56	2.38123e-55
RVBD0693	pqqE	2014.38	-2.89545	0.148403	-19.5106	8.9146e-85	4.90183e-84
RVBD0694	lldD1	1299.12	-3.70321	0.156296	-23.6936	4.19394e-124	3.71984e-123
RVBD0695	-	946.449	-1.45271	0.107403	-13.5258	1.10171e-41	3.40529e-41
RVBD0696	-	720.622	-3.94265	0.203361	-19.3874	9.85741e-84	5.39119e-83
RVBD0697	-	213.507	-0.372334	0.209695	-1.7756	0.0757992	0.0854783
RVBD0698	-	516.105	0.45599	0.11782	3.87022	0.000108738	0.000140664
RVBD0699	-	47.3887	0.644945	0.255371	2.52552	0.0115529	0.0136034
RVBD0700	rpsJ	9850.32	1.781	0.0724058	24.5975	1.34286e-133	1.33958e-132
RVBD0701	rplC	20826.9	1.38063	0.0845497	16.3292	6.1211e-60	2.48498e-59
RVBD0702	rplD	12201.6	0.675242	0.103118	6.54827	5.8207e-11	9.32775e-11
RVBD0703	rplW	1646.93	-0.249172	0.0835703	-2.98159	0.0028676	0.00350189
RVBD0704	rplB	8762.39	-0.839751	0.0937486	-8.95748	3.32186e-19	6.56328e-19
RVBD0705	rpsS	2906.74	-0.993148	0.112536	-8.82516	1.09299e-18	2.12554e-18
RVBD0706	rplV	1771.48	-1.57525	0.20727	-7.6	2.96138e-14	5.15023e-14
RVBD0707	rpsC	3151.4	-2.78613	0.155348	-17.9348	6.31392e-72	3.00592e-71
RVBD0708	rplP	2010.13	-2.67535	0.165282	-16.1866	6.27463e-59	2.5272e-58
RVBD0709	rpmC	125.174	-1.73709	0.341897	-5.08073	3.75982e-07	5.34125e-07
RVBD0710	rpsQ	1622.96	-2.12209	0.147112	-14.425	3.60296e-47	1.21388e-46
RVBD0711	atsA	16393.6	4.46213	0.0649822	68.667	0	0
RVBD0712	-	961.848	-1.21547	0.103067	-11.793	4.24004e-32	1.09559e-31
RVBD0713	-	2199.42	-0.245645	0.0810697	-3.03004	0.00244518	0.0029923
RVBD0714	rplN	10275	2.53051	0.0761085	33.2487	2.13091e-242	5.26915e-241
RVBD0715	rplX	5268.1	1.69422	0.0551734	30.7071	4.57081e-207	8.75536e-206
RVBD0716	rplE	4985.18	0.602946	0.0720202	8.3719	5.66951e-17	1.06206e-16
RVBD0717	rpsN	321.605	-0.152615	0.176337	-0.865472	0.38678	0.40893
RVBD0718	rpsH	5087.45	-1.12966	0.0640881	-17.6267	1.53645e-69	7.09934e-69
RVBD0719	rplF	5387.5	-0.741764	0.0658872	-11.2581	2.11292e-29	5.19007e-29
RVBD0720	rplR	1287.31	-0.97106	0.162853	-5.96282	2.47923e-09	3.76733e-09
RVBD0721	rpsE	4109.09	-1.35732	0.137064	-9.9028	4.04783e-23	8.72894e-23
RVBD0722	rpmD	401.274	-1.3273	0.189192	-7.01564	2.28897e-12	3.78403e-12
RVBD0723	rplO	3559.58	-1.94204	0.118013	-16.4562	7.57263e-61	3.09582e-60
RVBD0724	sppA	5712.43	-1.84317	0.072391	-25.4613	5.28795e-143	5.72277e-142
RVBD0725c	-	537.833	1.19819	0.115704	10.3557	3.94489e-25	8.88744e-25
RVBD0726c	-	2332.41	0.710563	0.0904453	7.85627	3.95745e-15	7.057e-15
RVBD0727c	fucA	370.214	2.18	0.113579	19.1937	4.17546e-82	2.24156e-81
RVBD0728c	serA2	286.963	1.73685	0.147704	11.759	6.34545e-32	1.63443e-31
RVBD0729	xylB	298.488	0.881525	0.156313	5.63949	1.70558e-08	2.53139e-08
RVBD0730	-	1696.91	1.06108	0.0840255	12.628	1.47914e-36	4.17061e-36
RVBD0731c	-	1063.79	1.10477	0.0927147	11.9158	9.7924e-33	2.56767e-32
RVBD0732	secY	6048.61	-0.623352	0.0693162	-8.99289	2.40822e-19	4.77896e-19
RVBD0733	adk	1193.71	-2.73451	0.103667	-26.3779	2.45967e-153	2.90042e-152
RVBD0734	mapA	1109.12	-2.94317	0.129974	-22.6444	1.5855e-113	1.24162e-112
RVBD0735	sigL	444.159	3.07719	0.109524	28.0961	1.0942e-173	1.60588e-172
RVBD0736	-	295.719	2.24545	0.112356	19.9851	7.4215e-89	4.28284e-88
RVBD0737	-	192.486	1.38841	0.157401	8.82082	1.13629e-18	2.20765e-18
RVBD0738	-	345.636	1.35889	0.171461	7.9254	2.27413e-15	4.08742e-15
RVBD0739	-	399.908	1.93235	0.108607	17.7921	8.13541e-71	3.80648e-70
RVBD0740	-	1191.34	1.67442	0.0760617	22.0139	2.11833e-107	1.52162e-106
RVBD0741	-	940.944	-0.700339	0.0851072	-8.2289	1.88933e-16	3.50066e-16
RVBD0742	PE_PGRS8	101.876	-0.186588	0.168231	-1.10912	0.26738	0.287839
RVBD0743c	-	795.097	1.78888	0.107326	16.6677	2.25236e-62	9.44462e-62
RVBD0744Ac	RVBD0744Ac	21.3755	2.02485	0.334705	6.04965	1.4516e-09	2.22066e-09
RVBD0744c	-	924.978	3.42523	0.103504	33.0928	3.77461e-240	9.00609e-239
RVBD0745	-	51.8591	0.977691	0.241353	4.05088	5.10262e-05	6.68766e-05
RVBD0746	PE_PGRS9	87.3687	0.275729	0.229481	1.20153	0.229544	0.248683
RVBD0747	PE_PGRS10	315.032	2.66146	0.163863	16.242	2.54374e-59	1.02961e-58
RVBD0748	-	370.957	-0.399731	0.257008	-1.55532	0.119869	0.133043
RVBD0749	-	555.682	1.06552	0.108485	9.82185	9.06674e-23	1.94083e-22
RVBD0749A	-	572.917	1.95178	0.129514	15.07	2.55121e-51	9.15476e-51
RVBD0750	-	1344.59	3.24835	0.112784	28.8015	2.05639e-182	3.20232e-181
RVBD0751c	mmsB	391.668	0.507491	0.120029	4.22808	2.35689e-05	3.12923e-05
RVBD0752c	fadE9	201.586	-1.01812	0.179046	-5.68637	1.29766e-08	1.93228e-08
RVBD0753c	mmsA	690.242	0.904723	0.115681	7.82085	5.24688e-15	9.32779e-15
RVBD0754	PE_PGRS11	352.342	1.35546	0.114252	11.8638	1.82507e-32	4.76104e-32
RVBD0755A	-	718.275	1.02374	0.227615	4.49767	6.87035e-06	9.31264e-06
RVBD0755c	PPE12	984.91	0.125308	0.16691	0.750754	0.452801	0.474673
RVBD0756c	-	1292.14	0.846262	0.0914449	9.25434	2.15559e-20	4.369e-20
RVBD0757	phoP	1590.04	0.178171	0.0908437	1.9613	0.0498445	0.0569332
RVBD0758	phoR	1913.11	-0.639351	0.0999124	-6.39912	1.5628e-10	2.46948e-10
RVBD0759c	-	1315.3	-1.14658	0.106591	-10.7568	5.50576e-27	1.28583e-26
RVBD0760c	-	546.121	-2.23973	0.112222	-19.958	1.27678e-88	7.34736e-88
RVBD0761c	adhB	2214.95	-0.52088	0.0630849	-8.25681	1.49622e-16	2.7786e-16
RVBD0762c	-	211.164	-1.2291	0.145484	-8.44833	2.95495e-17	5.56354e-17
RVBD0763c	-	19.3238	-0.405975	0.429405	-0.945435	0.344437	0.36625
RVBD0764c	cyp51	529.124	-0.543118	0.0967975	-5.61087	2.01317e-08	2.98248e-08
RVBD0765c	-	184.443	-1.31412	0.173063	-7.59328	3.11902e-14	5.41745e-14
RVBD0766c	cyp123	505.407	-0.198688	0.0946578	-2.09901	0.0358161	0.0412329
RVBD0767c	-	151.521	1.43374	0.188837	7.5925	3.13786e-14	5.44786e-14
RVBD0768	aldA	396.412	0.743119	0.124379	5.97465	2.30587e-09	3.50782e-09
RVBD0769	-	369.237	-0.815189	0.130798	-6.2324	4.59328e-10	7.12028e-10
RVBD0770	-	282.532	-0.268679	0.157217	-1.70897	0.0874569	0.0982445
RVBD0771	-	137.144	-1.38914	0.205951	-6.74502	1.53009e-11	2.48319e-11
RVBD0772	purD	707.094	-1.49696	0.096927	-15.4442	8.25354e-54	3.0641e-53
RVBD0773c	ggtA	1221.49	-2.90619	0.0875774	-33.1843	1.81598e-241	4.41025e-240
RVBD0774c	-	811.703	-1.77885	0.124172	-14.3257	1.5114e-46	5.0628e-46
RVBD0775	-	826.746	0.876194	0.0864507	10.1352	3.85628e-24	8.51847e-24
RVBD0776c	-	488.179	0.909923	0.0874702	10.4027	2.41083e-25	5.46152e-25
RVBD0777	purB	1100.99	-1.94501	0.0970674	-20.0377	2.58258e-89	1.50099e-88
RVBD0778	cyp126	896.225	-1.54683	0.0966963	-15.9967	1.34625e-57	5.2916e-57
RVBD0779c	-	175.88	-0.701323	0.150953	-4.64598	3.38465e-06	4.64492e-06
RVBD0780	hemH	715.16	-0.792743	0.107162	-7.39757	1.38694e-13	2.37662e-13
RVBD0781	ptrBa	335.426	-2.1082	0.155361	-13.5697	6.05861e-42	1.88552e-41
RVBD0782	ptrBb	327.013	0.00582664	0.161832	0.0360042	0.971279	0.973426
RVBD0783c	emrB	1240.87	-0.898963	0.0847682	-10.605	2.82605e-26	6.50692e-26
RVBD0784	-	300.056	-0.0990335	0.142289	-0.696003	0.486427	0.508226
RVBD0785	-	716.685	-1.29445	0.111079	-11.6534	2.20486e-31	5.64002e-31
RVBD0786c	-	604.899	-1.10887	0.100614	-11.0211	3.02321e-28	7.26853e-28
RVBD0787	-	1331.36	-0.0969889	0.126707	-0.765458	0.443999	0.466045
RVBD0787A	-	258.894	-0.18418	0.181558	-1.01444	0.310373	0.331672
RVBD0788	purQ	1543.86	0.241097	0.0735385	3.27852	0.00104354	0.00129608
RVBD0789c	-	1566.82	2.2265	0.0635485	35.0362	6.31756e-269	1.89527e-267
RVBD0790c	-	376.234	-0.56834	0.110327	-5.15142	2.58516e-07	3.69308e-07
RVBD0791c	-	733.778	0.698649	0.0876581	7.97017	1.58459e-15	2.8683e-15
RVBD0792c	-	809.485	2.11151	0.0804606	26.2428	8.62958e-152	1.00025e-150
RVBD0793	-	161.575	2.53855	0.136191	18.6396	1.5333e-77	7.85914e-77
RVBD0794c	-	673.385	1.68097	0.109398	15.3657	2.78192e-53	1.02624e-52
RVBD0795	-	89.8399	1.41859	0.177459	7.99392	1.30715e-15	2.37346e-15
RVBD0796	-	167.664	0.920545	0.146815	6.27011	3.6079e-10	5.61841e-10
RVBD0797	-	625.529	-0.738505	0.0958914	-7.70147	1.34508e-14	2.36447e-14
RVBD0798c	cfp29	842.627	-3.3294	0.134307	-24.7894	1.16513e-135	1.18843e-134
RVBD0799c	-	958.998	-3.40536	0.132901	-25.6232	8.41539e-145	9.20504e-144
RVBD0800	pepC	349.866	-1.87856	0.14802	-12.6913	6.60593e-37	1.87079e-36
RVBD0801	-	253.42	-1.01615	0.132057	-7.69475	1.41774e-14	2.48791e-14
RVBD0802c	-	629.728	1.12016	0.0972675	11.5163	1.09262e-30	2.75347e-30
RVBD0803	purL	2457.67	-2.45979	0.120794	-20.3635	3.52662e-92	2.1036e-91
RVBD0804	-	261.987	-1.9756	0.195518	-10.1044	5.28084e-24	1.16338e-23
RVBD0805	-	22807	1.57268	0.0723037	21.7511	6.74801e-105	4.69027e-104
RVBD0806c	cpsY	7286.88	0.670205	0.0830772	8.06726	7.18962e-16	1.31364e-15
RVBD0807	-	330.448	2.06862	0.13011	15.8991	6.42977e-57	2.48658e-56
RVBD0808	purF	4299.14	0.44965	0.0633581	7.09697	1.27521e-12	2.12362e-12
RVBD0809	purM	5864.63	1.56831	0.0619677	25.3085	2.57413e-141	2.74215e-140
RVBD0810c	-	4039.18	1.95354	0.084884	23.0143	3.35517e-117	2.76547e-116
RVBD0811c	-	1024.85	-0.174862	0.120164	-1.45519	0.145616	0.160658
RVBD0812	-	1479	1.37405	0.0850758	16.1508	1.12012e-58	4.47609e-58
RVBD0813c	-	2043.75	1.34416	0.0695793	19.3184	3.76157e-83	2.04903e-82
RVBD0814c	sseC2	1533.44	0.19271	0.275502	0.699488	0.484247	0.506078
RVBD0815c	cysA2	3961.76	1.80703	0.101235	17.8499	2.89624e-71	1.36609e-70
RVBD0816c	thiX	486.102	0.93064	0.0906173	10.27	9.62079e-25	2.1532e-24
RVBD0817c	-	370.398	0.282901	0.100358	2.8189	0.00481882	0.00580649
RVBD0818	-	1726.77	1.05601	0.0642959	16.4242	1.28385e-60	5.23289e-60
RVBD0819	-	1342.25	0.199625	0.083478	2.39135	0.0167865	0.0196074
RVBD0820	phoT	2414.14	-2.21918	0.0992894	-22.3506	1.19197e-110	8.93978e-110
RVBD0821c	phoY2	2807.5	-0.295556	0.07826	-3.77659	0.000158993	0.000204312
RVBD0822c	-	4834.59	1.2333	0.0963336	12.8023	1.59076e-37	4.56742e-37
RVBD0823c	-	6489.34	0.836701	0.126883	6.59425	4.27413e-11	6.87413e-11
RVBD0824c	desA1	31737.2	1.72112	0.100487	17.1278	9.2074e-66	4.02639e-65
RVBD0825c	-	1066.6	0.883116	0.0810037	10.9022	1.12551e-27	2.6667e-27
RVBD0826	-	786.532	2.46551	0.139465	17.6783	6.16466e-70	2.86141e-69
RVBD0827c	-	718.738	3.57726	0.0997794	35.8517	1.73161e-281	5.60713e-280
RVBD0828c	-	69.9094	1.53936	0.239275	6.43343	1.24757e-10	1.97828e-10
RVBD0829	-	114.895	0.735974	0.163838	4.49208	7.05318e-06	9.55411e-06
RVBD0830	-	2603.79	0.241748	0.101395	2.38421	0.0171157	0.0199863
RVBD0831c	-	5082.86	-1.72906	0.100356	-17.2292	1.60252e-66	7.09911e-66
RVBD0832	PE_PGRS12	237.475	1.59408	0.164679	9.67992	3.67013e-22	7.72659e-22
RVBD0833	PE_PGRS13	486.577	1.3003	0.20252	6.42061	1.35729e-10	2.14808e-10
RVBD0834c	PE_PGRS14	1036.7	1.46514	0.136235	10.7545	5.6444e-27	1.31746e-26
RVBD0835	lpqQ	411.047	-0.336893	0.116622	-2.88877	0.00386751	0.00468929
RVBD0836c	-	282.215	1.75199	0.128724	13.6105	3.46822e-42	1.08183e-41
RVBD0837c	-	315.414	1.91889	0.130613	14.6914	7.32086e-49	2.53128e-48
RVBD0838	lpqR	599.011	1.56131	0.105644	14.779	2.00239e-49	6.98269e-49
RVBD0839	-	4692.58	3.809	0.204757	18.6026	3.0625e-77	1.56383e-76
RVBD0840c	pip	1307.84	2.34051	0.205181	11.407	3.85593e-30	9.63393e-30
RVBD0841	-	915.629	4.05025	0.167588	24.168	4.83503e-129	4.54538e-128
RVBD0842	-	2684.61	2.03423	0.168181	12.0955	1.11601e-33	2.97604e-33
RVBD0843	-	343.599	0.593812	0.10045	5.91151	3.38984e-09	5.13383e-09
RVBD0844c	narL	955.828	-0.356933	0.0980069	-3.64192	0.000270612	0.000343741
RVBD0845	-	687.54	-0.377283	0.0929343	-4.05967	4.91417e-05	6.44482e-05
RVBD0846c	-	1281.58	2.0869	0.152936	13.6455	2.14659e-42	6.72148e-42
RVBD0847	lpqS	2697.9	3.74889	0.329437	11.3797	5.27857e-30	1.31481e-29
RVBD0848	cysK2	1189.14	1.31999	0.225817	5.8454	5.05349e-09	7.60541e-09
RVBD0849	-	630.47	0.059177	0.14369	0.411837	0.680459	0.698785
RVBD0850	-	130.173	-0.8079	0.22142	-3.64872	0.000263553	0.000335296
RVBD0851c	-	463.908	0.428817	0.103026	4.16221	3.15185e-05	4.16301e-05
RVBD0852	fadD16	519.182	-0.259706	0.102468	-2.53451	0.0112603	0.0132704
RVBD0853c	pdc	1123.54	-0.940407	0.091041	-10.3295	5.18327e-25	1.16388e-24
RVBD0854	-	137.299	0.569522	0.187853	3.03175	0.00243143	0.00297727
RVBD0855	far	372.693	-0.665492	0.100372	-6.63025	3.35122e-11	5.40434e-11
RVBD0856	-	496.18	-2.29975	0.171591	-13.4025	5.84563e-41	1.77853e-40
RVBD0857	-	650.22	-1.24311	0.12233	-10.1619	2.93248e-24	6.49892e-24
RVBD0858c	-	633.736	-1.54174	0.10871	-14.1822	1.18077e-45	3.88512e-45
RVBD0859	fadA	1984.49	0.564416	0.113161	4.98772	6.10964e-07	8.6075e-07
RVBD0860	fadB	2901.96	-1.66403	0.0998791	-16.6604	2.54112e-62	1.06227e-61
RVBD0861c	ercc3	1087.92	-1.06274	0.0794954	-13.3685	9.23341e-41	2.79884e-40
RVBD0862c	-	683.867	-1.40906	0.0998586	-14.1105	3.27204e-45	1.07056e-44
RVBD0863	-	1762.61	-0.155622	0.073038	-2.1307	0.0331142	0.0381439
RVBD0864	moaC	2336.06	-1.18623	0.117631	-10.0843	6.48014e-24	1.42451e-23
RVBD0865	mog	856.508	-0.753645	0.105151	-7.16723	7.65285e-13	1.28071e-12
RVBD0866	moaE2	687.533	-1.89222	0.370693	-5.10455	3.31585e-07	4.71876e-07
RVBD0867c	rpfA	2967.61	1.1539	0.443568	2.60141	0.00928426	0.0109988
RVBD0868c	moaD2	433.173	-2.37177	0.186329	-12.7289	4.08509e-37	1.16229e-36
RVBD0869c	moaA	857.132	-0.63765	0.13424	-4.75008	2.03334e-06	2.80651e-06
RVBD0870c	-	1709.63	0.503023	0.120373	4.17885	2.92983e-05	3.87982e-05
RVBD0871	cspB	2660.49	1.5095	0.106268	14.2046	8.57683e-46	2.83578e-45
RVBD0872c	PE_PGRS15	1606.97	0.745478	0.155357	4.79847	1.59885e-06	2.2158e-06
RVBD0873	fadE10	3381.25	-0.000482533	0.0680807	-0.00708766	0.994345	0.994589
RVBD0874c	-	762.846	-1.00045	0.0926117	-10.8026	3.34557e-27	7.8493e-27
RVBD0875c	-	415.961	-1.99941	0.16404	-12.1886	3.57583e-34	9.60459e-34
RVBD0876c	-	1651.86	-1.56504	0.085624	-18.2781	1.2373e-74	6.16386e-74
RVBD0877	-	2259.74	0.940575	0.0648821	14.4967	1.27134e-47	4.31179e-47
RVBD0878c	PPE13	1584.14	-0.344879	0.0925642	-3.72584	0.000194668	0.000249763
RVBD0879c	-	362.119	-1.19743	0.163591	-7.31965	2.48623e-13	4.22483e-13
RVBD0880	-	413.045	0.999085	0.0934484	10.6913	1.11797e-26	2.59609e-26
RVBD0881	-	407.2	1.16046	0.0905419	12.8169	1.31938e-37	3.79624e-37
RVBD0882	-	546.085	-3.2284	0.168604	-19.1478	1.01004e-81	5.35191e-81
RVBD0883c	-	1365.41	-1.81966	0.1038	-17.5304	8.39956e-69	3.83336e-68
RVBD0884c	serC	1370.06	-0.0543568	0.118441	-0.458936	0.64628	0.665529
RVBD0885	-	18459.4	5.30472	0.11776	45.047	0	0
RVBD0886	fprB	3197.93	3.69079	0.121808	30.3	1.14786e-201	2.10957e-200
RVBD0887c	-	417.566	2.97464	0.109703	27.1155	6.47344e-162	8.33174e-161
RVBD0888	-	3455.71	1.03786	0.122535	8.4699	2.45599e-17	4.6348e-17
RVBD0889c	citA	1106.48	-0.922039	0.0814009	-11.3271	9.62999e-30	2.38412e-29
RVBD0890c	-	1376.34	-0.291824	0.103863	-2.80969	0.00495888	0.0059735
RVBD0891c	-	1169.17	-0.273432	0.149569	-1.82813	0.0675303	0.0763858
RVBD0892	-	2796.56	-0.819602	0.198227	-4.13465	3.55489e-05	4.68473e-05
RVBD0893c	-	579.63	-2.36656	0.202341	-11.6959	1.33749e-31	3.43204e-31
RVBD0894	-	464.667	-0.791925	0.166422	-4.75855	1.94993e-06	2.69242e-06
RVBD0895	-	187.987	0.571509	0.135534	4.21673	2.47875e-05	3.28567e-05
RVBD0896	gltA	5605.48	-2.43151	0.0846267	-28.7322	1.51182e-181	2.34533e-180
RVBD0897c	-	861.874	-0.296907	0.080313	-3.69687	0.000218272	0.000279345
RVBD0898c	-	285.486	1.60932	0.119507	13.4663	2.46893e-41	7.55681e-41
RVBD0899	ompA	696.808	0.653581	0.0878548	7.43933	1.01197e-13	1.73846e-13
RVBD0900	-	8.46981	1.62073	0.584764	2.77159	0.00557828	0.00669
RVBD0901	-	283.236	0.120229	0.149254	0.805531	0.420514	0.44276
RVBD0902c	prrB	1314.17	-1.08292	0.0853657	-12.6857	7.10105e-37	2.00917e-36
RVBD0903c	prrA	1343.61	-1.26913	0.0997591	-12.7219	4.46811e-37	1.26861e-36
RVBD0904c	accD3	662.325	1.47831	0.104378	14.1631	1.55099e-45	5.09092e-45
RVBD0905	echA6	2009.17	0.0339398	0.139257	0.243721	0.807447	0.821337
RVBD0906	-	1245.57	-2.4837	0.165107	-15.043	3.83805e-51	1.37482e-50
RVBD0907	-	1200.06	-2.38946	0.0988054	-24.1835	3.31572e-129	3.13152e-128
RVBD0908	ctpE	1032.19	-2.88254	0.0970982	-29.6868	1.13557e-193	1.89107e-192
RVBD0909	-	160.299	0.0876309	0.239179	0.366382	0.71408	0.731287
RVBD0910	-	766.931	-1.3533	0.117568	-11.5108	1.1644e-30	2.93257e-30
RVBD0911	-	526.56	-0.560751	0.125866	-4.45514	8.38377e-06	1.13377e-05
RVBD0912	-	338.033	-1.19021	0.133411	-8.92142	4.60348e-19	9.0604e-19
RVBD0913c	-	559.783	-3.28577	0.206121	-15.9409	3.29341e-57	1.27972e-56
RVBD0914c	-	456.993	-0.659978	0.10615	-6.21742	5.05411e-10	7.82868e-10
RVBD0915c	PPE14	119.256	1.01005	0.194712	5.18738	2.13272e-07	3.05637e-07
RVBD0916c	PE7	126.568	1.40707	0.167786	8.38606	5.02713e-17	9.42588e-17
RVBD0917	betP	1216.47	0.93784	0.0879902	10.6585	1.59215e-26	3.68043e-26
RVBD0918	-	879.283	4.39433	0.115006	38.2095	0	0
RVBD0919	-	1000.75	-0.0234273	0.0907391	-0.258183	0.796265	0.810839
RVBD0920c	-	1087.88	1.15617	0.0774926	14.9197	2.45323e-50	8.67346e-50
RVBD0921	-	575.608	2.49232	0.127236	19.5882	1.94878e-85	1.08621e-84
RVBD0922	-	2586.97	-0.619192	0.116345	-5.32204	1.02608e-07	1.48824e-07
RVBD0923c	-	1108.05	-1.7078	0.0998636	-17.1013	1.45031e-65	6.32187e-65
RVBD0924c	mntH	417.605	-1.14509	0.0971414	-11.7879	4.5079e-32	1.16333e-31
RVBD0925c	-	1225.88	-1.14213	0.0834482	-13.6867	1.21899e-42	3.82871e-42
RVBD0926c	-	509.891	-1.61581	0.128604	-12.5643	3.31985e-36	9.30289e-36
RVBD0927c	-	328.194	-0.0916661	0.104026	-0.881181	0.37822	0.400295
RVBD0928	pstS3	839.485	-0.0328063	0.127108	-0.258099	0.796331	0.810839
RVBD0929	pstC2	364.821	-1.89948	0.133838	-14.1924	1.02167e-45	3.36978e-45
RVBD0930	pstA1	2310.1	-2.01351	0.0832977	-24.1724	4.3433e-129	4.09253e-128
RVBD0931c	pknD	8535.83	-2.39475	0.0557753	-42.9356	0	0
RVBD0932c	pstS2	12594.2	-0.212085	0.0451835	-4.69385	2.68108e-06	3.69305e-06
RVBD0933	pstB	1702.27	-2.19069	0.102522	-21.368	2.65104e-101	1.76736e-100
RVBD0934	pstS1	2562.31	-4.20038	0.0981488	-42.796	0	0
RVBD0935	pstC1	1251.11	-1.82461	0.114215	-15.9752	1.90167e-57	7.46041e-57
RVBD0936	pstA2	761.495	-3.16889	0.175819	-18.0236	1.27143e-72	6.11004e-72
RVBD0937c	-	694.335	-2.33051	0.170807	-13.6442	2.18723e-42	6.83825e-42
RVBD0938	-	873.056	-2.73772	0.121628	-22.509	3.38792e-112	2.59338e-111
RVBD0939	-	1256.48	-0.352192	0.0698297	-5.04359	4.56875e-07	6.46791e-07
RVBD0940c	-	551.732	-1.41171	0.138313	-10.2066	1.85256e-24	4.1258e-24
RVBD0941c	-	928.845	0.630579	0.134927	4.67347	2.96148e-06	4.07516e-06
RVBD0942	-	322.585	0.661862	0.124227	5.32785	9.9383e-08	1.44197e-07
RVBD0943c	-	84.7423	-0.0394844	0.177888	-0.221962	0.824343	0.837063
RVBD0944	-	45.1742	-0.241309	0.264841	-0.911147	0.362218	0.384756
RVBD0945	-	495.408	-2.39467	0.128362	-18.6557	1.13569e-77	5.82845e-77
RVBD0946c	pgi	809.203	-1.74798	0.0944372	-18.5094	1.73396e-76	8.76649e-76
RVBD0948c	-	867.55	-0.969266	0.0969472	-9.99788	1.55702e-23	3.38807e-23
RVBD0949	uvrD1	1344.38	-1.62722	0.0864817	-18.8157	5.61148e-79	2.92399e-78
RVBD0950c	-	3033.76	0.336899	0.138078	2.43992	0.0146903	0.0172231
RVBD0951	sucC	5586.38	0.968029	0.121465	7.96958	1.59212e-15	2.88064e-15
RVBD0952	sucD	3110.28	-0.180229	0.13008	-1.38552	0.165892	0.182298
RVBD0953c	-	126.635	1.82535	0.146272	12.4792	9.70144e-36	2.69815e-35
RVBD0954	-	7976.66	-0.503114	0.108402	-4.64117	3.46435e-06	4.7527e-06
RVBD0955	-	2259.67	-1.21192	0.0828589	-14.6263	1.90847e-48	6.55985e-48
RVBD0956	purN	404.265	-1.22926	0.134406	-9.14585	5.91654e-20	1.18563e-19
RVBD0957	purH	1432.87	-1.81368	0.0985769	-18.3987	1.34617e-75	6.73909e-75
RVBD0958	-	625.269	-1.04278	0.126832	-8.22171	2.0063e-16	3.71234e-16
RVBD0959	-	793.743	-1.00223	0.102427	-9.78477	1.30893e-22	2.79457e-22
RVBD0959A	RVBD0959A	191.438	1.75662	0.123579	14.2146	7.43723e-46	2.46698e-45
RVBD0960	-	588.445	0.453089	0.0856372	5.2908	1.21784e-07	1.75948e-07
RVBD0961	-	420.899	-0.500486	0.172378	-2.90343	0.00369103	0.00448597
RVBD0962c	lprP	275.551	0.432284	0.1599	2.70346	0.00686223	0.00818413
RVBD0963c	-	224.023	2.24546	0.125259	17.9265	7.32428e-72	3.47882e-71
RVBD0964c	-	211.796	1.10767	0.14971	7.39875	1.37472e-13	2.35666e-13
RVBD0965c	-	147.847	-0.398872	0.171456	-2.32638	0.0199984	0.0232791
RVBD0966c	-	768.842	-0.816959	0.0868655	-9.40488	5.20909e-21	1.07393e-20
RVBD0967	-	4844.2	2.93138	0.193352	15.1608	6.42476e-52	2.31974e-51
RVBD0968	-	1993.33	2.94083	0.281131	10.4607	1.30842e-25	2.97567e-25
RVBD0969	ctpV	3919.05	1.57942	0.283216	5.57672	2.45102e-08	3.61539e-08
RVBD0970	-	666.75	-0.45231	0.168602	-2.68271	0.00730278	0.00869683
RVBD0971c	echA7	187.72	0.0381073	0.190003	0.200561	0.841042	0.852322
RVBD0972c	fadE12	151.343	-0.899106	0.188195	-4.77753	1.77465e-06	2.45443e-06
RVBD0973c	accA2	265.922	-1.0644	0.202515	-5.25588	1.47319e-07	2.1209e-07
RVBD0974c	accD2	167.661	-0.963087	0.149902	-6.42478	1.32057e-10	2.09239e-10
RVBD0975c	fadE13	113.377	-1.11117	0.199244	-5.57691	2.44833e-08	3.61272e-08
RVBD0976c	-	190.359	0.661767	0.166255	3.98043	6.879e-05	8.97835e-05
RVBD0977	PE_PGRS16	687.893	1.26476	0.0963917	13.121	2.4949e-39	7.38159e-39
RVBD0978c	PE_PGRS17	66.6947	2.86656	0.273868	10.4669	1.22543e-25	2.7916e-25
RVBD0979A	rpmF	1271.36	1.47981	0.114461	12.9285	3.10883e-38	9.01494e-38
RVBD0979c	-	88.5783	1.62367	0.194911	8.33035	8.06024e-17	1.50507e-16
RVBD0980c	PE_PGRS18	3825.98	2.17391	0.135646	16.0263	8.36567e-58	3.29141e-57
RVBD0981	mprA	1199.41	0.427922	0.0864941	4.94741	7.52076e-07	1.057e-06
RVBD0982	mprB	2222.83	-0.622906	0.0725763	-8.58278	9.26094e-18	1.76317e-17
RVBD0983	pepD	3649.64	0.361871	0.070299	5.1476	2.63844e-07	3.76656e-07
RVBD0984	moaB2	2905.96	-0.530181	0.0752001	-7.05026	1.78578e-12	2.96539e-12
RVBD0985c	mscL	2391.97	-0.221825	0.077333	-2.86843	0.00412509	0.00499417
RVBD0986	-	1002.66	1.347	0.110691	12.169	4.54484e-34	1.21913e-33
RVBD0987	-	2637.32	-1.31181	0.143974	-9.11138	8.13388e-20	1.62837e-19
RVBD0988	-	1432.47	-1.30493	0.186558	-6.99478	2.65674e-12	4.38314e-12
RVBD0989c	grcC2	1098.95	1.95094	0.106507	18.3175	6.00516e-75	3.00258e-74
RVBD0990c	-	2303.49	5.22558	0.125735	41.5603	0	0
RVBD0991c	-	8497.38	4.62525	0.0881891	52.447	0	0
RVBD0992c	-	292.228	0.0119083	0.111757	0.106555	0.915142	0.920784
RVBD0993	galU	781.703	-1.71045	0.0875431	-19.5384	5.17813e-85	2.86659e-84
RVBD0994	moeA1	946.829	-2.16667	0.108609	-19.9493	1.51973e-88	8.7208e-88
RVBD0995	rimJ	292.495	-1.43298	0.171993	-8.33161	7.97494e-17	1.48982e-16
RVBD0996	-	2325.19	0.710799	0.0837661	8.48552	2.14764e-17	4.05666e-17
RVBD0997	-	780.199	-0.339639	0.106589	-3.18644	0.00144035	0.00178025
RVBD0998	-	1075.82	1.30051	0.0814498	15.967	2.17087e-57	8.50829e-57
RVBD0999	-	845.599	-1.00964	0.104087	-9.70002	3.01429e-22	6.35242e-22
RVBD1000c	-	856.437	1.11853	0.0835111	13.3938	6.57688e-41	1.99804e-40
RVBD1001	arcA	1196.93	-0.191398	0.0668361	-2.8637	0.00418726	0.00506644
RVBD1002c	-	1566.51	-0.788955	0.07716	-10.2249	1.5335e-24	3.42644e-24
RVBD1003	-	199.114	-0.206987	0.131371	-1.5756	0.115118	0.128014
RVBD1004c	-	495.966	0.300584	0.16482	1.82371	0.0681953	0.0770845
RVBD1005c	pabB	567.345	-0.257999	0.128881	-2.00184	0.0453025	0.0518468
RVBD1006	-	6487.5	-0.31468	0.0656457	-4.79361	1.63805e-06	2.26935e-06
RVBD1007c	metG	1409.73	-1.40505	0.0731929	-19.1965	3.95748e-82	2.12734e-81
RVBD1008	tatD	383.292	0.309559	0.131352	2.35672	0.0184373	0.0214987
RVBD1009	rpfB	6991.26	2.30182	0.100396	22.9273	2.47996e-116	2.01559e-115
RVBD1010	ksgA	1392.11	-0.556564	0.0877565	-6.34213	2.26603e-10	3.55456e-10
RVBD1011	ispE	767.152	-0.279344	0.0768344	-3.63566	0.000277266	0.000351974
RVBD1012	-	145.52	1.08923	0.159496	6.82922	8.53771e-12	1.39224e-11
RVBD1013	pks16	3253.31	0.0557883	0.0772361	0.722309	0.470104	0.491928
RVBD1014c	pth	1343.89	3.03005	0.124393	24.3587	4.69341e-131	4.52698e-130
RVBD1015c	rplY	7215.73	3.58428	0.106363	33.6986	6.05821e-249	1.60503e-247
RVBD1016c	lpqT	1657.66	-1.08944	0.114496	-9.51512	1.81496e-21	3.77808e-21
RVBD1017c	prsA	4854.3	-0.188486	0.0665114	-2.83389	0.00459858	0.00554931
RVBD1018c	glmU	2452.16	-0.534847	0.0660607	-8.0963	5.66539e-16	1.04027e-15
RVBD1019	-	666.997	0.883274	0.0819524	10.7779	4.37759e-27	1.02353e-26
RVBD1020	mfd	1550.49	-0.612648	0.100079	-6.12168	9.25967e-10	1.42242e-09
RVBD1021	-	649.852	-0.904758	0.113553	-7.96772	1.61625e-15	2.92041e-15
RVBD1022	lpqU	459.648	-1.1807	0.116088	-10.1707	2.67966e-24	5.95157e-24
RVBD1023	eno	1045.14	-1.21978	0.0887577	-13.7429	5.6218e-43	1.77531e-42
RVBD1024	-	475.555	-1.72512	0.123725	-13.9432	3.46031e-44	1.1073e-43
RVBD1025	-	209.012	-2.25486	0.175372	-12.8576	7.7995e-38	2.24731e-37
RVBD1026	-	585.959	0.159072	0.125409	1.26843	0.204645	0.222594
RVBD1027c	kdpE	121.116	-1.43171	0.198357	-7.21784	5.28182e-13	8.89387e-13
RVBD1028A	kdpF	44.6495	0.465872	0.269984	1.72555	0.0844282	0.0949468
RVBD1028c	kdpD	1051.4	1.19661	0.0845063	14.16	1.62102e-45	5.31652e-45
RVBD1029	kdpA	876.289	1.24239	0.0950186	13.0752	4.56164e-39	1.34088e-38
RVBD1030	kdpB	308.284	-1.12123	0.134276	-8.35017	6.81657e-17	1.27518e-16
RVBD1031	kdpC	214.377	0.633412	0.135914	4.66039	3.15607e-06	4.33415e-06
RVBD1032c	trcS	618.551	0.272076	0.132821	2.04844	0.0405172	0.0464876
RVBD1033c	trcR	251.756	0.888841	0.165815	5.36043	8.30228e-08	1.20933e-07
RVBD1034c	-	65.2852	2.5458	0.21501	11.8404	2.41314e-32	6.27108e-32
RVBD1035c	-	44.0148	1.53531	0.221248	6.93932	3.93979e-12	6.47637e-12
RVBD1036c	-	67.9495	0.880887	0.182841	4.81776	1.45177e-06	2.01882e-06
RVBD1037c	esxI	213.917	1.09115	0.132386	8.24217	1.69116e-16	3.13776e-16
RVBD1038c	esxJ	360.598	0.482366	0.194504	2.47998	0.0131391	0.0154444
RVBD1039c	PPE15	546.743	3.33228	0.121383	27.4526	6.46922e-166	8.68237e-165
RVBD1040c	PE8	154.465	4.11372	0.221737	18.5522	7.82685e-77	3.97678e-76
RVBD1041c	-	231.961	1.19652	0.126442	9.46304	2.99111e-21	6.20108e-21
RVBD1042c	-	225.929	-0.341162	0.164593	-2.07276	0.0381945	0.043872
RVBD1043c	-	728.318	-1.27603	0.114484	-11.1459	7.49507e-29	1.82566e-28
RVBD1044	-	399.28	3.69991	0.151241	24.4637	3.60119e-132	3.51504e-131
RVBD1045	-	888.002	-0.243492	0.127503	-1.90969	0.0561726	0.0639643
RVBD1046c	-	4553.23	0.772022	0.138231	5.58502	2.33677e-08	3.4531e-08
RVBD1047	-	418.235	0.680272	0.249579	2.72567	0.00641708	0.00766892
RVBD1048c	-	1363.06	3.57562	0.0907718	39.3913	0	0
RVBD1049	-	119.928	1.78318	0.155816	11.4441	2.51594e-30	6.29757e-30
RVBD1050	-	94.4321	-0.00999914	0.179799	-0.055613	0.95565	0.959176
RVBD1051c	-	76.3202	0.924806	0.20461	4.51985	6.18821e-06	8.40476e-06
RVBD1052	-	656.119	1.40459	0.132559	10.596	3.11147e-26	7.16007e-26
RVBD1053c	-	457.261	0.144687	0.114142	1.26761	0.204939	0.222855
RVBD1054	-	410.666	-0.277631	0.115481	-2.40412	0.0162115	0.0189576
RVBD1055	-	16.1024	-0.437521	0.548072	-0.79829	0.424702	0.446939
RVBD1056	-	955.398	2.27443	0.0925415	24.5774	2.20279e-133	2.19204e-132
RVBD1057	-	26031.9	8.13564	0.390401	20.8392	1.91153e-96	1.19985e-95
RVBD1058	fadD14	3273.15	4.06878	0.079827	50.9699	0	0
RVBD1059	-	687.165	-0.0193446	0.0760375	-0.254409	0.799179	0.813536
RVBD1060	-	735.394	0.0414737	0.0789859	0.525077	0.59953	0.620361
RVBD1061	-	592.484	0.326928	0.0865015	3.77945	0.000157173	0.0002021
RVBD1062	-	239.552	-1.15531	0.148691	-7.76984	7.85867e-15	1.39104e-14
RVBD1063c	-	431.972	-0.513826	0.112233	-4.57819	4.69006e-06	6.3934e-06
RVBD1064c	lpqV	100.805	-0.154053	0.207578	-0.742147	0.457999	0.479782
RVBD1065	-	979.485	-0.308003	0.131669	-2.33922	0.0193241	0.0225135
RVBD1066	-	135.207	-0.309342	0.227019	-1.36263	0.173001	0.18959
RVBD1067c	PE_PGRS19	136.902	1.42766	0.189521	7.53299	4.95906e-14	8.58056e-14
RVBD1068c	PE_PGRS20	89.0944	-0.0135616	0.201154	-0.0674191	0.946248	0.951144
RVBD1069c	-	861.256	-2.3338	0.138423	-16.8599	8.87751e-64	3.80065e-63
RVBD1070c	echA8	528.532	-1.41975	0.1018	-13.9464	3.30812e-44	1.05943e-43
RVBD1071c	echA9	767.491	-0.0966406	0.0793951	-1.21721	0.223524	0.242483
RVBD1072	-	21023.7	0.494415	0.060018	8.23777	1.75449e-16	3.2523e-16
RVBD1073	-	4739.73	-0.0101003	0.0722633	-0.139771	0.888841	0.896754
RVBD1074c	fadA3	4076.59	0.00772954	0.0552106	0.140001	0.888659	0.896754
RVBD1075c	-	286.859	-1.16425	0.131487	-8.85451	8.40498e-19	1.64157e-18
RVBD1076	lipU	631.707	-0.117668	0.157185	-0.748599	0.454099	0.475912
RVBD1077	cbs	1981.15	-0.417468	0.0619618	-6.7375	1.61135e-11	2.61405e-11
RVBD1078	pra	5427	-0.520985	0.0760502	-6.85054	7.35701e-12	1.20211e-11
RVBD1079	metB	4772.73	0.279536	0.0867441	3.22254	0.00127061	0.00157189
RVBD1080c	greA	13738.3	2.35335	0.0620528	37.925	0	0
RVBD1081c	-	517.16	1.58325	0.175462	9.02334	1.82438e-19	3.62918e-19
RVBD1082	mca	1101.43	0.480211	0.122388	3.92367	8.72099e-05	0.000113353
RVBD1083	-	114.855	-2.71936	0.302595	-8.98679	2.54557e-19	5.04661e-19
RVBD1084	-	445.381	-1.49756	0.13217	-11.3306	9.26118e-30	2.2956e-29
RVBD1085c	-	567.499	-0.52713	0.108963	-4.83771	1.31344e-06	1.8302e-06
RVBD1086	-	898.732	-0.301565	0.0823022	-3.66412	0.000248189	0.000316441
RVBD1087	PE_PGRS21	364.273	2.11112	0.161382	13.0815	4.20058e-39	1.23743e-38
RVBD1087A	-	287.161	2.40183	0.154177	15.5784	1.0213e-54	3.8654e-54
RVBD1088	PE9	40.8327	3.22541	0.287564	11.2163	3.39051e-29	8.29333e-29
RVBD1089	PE10	83.5613	2.74515	0.211527	12.9778	1.63493e-38	4.75446e-38
RVBD1089A	celA2a	30.1028	2.7635	0.38115	7.25042	4.15473e-13	7.01917e-13
RVBD1090	celA2b	157.75	1.59039	0.143165	11.1088	1.13654e-28	2.76181e-28
RVBD1091	PE_PGRS22	158.817	1.33215	0.165899	8.02985	9.75927e-16	1.77917e-15
RVBD1092c	coaA	1183.92	-1.16515	0.101912	-11.4329	2.86307e-30	7.16206e-30
RVBD1093	glyA	3484.15	-1.0766	0.0976601	-11.0239	2.92945e-28	7.04725e-28
RVBD1094	desA2	19883.4	-0.00735062	0.0547232	-0.134324	0.893147	0.900875
RVBD1095	phoH2	5295.74	-1.54584	0.070349	-21.9739	5.12136e-107	3.653e-106
RVBD1096	-	5555.03	-0.179777	0.0785897	-2.28754	0.0221642	0.0257342
RVBD1097c	-	2188.5	-1.84003	0.288206	-6.38442	1.72049e-10	2.71027e-10
RVBD1098c	fumC	2633.67	-2.5291	0.0917695	-27.5593	3.42362e-167	4.68738e-166
RVBD1099c	glpX	1246.76	-0.815967	0.10835	-7.53082	5.04219e-14	8.7207e-14
RVBD1100	-	878.468	1.30814	0.0868153	15.0681	2.62727e-51	9.4194e-51
RVBD1101c	-	2408.27	0.255826	0.0960693	2.66293	0.00774639	0.00921705
RVBD1102c	-	2682.45	0.844425	0.0986858	8.5567	1.16149e-17	2.20618e-17
RVBD1103c	-	3013.73	2.91594	0.105929	27.5274	8.25533e-167	1.11529e-165
RVBD1104	-	576.13	-0.142429	0.0856431	-1.66305	0.0963029	0.107766
RVBD1105	-	228.526	-0.434691	0.13052	-3.33046	0.000867022	0.00107981
RVBD1106c	-	1298.06	-0.765955	0.0689539	-11.1082	1.14428e-28	2.77897e-28
RVBD1107c	xseB	152.593	-1.16217	0.176627	-6.57981	4.71044e-11	7.5634e-11
RVBD1108c	xseA	1594.13	-1.83987	0.0874436	-21.0406	2.78656e-98	1.79608e-97
RVBD1109c	-	3199.41	-0.420126	0.0966945	-4.34488	1.3935e-05	1.86348e-05
RVBD1110	ispH	2748.31	-0.146516	0.0625735	-2.3415	0.0192062	0.0223826
RVBD1111c	-	2079.6	-1.68017	0.0589903	-28.4821	1.95132e-178	2.97066e-177
RVBD1112	-	351.883	1.11463	0.103351	10.7849	4.05777e-27	9.50385e-27
RVBD1113	-	95.2523	0.408618	0.195053	2.0949	0.0361798	0.0416399
RVBD1114	-	258.616	0.613281	0.108257	5.66506	1.4697e-08	2.18527e-08
RVBD1115	-	413.32	1.31077	0.110893	11.8201	3.07273e-32	7.96996e-32
RVBD1116	-	289.561	-0.490534	0.139155	-3.5251	0.000423319	0.000533398
RVBD1116A	-	380.485	-0.3501	0.122421	-2.8598	0.00423904	0.00512149
RVBD1117	-	1193.66	0.163303	0.0876024	1.86414	0.0623017	0.0706871
RVBD1118c	-	1056.45	-0.612783	0.0903057	-6.78565	1.15566e-11	1.87777e-11
RVBD1119c	-	80.862	-0.00765642	0.188096	-0.0407048	0.967531	0.970147
RVBD1120c	-	73.8012	-0.328383	0.272834	-1.2036	0.228744	0.248014
RVBD1121	zwf1	2542.78	0.042921	0.0961698	0.446305	0.655377	0.674046
RVBD1122	gnd2	807.463	-2.39392	0.123813	-19.335	2.72888e-83	1.48848e-82
RVBD1123c	bpoB	670.85	-1.75426	0.100684	-17.4235	5.47195e-68	2.45336e-67
RVBD1124	ephC	230.483	-0.461415	0.120234	-3.83765	0.000124216	0.000160279
RVBD1125	-	422.934	-2.42803	0.159765	-15.1975	3.67275e-52	1.32962e-51
RVBD1126c	-	508.194	-1.63965	0.119151	-13.761	4.37175e-43	1.38376e-42
RVBD1127c	ppdK	820.842	-1.51371	0.124066	-12.2009	3.07576e-34	8.26687e-34
RVBD1128c	-	1011	0.868855	0.127165	6.83251	8.34417e-12	1.36122e-11
RVBD1129c	-	5081.63	3.2844	0.154	21.3273	6.33584e-101	4.19646e-100
RVBD1130	-	29567.9	5.9444	0.199753	29.7587	1.33869e-194	2.27577e-193
RVBD1131	gltA1	7074.98	0.0816569	0.197658	0.413121	0.679518	0.697994
RVBD1132	-	3732.41	-2.5738	0.0876642	-29.3597	1.796e-189	2.93107e-188
RVBD1133c	metE	15335.5	-1.95826	0.141296	-13.8593	1.11819e-43	3.56702e-43
RVBD1134	-	28.9018	0.0208056	0.323836	0.0642474	0.948773	0.953212
RVBD1135A	-	26.8365	2.27995	0.362225	6.2943	3.08786e-10	4.81776e-10
RVBD1135c	PPE16	374.692	1.11143	0.102091	10.8867	1.33395e-27	3.15144e-27
RVBD1136	-	121.838	2.06087	0.168591	12.2241	2.31252e-34	6.25255e-34
RVBD1137c	-	59.108	0.688522	0.21311	3.23082	0.00123435	0.00152796
RVBD1138c	-	279.883	0.079517	0.121569	0.654089	0.513055	0.535224
RVBD1139c	-	420.043	0.803626	0.10333	7.7773	7.40897e-15	1.31201e-14
RVBD1140	-	1379.1	-1.61436	0.0926174	-17.4304	4.84771e-68	2.17827e-67
RVBD1141c	echA11	884.867	0.219173	0.0737284	2.9727	0.00295191	0.00360162
RVBD1142c	echA10	946.035	-0.749679	0.0709744	-10.5627	4.43813e-26	1.01614e-25
RVBD1143	mcr	896.988	1.88071	0.0918059	20.4857	2.88772e-93	1.74806e-92
RVBD1144	-	9588.33	2.70636	0.0608541	44.4729	0	0
RVBD1144Ac	RVBD1144Ac	36749.7	4.64462	0.130959	35.4663	1.62899e-275	5.0735e-274
RVBD1145	mmpL13a	379.272	1.87791	0.139971	13.4164	4.84622e-41	1.47556e-40
RVBD1146	mmpL13b	641.476	1.09183	0.0999051	10.9286	8.40918e-28	1.99822e-27
RVBD1147	-	906.222	1.73131	0.100155	17.2863	5.97075e-67	2.65078e-66
RVBD1148c	-	1177.46	1.16355	0.0883898	13.1639	1.41664e-39	4.21275e-39
RVBD1151c	-	320.878	0.115502	0.110622	1.04412	0.29643	0.317187
RVBD1152	-	495.465	-0.739487	0.102477	-7.21615	5.34803e-13	9.00164e-13
RVBD1153c	omt	648.256	-0.977111	0.0898447	-10.8756	1.50738e-27	3.55498e-27
RVBD1154c	-	439.253	0.57254	0.125148	4.57492	4.76411e-06	6.49217e-06
RVBD1155	-	1163.43	-2.00678	0.117109	-17.1361	7.98967e-66	3.49762e-65
RVBD1156	-	3605.44	-1.03597	0.0648	-15.9872	1.56961e-57	6.16361e-57
RVBD1157c	-	1542.94	-1.88711	0.0953272	-19.7962	3.21231e-87	1.82792e-86
RVBD1158c	-	583.379	-3.53542	0.172053	-20.5484	7.95255e-94	4.83553e-93
RVBD1159	pimE	2135.03	-1.33739	0.0838235	-15.9549	2.63482e-57	1.02675e-56
RVBD1159A	phhB	1290.42	-1.56437	0.131198	-11.9237	8.90753e-33	2.34016e-32
RVBD1160	mutT2	243.688	-0.559752	0.129212	-4.33204	1.47735e-05	1.97302e-05
RVBD1161	narG	15490.5	0.139518	0.0930195	1.49988	0.133645	0.147891
RVBD1162	narH	6621.14	1.56629	0.114877	13.6346	2.49508e-42	7.79475e-42
RVBD1163	narJ	441.851	-2.78834	0.224929	-12.3965	2.72852e-35	7.50664e-35
RVBD1164	narI	743.352	-1.55251	0.168721	-9.20163	3.52572e-20	7.09316e-20
RVBD1165	typA	1342.47	-0.865888	0.10293	-8.41242	4.01629e-17	7.55137e-17
RVBD1166	lpqW	2163.53	0.370192	0.0631162	5.86524	4.4849e-09	6.76216e-09
RVBD1167c	-	1007.85	0.788678	0.0783886	10.0611	8.20447e-24	1.79487e-23
RVBD1168c	PPE17	11892	5.01292	0.108947	46.0126	0	0
RVBD1169c	PE11	18816.6	6.69826	0.170279	39.337	0	0
RVBD1170	mshB	1642.35	1.96422	0.0910829	21.5652	3.81464e-103	2.58534e-102
RVBD1171	-	1811.22	-0.154867	0.132701	-1.16703	0.243197	0.263125
RVBD1172c	PE12	5043.69	1.11389	0.0911991	12.2138	2.62245e-34	7.06245e-34
RVBD1173	fbiC	10367.8	0.496108	0.0980567	5.05939	4.2059e-07	5.96043e-07
RVBD1174c	TB8.4	12975	1.22227	0.087576	13.9566	2.8662e-44	9.20071e-44
RVBD1175c	fadH	2333.65	-1.57102	0.0651676	-24.1073	2.09428e-128	1.9553e-127
RVBD1176c	-	601.118	-0.51978	0.106305	-4.88952	1.0108e-06	1.41428e-06
RVBD1177	fdxC	2906.53	1.57975	0.106224	14.8719	5.0183e-50	1.76202e-49
RVBD1178	-	3674.32	0.535954	0.131953	4.0617	4.87162e-05	6.39107e-05
RVBD1179c	-	2857.6	0.0690292	0.0693732	0.995041	0.319716	0.341298
RVBD1181	pks4	16990.2	-1.02764	0.161695	-6.35541	2.07867e-10	3.2662e-10
RVBD1182	papA3	7429.1	-3.25162	0.169028	-19.2371	1.80922e-82	9.77697e-82
RVBD1183	mmpL10	6968.58	-4.32902	0.197863	-21.8789	4.12728e-106	2.90333e-105
RVBD1184c	-	8134.89	-0.620647	0.144095	-4.30721	1.6533e-05	2.20296e-05
RVBD1185c	fadD21	13044.2	-1.36783	0.0880839	-15.5287	2.21799e-54	8.34816e-54
RVBD1186c	-	1768.71	0.778642	0.147229	5.28864	1.23232e-07	1.77977e-07
RVBD1187	rocA	599.283	1.48767	0.115603	12.8688	6.74526e-38	1.94492e-37
RVBD1188	-	235.429	-0.673831	0.146476	-4.60029	4.21898e-06	5.75893e-06
RVBD1189	sigI	302.388	1.45082	0.150193	9.65966	4.4735e-22	9.40334e-22
RVBD1190	-	169.859	1.17971	0.166119	7.10159	1.23328e-12	2.05547e-12
RVBD1191	-	252.573	-0.648426	0.13885	-4.66998	3.01225e-06	4.14362e-06
RVBD1192	-	6068.61	1.09232	0.108629	10.0555	8.69192e-24	1.89947e-23
RVBD1193	fadD36	2156.29	-0.576318	0.0822175	-7.00968	2.38855e-12	3.94706e-12
RVBD1194c	-	9453.8	2.03579	0.112393	18.1131	2.5113e-73	1.21688e-72
RVBD1195	PE13	7281.67	0.684731	0.284483	2.40693	0.0160871	0.0188228
RVBD1196	PPE18	8465.28	0.217561	0.35561	0.611796	0.540672	0.56231
RVBD1197	esxK	5797.47	-0.0326842	0.211489	-0.154543	0.877181	0.886086
RVBD1198	esxL	4337.16	0.109989	0.37397	0.294113	0.768672	0.785026
RVBD1199c	-	1641.63	0.0690837	0.363581	0.190009	0.849302	0.859839
RVBD1200	-	2559.66	-1.1892	0.0748944	-15.8783	8.95672e-57	3.45728e-56
RVBD1201c	-	3319.11	-0.820452	0.101568	-8.07788	6.5903e-16	1.20468e-15
RVBD1202	dapE	1225.47	-0.143396	0.0896579	-1.59937	0.109738	0.122231
RVBD1203c	-	188.887	-0.0298653	0.182669	-0.163494	0.870129	0.880051
RVBD1204c	-	675.746	-0.0874929	0.0916058	-0.955102	0.339526	0.3615
RVBD1205	-	524.717	1.43221	0.146117	9.80183	1.10566e-22	2.36431e-22
RVBD1206	fadD6	1044.94	-0.808023	0.100342	-8.05265	8.102e-16	1.47836e-15
RVBD1207	folP2	500.058	-0.818342	0.121772	-6.72026	1.81401e-11	2.9393e-11
RVBD1208	-	800.631	-1.49479	0.112125	-13.3314	1.52041e-40	4.58484e-40
RVBD1209	-	544.76	-0.446464	0.162413	-2.74895	0.00597873	0.00715344
RVBD1210	tagA	611.956	-0.424803	0.100728	-4.21734	2.47205e-05	3.27786e-05
RVBD1211	-	2865.61	0.417967	0.0602304	6.93947	3.93585e-12	6.4725e-12
RVBD1212c	-	7313.02	1.03689	0.104351	9.9365	2.88799e-23	6.25093e-23
RVBD1213	glgC	1038.6	-0.634954	0.083525	-7.60197	2.91661e-14	5.07452e-14
RVBD1214c	PE14	163.52	-1.68171	0.181712	-9.25481	2.14608e-20	4.35405e-20
RVBD1215c	-	2294.43	1.0363	0.0665957	15.5611	1.3371e-54	5.05595e-54
RVBD1216c	-	550.555	0.558094	0.110879	5.03335	4.81994e-07	6.8117e-07
RVBD1217c	-	396.984	0.593608	0.122153	4.85954	1.1766e-06	1.6429e-06
RVBD1218c	-	540.583	2.64554	0.1047	25.2677	7.24054e-141	7.67309e-140
RVBD1219c	-	1525.73	4.1891	0.120963	34.6313	8.54044e-263	2.43671e-261
RVBD1220c	-	386.365	-1.99433	0.160093	-12.4574	1.27506e-35	3.53414e-35
RVBD1221	sigE	23581.6	4.62379	0.170775	27.0754	1.91971e-161	2.46302e-160
RVBD1222	-	4235.05	2.13947	0.0989335	21.6253	1.03736e-103	7.04228e-103
RVBD1223	htrA	5050.16	0.0383178	0.0608778	0.629421	0.529074	0.550668
RVBD1224	tatB	1003.14	-0.33596	0.106494	-3.15473	0.00160649	0.0019832
RVBD1225c	-	1284.27	0.670016	0.311205	2.15297	0.0313208	0.0361394
RVBD1226c	-	325.148	1.16837	0.149468	7.81686	5.4158e-15	9.61133e-15
RVBD1227c	-	235.569	1.63698	0.155118	10.5531	4.91368e-26	1.12313e-25
RVBD1228	lpqX	1625.09	1.0073	0.0876342	11.4944	1.40754e-30	3.54055e-30
RVBD1229c	mrp	2394.98	-0.74131	0.0509393	-14.5528	5.60511e-48	1.91051e-47
RVBD1230c	-	931.581	-1.76725	0.120093	-14.7157	5.11168e-49	1.77043e-48
RVBD1231c	-	408.027	-0.971051	0.0958834	-10.1274	4.17557e-24	9.2138e-24
RVBD1232c	-	795.886	0.163356	0.0965238	1.69239	0.0905719	0.101688
RVBD1233c	-	1308.61	-1.7675	0.0770011	-22.9542	1.33784e-116	1.09386e-115
RVBD1234	-	903.15	0.366957	0.0843788	4.34892	1.3681e-05	1.83011e-05
RVBD1235	lpqY	909.481	-0.662001	0.0936305	-7.07035	1.54542e-12	2.56835e-12
RVBD1236	sugA	392.466	-1.93993	0.160693	-12.0723	1.47948e-33	3.93499e-33
RVBD1237	sugB	581.316	-2.37939	0.154962	-15.3547	3.2949e-53	1.21438e-52
RVBD1238	sugC	1366.15	-0.818844	0.113765	-7.19766	6.12558e-13	1.02934e-12
RVBD1239c	corA	2252.37	1.86444	0.100872	18.4833	2.81425e-76	1.42106e-75
RVBD1240	mdh	1597.02	-2.4009	0.121485	-19.7629	6.21529e-87	3.5269e-86
RVBD1241	-	238.842	-2.15469	0.151899	-14.185	1.13486e-45	3.73708e-45
RVBD1242	-	245.607	-1.38307	0.156191	-8.85496	8.37142e-19	1.6358e-18
RVBD1243c	PE_PGRS23	118.762	0.882646	0.195344	4.51842	6.23015e-06	8.45891e-06
RVBD1244	lpqZ	747.118	0.125411	0.114339	1.09683	0.272714	0.293504
RVBD1245c	-	1662.34	1.58855	0.0660337	24.0567	7.1032e-128	6.5866e-127
RVBD1246c	-	439.068	1.6291	0.119079	13.6808	1.322e-42	4.14906e-42
RVBD1247c	-	775.924	1.30566	0.0923084	14.1445	2.01866e-45	6.61006e-45
RVBD1248c	kgd	7260.94	-1.11085	0.0659924	-16.8329	1.40001e-63	5.98121e-63
RVBD1249c	-	923.953	-0.0019212	0.0764301	-0.0251367	0.979946	0.981389
RVBD1250	-	909.837	-0.293818	0.088285	-3.32806	0.000874523	0.00108882
RVBD1251c	-	1249.48	-2.24033	0.0967293	-23.1609	1.13025e-118	9.50808e-118
RVBD1252c	lprE	533.002	-2.39987	0.155055	-15.4776	4.91786e-54	1.83576e-53
RVBD1253	deaD	2409.25	1.32088	0.0770767	17.1372	7.82759e-66	3.43035e-65
RVBD1254	-	1041.12	-2.35969	0.0930032	-25.3721	5.12361e-142	5.47234e-141
RVBD1255c	-	392.523	-1.82514	0.146412	-12.4657	1.14796e-35	3.18834e-35
RVBD1256c	cyp130	502.737	-0.263992	0.0981638	-2.6893	0.00716026	0.00853458
RVBD1257c	-	1655.94	-1.16727	0.0945691	-12.343	5.31085e-35	1.45132e-34
RVBD1258c	-	1278.71	0.154457	0.111481	1.3855	0.1659	0.182298
RVBD1259	-	130.805	1.41165	0.157907	8.9398	3.89868e-19	7.69551e-19
RVBD1260	-	1418.71	-1.96942	0.102633	-19.189	4.57162e-82	2.45101e-81
RVBD1261c	-	1021.93	-0.874118	0.0794851	-10.9973	3.93938e-28	9.44341e-28
RVBD1262c	-	698.037	-0.244516	0.100729	-2.42745	0.0152053	0.0178064
RVBD1263	amiB2	331.648	0.981152	0.12139	8.08267	6.33631e-16	1.15981e-15
RVBD1264	-	2524.1	2.57514	0.0795568	32.3686	7.58706e-230	1.65536e-228
RVBD1265	-	13910.7	4.91878	0.062268	78.9937	0	0
RVBD1266c	pknH	4767.4	3.74774	0.0582884	64.2965	0	0
RVBD1267c	embR	406.206	1.4761	0.119566	12.3454	5.15539e-35	1.40978e-34
RVBD1268c	-	167.196	0.736464	0.142845	5.15567	2.52723e-07	3.61286e-07
RVBD1269c	-	336.037	0.0147306	0.113403	0.129896	0.896649	0.904184
RVBD1270c	lprA	1160.14	1.01333	0.0838366	12.087	1.23741e-33	3.29545e-33
RVBD1271c	-	392.874	-1.80201	0.136266	-13.2242	6.36178e-40	1.90294e-39
RVBD1272c	-	1164.8	-0.253451	0.113384	-2.23533	0.0253955	0.029419
RVBD1273c	-	463.846	-0.850191	0.101274	-8.39495	4.66095e-17	8.75135e-17
RVBD1274	lprB	2259.95	-0.82658	0.0828971	-9.97116	2.03832e-23	4.42358e-23
RVBD1275	lprC	954.799	-3.24281	0.110927	-29.2338	7.21532e-188	1.14994e-186
RVBD1276c	-	266.944	-1.71075	0.150443	-11.3714	5.80495e-30	1.44328e-29
RVBD1277	-	2056.67	2.4098	0.108678	22.1738	6.15466e-109	4.53268e-108
RVBD1278	-	642.221	-0.65888	0.0983215	-6.70128	2.06605e-11	3.34105e-11
RVBD1279	-	1207.84	-2.75155	0.115293	-23.8658	6.94138e-126	6.33575e-125
RVBD1280c	oppA	1667.75	-2.7291	0.080902	-33.7334	1.8705e-249	4.98801e-248
RVBD1281c	oppD	705.615	-1.66161	0.0844787	-19.669	3.97638e-86	2.23466e-85
RVBD1282c	oppC	432.327	-1.86982	0.12236	-15.2814	1.01782e-52	3.71774e-52
RVBD1283c	oppB	734.637	-1.16552	0.0778948	-14.9628	1.28553e-50	4.56482e-50
RVBD1284	-	1538.64	3.45742	0.106261	32.5369	3.20522e-232	7.10722e-231
RVBD1285	cysD	485.975	1.45444	0.120917	12.0284	2.51887e-33	6.68204e-33
RVBD1286	cysN	943.582	-0.71306	0.0934543	-7.63005	2.3467e-14	4.08819e-14
RVBD1287	-	334.271	-1.30482	0.128843	-10.1272	4.18467e-24	9.2289e-24
RVBD1288	-	444.653	-0.0519441	0.117037	-0.443826	0.657169	0.675718
RVBD1289	-	605.419	-2.33277	0.118732	-19.6474	6.08793e-86	3.41661e-85
RVBD1290A	-	257.283	0.107094	0.171244	0.625389	0.531716	0.553136
RVBD1290c	-	572.632	-0.31864	0.0934512	-3.40969	0.000650359	0.000813696
RVBD1291c	-	105.331	2.2357	0.214222	10.4364	1.69091e-25	3.83912e-25
RVBD1292	argS	2388.48	-1.09653	0.102621	-10.6852	1.19367e-26	2.77029e-26
RVBD1293	lysA	2526.62	-1.03547	0.0795143	-13.0224	9.12204e-39	2.66795e-38
RVBD1294	thrA	2860.25	-1.19714	0.0890505	-13.4434	3.3678e-41	1.02926e-40
RVBD1295	thrC	1465.74	-2.29963	0.111703	-20.5871	3.58479e-94	2.19609e-93
RVBD1296	thrB	1073.91	-1.25328	0.101052	-12.4023	2.5383e-35	6.99747e-35
RVBD1297	rho	23871.4	-0.234914	0.0618502	-3.79812	0.000145799	0.000187653
RVBD1298	rpmE	3968.3	1.37568	0.0862145	15.9565	2.56898e-57	1.00301e-56
RVBD1299	prfA	4642	1.93611	0.0738167	26.2286	1.25518e-151	1.45075e-150
RVBD1300	hemK	3138.38	0.0671332	0.0613888	1.09357	0.274142	0.294962
RVBD1301	-	1713.04	-0.769771	0.0856492	-8.98748	2.52962e-19	5.01742e-19
RVBD1302	rfe	1756.46	-0.947031	0.135375	-6.99563	2.64071e-12	4.35846e-12
RVBD1303	-	2157.5	-1.37285	0.0900905	-15.2386	1.96015e-52	7.13419e-52
RVBD1304	atpB	2422.2	-2.15856	0.0838217	-25.7518	3.07325e-146	3.39806e-145
RVBD1305	atpE	1559.77	-3.6998	0.121527	-30.4442	1.42978e-203	2.6637e-202
RVBD1306	atpF	2444.43	-4.1167	0.0944603	-43.5813	0	0
RVBD1307	atpH	6138.72	-4.56214	0.0936222	-48.7293	0	0
RVBD1308	atpA	6340.93	-4.98533	0.0840703	-59.2996	0	0
RVBD1309	atpG	2923.4	-4.67103	0.095887	-48.714	0	0
RVBD1310	atpD	5819.96	-4.57812	0.0749319	-61.097	0	0
RVBD1311	atpC	553.811	-4.04994	0.177726	-22.7876	6.08495e-115	4.87752e-114
RVBD1312	-	845.951	-2.68948	0.131795	-20.4065	1.46369e-92	8.78211e-92
RVBD1313c	-	1559.75	-1.14934	0.0906563	-12.678	7.83003e-37	2.21236e-36
RVBD1314c	-	675.607	0.420827	0.093172	4.51667	6.28183e-06	8.52057e-06
RVBD1315	murA	3519.61	1.14977	0.0677671	16.9664	1.45512e-64	6.28241e-64
RVBD1316c	ogt	3449.81	2.44277	0.102259	23.8881	4.07631e-126	3.73738e-125
RVBD1317c	alkA	3628.82	2.86669	0.122018	23.4941	4.6848e-122	4.09293e-121
RVBD1318c	-	2301.35	2.7846	0.0946933	29.4065	4.53734e-190	7.43467e-189
RVBD1319c	-	1381.8	1.76601	0.0779737	22.6487	1.43561e-113	1.12858e-112
RVBD1320c	-	3221.21	0.581077	0.0667317	8.70765	3.10239e-18	5.96783e-18
RVBD1321	-	2647.39	0.242767	0.0744428	3.26112	0.00110972	0.00137618
RVBD1322	-	4300.18	-0.194551	0.0653293	-2.97801	0.00290124	0.00354191
RVBD1322A	-	8708.01	-0.55655	0.0572793	-9.71643	2.56633e-22	5.428e-22
RVBD1323	fadA4	8215.9	0.757951	0.0635677	11.9235	8.92528e-33	2.34332e-32
RVBD1324	-	3796.72	-0.869977	0.0904468	-9.61866	6.66932e-22	1.3983e-21
RVBD1325c	PE_PGRS24	201.231	0.48388	0.144905	3.3393	0.0008399	0.00104635
RVBD1326c	glgB	1786.39	-1.10842	0.0754899	-14.683	8.28116e-49	2.85847e-48
RVBD1327c	glgE	1790.96	-1.3073	0.077822	-16.7985	2.50093e-63	1.064e-62
RVBD1328	glgP	3077.67	-2.21613	0.0893529	-24.8021	8.51964e-136	8.73371e-135
RVBD1329c	dinG	561.199	-0.909186	0.108984	-8.34237	7.28174e-17	1.36157e-16
RVBD1330c	-	387.849	-0.554235	0.111986	-4.94913	7.45462e-07	1.04807e-06
RVBD1331	clpS	668.157	-0.645773	0.099866	-6.46639	1.00371e-10	1.59468e-10
RVBD1332	-	861.775	-1.48537	0.0993448	-14.9517	1.51868e-50	5.38335e-50
RVBD1333	-	842.925	-1.63974	0.125878	-13.0264	8.659e-39	2.53616e-38
RVBD1334	-	654.573	0.380023	0.106341	3.57361	0.000352093	0.000444749
RVBD1335	-	593.175	-0.925875	0.113086	-8.18739	2.66953e-16	4.92391e-16
RVBD1336	cysM	983.998	-0.496552	0.0969912	-5.11956	3.06251e-07	4.36585e-07
RVBD1337	-	921.092	-1.11986	0.0878195	-12.7518	3.04614e-37	8.67895e-37
RVBD1338	murI	766.434	-0.491907	0.096258	-5.11029	3.21664e-07	4.57917e-07
RVBD1339	-	3201.97	1.27851	0.054861	23.3045	3.99303e-120	3.40828e-119
RVBD1340	rph	1605.86	-0.968147	0.0780639	-12.402	2.54917e-35	7.02269e-35
RVBD1341	-	614.284	-0.388338	0.0985339	-3.94116	8.10889e-05	0.000105498
RVBD1342c	-	412.223	0.152566	0.119882	1.27263	0.203148	0.221143
RVBD1343c	lprD	487.846	0.236969	0.125221	1.89241	0.058437	0.0665057
RVBD1344	-	157.178	3.51539	0.174857	20.1044	6.75473e-90	3.93704e-89
RVBD1345	fadD33	1354.75	1.1018	0.11818	9.323	1.13095e-20	2.31176e-20
RVBD1346	fadE14	864.75	-0.743138	0.1013	-7.33599	2.20087e-13	3.7446e-13
RVBD1347c	-	441.747	-0.318079	0.169701	-1.87435	0.0608821	0.0691149
RVBD1348	-	1028.53	0.651879	0.180119	3.61916	0.000295556	0.000374494
RVBD1349	-	381.987	0.158399	0.180636	0.876897	0.380543	0.402649
RVBD1350	fabG	281.452	0.217628	0.136765	1.59125	0.111552	0.12415
RVBD1351	-	252.003	-2.84185	0.216392	-13.1329	2.1343e-39	6.33305e-39
RVBD1352	-	1673.43	0.696012	0.10034	6.93651	4.01897e-12	6.60387e-12
RVBD1353c	-	658.663	0.773107	0.124902	6.1897	6.02779e-10	9.31921e-10
RVBD1354c	-	622.679	0.314108	0.119598	2.62637	0.00863015	0.0102417
RVBD1355c	moeY	1337.18	3.04914	0.127006	24.0078	2.30396e-127	2.13156e-126
RVBD1356c	-	770.665	1.06101	0.142311	7.45556	8.94894e-14	1.53993e-13
RVBD1357c	-	1126.72	0.987663	0.11133	8.87146	7.21916e-19	1.41403e-18
RVBD1358	-	554.042	1.61955	0.115084	14.0728	5.58217e-45	1.81043e-44
RVBD1359	-	769.764	-0.465067	0.138201	-3.36515	0.000765023	0.000954232
RVBD1360	-	1680.7	-1.63019	0.0741631	-21.9812	4.3599e-107	3.12077e-106
RVBD1361c	PPE19	2802.6	0.377025	0.122066	3.0887	0.00201035	0.00247056
RVBD1362c	-	629.141	-2.17224	0.12406	-17.5096	1.21048e-68	5.49361e-68
RVBD1363c	-	666.995	-1.3806	0.090159	-15.313	6.26113e-53	2.29725e-52
RVBD1364c	-	2151.6	1.28027	0.0523259	24.4673	3.29548e-132	3.22436e-131
RVBD1365c	rsfA	776.877	2.19304	0.169739	12.9201	3.46888e-38	1.00519e-37
RVBD1366	-	262.407	-0.175045	0.116739	-1.49945	0.133756	0.147973
RVBD1366A	RVBD1366A	237.328	-0.226396	0.144524	-1.56649	0.117234	0.130295
RVBD1367c	-	1457.38	0.430515	0.0773365	5.56678	2.59485e-08	3.82064e-08
RVBD1368	lprF	1421.17	-0.386742	0.103869	-3.72337	0.000196583	0.00025214
RVBD1369c	-	354.014	1.19878	0.118962	10.077	6.98434e-24	1.53205e-23
RVBD1370c	-	58.3184	2.86734	0.250282	11.4564	2.18393e-30	5.48335e-30
RVBD1371	-	56.8806	2.17244	0.27233	7.97724	1.49639e-15	2.70984e-15
RVBD1372	-	258.108	1.66902	0.146466	11.3952	4.41584e-30	1.10261e-29
RVBD1373	-	771.895	1.06178	0.0898044	11.8232	2.96202e-32	7.68768e-32
RVBD1374c	-	6353.66	2.23034	0.103559	21.5369	7.03255e-103	4.75046e-102
RVBD1375	-	3449.36	2.415	0.0492952	48.9905	0	0
RVBD1376	-	969.533	0.142433	0.0859602	1.65696	0.0975276	0.109107
RVBD1377c	-	863.265	0.0768273	0.0809004	0.949652	0.342289	0.364156
RVBD1378c	-	1349.81	2.82507	0.133267	21.1986	9.82787e-100	6.42592e-99
RVBD1379	pyrR	871.419	0.970353	0.0905701	10.7138	8.76449e-27	2.04221e-26
RVBD1380	pyrB	366.302	-0.76626	0.129849	-5.90117	3.60925e-09	5.46207e-09
RVBD1381	pyrC	521.72	0.469574	0.117799	3.98623	6.71308e-05	8.7674e-05
RVBD1382	-	174.622	-0.881283	0.177031	-4.97814	6.4198e-07	9.03511e-07
RVBD1383	carA	364.444	-2.56598	0.181108	-14.1682	1.44183e-45	4.73646e-45
RVBD1384	carB	1543.53	-2.39812	0.116025	-20.669	6.59165e-95	4.07484e-94
RVBD1385	pyrF	250.31	-1.23914	0.162377	-7.63123	2.32519e-14	4.05418e-14
RVBD1386	PE15	2074.75	-0.746957	0.0949354	-7.86805	3.60206e-15	6.42887e-15
RVBD1387	PPE20	9073.58	-2.67327	0.0643851	-41.52	0	0
RVBD1388	mihF	2052.94	-0.115008	0.106076	-1.08421	0.278273	0.299249
RVBD1389	gmk	3350.87	-0.0724246	0.124434	-0.582033	0.560544	0.582236
RVBD1390	rpoZ	7094.98	1.53034	0.0724982	21.1087	6.61479e-99	4.29068e-98
RVBD1391	dfp	3793.69	-0.040509	0.0536189	-0.755498	0.44995	0.471927
RVBD1392	metK	6215.8	1.41573	0.0861288	16.4373	1.03345e-60	4.2207e-60
RVBD1393c	-	910.832	-0.0936968	0.147725	-0.634264	0.525908	0.547875
RVBD1394c	cyp132	836.034	0.919793	0.143929	6.39062	1.65219e-10	2.6067e-10
RVBD1395	-	534.794	2.77819	0.0834957	33.2735	9.34773e-243	2.3398e-241
RVBD1396c	PE_PGRS25	790.239	-1.43003	0.218255	-6.5521	5.67342e-11	9.0953e-11
RVBD1397c	-	6175.74	-0.0628082	0.137106	-0.4581	0.646881	0.665979
RVBD1398c	-	10472.8	0.815146	0.175831	4.63597	3.55272e-06	4.87066e-06
RVBD1399c	lipH	362.349	-0.716862	0.121987	-5.87653	4.18949e-09	6.32845e-09
RVBD1400c	lipI	477.207	-1.33709	0.120495	-11.0966	1.3029e-28	3.16042e-28
RVBD1401	-	539.647	-1.25453	0.128432	-9.76806	1.54385e-22	3.29269e-22
RVBD1402	priA	417.83	-0.94808	0.148446	-6.38672	1.69482e-10	2.67087e-10
RVBD1403c	-	393.02	1.53087	0.116772	13.1099	2.88906e-39	8.53537e-39
RVBD1404	-	5337.09	2.37107	0.101503	23.3597	1.09836e-120	9.51444e-120
RVBD1405c	-	1940.04	2.898	0.0686363	42.2225	0	0
RVBD1406	fmt	576.782	1.80261	0.111604	16.1518	1.10303e-58	4.41212e-58
RVBD1407	fmu	373.554	0.595676	0.134798	4.41903	9.91453e-06	1.33503e-05
RVBD1408	rpe	698.312	-0.590787	0.0946345	-6.24283	4.29726e-10	6.67155e-10
RVBD1409	ribG	1485.57	-2.56817	0.0823626	-31.1813	1.91079e-213	3.80294e-212
RVBD1410c	-	6535.5	-2.63036	0.0620072	-42.4203	0	0
RVBD1411c	lprG	3002.98	-1.67452	0.0894328	-18.7238	3.16898e-78	1.63457e-77
RVBD1412	ribC	417.51	0.141357	0.104115	1.3577	0.174558	0.191245
RVBD1413	-	398.081	0.26379	0.111922	2.35691	0.0184279	0.0214939
RVBD1414	-	104.581	1.51528	0.173471	8.73505	2.4354e-18	4.70253e-18
RVBD1415	ribA2	1005.85	-0.155139	0.0834175	-1.85978	0.062916	0.0713444
RVBD1416	ribH	1082.17	-2.8265	0.122318	-23.1078	3.86645e-118	3.226e-117
RVBD1417	-	352.812	-2.62742	0.193737	-13.5618	6.74536e-42	2.09445e-41
RVBD1418	lprH	1503.81	-0.957743	0.0775269	-12.3537	4.65263e-35	1.27401e-34
RVBD1419	-	3430.28	1.06019	0.0885748	11.9694	5.14116e-33	1.35503e-32
RVBD1420	uvrC	2631.69	-0.538856	0.0924053	-5.83144	5.4952e-09	8.26407e-09
RVBD1421	-	990.043	-0.725631	0.0823477	-8.8118	1.23154e-18	2.39156e-18
RVBD1422	-	849.955	-1.54616	0.0944941	-16.3625	3.54233e-60	1.44239e-59
RVBD1423	whiA	531.325	-1.54219	0.125276	-12.3103	7.96862e-35	2.17036e-34
RVBD1424c	-	488.739	-1.27637	0.105948	-12.0471	2.00779e-33	5.33668e-33
RVBD1425	-	908.882	-1.33994	0.119869	-11.1784	5.20309e-29	1.26965e-28
RVBD1426c	lipO	698.388	-1.92326	0.149213	-12.8894	5.1675e-38	1.4921e-37
RVBD1427c	fadD12	743.705	-1.90278	0.138016	-13.7866	3.06835e-43	9.74991e-43
RVBD1428c	-	865.144	0.844176	0.0865325	9.75559	1.74575e-22	3.71553e-22
RVBD1429	-	305.342	1.09181	0.106964	10.2073	1.83954e-24	4.09902e-24
RVBD1430	PE16	1719.89	2.04447	0.0756603	27.0217	8.2213e-161	1.04822e-159
RVBD1431	-	1209.81	1.17799	0.0689038	17.0962	1.58493e-65	6.90131e-65
RVBD1432	-	276.462	-0.202632	0.134512	-1.50642	0.131958	0.146103
RVBD1433	-	825.858	-2.10822	0.0960253	-21.9549	7.7794e-107	5.52961e-106
RVBD1434	-	97.1754	-1.59694	0.235385	-6.78438	1.16586e-11	1.89359e-11
RVBD1435c	-	1367.25	-1.4425	0.182798	-7.8912	2.99292e-15	5.3534e-15
RVBD1436	gap	3119.97	-2.40525	0.0820638	-29.3096	7.83121e-189	1.26791e-187
RVBD1437	pgk	1360.98	-4.57593	0.137042	-33.3906	1.87662e-244	4.81548e-243
RVBD1438	tpiA	941.672	-3.73286	0.125773	-29.6794	1.41605e-193	2.33906e-192
RVBD1439c	-	838.885	2.45806	0.137878	17.8277	4.30539e-71	2.0284e-70
RVBD1440	secG	847.45	-0.73197	0.119287	-6.13619	8.45259e-10	1.29991e-09
RVBD1441c	PE_PGRS26	412.453	0.00299549	0.121442	0.0246661	0.980321	0.981524
RVBD1442	bisC	2676.16	-1.01301	0.0804853	-12.5862	2.51416e-36	7.05001e-36
RVBD1443c	-	437.127	-0.739601	0.10148	-7.28817	3.14185e-13	5.3234e-13
RVBD1444c	-	625.439	-0.393244	0.111926	-3.51342	0.000442384	0.000556732
RVBD1445c	devB	398.782	-1.7599	0.138574	-12.7001	5.90784e-37	1.67505e-36
RVBD1446c	opcA	693.904	-2.32395	0.110297	-21.07	1.49971e-98	9.69704e-98
RVBD1447c	zwf2	1401.82	-3.98966	0.140934	-28.3088	2.69633e-176	4.07446e-175
RVBD1448c	tal	2207.26	-3.37453	0.101558	-33.2275	4.31366e-242	1.06022e-240
RVBD1449c	tkt	4741.96	-0.349429	0.0702079	-4.97706	6.45585e-07	9.08271e-07
RVBD1450c	PE_PGRS27	118.046	1.43606	0.24368	5.89322	3.78751e-09	5.72759e-09
RVBD1451	ctaB	1786.5	0.383252	0.12158	3.15226	0.00162013	0.00199944
RVBD1452c	PE_PGRS28	234.48	-0.289185	0.196415	-1.47232	0.140934	0.155788
RVBD1453	-	1085.43	1.11099	0.092592	11.9987	3.60818e-33	9.54693e-33
RVBD1454c	qor	1539.79	0.705592	0.0847224	8.32828	8.20257e-17	1.53025e-16
RVBD1455	-	330.269	1.5046	0.120212	12.5163	6.08382e-36	1.69897e-35
RVBD1456c	-	490.357	0.393522	0.143144	2.74913	0.00597539	0.00715154
RVBD1457c	-	460.528	-1.15232	0.119131	-9.67273	3.9375e-22	8.2852e-22
RVBD1458c	-	927.798	-0.863116	0.078878	-10.9424	7.22415e-28	1.72164e-27
RVBD1459c	-	2212.65	1.6167	0.0841226	19.2184	2.59644e-82	1.3994e-81
RVBD1460	-	10415.1	7.13035	0.109071	65.3733	0	0
RVBD1461	-	17750.1	1.39886	0.0848886	16.4787	5.21657e-61	2.13906e-60
RVBD1462	-	2401.22	-0.399542	0.108898	-3.66895	0.000243549	0.000310816
RVBD1463	-	1668.03	-1.23901	0.106986	-11.5811	5.1391e-31	1.30233e-30
RVBD1464	csd	1290.4	-1.65137	0.124942	-13.2171	6.99201e-40	2.08686e-39
RVBD1465	-	453.754	-2.07149	0.170199	-12.171	4.43662e-34	1.19088e-33
RVBD1466	-	348.737	-3.03174	0.234971	-12.9026	4.35029e-38	1.2597e-37
RVBD1467c	fadE15	1553.6	0.046136	0.157738	0.292485	0.769916	0.7861
RVBD1468c	PE_PGRS29	666.351	3.19705	0.182432	17.5246	9.30177e-69	4.23563e-68
RVBD1469	ctpD	994.585	-0.553388	0.104426	-5.29934	1.1622e-07	1.68089e-07
RVBD1470	trxA	272.674	-0.317289	0.160378	-1.97839	0.0478852	0.0547566
RVBD1471	trxB1	694.583	2.76175	0.135563	20.3725	2.93453e-92	1.75299e-91
RVBD1472	echA12	3254.78	1.17085	0.0956229	12.2444	1.79982e-34	4.88575e-34
RVBD1473	-	2686.43	0.247372	0.0799283	3.09492	0.00196866	0.00242078
RVBD1473A	-	122.052	-0.445981	0.244089	-1.82713	0.0676803	0.0765342
RVBD1474c	-	383.455	-0.531918	0.139706	-3.80742	0.000140423	0.000180905
RVBD1475c	acn	6201.89	-1.82357	0.0660346	-27.6154	7.26241e-168	1.00784e-166
RVBD1476	-	839.908	-1.58426	0.104214	-15.2019	3.43515e-52	1.24582e-51
RVBD1477	-	2658.55	-2.32942	0.0883558	-26.3641	3.53632e-153	4.14603e-152
RVBD1478	-	597.798	-3.84615	0.156776	-24.5328	6.59767e-133	6.50205e-132
RVBD1479	moxR1	4994.18	-0.323641	0.0613068	-5.27903	1.29869e-07	1.87365e-07
RVBD1480	-	1702.22	-1.79884	0.0923988	-19.4682	2.04391e-84	1.11935e-83
RVBD1481	-	1330.72	-3.52742	0.11176	-31.5624	1.21136e-218	2.49614e-217
RVBD1482c	-	136.636	0.418814	0.195984	2.13698	0.0325997	0.0375831
RVBD1483	fabG1	2916.51	-1.04589	0.135245	-7.73326	1.04826e-14	1.85068e-14
RVBD1484	inhA	2153.24	-1.9601	0.123489	-15.8727	9.79635e-57	3.7778e-56
RVBD1485	hemH	1208.42	-0.562391	0.115561	-4.8666	1.13536e-06	1.58694e-06
RVBD1486c	-	1743.41	-1.08241	0.0799115	-13.5451	8.46724e-42	2.6251e-41
RVBD1487	-	541.897	0.729479	0.12101	6.02828	1.65716e-09	2.53135e-09
RVBD1488	-	2102.71	-0.271359	0.0593691	-4.57072	4.86059e-06	6.62144e-06
RVBD1489	-	866.552	-0.479958	0.108284	-4.4324	9.31881e-06	1.25605e-05
RVBD1489A	-	508.59	-0.426997	0.14107	-3.02684	0.00247124	0.00302329
RVBD1490	-	1312.97	1.09878	0.13116	8.3774	5.41096e-17	1.01409e-16
RVBD1491c	-	1417.33	-0.365462	0.0820706	-4.45302	8.46699e-06	1.14426e-05
RVBD1492	mutA	601.538	0.141183	0.130266	1.08381	0.278451	0.299318
RVBD1493	mutB	843.681	-0.99752	0.129053	-7.72954	1.07936e-14	1.90393e-14
RVBD1494	-	192.57	1.51321	0.143277	10.5614	4.49717e-26	1.02908e-25
RVBD1495	-	105.824	1.2652	0.169089	7.48248	7.29344e-14	1.2577e-13
RVBD1496	-	379.445	1.17761	0.108046	10.8992	1.16313e-27	2.75265e-27
RVBD1497	lipL	1799.41	-1.30689	0.0846403	-15.4405	8.74007e-54	3.24177e-53
RVBD1498A	-	1594.74	1.92569	0.113933	16.902	4.3492e-64	1.86787e-63
RVBD1498c	-	2092.21	0.543202	0.0743907	7.30201	2.83499e-13	4.80746e-13
RVBD1499	-	362.724	1.83335	0.13702	13.3802	7.89675e-41	2.39723e-40
RVBD1500	-	2073.24	-0.0672202	0.139262	-0.48269	0.629316	0.649042
RVBD1501	-	1373.16	-1.48733	0.183565	-8.10245	5.38617e-16	9.89444e-16
RVBD1502	-	1881.76	-1.57168	0.189659	-8.2869	1.16235e-16	2.1635e-16
RVBD1505c	-	553.974	-0.908613	0.152192	-5.97019	2.3698e-09	3.60373e-09
RVBD1506c	-	493.203	-1.50189	0.189226	-7.93704	2.0706e-15	3.72653e-15
RVBD1507A	-	1682.66	0.818953	0.116577	7.025	2.14069e-12	3.54753e-12
RVBD1507c	-	1875.44	-0.513767	0.143302	-3.5852	0.000336821	0.00042625
RVBD1508A	-	149.125	0.519837	0.205476	2.52991	0.011409	0.0134418
RVBD1508c	-	2955.35	-0.809176	0.0801813	-10.0918	6.00389e-24	1.32193e-23
RVBD1509	-	356.244	0.170559	0.172223	0.990335	0.32201	0.343657
RVBD1510	-	671.501	0.773635	0.0884249	8.74906	2.15133e-18	4.15795e-18
RVBD1511	gmdA	1252.39	-0.939139	0.0704282	-13.3347	1.45423e-40	4.3885e-40
RVBD1512	epiA	710.19	-1.99642	0.0953619	-20.9352	2.55977e-97	1.6192e-96
RVBD1513	-	764.396	-3.93359	0.188112	-20.9109	4.26205e-97	2.67938e-96
RVBD1514c	-	409.226	-3.12666	0.179159	-17.4519	3.33178e-68	1.50372e-67
RVBD1515c	-	458.473	-2.02619	0.145244	-13.9503	3.13442e-44	1.00538e-43
RVBD1516c	-	473.769	-0.270198	0.154089	-1.75352	0.0795129	0.0895672
RVBD1517	-	169.168	-0.0665162	0.152081	-0.437374	0.66184	0.68035
RVBD1518	-	159.08	0.507067	0.162219	3.12581	0.00177313	0.00218496
RVBD1519	-	242.777	2.13632	0.350031	6.10323	1.03946e-09	1.59556e-09
RVBD1520	-	671.373	0.661847	0.141803	4.66737	3.05074e-06	4.19516e-06
RVBD1521	fadD25	4990.36	-3.70517	0.0925514	-40.0337	0	0
RVBD1522c	mmpL12	2625.46	-0.258776	0.0797228	-3.24595	0.00117061	0.00145038
RVBD1523	-	467.142	-1.53861	0.123222	-12.4864	8.85271e-36	2.46715e-35
RVBD1524	-	336.172	-2.69618	0.15096	-17.8602	2.40781e-71	1.13834e-70
RVBD1525	wbbL2	273.334	-1.83118	0.130266	-14.0572	6.9562e-45	2.25427e-44
RVBD1526c	-	373.791	-0.456931	0.117148	-3.90046	9.60114e-05	0.000124555
RVBD1527c	pks5	1751.11	-0.148172	0.0769896	-1.92457	0.0542837	0.0618652
RVBD1528c	papA4	220.018	2.96244	0.190552	15.5466	1.67688e-54	6.32316e-54
RVBD1529	fadD24	949.295	-0.485659	0.0936913	-5.18361	2.17635e-07	3.11672e-07
RVBD1530	adh	249.371	-0.190473	0.144072	-1.32207	0.186145	0.20334
RVBD1531	-	250.976	-0.526516	0.116548	-4.51759	6.2546e-06	8.48646e-06
RVBD1532c	-	548.816	2.07488	0.0911467	22.7642	1.03793e-114	8.27098e-114
RVBD1533	-	1404.56	1.51431	0.0872045	17.3651	1.51632e-67	6.7761e-67
RVBD1534	-	854.437	-0.834848	0.105067	-7.94585	1.92861e-15	3.47558e-15
RVBD1535	-	16838.4	3.8236	0.107739	35.4893	7.17645e-276	2.26976e-274
RVBD1536	ileS	21574.5	4.0254	0.0905549	44.4526	0	0
RVBD1537	dinX	381.399	0.726774	0.108635	6.69007	2.2306e-11	3.60572e-11
RVBD1538c	ansA	320.699	0.27663	0.113505	2.43716	0.0148032	0.0173505
RVBD1539	lspA	1610.11	-0.18016	0.0739939	-2.43479	0.0149004	0.0174595
RVBD1540	-	1656.69	-1.52198	0.0773736	-19.6705	3.86153e-86	2.17311e-85
RVBD1541c	lprI	742.175	-2.17695	0.110019	-19.787	3.85086e-87	2.18823e-86
RVBD1542c	glbN	161.413	-0.238136	0.219825	-1.0833	0.278676	0.299446
RVBD1543	-	2526.24	-1.11227	0.0807508	-13.7741	3.64948e-43	1.15605e-42
RVBD1544	-	1279.39	-3.7159	0.131926	-28.1664	1.50767e-174	2.245e-173
RVBD1545	-	208.455	-2.08212	0.186042	-11.1917	4.47873e-29	1.0942e-28
RVBD1546	-	488.349	-0.989435	0.102493	-9.65369	4.74202e-22	9.96263e-22
RVBD1547	dnaE	6331.16	-1.64247	0.0783234	-20.9704	1.22359e-97	7.78821e-97
RVBD1548c	PPE21	1010.75	-1.08172	0.115827	-9.33912	9.71362e-21	1.99054e-20
RVBD1549	fadD11.1	88.8889	0.523565	0.173632	3.01536	0.00256673	0.00313822
RVBD1550	fadD11	142.743	-0.276854	0.202248	-1.36888	0.171037	0.187538
RVBD1551	plsB1	191.295	-0.101149	0.206859	-0.488977	0.624858	0.644933
RVBD1552	frdA	156.841	-0.559924	0.420441	-1.33175	0.182941	0.200054
RVBD1553	frdB	52.6562	0.0297808	0.523415	0.056897	0.954627	0.958621
RVBD1554	frdC	20.4269	-0.804899	0.582087	-1.38278	0.166732	0.183064
RVBD1555	frdD	89.1926	1.28585	0.44624	2.88151	0.00395769	0.00479436
RVBD1556	-	411.797	0.0606483	0.124577	0.486834	0.626376	0.646337
RVBD1557	mmpL6	1568.02	1.84272	0.111243	16.5648	1.25231e-61	5.1978e-61
RVBD1558	-	755.19	-0.879056	0.0969458	-9.0675	1.2178e-19	2.43202e-19
RVBD1559	ilvA	2933.32	-0.430236	0.0612963	-7.01895	2.23544e-12	3.70004e-12
RVBD1560	-	114.301	0.384696	0.165521	2.32416	0.020117	0.0234105
RVBD1561	-	198.967	-0.888494	0.161833	-5.49017	4.01538e-08	5.89096e-08
RVBD1562c	treZ	857.722	1.18644	0.0731509	16.2191	3.69535e-59	1.49277e-58
RVBD1563c	treY	389.15	-1.23409	0.133409	-9.25039	2.23669e-20	4.53114e-20
RVBD1564c	treX	1517.18	-1.16484	0.0923632	-12.6115	1.8258e-36	5.13744e-36
RVBD1565c	-	3579.07	-1.09736	0.0626513	-17.5154	1.09278e-68	4.96499e-68
RVBD1566c	-	3430.67	0.949986	0.127226	7.4669	8.2108e-14	1.4147e-13
RVBD1567c	-	769.118	-0.187781	0.113956	-1.64783	0.0993875	0.111066
RVBD1568	bioA	646.02	0.885273	0.111233	7.95876	1.7377e-15	3.13709e-15
RVBD1569	bioF1	196.992	-1.92464	0.191973	-10.0256	1.17668e-23	2.56456e-23
RVBD1570	bioD	139.01	-1.46489	0.219757	-6.66594	2.6297e-11	4.24918e-11
RVBD1571	-	79.9811	-2.09781	0.274818	-7.63346	2.28536e-14	3.98643e-14
RVBD1572c	-	43.2652	-1.16135	0.309885	-3.74769	0.000178469	0.000229051
RVBD1573	-	32.7806	-1.02378	0.368353	-2.77934	0.00544695	0.00654597
RVBD1574	-	114.459	1.20344	0.177344	6.78593	1.15343e-11	1.8749e-11
RVBD1576c	-	394.543	-0.221085	0.144935	-1.52541	0.127158	0.140941
RVBD1577c	-	1004.77	1.99019	0.097187	20.4779	3.38677e-93	2.04409e-92
RVBD1578c	-	89.727	-0.0160733	0.214494	-0.0749359	0.940266	0.945363
RVBD1579c	-	44.5089	-0.00310811	0.23535	-0.0132063	0.989463	0.990191
RVBD1580c	-	186.618	0.536302	0.147158	3.64439	0.000268024	0.000340666
RVBD1581c	-	115.365	0.418144	0.161212	2.59375	0.00949364	0.0112338
RVBD1582c	-	368.877	0.86153	0.0957689	8.99592	2.34263e-19	4.65106e-19
RVBD1583c	-	77.3083	1.06514	0.218107	4.88357	1.04184e-06	1.45671e-06
RVBD1584c	-	213.541	1.95769	0.201789	9.70164	2.96684e-22	6.25565e-22
RVBD1585c	-	164.306	0.65442	0.176076	3.7167	0.000201844	0.000258563
RVBD1586c	-	220.34	-0.862635	0.151229	-5.70416	1.16921e-08	1.74229e-08
RVBD1587c	-	94.2038	0.772509	0.171763	4.49753	6.87463e-06	9.31534e-06
RVBD1588c	-	310.655	3.97416	0.133775	29.7078	6.08538e-194	1.02174e-192
RVBD1589	bioB	1532.35	-0.029267	0.078996	-0.370488	0.711019	0.728518
RVBD1590	-	273.32	-2.24216	0.166918	-13.4327	3.8913e-41	1.18659e-40
RVBD1591	-	1078.63	-1.59112	0.0875959	-18.1643	9.90104e-74	4.84949e-73
RVBD1592c	-	3023.41	0.861322	0.197588	4.35918	1.30551e-05	1.74753e-05
RVBD1593c	-	1751.72	1.71417	0.0745251	23.0012	4.5324e-117	3.72827e-116
RVBD1594	nadA	9259.25	0.702962	0.0669032	10.5072	8.00732e-26	1.82615e-25
RVBD1595	nadB	5625.03	-2.35093	0.104293	-22.5416	1.62356e-112	1.24983e-111
RVBD1596	nadC	2704.42	-4.0176	0.124529	-32.2625	2.35076e-228	5.02153e-227
RVBD1597	-	1489.52	-0.319061	0.0872485	-3.65692	0.000255259	0.000325252
RVBD1598c	-	889.733	0.838532	0.103334	8.11475	4.86775e-16	8.95016e-16
RVBD1599	hisD	2120.08	0.181502	0.123362	1.47129	0.141211	0.156052
RVBD1600	hisC1	2103.86	-2.59357	0.0992049	-26.1435	1.16716e-150	1.3339e-149
RVBD1601	hisB	917.017	-2.62602	0.124952	-21.0162	4.66419e-98	2.99683e-97
RVBD1602	hisH	513.957	-0.847042	0.115241	-7.35021	1.97903e-13	3.37278e-13
RVBD1603	hisA	618.991	-1.88028	0.110587	-17.0026	7.85317e-65	3.40861e-64
RVBD1604	impA	559.951	-1.55213	0.114433	-13.5637	6.57378e-42	2.04273e-41
RVBD1605	hisF	323.499	-1.18364	0.142951	-8.28003	1.23149e-16	2.29115e-16
RVBD1606	hisI	454.259	0.342375	0.105603	3.24209	0.00118655	0.00146968
RVBD1607	chaA	1524.26	-0.691757	0.0724118	-9.55309	1.2588e-21	2.62707e-21
RVBD1608c	bcpB	1142.67	-1.47638	0.0918723	-16.0699	4.14725e-58	1.6412e-57
RVBD1609	trpE	2232.95	-0.51511	0.0643846	-8.00051	1.239e-15	2.25173e-15
RVBD1610	-	184.256	-2.34881	0.254966	-9.21225	3.19356e-20	6.4408e-20
RVBD1611	trpC	3547.97	-2.36798	0.0656981	-36.0434	1.74969e-284	5.80385e-283
RVBD1612	trpB	2902.77	-5.35639	0.131532	-40.7232	0	0
RVBD1613	trpA	2000.69	-5.56161	0.154968	-35.8888	4.56024e-282	1.48846e-280
RVBD1614	lgt	3273.96	-3.71342	0.0867977	-42.7824	0	0
RVBD1615	-	1514.22	-1.76698	0.0790036	-22.3658	8.46859e-111	6.37488e-110
RVBD1616	-	454.361	-2.40752	0.133926	-17.9766	2.97332e-72	1.42218e-71
RVBD1617	pykA	3228.96	-1.21801	0.0792051	-15.3779	2.30269e-53	8.50995e-53
RVBD1618	tesB1	1785.15	-3.12034	0.109087	-28.604	5.99539e-180	9.23064e-179
RVBD1619	-	602.869	-1.56476	0.12792	-12.2324	2.08721e-34	5.6621e-34
RVBD1620c	cydC	419.293	-2.51073	0.230747	-10.8809	1.4217e-27	3.35485e-27
RVBD1621c	cydD	654.044	0.0658381	0.295335	0.222927	0.823592	0.836509
RVBD1622c	cydB	515.499	-0.244336	0.343401	-0.711516	0.476765	0.498513
RVBD1623c	cydA	4506.24	2.51764	0.272883	9.22606	2.80777e-20	5.67113e-20
RVBD1624c	-	701.622	-0.720234	0.138247	-5.20978	1.89069e-07	2.71239e-07
RVBD1625c	cya	1205.57	-0.893809	0.0843733	-10.5935	3.19376e-26	7.34528e-26
RVBD1626	-	3505.13	-0.0541286	0.0597596	-0.905772	0.365057	0.387267
RVBD1627c	-	1540.11	-1.08506	0.112438	-9.65025	4.9036e-22	1.02968e-21
RVBD1628c	-	1237.95	0.769467	0.118214	6.50909	7.56098e-11	1.20834e-10
RVBD1629	polA	1974.57	-0.693898	0.0701714	-9.88861	4.66467e-23	1.00538e-22
RVBD1630	rpsA	21570.9	-2.503	0.0594631	-42.0933	0	0
RVBD1631	coaE	2541.67	-3.27583	0.0998839	-32.7964	6.63265e-236	1.53757e-234
RVBD1632c	-	677.632	-2.48859	0.11152	-22.3152	2.63123e-110	1.96619e-109
RVBD1633	uvrB	1974.6	-0.689591	0.0738728	-9.33485	1.01136e-20	2.07146e-20
RVBD1634	-	1329.91	-1.71773	0.107948	-15.9125	5.18844e-57	2.01034e-56
RVBD1635c	-	2048.31	0.592411	0.0703221	8.42426	3.63038e-17	6.83209e-17
RVBD1636	TB15.3	3620.03	2.21079	0.0849394	26.0279	2.39493e-149	2.72181e-148
RVBD1637c	-	5134.2	2.01951	0.0736814	27.4087	2.15943e-165	2.88868e-164
RVBD1638	uvrA	4207.78	-0.518182	0.0660585	-7.84428	4.35429e-15	7.75448e-15
RVBD1638A	-	588.471	-4.50887	0.235365	-19.1569	8.47239e-82	4.50096e-81
RVBD1639c	-	3867.21	-1.04462	0.174177	-5.9975	2.00376e-09	3.05391e-09
RVBD1640c	lysS	5567.9	1.36328	0.0916344	14.8774	4.62113e-50	1.62536e-49
RVBD1641	infC	26711.8	2.0529	0.0880549	23.3139	3.20432e-120	2.7408e-119
RVBD1642	rpmI	8305.51	2.49903	0.135393	18.4576	4.53252e-76	2.28305e-75
RVBD1643	rplT	12574.7	2.82914	0.110336	25.641	5.32701e-145	5.84253e-144
RVBD1644	tsnR	6187.95	2.77959	0.153933	18.0571	6.94067e-73	3.34727e-72
RVBD1645c	-	2590.88	3.53346	0.11313	31.2337	3.72258e-214	7.44515e-213
RVBD1646	PE17	13552.7	4.1345	0.180174	22.9473	1.56788e-116	1.27939e-115
RVBD1647	-	1921.72	3.53308	0.066769	52.9149	0	0
RVBD1648	-	875.969	1.02004	0.0755865	13.4949	1.67501e-41	5.16556e-41
RVBD1649	pheS	1782.87	-0.237557	0.0783767	-3.03096	0.00243777	0.00298413
RVBD1650	pheT	2024.1	-0.897603	0.0766262	-11.714	1.08007e-31	2.77499e-31
RVBD1651c	PE_PGRS30	963.213	0.39536	0.0902332	4.38153	1.17847e-05	1.58111e-05
RVBD1652	argC	476.895	0.00483075	0.170849	0.0282751	0.977443	0.979123
RVBD1653	argJ	441.096	-2.0949	0.177617	-11.7945	4.16748e-32	1.07752e-31
RVBD1654	argB	412.642	-2.60857	0.16843	-15.4875	4.21099e-54	1.57767e-53
RVBD1655	argD	381.228	-1.82537	0.184104	-9.91492	3.58559e-23	7.74442e-23
RVBD1656	argF	351.569	0.521681	0.120175	4.34101	1.41832e-05	1.89543e-05
RVBD1657	argR	87.4043	-3.19767	0.391174	-8.17453	2.97025e-16	5.47116e-16
RVBD1658	argG	571.959	-2.34328	0.142021	-16.4995	3.69857e-61	1.5258e-60
RVBD1659	argH	491.716	-2.0551	0.145654	-14.1095	3.32004e-45	1.0854e-44
RVBD1660	pks10	1205.55	2.17777	0.072947	29.8542	7.74715e-196	1.35078e-194
RVBD1661	pks7	678.376	-0.431428	0.174957	-2.46591	0.0136665	0.0160551
RVBD1662	pks8	401.046	-1.53213	0.220183	-6.95845	3.44044e-12	5.66009e-12
RVBD1663	pks17	421.071	1.31789	0.138129	9.54097	1.41499e-21	2.95e-21
RVBD1664	pks9	1085.27	0.154342	0.142828	1.08061	0.279869	0.300649
RVBD1665	pks11	3008.24	0.980132	0.113961	8.60056	7.93301e-18	1.51317e-17
RVBD1666c	cyp139	950.578	0.00740304	0.116103	0.0637628	0.949159	0.953365
RVBD1667c	-	172.761	-0.144488	0.157894	-0.915095	0.360142	0.382651
RVBD1668c	-	278.107	-0.962209	0.124554	-7.7252	1.11675e-14	1.96818e-14
RVBD1669	-	67.3766	1.60502	0.207858	7.7217	1.14784e-14	2.0221e-14
RVBD1670	-	192.302	1.11986	0.176872	6.33145	2.42867e-10	3.80822e-10
RVBD1671	-	181.404	0.224434	0.169151	1.32682	0.184567	0.201723
RVBD1672c	-	481.888	-0.958936	0.101866	-9.41371	4.78948e-21	9.88422e-21
RVBD1673c	-	238.815	2.87998	0.155061	18.5732	5.29115e-77	2.69512e-76
RVBD1674c	-	325.902	4.44637	0.146264	30.3996	5.55357e-203	1.02993e-201
RVBD1675c	-	84.4005	0.34917	0.17313	2.01681	0.0437151	0.0500583
RVBD1676	-	2158.07	-2.37047	0.0805163	-29.4409	1.64424e-190	2.70503e-189
RVBD1677	dsbF	1748.32	-3.17814	0.113809	-27.9252	1.31802e-171	1.88685e-170
RVBD1678	-	507.666	-1.1189	0.144932	-7.72021	1.16138e-14	2.04507e-14
RVBD1679	fadE16	430.504	-3.03382	0.181142	-16.7483	5.83151e-63	2.46555e-62
RVBD1680	-	220.252	-2.06065	0.149454	-13.7879	3.0153e-43	9.5888e-43
RVBD1681	moeX	470.351	0.497721	0.119279	4.17275	3.00946e-05	3.9788e-05
RVBD1682	-	340.748	-0.135621	0.147854	-0.917262	0.359005	0.381543
RVBD1683	-	3565.26	-0.933759	0.0719961	-12.9696	1.82042e-38	5.29012e-38
RVBD1684	-	232.867	-1.67223	0.17457	-9.57909	9.7901e-22	2.04629e-21
RVBD1685c	-	457.436	-2.0447	0.15366	-13.3066	2.11796e-40	6.37734e-40
RVBD1686c	-	172.056	-1.2824	0.186093	-6.89116	5.53403e-12	9.05689e-12
RVBD1687c	-	265.169	-0.140933	0.121289	-1.16196	0.245253	0.265139
RVBD1688	mpg	85.8163	0.153087	0.168465	0.908715	0.3635	0.386018
RVBD1689	tyrS	955.085	-1.85438	0.0830696	-22.3232	2.20185e-110	1.64836e-109
RVBD1690	lprJ	617.056	0.788748	0.097497	8.08998	5.96758e-16	1.09477e-15
RVBD1691	-	322.644	0.725324	0.126032	5.75507	8.66045e-09	1.29526e-08
RVBD1692	-	417.253	-0.389775	0.144961	-2.68882	0.00717041	0.00854418
RVBD1693	-	72.8217	-0.96723	0.218366	-4.4294	9.44967e-06	1.27327e-05
RVBD1694	tlyA	406.926	-1.38355	0.139199	-9.93932	2.80746e-23	6.07985e-23
RVBD1695	ppnK	432.404	-2.33068	0.142676	-16.3355	5.51962e-60	2.24303e-59
RVBD1696	recN	634.053	-2.34304	0.115411	-20.3016	1.24382e-91	7.37615e-91
RVBD1697	-	3383.99	-5.10009	0.136286	-37.4219	1.72085e-306	6.50097e-305
RVBD1698	-	1263.96	-4.57194	0.198549	-23.0268	2.51481e-117	2.07701e-116
RVBD1699	pyrG	5254.3	-1.63842	0.115075	-14.2379	5.33347e-46	1.77492e-45
RVBD1700	-	443.459	-2.51973	0.150501	-16.7423	6.44402e-63	2.7217e-62
RVBD1701	xerD	501.812	-2.48272	0.152763	-16.252	2.16092e-59	8.75525e-59
RVBD1702c	-	469.538	-0.263541	0.136185	-1.93517	0.0529697	0.0604183
RVBD1703c	-	1623.53	-3.5935	0.111128	-32.3367	2.13578e-229	4.58632e-228
RVBD1704c	cycA	1079.6	-3.20163	0.125152	-25.5819	2.42411e-144	2.63042e-143
RVBD1705c	PPE22	274.718	1.47704	0.135116	10.9316	8.14065e-28	1.93667e-27
RVBD1706A	-	289.486	4.80458	0.252733	19.0105	1.39727e-80	7.35596e-80
RVBD1706c	PPE23	214.506	2.06248	0.133044	15.5023	3.34841e-54	1.25566e-53
RVBD1707	-	3585.48	1.35118	0.0805572	16.7729	3.85073e-63	1.63486e-62
RVBD1708	-	1420.61	-1.49566	0.084236	-17.7555	1.56195e-70	7.27483e-70
RVBD1709	-	835.689	-1.68508	0.105611	-15.9555	2.60873e-57	1.01755e-56
RVBD1710	-	913.953	-0.0857013	0.0961455	-0.891371	0.37273	0.394997
RVBD1711	-	417.963	-1.18479	0.126973	-9.33102	1.04858e-20	2.14554e-20
RVBD1712	cmk	358.414	-0.798162	0.125614	-6.35406	2.09709e-10	3.29336e-10
RVBD1713	engA	543.886	-1.87461	0.108279	-17.3127	3.77091e-67	1.67962e-66
RVBD1714	-	59.2574	-0.0233471	0.212514	-0.109861	0.912519	0.918598
RVBD1715	fadB3	75.5359	0.731813	0.176837	4.13835	3.49809e-05	4.61287e-05
RVBD1716	-	71.3053	-0.991659	0.190697	-5.20019	1.99086e-07	2.85508e-07
RVBD1717	-	20.2265	-0.265673	0.394395	-0.673621	0.500552	0.522315
RVBD1718	-	79.8376	0.0330984	0.188087	0.175974	0.860314	0.870556
RVBD1719	-	71.4477	0.630089	0.197596	3.18877	0.0014288	0.00176651
RVBD1720c	-	199.765	1.00927	0.120347	8.38637	5.01383e-17	9.40525e-17
RVBD1721c	-	91.3284	1.94065	0.182199	10.6513	1.71966e-26	3.97294e-26
RVBD1722	-	387.774	-1.04803	0.135565	-7.73081	1.06861e-14	1.88577e-14
RVBD1723	-	321.939	-0.613693	0.130026	-4.71978	2.36103e-06	3.25329e-06
RVBD1724c	-	258.532	-0.746042	0.147712	-5.05067	4.40269e-07	6.23715e-07
RVBD1725c	-	184.009	-0.0118032	0.141583	-0.083366	0.93356	0.938853
RVBD1726	-	146.109	1.67143	0.153458	10.8917	1.26222e-27	2.9837e-27
RVBD1727	-	179.047	-1.39356	0.151194	-9.21705	3.05381e-20	6.16504e-20
RVBD1728c	-	642.415	-1.88322	0.100337	-18.7689	1.35593e-78	7.03842e-78
RVBD1729c	-	890.869	-0.931643	0.0852366	-10.9301	8.27681e-28	1.96791e-27
RVBD1730c	-	685.091	-0.53574	0.122626	-4.36889	1.2488e-05	1.67272e-05
RVBD1731	gabD2	1659.32	-0.375802	0.077954	-4.82081	1.42974e-06	1.98886e-06
RVBD1732c	-	1352.33	0.0255248	0.130148	0.196122	0.844515	0.85563
RVBD1733c	-	1499.05	2.76167	0.640215	4.31367	1.60569e-05	2.14023e-05
RVBD1734c	-	1238.63	1.61409	0.386872	4.17216	3.01724e-05	3.9878e-05
RVBD1735Ac	RVBD1735Ac	132.927	-0.366575	0.640643	-0.572199	0.567187	0.588985
RVBD1735c	-	370.122	1.81468	0.500687	3.62437	0.000289663	0.000367255
RVBD1736c	narX	1363.57	-0.900671	0.672863	-1.33856	0.180713	0.19767
RVBD1737c	narK2	1176.76	-0.829122	0.790339	-1.04907	0.294145	0.31499
RVBD1738	-	2692.96	1.01372	0.635658	1.59476	0.110765	0.123308
RVBD1739c	-	3043.88	1.29135	0.520599	2.4805	0.0131198	0.0154262
RVBD1740	-	98.9	1.60673	0.194692	8.25268	1.54884e-16	2.875e-16
RVBD1741	-	37.1947	1.51404	0.313282	4.83282	1.34615e-06	1.8745e-06
RVBD1742	-	342.332	0.0798197	0.103421	0.771794	0.440237	0.462334
RVBD1743	pknE	1083.55	-0.00862893	0.0753053	-0.114586	0.908773	0.915279
RVBD1744c	-	318.35	-0.187125	0.125644	-1.48933	0.1364	0.150816
RVBD1745c	idi	412.325	0.0825116	0.0987933	0.835194	0.403609	0.42584
RVBD1746	pknF	863.188	-1.26576	0.0843939	-14.9983	7.53703e-51	2.68334e-50
RVBD1747	-	4387.16	-1.61728	0.0511219	-31.6357	1.19258e-219	2.46991e-218
RVBD1748	-	848.988	-0.507602	0.10551	-4.81093	1.50231e-06	2.08484e-06
RVBD1749c	-	878.201	-0.501242	0.10826	-4.62996	3.6573e-06	5.00898e-06
RVBD1750c	fadD1	943.205	0.822566	0.111373	7.38569	1.51667e-13	2.59673e-13
RVBD1751	-	2469.07	-2.73676	0.101845	-26.8718	4.68735e-159	5.84844e-158
RVBD1752	-	254.921	-3.17889	0.223885	-14.1988	9.32467e-46	3.07805e-45
RVBD1753c	PPE24	1115.11	0.610037	0.136172	4.4799	7.46763e-06	1.01088e-05
RVBD1754c	-	1775.62	-0.592966	0.140787	-4.21181	2.53329e-05	3.35688e-05
RVBD1755c	plcD	115.881	0.968842	0.154778	6.25954	3.86108e-10	6.00122e-10
RVBD1756c	-	185.021	2.32235	0.195634	11.8709	1.67629e-32	4.37854e-32
RVBD1757c	-	26.8735	2.63236	0.36587	7.1948	6.25522e-13	1.05026e-12
RVBD1758	cut1	73.9997	2.67472	0.231105	11.5736	5.60817e-31	1.41944e-30
RVBD1759c	wag22	85.2567	1.68457	0.258889	6.50694	7.66995e-11	1.22527e-10
RVBD1760	-	2432.7	2.54771	0.0753347	33.8186	1.0525e-250	2.82512e-249
RVBD1761c	-	410.484	1.21857	0.0923388	13.1967	9.16265e-40	2.73073e-39
RVBD1762c	-	517.917	0.474003	0.119293	3.97344	7.08405e-05	9.24302e-05
RVBD1763	-	77.0534	1.80098	0.201377	8.94332	3.77663e-19	7.45821e-19
RVBD1764	-	203.503	0.269866	0.132978	2.0294	0.0424178	0.0486001
RVBD1765A	-	2251.71	-0.940161	0.119595	-7.86122	3.80414e-15	6.78657e-15
RVBD1765c	-	669.544	0.769214	0.0735964	10.4518	1.43799e-25	3.2667e-25
RVBD1766	-	300.967	0.531887	0.144825	3.67261	0.000240086	0.000306493
RVBD1767	-	341.29	1.2527	0.112201	11.1648	6.06037e-29	1.47796e-28
RVBD1768	PE_PGRS31	643.576	0.223717	0.0870274	2.57065	0.0101509	0.0119941
RVBD1769	-	913.085	-1.58399	0.104241	-15.1955	3.7869e-52	1.36973e-51
RVBD1770	-	1225.51	-1.8507	0.119096	-15.5396	1.8726e-54	7.05468e-54
RVBD1771	-	1750.72	-2.29896	0.123437	-18.6246	2.03009e-77	1.03794e-76
RVBD1772	-	1714.02	1.60306	0.106627	15.0343	4.37729e-51	1.56661e-50
RVBD1773c	-	1098.72	1.53495	0.087093	17.6243	1.60382e-69	7.39389e-69
RVBD1774	-	596.767	0.871395	0.108456	8.03459	9.38923e-16	1.71248e-15
RVBD1775	-	546.551	-0.675819	0.11405	-5.92563	3.11099e-09	4.71678e-09
RVBD1776c	-	346.112	-0.763041	0.129865	-5.87564	4.21214e-09	6.3603e-09
RVBD1777	cyp144	370.658	0.83142	0.156374	5.31686	1.05575e-07	1.52909e-07
RVBD1778c	-	1046.54	0.354727	0.195148	1.81773	0.0691052	0.0780374
RVBD1779c	-	2985.48	1.67167	0.286966	5.82533	5.69984e-09	8.56866e-09
RVBD1780	-	1888.93	-0.38567	0.0793174	-4.86237	1.15989e-06	1.62011e-06
RVBD1781c	malQ	1407.62	0.368299	0.0799581	4.60615	4.10189e-06	5.60285e-06
RVBD1782	-	5043.6	0.260421	0.0625486	4.1635	3.13401e-05	4.14079e-05
RVBD1783	-	12706.5	-3.59025	0.0819676	-43.8008	0	0
RVBD1785c	cyp143	1339.14	-1.18287	0.0894017	-13.2309	5.81573e-40	1.74088e-39
RVBD1786	-	230.484	-0.187367	0.132437	-1.41476	0.157138	0.172856
RVBD1787	PPE25	711.653	1.20083	0.11371	10.5605	4.54116e-26	1.03856e-25
RVBD1788	PE18	96.3847	-0.403059	0.212881	-1.89335	0.0583114	0.0663813
RVBD1789	PPE26	1992.79	-0.125264	0.116701	-1.07338	0.283102	0.303802
RVBD1790	PPE27	290.868	0.626996	0.160557	3.90512	9.41783e-05	0.000122255
RVBD1791	PE19	2641.16	0.273875	0.106362	2.57493	0.0100261	0.0118535
RVBD1792	RVBD1792	920.433	-0.355923	0.122105	-2.9149	0.00355808	0.00432567
RVBD1792A	RVBD1792A	520.463	-0.230838	0.142628	-1.61846	0.105563	0.117773
RVBD1793	esxN	3481.99	0.666123	0.0727565	9.15551	5.41007e-20	1.0852e-19
RVBD1794	-	6752.56	0.560071	0.0734026	7.63013	2.34525e-14	4.08741e-14
RVBD1795	-	5450.55	-0.60417	0.0771427	-7.83186	4.80711e-15	8.55343e-15
RVBD1796	mycP5	5834.56	-0.0396025	0.073051	-0.542121	0.587735	0.609083
RVBD1797	-	2036.92	-1.23585	0.0930576	-13.2805	3.00498e-40	9.02822e-40
RVBD1798	-	1576.13	-2.68596	0.131816	-20.3767	2.69441e-92	1.61191e-91
RVBD1799	lppT	423.722	2.66043	0.120571	22.0653	6.81752e-108	4.94059e-107
RVBD1800	PPE28	1251.83	1.63866	0.074424	22.0179	1.94185e-107	1.39978e-106
RVBD1801	PPE29	362.683	4.90625	0.148936	32.9419	5.52062e-238	1.28709e-236
RVBD1802	PPE30	279.639	0.911622	0.119812	7.60879	2.76674e-14	4.81583e-14
RVBD1803c	PE_PGRS32	419.847	1.03911	0.134323	7.73588	1.02687e-14	1.81448e-14
RVBD1804c	-	491.867	4.21901	0.135787	31.0707	5.996e-212	1.17614e-210
RVBD1805c	-	8019.22	4.34714	0.120833	35.9765	1.95126e-283	6.42028e-282
RVBD1806	PE20	3501.92	6.90419	0.130906	52.7414	0	0
RVBD1807	PPE31	1855.28	4.93023	0.144225	34.1842	4.1535e-256	1.15281e-254
RVBD1808	PPE32	1032.33	2.75431	0.125068	22.0225	1.75237e-107	1.26543e-106
RVBD1809	PPE33	1123.04	-0.0578643	0.152728	-0.378871	0.704784	0.72231
RVBD1810	-	3392.53	0.525083	0.128985	4.07088	4.68367e-05	6.15042e-05
RVBD1811	mgtC	3065.57	1.78075	0.129537	13.747	5.30661e-43	1.67707e-42
RVBD1812c	-	5413.73	2.43498	0.221612	10.9876	4.3853e-28	1.04938e-27
RVBD1813c	-	16669.8	3.33341	0.497307	6.70292	2.04294e-11	3.305e-11
RVBD1814	erg3	973.033	0.379082	0.0789619	4.80082	1.58014e-06	2.19061e-06
RVBD1815	-	3382.39	-0.220227	0.155519	-1.41608	0.156753	0.172479
RVBD1816	-	1204.38	-0.407904	0.147508	-2.76531	0.0056869	0.00681426
RVBD1817	-	565.27	1.19114	0.0852191	13.9774	2.142e-44	6.89768e-44
RVBD1818c	PE_PGRS33	726.826	1.50939	0.17512	8.61916	6.74482e-18	1.29015e-17
RVBD1819c	-	1419.32	-0.911274	0.0735616	-12.3879	3.03884e-35	8.35475e-35
RVBD1820	ilvG	1120.74	-0.27257	0.10184	-2.67645	0.00744061	0.0088558
RVBD1821	secA2	7020.16	-1.61621	0.0518899	-31.147	5.57618e-213	1.09907e-211
RVBD1822	pgsA2	698.096	-1.07084	0.106522	-10.0528	8.92926e-24	1.95029e-23
RVBD1823	-	697.835	-0.514918	0.08216	-6.26726	3.67456e-10	5.71785e-10
RVBD1824	-	265.369	-2.42831	0.150849	-16.0976	2.65187e-58	1.05147e-57
RVBD1825	-	761.351	-1.07558	0.134701	-7.98499	1.40535e-15	2.54724e-15
RVBD1826	gcvH	3136.66	0.160246	0.0957576	1.67346	0.0942371	0.105599
RVBD1827	cfp17	4954.99	0.375353	0.0654878	5.73164	9.94648e-09	1.48487e-08
RVBD1828	-	3254.64	-0.615199	0.10866	-5.66171	1.49871e-08	2.22678e-08
RVBD1829	-	1986.48	0.270089	0.0884558	3.05337	0.00226285	0.00277416
RVBD1830	-	3149.98	-0.566995	0.0721719	-7.85618	3.96039e-15	7.05915e-15
RVBD1831	-	2492.23	2.00776	0.0890112	22.5563	1.16559e-112	8.9898e-112
RVBD1832	gcvB	8630.33	1.33879	0.0635661	21.0614	1.79825e-98	1.16089e-97
RVBD1833c	-	1580.52	2.51402	0.0759631	33.0953	3.47113e-240	8.33072e-239
RVBD1834	-	347.372	1.1927	0.118198	10.0907	6.07166e-24	1.33544e-23
RVBD1835c	-	2176.12	1.79932	0.08018	22.441	1.56847e-111	1.18947e-110
RVBD1836c	-	4282.76	-1.54	0.057742	-26.6704	1.0376e-156	1.26748e-155
RVBD1837c	glcB	10400.2	-0.422227	0.0689617	-6.12263	9.20435e-10	1.41445e-09
RVBD1838c	-	781.939	0.571161	0.108276	5.27507	1.32708e-07	1.91392e-07
RVBD1839c	-	140.926	1.69883	0.149115	11.3927	4.54487e-30	1.13344e-29
RVBD1840c	PE_PGRS34	93.0621	0.625576	0.253814	2.4647	0.0137128	0.0161048
RVBD1841c	-	1105.09	0.28199	0.116831	2.41366	0.0157933	0.0184844
RVBD1842c	-	1396.13	-0.0723279	0.0838168	-0.862928	0.388177	0.410301
RVBD1843c	guaB1	3549.57	0.358945	0.0870818	4.12193	3.75709e-05	4.94641e-05
RVBD1844c	gnd1	2179.98	-0.252579	0.074769	-3.37812	0.000729828	0.000911169
RVBD1845c	-	1191.48	0.865861	0.123703	6.9995	2.56885e-12	4.24328e-12
RVBD1846c	-	1893.1	1.79291	0.121467	14.7604	2.63521e-49	9.1816e-49
RVBD1847	-	2017.12	2.55229	0.0847568	30.1131	3.26812e-199	5.82268e-198
RVBD1848	ureA	303.37	1.33187	0.133328	9.98945	1.69522e-23	3.68487e-23
RVBD1849	ureB	143.703	1.38739	0.141364	9.81427	9.77413e-23	2.09116e-22
RVBD1850	ureC	796.007	0.325041	0.0808014	4.02271	5.75319e-05	7.5234e-05
RVBD1851	ureF	106.031	0.0695586	0.208582	0.333483	0.73877	0.755434
RVBD1852	ureG	173.286	0.589269	0.142147	4.1455	3.39068e-05	4.47412e-05
RVBD1853	ureD	784.801	0.209171	0.101211	2.06668	0.0387641	0.0445137
RVBD1854c	ndh	4063.49	1.59033	0.0872885	18.2192	3.63369e-74	1.79268e-73
RVBD1855c	-	1519.83	-1.08752	0.0846982	-12.84	9.79336e-38	2.81983e-37
RVBD1856c	-	2288.08	-1.03605	0.121062	-8.55803	1.14809e-17	2.18174e-17
RVBD1857	modA	1607.72	-1.60957	0.0960805	-16.7523	5.45015e-63	2.3091e-62
RVBD1858	modB	395.794	0.877514	0.111229	7.88928	3.03943e-15	5.43421e-15
RVBD1859	modC	828.333	0.644303	0.0824052	7.81872	5.33642e-15	9.4787e-15
RVBD1860	apa	1057.46	-1.07946	0.141061	-7.65244	1.97203e-14	3.44429e-14
RVBD1861	-	548.331	1.07096	0.121163	8.83901	9.65666e-19	1.88243e-18
RVBD1862	adhA	1581.76	-0.101784	0.0769668	-1.32244	0.186021	0.203258
RVBD1863c	-	3946.83	-1.66373	0.0629538	-26.4278	6.57387e-154	7.81965e-153
RVBD1864c	-	345.04	-0.346803	0.128875	-2.69101	0.00712356	0.00849332
RVBD1865c	-	323.101	1.02507	0.106747	9.60274	7.78441e-22	1.62957e-21
RVBD1866	-	640.737	-0.788193	0.111104	-7.09419	1.30107e-12	2.16491e-12
RVBD1867	-	310.681	0.687856	0.122213	5.62835	1.81938e-08	2.6993e-08
RVBD1868	-	1328.7	0.175084	0.083923	2.08625	0.0369564	0.0424739
RVBD1869c	-	2688.64	-0.741798	0.107088	-6.92701	4.29843e-12	7.04887e-12
RVBD1870c	-	7622.18	-3.64615	0.166422	-21.9091	2.1274e-106	1.5043e-105
RVBD1871c	-	14436.7	-4.99586	0.134379	-37.1774	1.58119e-302	5.81194e-301
RVBD1872c	lldD2	50764.9	-2.14781	0.1419	-15.1361	9.35519e-52	3.37482e-51
RVBD1873	-	177.488	0.117011	0.170233	0.687361	0.491855	0.513634
RVBD1874	-	539.681	0.916907	0.0839405	10.9233	8.91942e-28	2.117e-27
RVBD1875	-	3587.16	4.30229	0.18637	23.0846	6.60872e-118	5.49156e-117
RVBD1876	bfrA	2701.48	0.767579	0.120039	6.39443	1.61147e-10	2.5454e-10
RVBD1877	-	3123.96	1.25179	0.0868667	14.4104	4.44955e-47	1.49787e-46
RVBD1878	glnA3	699.36	1.22863	0.10747	11.4323	2.8844e-30	7.21101e-30
RVBD1879	-	957.484	-2.35717	0.129893	-18.1471	1.35469e-73	6.61931e-73
RVBD1880c	cyp140	2115.08	-1.58906	0.0823726	-19.2912	6.37252e-83	3.45743e-82
RVBD1881c	lppE	535.757	-1.32484	0.149173	-8.8812	6.61456e-19	1.2981e-18
RVBD1882c	-	922.343	-0.689611	0.143178	-4.81647	1.46118e-06	2.03121e-06
RVBD1883c	-	2128.04	-1.34873	0.141518	-9.5304	1.56674e-21	3.26303e-21
RVBD1884c	rpfC	4659.62	-0.0194504	0.124952	-0.155664	0.876298	0.88585
RVBD1885c	-	1590.14	-0.0989755	0.0856495	-1.15559	0.24785	0.267662
RVBD1886c	fbpB	9078.36	0.378316	0.0851302	4.44397	8.8312e-06	1.19269e-05
RVBD1887	-	10283.2	0.895321	0.0839558	10.6642	1.49677e-26	3.46191e-26
RVBD1888A	-	374.808	2.55348	0.132248	19.3082	4.58381e-83	2.49027e-82
RVBD1888c	-	2951.94	1.31072	0.0824221	15.9025	6.08786e-57	2.35659e-56
RVBD1889c	-	204.094	0.0811522	0.150333	0.539816	0.589324	0.610574
RVBD1890c	-	317.055	1.13291	0.131689	8.60292	7.77098e-18	1.48365e-17
RVBD1891	-	1409.74	0.313259	0.0848133	3.69351	0.000221178	0.000282798
RVBD1892	-	284.753	0.72333	0.139786	5.17455	2.28458e-07	3.27055e-07
RVBD1893	-	320.027	0.768839	0.115756	6.64191	3.09652e-11	4.99755e-11
RVBD1894c	-	1645.66	2.24545	0.0978004	22.9595	1.18543e-116	9.71193e-116
RVBD1895	-	1207.18	1.51186	0.0859935	17.5811	3.43698e-69	1.57915e-68
RVBD1896c	-	1153.78	0.302694	0.0831136	3.64193	0.000270603	0.000343741
RVBD1897c	-	370.975	0.78294	0.124112	6.30834	2.82047e-10	4.40732e-10
RVBD1898	-	1110.38	1.00983	0.0632475	15.9664	2.19227e-57	8.58394e-57
RVBD1899c	lppD	2095.16	0.701463	0.0622381	11.2706	1.83253e-29	4.50948e-29
RVBD1900c	lipJ	1618.06	0.90312	0.0644913	14.0038	1.47857e-44	4.77259e-44
RVBD1901	cinA	2705.25	0.639437	0.0746748	8.56295	1.10018e-17	2.09168e-17
RVBD1902c	nanT	1542.88	-0.121619	0.0771989	-1.5754	0.115164	0.12803
RVBD1903	-	377.439	-1.09565	0.142936	-7.66529	1.78424e-14	3.12031e-14
RVBD1904	-	6596.26	2.15755	0.163196	13.2206	6.66946e-40	1.99351e-39
RVBD1905c	aao	3047.67	1.82179	0.0745153	24.4485	5.22088e-132	5.08381e-131
RVBD1906c	-	1527.7	-0.609045	0.0794284	-7.66785	1.74902e-14	3.06134e-14
RVBD1907c	-	708.39	0.983942	0.115912	8.48871	2.08941e-17	3.95031e-17
RVBD1908c	katG	5355.87	0.358037	0.144536	2.47715	0.0132437	0.0155629
RVBD1909c	furA	4269.82	5.14189	0.126172	40.7529	0	0
RVBD1910c	-	503.171	0.72731	0.0850452	8.55204	1.2093e-17	2.29592e-17
RVBD1911c	lppC	1317.46	0.43879	0.115064	3.81343	0.00013705	0.000176671
RVBD1912c	fadB5	541.745	0.51091	0.116703	4.37786	1.1985e-05	1.60746e-05
RVBD1913	-	426.989	-0.339266	0.130571	-2.59832	0.009368	0.0110883
RVBD1914c	-	391.326	-1.12965	0.119382	-9.46244	3.00829e-21	6.23353e-21
RVBD1915	aceAa	3938.41	0.995091	0.0780883	12.7431	3.40393e-37	9.69159e-37
RVBD1916	aceAb	1220.39	-2.24521	0.09912	-22.6514	1.35064e-113	1.06383e-112
RVBD1917c	PPE34	1184.78	0.753411	0.115919	6.49947	8.06034e-11	1.28612e-10
RVBD1918c	PPE35	2558.26	0.877144	0.136677	6.41763	1.38413e-10	2.18971e-10
RVBD1919c	-	629.514	-0.701145	0.0998045	-7.02519	2.13782e-12	3.5442e-12
RVBD1920	-	651.765	-0.237851	0.126117	-1.88595	0.0593011	0.0674515
RVBD1921c	lppF	399.89	-0.531021	0.107081	-4.95906	7.08352e-07	9.96234e-07
RVBD1922	-	706.498	0.798905	0.130698	6.11259	9.80282e-10	1.50529e-09
RVBD1923	lipD	2576.78	-0.959257	0.0732237	-13.1004	3.27673e-39	9.67372e-39
RVBD1924c	-	1076.06	-0.669946	0.0843353	-7.94383	1.96031e-15	3.53116e-15
RVBD1925	fadD31	15462.7	-2.12772	0.0617225	-34.4723	2.0864e-260	5.87071e-259
RVBD1926c	mpt63	4025.96	-0.425766	0.0646629	-6.58439	4.56764e-11	7.337e-11
RVBD1927	-	685.421	-0.324588	0.0962509	-3.37231	0.000745406	0.000930047
RVBD1928c	-	574.128	0.50117	0.127012	3.94585	7.95163e-05	0.000103485
RVBD1929c	-	1460.59	2.61752	0.135543	19.3114	4.30553e-83	2.34221e-82
RVBD1930c	-	18.5188	0.232156	0.368256	0.630421	0.528419	0.550128
RVBD1931c	-	91.7476	1.27985	0.179913	7.11372	1.12959e-12	1.88418e-12
RVBD1932	tpx	1268.39	-2.92381	0.123592	-23.6569	1.00172e-123	8.84637e-123
RVBD1933c	fadE18	690.306	-2.77631	0.176179	-15.7585	6.00712e-56	2.29916e-55
RVBD1934c	fadE17	113.681	-0.667263	0.196305	-3.39911	0.000676062	0.000845337
RVBD1935c	echA13	62.9608	0.627827	0.200481	3.1316	0.00173856	0.002143
RVBD1936	-	168.002	1.41272	0.129284	10.9272	8.54418e-28	2.02912e-27
RVBD1937	-	588.277	0.653929	0.103554	6.31488	2.70365e-10	4.22964e-10
RVBD1938	ephB	85.5152	-0.416094	0.17769	-2.34169	0.0191967	0.0223779
RVBD1939	-	39.547	-0.0689497	0.26483	-0.260355	0.79459	0.809875
RVBD1940	ribA1	85.7904	-0.775746	0.198918	-3.89983	9.62601e-05	0.000124838
RVBD1941	-	788.563	-1.26826	0.125997	-10.0658	7.8267e-24	1.71406e-23
RVBD1942c	-	408.224	0.827452	0.100163	8.26108	1.4436e-16	2.6821e-16
RVBD1943c	-	421.888	1.6146	0.110728	14.5817	3.67438e-48	1.25557e-47
RVBD1944c	-	192.364	0.221975	0.145704	1.52347	0.127641	0.141438
RVBD1945	-	612.195	1.57604	0.119602	13.1773	1.18573e-39	3.52864e-39
RVBD1946c	lppG	542.543	-0.64929	0.0996518	-6.51559	7.24064e-11	1.15759e-10
RVBD1947	-	319.297	-1.07701	0.126775	-8.49548	1.97111e-17	3.73011e-17
RVBD1948c	-	360.254	1.58564	0.153213	10.3492	4.21781e-25	9.49183e-25
RVBD1949c	-	260.447	0.893435	0.161624	5.52786	3.24168e-08	4.75928e-08
RVBD1950c	-	23.142	1.93177	0.387927	4.97973	6.36722e-07	8.96421e-07
RVBD1951c	-	212.954	1.36308	0.237461	5.74023	9.45475e-09	1.4125e-08
RVBD1952	-	285.63	0.0753799	0.153721	0.490368	0.623873	0.64408
RVBD1953	-	159.904	0.913813	0.181343	5.03914	4.67617e-07	6.61538e-07
RVBD1954A	RVBD1954A	4013.25	4.55043	0.088933	51.1669	0	0
RVBD1954c	-	4749.07	4.27051	0.0822122	51.945	0	0
[truncated: 2,086 more rows]
