# Supplementary material for: Transcription attenuation amplifies collateral vulnerabilities in rifampicin-resistant Mycobacterium tuberculosis
Source: Nat Microbiol. 2026 May 19;11(6):1696–710. doi: 10.1038/s41564-026-02357-9 (PMC13236596; doi:10.1038/s41564-026-02357-9)
Supplement: Supplementary file 7 — Plasmids and primers used in this work. [file 41564_2026_2357_MOESM7_ESM.xlsx]

## Sheet: Legend
Extended Data Table 5: Plasmids and primers used in this work
Column name	Column description
Plasmid name	Plasmid identifier
Oligo name	Oligo identifier
Sequence (5'-3')	Nucleotide sequence written from 5 prime (5') to 3 primer (3') (primers only)
Plasmid genotype
Description	Details on the usage of this oligo, FWD = forward, REV= reverse
Plasmid map	Link to online plasmid map
Resistance marker	Selectable marker(s)

## Sheet: Plasmids
Plasmid name	Plasmid genotype	Description	Plasmid map	Resistance marker
plRL58 (Addgene #166886)	Ptet(gB73)- Sth1 dCas9 Ptet(gB52)- Sth1 sgRNA P(gB37)- TetRCO(tetO N) L5 attP only v1::Kan	Sth1 dCas9 CRISPRi plasmid optimized for use in M. tuberculosis. Sth1 dCas9 and the sgRNA are induced in the presence of ATc. This plasmid lacks the full L5 integrase and must be co-transformed plRL19.	https://benchling.com/s/seq-O8MlxL3ZJggsVrVRGYSv?m=slm-uBRhAEiZXrTrYn9WZXqF	Kanamycin
plRL19 (Addgene #163634)	Pmop-L5 Int AmpR (suicide plasmid)	The L5 phage Int protein is expressed from the mycobacterial optimized promoter (MOP). This backbone is non-replicating and non-integrating in mycobacteria.	https://benchling.com/s/seq-r2NM4LqhUP0DVcRoBauO?m=slm-OhiiBUymqxCSxYHYBKXJ	Ampicillin
plRL4	Ptet-recT(gp61) Ptb21-T10M sacB oriM::Kan	The recT annealase from the Che9c mycobacteriophage is expressed from an ATc-regulated promoter. Use for single-stranded DNA recombineering (PMID: 25779316).	https://benchling.com/s/seq-IfUpTRQdjbL1JdvcX6RU?m=slm-kTa2EtBKj9lGhxI2m8Ja	Kanamycin
plNP472	hygR (Trp190UAG) zeoR Giles attP (no Int)	Integrating hygromyacin resistance cassette with a premature stop codon. Used to select ssDNA double recombinants. This plasmid lacks the full Giles integrase and must be co-transformed plRL40.	https://benchling.com/s/seq-5GRiDKbaQoq1u2StOqQB?m=slm-FS6J4XTbfSRx6afMH6iS	Zeocin, (defective hygromyacin resistance cassette)
plRL40	Puv15-Giles Int (suicide plasmid)	The Giles phage Int protein is expressed from the UV15 promoter. This backbone is non-replicating and non-integrating in mycobacteria.	https://benchling.com/s/seq-3kBsCsKccelFj0rY6xyo?m=slm-5breg8Cu5qG4G3JjG0LE	Ampicillin
plKE678	Ptb38-lacZ-rrf-renillaLuc	Tweety integrase containing dual reporter plasmid.	https://benchling.com/s/seq-sfwmIiwB3D7dCqmFZZjh?m=slm-I6EU385pBbJedhRRJcbt	CamR (E. coli), ZeoR (Mtb)
plKE690	Ptb38-lacZ-noTerm-Renilla	Tweety integrase containing dual reporter plasmid.	https://benchling.com/s/seq-hHqC8OhOmFOh4C4qKssg?m=slm-MxfKvTSVxHRya0oYCT18	CamR (E. coli), ZeoR (Mtb)
plKE691	Ptb38-lacZ-ilvB1 term-Renilla	Tweety integrase containing dual reporter plasmid.	https://benchling.com/s/seq-BtQtOzhTVx1PdxidCwQ4?m=slm-scsbFf3ouXmNeqhxQaAt	CamR (E. coli), ZeoR (Mtb)
plKE693	Ptb38-lacZ-ilvB1 NO term-Renilla	Tweety integrase containing dual reporter plasmid.	https://benchling.com/s/seq-BHMqovgbulumoiHVWXgC?m=slm-GEm6BMcHCSc4UkXeDKE2	CamR (E. coli), ZeoR (Mtb)
plKE556	P300-mScarlet	Giles integrating (attP only, requires co-transformation with integrase containg plLR40) mScarlet reporter construct with P300 promoter.	https://benchling.com/s/seq-xIoMBbHminTR56xeVLjh?m=slm-PRbHD7MMNttdjj8Y94ks	ZeoR
plKE557	PilvB1-mScarlet	Giles integrating (attP only, requires co-transformation with integrase containg plLR40) mScarlet reporter construct with PilvB1 promoter.	https://benchling.com/s/seq-3K4neRQ9VRURmYMXRH6P?m=slm-g1WbJbXag3vtVnbFKs3n	ZeoR
plKE558	PilvB1	Giles integrating (attP only, requires co-transformation with integrase containg plLR40) mScarlet control (no mScarlet) construct with PilvB1 promoter.	https://benchling.com/s/seq-cP8GodeGA7H8Qi1HdUCL?m=slm-V5bIpL8bD7cS4fdNwlLW	ZeoR
plKE701	PilvB1-Ala-mScarlet	Giles integrating (attP only, requires co-transformation with integrase containg plLR40) mScarlet reporter construct with PilvB1 promoter where "LVVI" is mutated to "AAAA."	https://benchling.com/s/seq-YzS2zf13UKZKueVVlT1V?m=slm-xTawtWXMC6CFAMvWv1wJ	ZeoR
plKE680	WT ilvB1 complementation plasmid	Tweety integrase containing complementation plasmid containing the WT ilvB1 attenuator sequence .	https://benchling.com/s/seq-iRKfJkbWoGLOuglsCNLS?m=slm-5hD32Xi2vY83pw59iVIt
plKE684	RIT-less ilvB1 complementation plasmid	Tweety integrase containing complementation plasmid containing the ilvB1 attenuator sequence without the Rho-idependent terminator (RIT).	https://benchling.com/s/seq-IYekkhHrRn3cbIsRdtkT?m=slm-xrAXAsyqAHHhEnVuKoEZ	ZeoR

## Sheet: sgRNAs
sgRNA ID	Gene targeted	Gene name	sgRNA targeting sequence (5'-3')	PAM (5'-3')
Non-targeting control	NA	NA	GCATCCGGAGCCCGTCCGTTAA	NA
nadB sgRNA 1	rv1595	nadB	GGCCGCCCACCACCAAACCCT	CTAGCAA
nadB sgRNA 2	rv1595	nadB	GGACGGGGTCAATGCCGGCAGC	GCAGGAT
ilvB1 sgRNA 1	rv3003c	ilvB1	AATGTCGTCACCGGAGCGGA	CCAGAAA
ilvB1 sgRNA 2	rv3003c	ilvB1	ACCAGAAAGTTGTGCTTGGTGA	TCGGCAT
thiS sgRNA 1	rv0416	thiS	GGTCCCCGAAGCCCAGCGAAT	CCAGCAG
thiS sgRNA 2	rv0416	thiS	ATCTTGGTGGCCCAGTCCGATCGTG	GTAGCAC

## Sheet: CRISPRi_Illumina
Sequence (5'-3')	Description
AATGATACGGCGACCACCGAGATCTACACAGCGCTAGACACTCTTTCCCTACACGACGCTCTTCCGATCTTGTAGCTTCTTTCGAGTACAAAAAC	Fwd CRISPRi amplification for Illumina library generation, index 1
AATGATACGGCGACCACCGAGATCTACACGATATCGAACACTCTTTCCCTACACGACGCTCTTCCGATCTACTGTAGCTTCTTTCGAGTACAAAAAC	Fwd CRISPRi amplification for Illumina library generation, index 2
AATGATACGGCGACCACCGAGATCTACACTATGAGTAACACTCTTTCCCTACACGACGCTCTTCCGATCTCAGTAGTGTAGCTTCTTTCGAGTACAAAAAC	Fwd CRISPRi amplification for Illumina library generation, index 3
AATGATACGGCGACCACCGAGATCTACACAGGTGCGTACACTCTTTCCCTACACGACGCTCTTCCGATCTTGCAGCATTGTAGCTTCTTTCGAGTACAAAAAC	Fwd CRISPRi amplification for Illumina library generation, index 4
AATGATACGGCGACCACCGAGATCTACACGAACATACACACTCTTTCCCTACACGACGCTCTTCCGATCTACTGCTCACATGTAGCTTCTTTCGAGTACAAAAAC	Fwd CRISPRi amplification for Illumina library generation, index 5
AATGATACGGCGACCACCGAGATCTACACACATAGCGACACTCTTTCCCTACACGACGCTCTTCCGATCTGTACTACGCAGCTGTAGCTTCTTTCGAGTACAAAAAC	Fwd CRISPRi amplification for Illumina library generation, index 6
AATGATACGGCGACCACCGAGATCTACACGTGCGATAACACTCTTTCCCTACACGACGCTCTTCCGATCTCAGTACCTAGACACTGTAGCTTCTTTCGAGTACAAAAAC	Fwd CRISPRi amplification for Illumina library generation, index 7
AATGATACGGCGACCACCGAGATCTACACCCAACAGAACACTCTTTCCCTACACGACGCTCTTCCGATCTTGCACTGCACAGACGATGTAGCTTCTTTCGAGTACAAAAAC	Fwd CRISPRi amplification for Illumina library generation, index 8
AATGATACGGCGACCACCGAGATCTACACTTGGTGAGACACTCTTTCCCTACACGACGCTCTTCCGATCTACATCGACGTGAGAACGCTGTAGCTTCTTTCGAGTACAAAAAC	Fwd CRISPRi amplification for Illumina library generation, index 9
AATGATACGGCGACCACCGAGATCTACACCGCGGTTCACACTCTTTCCCTACACGACGCTCTTCCGATCTTGTAGCTTCTTTCGAGTACAAAAAC	Fwd CRISPRi amplification for Illumina library generation, index 10
AATGATACGGCGACCACCGAGATCTACACTATAACCTACACTCTTTCCCTACACGACGCTCTTCCGATCTACTGTAGCTTCTTTCGAGTACAAAAAC	Fwd CRISPRi amplification for Illumina library generation, index 11
AATGATACGGCGACCACCGAGATCTACACAAGGATGAACACTCTTTCCCTACACGACGCTCTTCCGATCTGTACTGTAGCTTCTTTCGAGTACAAAAAC	Fwd CRISPRi amplification for Illumina library generation, index 12
AATGATACGGCGACCACCGAGATCTACACGGAAGCAGACACTCTTTCCCTACACGACGCTCTTCCGATCTCAGTAGTGTAGCTTCTTTCGAGTACAAAAAC	Fwd CRISPRi amplification for Illumina library generation, index 13
AATGATACGGCGACCACCGAGATCTACACTCGTGACCACACTCTTTCCCTACACGACGCTCTTCCGATCTTGCAGCATTGTAGCTTCTTTCGAGTACAAAAAC	Fwd CRISPRi amplification for Illumina library generation, index 14
AATGATACGGCGACCACCGAGATCTACACCTACAGTTACACTCTTTCCCTACACGACGCTCTTCCGATCTACTGCTCACATGTAGCTTCTTTCGAGTACAAAAAC	Fwd CRISPRi amplification for Illumina library generation, index 15
AATGATACGGCGACCACCGAGATCTACACATATTCACACACTCTTTCCCTACACGACGCTCTTCCGATCTGTACTACGCAGCTGTAGCTTCTTTCGAGTACAAAAAC	Fwd CRISPRi amplification for Illumina library generation, index 16
AATGATACGGCGACCACCGAGATCTACACGCGCCTGTACACTCTTTCCCTACACGACGCTCTTCCGATCTCAGTACCTAGACACTGTAGCTTCTTTCGAGTACAAAAAC	Fwd CRISPRi amplification for Illumina library generation, index 17
AATGATACGGCGACCACCGAGATCTACACACTCTATGACACTCTTTCCCTACACGACGCTCTTCCGATCTTGCACTGCACAGACGATGTAGCTTCTTTCGAGTACAAAAAC	Fwd CRISPRi amplification for Illumina library generation, index 18
AATGATACGGCGACCACCGAGATCTACACGTCTCGCAACACTCTTTCCCTACACGACGCTCTTCCGATCTACATCGACGTGAGAACGCTGTAGCTTCTTTCGAGTACAAAAAC	Fwd CRISPRi amplification for Illumina library generation, index 19
AATGATACGGCGACCACCGAGATCTACACAAGACGTCACACTCTTTCCCTACACGACGCTCTTCCGATCTTGTAGCTTCTTTCGAGTACAAAAAC	Fwd CRISPRi amplification for Illumina library generation, index 20
AATGATACGGCGACCACCGAGATCTACACGGAGTACTACACTCTTTCCCTACACGACGCTCTTCCGATCTACTGTAGCTTCTTTCGAGTACAAAAAC	Fwd CRISPRi amplification for Illumina library generation, index 21
AATGATACGGCGACCACCGAGATCTACACACCGGCCAACACTCTTTCCCTACACGACGCTCTTCCGATCTGTACTGTAGCTTCTTTCGAGTACAAAAAC	Fwd CRISPRi amplification for Illumina library generation, index 22
AATGATACGGCGACCACCGAGATCTACACGTTAATTGACACTCTTTCCCTACACGACGCTCTTCCGATCTCAGTAGTGTAGCTTCTTTCGAGTACAAAAAC	Fwd CRISPRi amplification for Illumina library generation, index 23
AATGATACGGCGACCACCGAGATCTACACAACCGCGGACACTCTTTCCCTACACGACGCTCTTCCGATCTTGCAGCATTGTAGCTTCTTTCGAGTACAAAAAC	Fwd CRISPRi amplification for Illumina library generation, index 24
AATGATACGGCGACCACCGAGATCTACACGGTTATAAACACTCTTTCCCTACACGACGCTCTTCCGATCTACTGCTCACATGTAGCTTCTTTCGAGTACAAAAAC	Fwd CRISPRi amplification for Illumina library generation, index 25
AATGATACGGCGACCACCGAGATCTACACCCAAGTCCACACTCTTTCCCTACACGACGCTCTTCCGATCTGTACTACGCAGCTGTAGCTTCTTTCGAGTACAAAAAC	Fwd CRISPRi amplification for Illumina library generation, index 26
AATGATACGGCGACCACCGAGATCTACACTTGGACTTACACTCTTTCCCTACACGACGCTCTTCCGATCTCAGTACCTAGACACTGTAGCTTCTTTCGAGTACAAAAAC	Fwd CRISPRi amplification for Illumina library generation, index 27
AATGATACGGCGACCACCGAGATCTACACCAGTGGATACACTCTTTCCCTACACGACGCTCTTCCGATCTTGCACTGCACAGACGATGTAGCTTCTTTCGAGTACAAAAAC	Fwd CRISPRi amplification for Illumina library generation, index 28
AATGATACGGCGACCACCGAGATCTACACTGACAAGCACACTCTTTCCCTACACGACGCTCTTCCGATCTACATCGACGTGAGAACGCTGTAGCTTCTTTCGAGTACAAAAAC	Fwd CRISPRi amplification for Illumina library generation, index 29
AATGATACGGCGACCACCGAGATCTACACCTAGCTTGACACTCTTTCCCTACACGACGCTCTTCCGATCTTGTAGCTTCTTTCGAGTACAAAAAC	Fwd CRISPRi amplification for Illumina library generation, index 30
AATGATACGGCGACCACCGAGATCTACACTCGATCCAACACTCTTTCCCTACACGACGCTCTTCCGATCTACTGTAGCTTCTTTCGAGTACAAAAAC	Fwd CRISPRi amplification for Illumina library generation, index 31
AATGATACGGCGACCACCGAGATCTACACCCTGAACTACACTCTTTCCCTACACGACGCTCTTCCGATCTGTACTGTAGCTTCTTTCGAGTACAAAAAC	Fwd CRISPRi amplification for Illumina library generation, index 32
AATGATACGGCGACCACCGAGATCTACACTTCAGGTCACACTCTTTCCCTACACGACGCTCTTCCGATCTCAGTAGTGTAGCTTCTTTCGAGTACAAAAAC	Fwd CRISPRi amplification for Illumina library generation, index 33
AATGATACGGCGACCACCGAGATCTACACAGTAGAGAACACTCTTTCCCTACACGACGCTCTTCCGATCTTGCAGCATTGTAGCTTCTTTCGAGTACAAAAAC	Fwd CRISPRi amplification for Illumina library generation, index 34
AATGATACGGCGACCACCGAGATCTACACGACGAGAGACACTCTTTCCCTACACGACGCTCTTCCGATCTACTGCTCACATGTAGCTTCTTTCGAGTACAAAAAC	Fwd CRISPRi amplification for Illumina library generation, index 35
AATGATACGGCGACCACCGAGATCTACACAGACTTGGACACTCTTTCCCTACACGACGCTCTTCCGATCTGTACTACGCAGCTGTAGCTTCTTTCGAGTACAAAAAC	Fwd CRISPRi amplification for Illumina library generation, index 36
AATGATACGGCGACCACCGAGATCTACACGAGTCCAAACACTCTTTCCCTACACGACGCTCTTCCGATCTCAGTACCTAGACACTGTAGCTTCTTTCGAGTACAAAAAC	Fwd CRISPRi amplification for Illumina library generation, index 37
AATGATACGGCGACCACCGAGATCTACACCTTAAGCCACACTCTTTCCCTACACGACGCTCTTCCGATCTTGCACTGCACAGACGATGTAGCTTCTTTCGAGTACAAAAAC	Fwd CRISPRi amplification for Illumina library generation, index 38
AATGATACGGCGACCACCGAGATCTACACTCCGGATTACACTCTTTCCCTACACGACGCTCTTCCGATCTACATCGACGTGAGAACGCTGTAGCTTCTTTCGAGTACAAAAAC	Fwd CRISPRi amplification for Illumina library generation, index 39
AATGATACGGCGACCACCGAGATCTACACCTGTATTAACACTCTTTCCCTACACGACGCTCTTCCGATCTTGTAGCTTCTTTCGAGTACAAAAAC	Fwd CRISPRi amplification for Illumina library generation, index 40
AATGATACGGCGACCACCGAGATCTACACTCACGCCGACACTCTTTCCCTACACGACGCTCTTCCGATCTACTGTAGCTTCTTTCGAGTACAAAAAC	Fwd CRISPRi amplification for Illumina library generation, index 41
AATGATACGGCGACCACCGAGATCTACACACTTACATACACTCTTTCCCTACACGACGCTCTTCCGATCTGTACTGTAGCTTCTTTCGAGTACAAAAAC	Fwd CRISPRi amplification for Illumina library generation, index 42
AATGATACGGCGACCACCGAGATCTACACGTCCGTGCACACTCTTTCCCTACACGACGCTCTTCCGATCTCAGTAGTGTAGCTTCTTTCGAGTACAAAAAC	Fwd CRISPRi amplification for Illumina library generation, index 43
AATGATACGGCGACCACCGAGATCTACACAAGGTACCACACTCTTTCCCTACACGACGCTCTTCCGATCTTGCAGCATTGTAGCTTCTTTCGAGTACAAAAAC	Fwd CRISPRi amplification for Illumina library generation, index 44
AATGATACGGCGACCACCGAGATCTACACGGAACGTTACACTCTTTCCCTACACGACGCTCTTCCGATCTACTGCTCACATGTAGCTTCTTTCGAGTACAAAAAC	Fwd CRISPRi amplification for Illumina library generation, index 45
AATGATACGGCGACCACCGAGATCTACACAATTCTGCACACTCTTTCCCTACACGACGCTCTTCCGATCTGTACTACGCAGCTGTAGCTTCTTTCGAGTACAAAAAC	Fwd CRISPRi amplification for Illumina library generation, index 46
AATGATACGGCGACCACCGAGATCTACACGGCCTCATACACTCTTTCCCTACACGACGCTCTTCCGATCTCAGTACCTAGACACTGTAGCTTCTTTCGAGTACAAAAAC	Fwd CRISPRi amplification for Illumina library generation, index 47
AATGATACGGCGACCACCGAGATCTACACATCTTAGTACACTCTTTCCCTACACGACGCTCTTCCGATCTTGCACTGCACAGACGATGTAGCTTCTTTCGAGTACAAAAAC	Fwd CRISPRi amplification for Illumina library generation, index 48
AATGATACGGCGACCACCGAGATCTACACGCTCCGACACACTCTTTCCCTACACGACGCTCTTCCGATCTACATCGACGTGAGAACGCTGTAGCTTCTTTCGAGTACAAAAAC	Fwd CRISPRi amplification for Illumina library generation, index 49
AATGATACGGCGACCACCGAGATCTACACATACCAAGACACTCTTTCCCTACACGACGCTCTTCCGATCTTGTAGCTTCTTTCGAGTACAAAAAC	Fwd CRISPRi amplification for Illumina library generation, index 50
AATGATACGGCGACCACCGAGATCTACACGCGTTGGAACACTCTTTCCCTACACGACGCTCTTCCGATCTACTGTAGCTTCTTTCGAGTACAAAAAC	Fwd CRISPRi amplification for Illumina library generation, index 51
AATGATACGGCGACCACCGAGATCTACACCTTCACGGACACTCTTTCCCTACACGACGCTCTTCCGATCTGTACTGTAGCTTCTTTCGAGTACAAAAAC	Fwd CRISPRi amplification for Illumina library generation, index 52
AATGATACGGCGACCACCGAGATCTACACTCCTGTAAACACTCTTTCCCTACACGACGCTCTTCCGATCTCAGTAGTGTAGCTTCTTTCGAGTACAAAAAC	Fwd CRISPRi amplification for Illumina library generation, index 53
AATGATACGGCGACCACCGAGATCTACACAGAATGCCACACTCTTTCCCTACACGACGCTCTTCCGATCTTGCAGCATTGTAGCTTCTTTCGAGTACAAAAAC	Fwd CRISPRi amplification for Illumina library generation, index 54
AATGATACGGCGACCACCGAGATCTACACGAGGCATTACACTCTTTCCCTACACGACGCTCTTCCGATCTACTGCTCACATGTAGCTTCTTTCGAGTACAAAAAC	Fwd CRISPRi amplification for Illumina library generation, index 55
CAAGCAGAAGACGGCATACGAGATAACCGCGGGTGACTGGAGTTCAGACGTGTGCTCTTCCGATCTTGACCTGGGGATTTGCGA	Rev CRISPRi amplification for Illumina library generations, index 1
CAAGCAGAAGACGGCATACGAGATGGTTATAAGTGACTGGAGTTCAGACGTGTGCTCTTCCGATCTTGACCTGGGGATTTGCGA	Rev CRISPRi amplification for Illumina library generations, index 2
CAAGCAGAAGACGGCATACGAGATTTGGACTTGTGACTGGAGTTCAGACGTGTGCTCTTCCGATCTTGACCTGGGGATTTGCGA	Rev CRISPRi amplification for Illumina library generations, index 3
CAAGCAGAAGACGGCATACGAGATCAGTGGATGTGACTGGAGTTCAGACGTGTGCTCTTCCGATCTTGACCTGGGGATTTGCGA	Rev CRISPRi amplification for Illumina library generations, index 4
CAAGCAGAAGACGGCATACGAGATTGACAAGCGTGACTGGAGTTCAGACGTGTGCTCTTCCGATCTTGACCTGGGGATTTGCGA	Rev CRISPRi amplification for Illumina library generations, index 5
CAAGCAGAAGACGGCATACGAGATCTAGCTTGGTGACTGGAGTTCAGACGTGTGCTCTTCCGATCTTGACCTGGGGATTTGCGA	Rev CRISPRi amplification for Illumina library generations, index 6
CAAGCAGAAGACGGCATACGAGATTCGATCCAGTGACTGGAGTTCAGACGTGTGCTCTTCCGATCTTGACCTGGGGATTTGCGA	Rev CRISPRi amplification for Illumina library generations, index 7
CAAGCAGAAGACGGCATACGAGATCCTGAACTGTGACTGGAGTTCAGACGTGTGCTCTTCCGATCTTGACCTGGGGATTTGCGA	Rev CRISPRi amplification for Illumina library generations, index 8
CAAGCAGAAGACGGCATACGAGATTTCAGGTCGTGACTGGAGTTCAGACGTGTGCTCTTCCGATCTTGACCTGGGGATTTGCGA	Rev CRISPRi amplification for Illumina library generations, index 9
CAAGCAGAAGACGGCATACGAGATAGTAGAGAGTGACTGGAGTTCAGACGTGTGCTCTTCCGATCTTGACCTGGGGATTTGCGA	Rev CRISPRi amplification for Illumina library generations, index 10
CAAGCAGAAGACGGCATACGAGATGACGAGAGGTGACTGGAGTTCAGACGTGTGCTCTTCCGATCTTGACCTGGGGATTTGCGA	Rev CRISPRi amplification for Illumina library generations, index 11
CAAGCAGAAGACGGCATACGAGATAGACTTGGGTGACTGGAGTTCAGACGTGTGCTCTTCCGATCTTGACCTGGGGATTTGCGA	Rev CRISPRi amplification for Illumina library generations, index 12
CAAGCAGAAGACGGCATACGAGATGAGTCCAAGTGACTGGAGTTCAGACGTGTGCTCTTCCGATCTTGACCTGGGGATTTGCGA	Rev CRISPRi amplification for Illumina library generations, index 13
CAAGCAGAAGACGGCATACGAGATCTTAAGCCGTGACTGGAGTTCAGACGTGTGCTCTTCCGATCTTGACCTGGGGATTTGCGA	Rev CRISPRi amplification for Illumina library generations, index 14
CAAGCAGAAGACGGCATACGAGATTCCGGATTGTGACTGGAGTTCAGACGTGTGCTCTTCCGATCTTGACCTGGGGATTTGCGA	Rev CRISPRi amplification for Illumina library generations, index 15
CAAGCAGAAGACGGCATACGAGATCTGTATTAGTGACTGGAGTTCAGACGTGTGCTCTTCCGATCTTGACCTGGGGATTTGCGA	Rev CRISPRi amplification for Illumina library generations, index 16
CAAGCAGAAGACGGCATACGAGATTCACGCCGGTGACTGGAGTTCAGACGTGTGCTCTTCCGATCTTGACCTGGGGATTTGCGA	Rev CRISPRi amplification for Illumina library generations, index 17
CAAGCAGAAGACGGCATACGAGATACTTACATGTGACTGGAGTTCAGACGTGTGCTCTTCCGATCTTGACCTGGGGATTTGCGA	Rev CRISPRi amplification for Illumina library generations, index 18
CAAGCAGAAGACGGCATACGAGATGTCCGTGCGTGACTGGAGTTCAGACGTGTGCTCTTCCGATCTTGACCTGGGGATTTGCGA	Rev CRISPRi amplification for Illumina library generations, index 19
CAAGCAGAAGACGGCATACGAGATAAGGTACCGTGACTGGAGTTCAGACGTGTGCTCTTCCGATCTTGACCTGGGGATTTGCGA	Rev CRISPRi amplification for Illumina library generations, index 20
CAAGCAGAAGACGGCATACGAGATGGAACGTTGTGACTGGAGTTCAGACGTGTGCTCTTCCGATCTTGACCTGGGGATTTGCGA	Rev CRISPRi amplification for Illumina library generations, index 21
CAAGCAGAAGACGGCATACGAGATAATTCTGCGTGACTGGAGTTCAGACGTGTGCTCTTCCGATCTTGACCTGGGGATTTGCGA	Rev CRISPRi amplification for Illumina library generations, index 22
CAAGCAGAAGACGGCATACGAGATGGCCTCATGTGACTGGAGTTCAGACGTGTGCTCTTCCGATCTTGACCTGGGGATTTGCGA	Rev CRISPRi amplification for Illumina library generations, index 23
CAAGCAGAAGACGGCATACGAGATATCTTAGTGTGACTGGAGTTCAGACGTGTGCTCTTCCGATCTTGACCTGGGGATTTGCGA	Rev CRISPRi amplification for Illumina library generations, index 24
CAAGCAGAAGACGGCATACGAGATGCTCCGACGTGACTGGAGTTCAGACGTGTGCTCTTCCGATCTTGACCTGGGGATTTGCGA	Rev CRISPRi amplification for Illumina library generations, index 25
CAAGCAGAAGACGGCATACGAGATATACCAAGGTGACTGGAGTTCAGACGTGTGCTCTTCCGATCTTGACCTGGGGATTTGCGA	Rev CRISPRi amplification for Illumina library generations, index 26
CAAGCAGAAGACGGCATACGAGATGCGTTGGAGTGACTGGAGTTCAGACGTGTGCTCTTCCGATCTTGACCTGGGGATTTGCGA	Rev CRISPRi amplification for Illumina library generations, index 27
CAAGCAGAAGACGGCATACGAGATCTTCACGGGTGACTGGAGTTCAGACGTGTGCTCTTCCGATCTTGACCTGGGGATTTGCGA	Rev CRISPRi amplification for Illumina library generations, index 28
CAAGCAGAAGACGGCATACGAGATTCCTGTAAGTGACTGGAGTTCAGACGTGTGCTCTTCCGATCTTGACCTGGGGATTTGCGA	Rev CRISPRi amplification for Illumina library generations, index 29
CAAGCAGAAGACGGCATACGAGATAGAATGCCGTGACTGGAGTTCAGACGTGTGCTCTTCCGATCTTGACCTGGGGATTTGCGA	Rev CRISPRi amplification for Illumina library generations, index 30
CAAGCAGAAGACGGCATACGAGATGAGGCATTGTGACTGGAGTTCAGACGTGTGCTCTTCCGATCTTGACCTGGGGATTTGCGA	Rev CRISPRi amplification for Illumina library generations, index 31
CAAGCAGAAGACGGCATACGAGATCCTCGGTAGTGACTGGAGTTCAGACGTGTGCTCTTCCGATCTTGACCTGGGGATTTGCGA	Rev CRISPRi amplification for Illumina library generations, index 32
CAAGCAGAAGACGGCATACGAGATTTCTAACGGTGACTGGAGTTCAGACGTGTGCTCTTCCGATCTTGACCTGGGGATTTGCGA	Rev CRISPRi amplification for Illumina library generations, index 33
CAAGCAGAAGACGGCATACGAGATATGAGGCTGTGACTGGAGTTCAGACGTGTGCTCTTCCGATCTTGACCTGGGGATTTGCGA	Rev CRISPRi amplification for Illumina library generations, index 34
CAAGCAGAAGACGGCATACGAGATGCAGAATCGTGACTGGAGTTCAGACGTGTGCTCTTCCGATCTTGACCTGGGGATTTGCGA	Rev CRISPRi amplification for Illumina library generations, index 35
CAAGCAGAAGACGGCATACGAGATCACTACGAGTGACTGGAGTTCAGACGTGTGCTCTTCCGATCTTGACCTGGGGATTTGCGA	Rev CRISPRi amplification for Illumina library generations, index 36
CAAGCAGAAGACGGCATACGAGATTGTCGTAGGTGACTGGAGTTCAGACGTGTGCTCTTCCGATCTTGACCTGGGGATTTGCGA	Rev CRISPRi amplification for Illumina library generations, index 37
CAAGCAGAAGACGGCATACGAGATACCACTTAGTGACTGGAGTTCAGACGTGTGCTCTTCCGATCTTGACCTGGGGATTTGCGA	Rev CRISPRi amplification for Illumina library generations, index 38
CAAGCAGAAGACGGCATACGAGATGTTGTCCGGTGACTGGAGTTCAGACGTGTGCTCTTCCGATCTTGACCTGGGGATTTGCGA	Rev CRISPRi amplification for Illumina library generations, index 39
CAAGCAGAAGACGGCATACGAGATATCCATATGTGACTGGAGTTCAGACGTGTGCTCTTCCGATCTTGACCTGGGGATTTGCGA	Rev CRISPRi amplification for Illumina library generations, index 40
CAAGCAGAAGACGGCATACGAGATGCTTGCGCGTGACTGGAGTTCAGACGTGTGCTCTTCCGATCTTGACCTGGGGATTTGCGA	Rev CRISPRi amplification for Illumina library generations, index 41
CAAGCAGAAGACGGCATACGAGATAGTATCTTGTGACTGGAGTTCAGACGTGTGCTCTTCCGATCTTGACCTGGGGATTTGCGA	Rev CRISPRi amplification for Illumina library generations, index 42
CAAGCAGAAGACGGCATACGAGATGACGCTCCGTGACTGGAGTTCAGACGTGTGCTCTTCCGATCTTGACCTGGGGATTTGCGA	Rev CRISPRi amplification for Illumina library generations, index 43
CAAGCAGAAGACGGCATACGAGATCATGCCATGTGACTGGAGTTCAGACGTGTGCTCTTCCGATCTTGACCTGGGGATTTGCGA	Rev CRISPRi amplification for Illumina library generations, index 44
CAAGCAGAAGACGGCATACGAGATTGCATTGCGTGACTGGAGTTCAGACGTGTGCTCTTCCGATCTTGACCTGGGGATTTGCGA	Rev CRISPRi amplification for Illumina library generations, index 45
CAAGCAGAAGACGGCATACGAGATATTGGAACGTGACTGGAGTTCAGACGTGTGCTCTTCCGATCTTGACCTGGGGATTTGCGA	Rev CRISPRi amplification for Illumina library generations, index 46
CAAGCAGAAGACGGCATACGAGATGCCAAGGTGTGACTGGAGTTCAGACGTGTGCTCTTCCGATCTTGACCTGGGGATTTGCGA	Rev CRISPRi amplification for Illumina library generations, index 47
CAAGCAGAAGACGGCATACGAGATCGAGATATGTGACTGGAGTTCAGACGTGTGCTCTTCCGATCTTGACCTGGGGATTTGCGA	Rev CRISPRi amplification for Illumina library generations, index 48
CAAGCAGAAGACGGCATACGAGATTAGAGCGCGTGACTGGAGTTCAGACGTGTGCTCTTCCGATCTTGACCTGGGGATTTGCGA	Rev CRISPRi amplification for Illumina library generations, index 49
CAAGCAGAAGACGGCATACGAGATAACCTGTTGTGACTGGAGTTCAGACGTGTGCTCTTCCGATCTTGACCTGGGGATTTGCGA	Rev CRISPRi amplification for Illumina library generations, index 50
CAAGCAGAAGACGGCATACGAGATGGTTCACCGTGACTGGAGTTCAGACGTGTGCTCTTCCGATCTTGACCTGGGGATTTGCGA	Rev CRISPRi amplification for Illumina library generations, index 51
CAAGCAGAAGACGGCATACGAGATCATTGTTGGTGACTGGAGTTCAGACGTGTGCTCTTCCGATCTTGACCTGGGGATTTGCGA	Rev CRISPRi amplification for Illumina library generations, index 52
CAAGCAGAAGACGGCATACGAGATTGCCACCAGTGACTGGAGTTCAGACGTGTGCTCTTCCGATCTTGACCTGGGGATTTGCGA	Rev CRISPRi amplification for Illumina library generations, index 53
CAAGCAGAAGACGGCATACGAGATCTCTGCCTGTGACTGGAGTTCAGACGTGTGCTCTTCCGATCTTGACCTGGGGATTTGCGA	Rev CRISPRi amplification for Illumina library generations, index 54
CAAGCAGAAGACGGCATACGAGATTCTCATTCGTGACTGGAGTTCAGACGTGTGCTCTTCCGATCTTGACCTGGGGATTTGCGA	Rev CRISPRi amplification for Illumina library generations, index 55

## Sheet: OtherPrimers
Sequence (5'-3')	Description
GTACGGTCGGCGAGCTGATC	Fwd amplify H37Rv rpoB (Rv0667) from gDNA
CCTCGTCGGCGGTCAGGTAC	Rev amplify H37Rv rpoB (Rv0667) from gDNA
gggtcggcatgtcgcggatg	Sanger sequence H37Rv rpoB (Rv0667) from gDNA
ctgtctggattagaggcagt	Fwd amplify H37Rv rpoA (Rv3457c) from gDNA and Sanger sequence H37Rv rpoA (Rv3457c) from gDNA
ttgaattcttggtctccacg	Rev amplify H37Rv rpoA (Rv3457c) from gDNA
catatggcggacgtcgaaag	Sanger sequencing H37Rv rpoA (Rv3457c) from gDNA primer 2
taaacccgttaggggaaag	Fwd amplify H37Rv rpoC (Rv0668) from gDNA
gagcagacgcagaatcg	Rev amplify H37Rv rpoC (Rv0668) from gDNA
cttgaacgacctgtaccgcag	Sanger sequence H37Rv rpoC (Rv0668) from gDNA primer 1
gatgtgctcgaagaggtcatc	Sanger sequence H37Rv rpoC (Rv0668) from gDNA primer 2
gagatcgaggccgagctattc	Sanger sequence H37Rv rpoC (Rv0668) from gDNA primer 3
TCTGACCAGGGAAAATAGCCCTC	Sanger sequence CRISPRi plasmids
CGGCCAGTTTCACGAAGT	H37Rv ilvB1 TaqMan FWD primer
GTGGCAGAGCCTGTTCTATG	H37Rv ilvB1 TaqMan REV primer
AATGAGTGGCCAGGTCGGTCTG	H37Rv ilvB1 TaqMan PROBE primer
GTGATTTCGTCTGGGATGAAGA	H37Rv sigA TaqMan FWD primer
TACCTTGCCGATCTGTTTGAG	H37Rv sigA TaqMan REV primer
ACGCAAGGACGCCGAACTCA	H37Rv sigA TaqMan PROBE primer
/5SpC3/rArArArUrGrCrUrCrUrCrCrArCrGrUrNrNrNrN	5'adaptor RNA oligo
/5Phos/rNrNrNrNrArArCrCrUrGrCrUrArUrCrArArCrUrG/3ddC/	3'adaptor RNA oligo
GGGCAGT/iBiodT/GATAGCAGG	3'adaptor RT primer biotin
