# Supplementary material for: Transcription attenuation amplifies collateral vulnerabilities in rifampicin-resistant Mycobacterium tuberculosis
Source: Nat Microbiol. 2026 May 19;11(6):1696–710. doi: 10.1038/s41564-026-02357-9 (PMC13236596; doi:10.1038/s41564-026-02357-9)
Supplement: Supplementary file 8 — Statistical source data. [file 41564_2026_2357_MOESM8_ESM.xlsx]

## Sheet: Sheet1
Figure 4E- % growth no drug
CHF (ng/mL)	RifS			S450L			H445Y			D435V				FDX (ng/mL)	RifS			S450L			H445Y			D435V
	Rep1	Rep2	Rep3	Rep1	Rep2	Rep3	Rep1	Rep2	Rep3	Rep1	Rep2	Rep3			Rep1	Rep2	Rep3	Rep1	Rep2	Rep3	Rep1	Rep2	Rep3	Rep1	Rep2	Rep3
6000	2.59587	1.84414	2.73101	0.914689	0.923746	1.1411	6.58134	7.2894	8.99601	3.12193	4.65834	3.84804		16000	0.213976	0.20553	0.20553	0.108676	0.009056	0	0.43573	0.326797	0.208787	0.091202	0.059632	0.0280623
4500	3.2378	1.99617	2.56208	0.905633	0.914689	1.05959	8.95062	10.8025	11.1474	2.87989	2.85885	3.53234		8000	0.18019	0.332226	0.197083	-0.01811	-0.06339	-0.08151	0.426652	0.326797	0.19971	-0.02455	-0.01403	-0.0245545
4000	3.32226	1.70055	2.68033	0.71545	0.932802	1.08676	13.7346	9.9764	10.9749	2.75361	3.23769	2.74309		4000	0.222422	0.171744	0.188637	0.027169	-0.09962	-0.09962	0.499274	0.444808	0.31772	0.007016	-0.00351	-0.0456012
3500	4.42874	3.67701	3.57565	0.724506	0.724506	0.787901	13.2535	12.7632	10.748	3.40606	3.89014	2.9746		2000	0.163297	0.239315	0.197083	0.090563	-0.07245	-0.05434	0.680828	0.55374	0.372186	0.291146	0.175389	0.0280623
2500	33.4253	31.812	31.2968	0.751675	0.760732	0.833182	35.8933	29.557	29.0305	51.4242	54.8653	63.284		1000	0.433583	0.526494	0.551833	0.144901	0.036225	-0.04528	0.698983	0.608206	0.363108	0.280623	0.312193	0.133296
2000	49.2961	48.7978	45.8162	1.03242	1.18638	1.62108	48.593	49.3464	49.2738	65.8096	67.4618	72.4077		500	0.636297	0.65319	0.619404	0.389422	0.045282	-0.00906	1.08933	0.780683	0.408497	0.406903	0.354287	0.322716
1500	60.9944	60.3694	62.6077	2.99764	2.572	3.42329	55.2197	58.5966	60.5301	69.5033	71.3449	73.9336		250	15.2317	5.62813	5.43386	4.35609	2.61728	2.75312	1.47059	1.10748	0.580973	1.36453	1.10145	1.05935
1000	70.1504	69.9392	68.4273	10.0525	10.6955	11.8547	70.1253	68.2643	71.5232	75.912	76.9012	79.3006		125	78.166	75.0239	76.5527	70.4401	74.1442	75.9826	3.14996	6.11837	13.9343	69.9558	73.1654	72.8602
820	75.3196	75.5645	75.0831	25.3034	24.914	22.7223	75.0272	75.7353	75.0635	75.7121	76.3645	76.4277		62.5	88.1835	81.4854	86.0381	81.4617	78.0475	80.5923	76.3253	74.7731	75.699	86.246	85.3094	83.0048
550	84.9569	85.1512	82.744	63.512	62.0993	63.6298	84.8311	83.2335	83.8871	81.3631	83.3941	82.4049		31.25	93.775	91.334	94.5183	81.7334	81.9417	90.2373	82.6434	83.5966	85.4212	88.3191	87.4982	86.8668
460	89.6193	89.9741	90.5907	76.4264	77.4497	77.9841	85.866	84.9582	85.7298	80.2687	83.552	78.6692		15.625	93.6483	93.4709	96.9508	88.2358	86.0261	94.5934	86.2563	86.1202	87.6362	88.5295	86.5827	90.8868
280	93.4625	94.7379	93.7919	88.4804	87.2306	90.9074	92.1387	90.9858	91.2582	89.0557	85.4357	86.0355		7.8125	96.4187	93.7665	97.635	89.4675	89.6214	95.4718	89.7604	88.78	90.9949	88.0665	89.8134	94.1069
100	95.7008	95.591	95.6079	93.0357	92.2478	96.468	95.7879	95.1071	95.2433	98.1689	91.0762	94.9172		3.90625	98.7415	95.27	96.0048	89.9928	88.0185	92.5648	92.2567	91.4851	93.7001	92.0443	84.7096	91.5287
