# Supplementary material for: Transcription attenuation amplifies collateral vulnerabilities in rifampicin-resistant Mycobacterium tuberculosis
Source: Nat Microbiol. 2026 May 19;11(6):1696–710. doi: 10.1038/s41564-026-02357-9 (PMC13236596; doi:10.1038/s41564-026-02357-9)
Supplement: Supplementary file 9 — Statistical source data. [file 41564_2026_2357_MOESM9_ESM.xlsx]

## Sheet: Sheet1
Extended Data Figure 1- Background subtracted OD
	RifS							S450L							H445Y							D435V
Day	Rep 1	Rep 2	Rep 3	Rep 4	Rep 5	Rep 6		Rep 1	Rep 2	Rep 3	Rep 4	Rep 5	Rep 6		Rep 1	Rep 2	Rep 3	Rep 4	Rep 5	Rep 6		Rep 1	Rep 2	Rep 3	Rep 4	Rep 5	Rep 6
0	0.01	0.01	0.01	0.01	0.01	0.01		0.01	0.01	0.01	0.01	0.01	0.01		0.01	0.01	0.01	0.01	0.01	0.01		0.01	0.01	0.01	0.01	0.01	0.01
7	0.672433	0.660233	0.622833	0.619833	0.608233	0.664433		0.666767	0.630767	0.629167	0.617967	0.609367	0.629867		0.521067	0.532367	0.529967	0.513867	0.497067	0.522467		0.556067	0.546167	0.516667	0.518467	0.515167	0.548967
14	1.22897	1.18467	1.14347	1.15217	1.17827	1.23927		1.2289	1.1285	1.1421	1.1067	1.1132	1.1037		1.15957	1.15447	1.14677	1.12647	1.11577	1.11737		1.06483	1.03423	0.978933	0.975533	0.984233	0.982833
21	1.2662	1.2487	1.2372	1.2537	1.2097	1.2894		1.25787	1.22567	1.21217	1.22017	1.21957	1.21817		1.23833	1.22303	1.21963	1.21413	1.19733	1.21103		1.17587	1.14847	1.12447	1.12017	1.11367	1.13467
