# Supplementary material for: Transcription attenuation amplifies collateral vulnerabilities in rifampicin-resistant Mycobacterium tuberculosis
Source: Nat Microbiol. 2026 May 19;11(6):1696–710. doi: 10.1038/s41564-026-02357-9 (PMC13236596; doi:10.1038/s41564-026-02357-9)
Supplement: Supplementary file 11 — Statistical source data. [file 41564_2026_2357_MOESM11_ESM.xlsx]

## Sheet: Sheet1
Extended Data Figure 3B- % growth no drug
	HN878 (WT)				HN878 (B1 S450L)				HN878 (H445Y)						HN878 (WT)			HN878 (B1 S450L)			HN878 (D1 H445Y)
CHF (ng/mL)	Rep1	Rep2	Rep3		Rep1	Rep2	Rep3		Rep1	Rep2	Rep3			FDX (ng/mL)	Rep1	Rep2	Rep3	Rep1	Rep2	Rep3	Rep1	Rep2	Rep3
6000	4.62333	3.43095	3.36242		0.534244	0.148888	0.683132		0.539488	0.439377	0.581201			4000	3.82841	3.45836	3.5543	0.36784	0.070065	0.306534	0.606229	0.122358	0.497775
4500	4.14363	4.15734	5.71977		0.700648	0.236469	0.315292		0.572859	0.606229	0.28921			2000	3.51318	3.12943	4.21216	0.446663	0.175162	0.227711	0.547831	0.406007	0.522803
4000	4.77409	4.33551	7.22737		0.814503	0.718164	0.683132		0.239155	0.431034	0.364294			1000	4.71927	3.91064	4.96596	0.481696	0.18392	0.245227	0.923248	0.622914	0.789766
3500	4.56851	4.49998	7.48778		0.823262	0.858294	0.639341		0.347608	0.339266	0.355951			500	6.0487	5.13043	5.74718	0.516728	0.236469	0.525486	0.989989	0.948276	1.04004
2500	7.89895	6.93956	9.14615		1.1298	0.945875	0.945875		0.86485	0.789766	0.89822			250	8.7898	8.36493	8.92686	0.779471	1.01594	1.07725	1.75751	1.34872	1.66574
2000	11.5857	11.5583	13.1893		1.33123	0.928359	1.01594		1.47386	1.38209	1.67408			125	64.3108	65.0921	59.9114	33.8851	23.8045	28.6828	36.079	46.6574	50.7536
1500	26.6344	27.1415	29.2933		1.60273	1.2962	1.06849		7.78087	6.50445	7.7475			62.5	86.226	85.897	90.0087	80.014	76.5896	83.2895	77.4583	73.4538	74.5134
1000	49.5637	49.2622	55.1556		2.23332	1.6728	1.4626		60.7147	57.4861	59.3215			31.25	97.9579	88.364	92.9828	83.6311	81.2226	82.9742	82.2636	78.8515	82.6974
820	61.1037	59.884	62.5977		2.64495	2.04064	1.99685		66.5128	66.3876	68.6568			15.625	102.056	90.9132	96.8066	90.296	88.9473	85.9783	85.6591	83.515	85.7425
550	72.3834	69.2859	75.3164		33.3859	12.1212	26.432		79.3687	77.5751	76.0984			7.8125	103.659	98.0675	101.878	91.3558	88.1766	90.1034	90.7731	90.2475	90.064
460	78.0575	75.6179	81.2509		56.735	54.5192	57.6283		79.7108	79.3687	79.6524			3.90625	106.949	102.056	102.426	90.7777	86.1097	87.9664	90.8482	91.891	90.3393
280	87.4595	84.4716	95.3264		73.9096	74.3475	79.2345		86.8437	86.4349	85.6591
100	105.263	100.014	106.099		84.3843	85.6104	89.6742		89.2297	87.5111	90.431
Extended Data Figure 3D- 2^-deltaDelta Ct (relative to sigA)
	WT				βS450L
	Rep1	Rep2	Rep3		Rep1	Rep2	Rep3
INH 20ug/mL	0.467189	0.409546	0.398516		0.427711	0.256643	0.667658
CHF 2ug/mL	21.2301	26.5087	16.6994		21.3533	17.0889	22.4782
Extended Data Figure 3E- RFU/OD
	RifS P300 mscar				S450L P300 mscar
CHF (ng/mL)	Rep1	Rep2	Rep3		Rep1	Rep2	Rep3
0	16708.4	21204.4	21143.3		13776.3	17549.6	16584.1
0.175	20859.1	19819.8	22288.1		16744.2	19113.5	19018.6
0.7	11998.7	14221.3	16194		7734.27	10544	9317.74
1.01	15185.2	20183.9	13595.1		7990.11	13970.6	8339.54
1.4	9840.3	10975.4	5192.67		10790.2	9396.16	8244.41
2.8	3904.61	11531.6	11155.2		9177.06	13183.3	7862.15
5.05	11675.3	9518.66	10393		8257.46	8490.26	9363.4
1 EMB (ng/mL)	15382	16380.6			27183.4	16266.9
Extended Data Figure 3F- RFU/OD
	RifS PilvB1 no mScar				S450L PilvB1 no mScar				D435V PilvB1 no mScar				H445Y PilvB1 no mScar
CHF (ng/mL)	Rep1	Rep2	Rep3		Rep1	Rep2	Rep3		Rep1	Rep2	Rep3		Rep1	Rep2	Rep3
0	7.48719	0	0		0	8.0981	0		2.33173	8.79185	0		0	0	6.88658
0.175	0	0	5.56328		0	0	11.28		2.23032	6.6642	0		4.05241	0	6.19664
0.7	0	8.49979	0.772738		0	0	0		0	9.42241	33.0932		1.51768	0	53.1773
1.01	0	30.5623	0		14.6897	0	21.9573		0	13.1926	0		17.9856	0	22.6684
1.4	0	0	21.5633		36.1011	0	9.70874		4.96853	0	0		23.0415	0	10.7296
2.8	8.56164	0	0		0	46.2351	0		0	0	12.6103		50.5902	0	96.5406
5.05	0	21.1566	20.8478		94.0975	0	0		0	0	21.1566		53.0035	26.362	0
1 EMB (ng/mL)	0				0				0				0
Extended Data Figure 3G- RFU/OD
	RifS PilvB1-Ala mScar				S450L PilvB1-Ala mScar				RifS PilvB1 mScar				S450L PilvB1 mScar
CHF (ng/mL)	Rep1	Rep2	Rep3		Rep1	Rep2	Rep3
0	1472.24	1480.94	1528.95		855.49	841.525	825.096
0.175	1611.22	1567.53	1610.88		881.13	948.344	995.314
0.7	1467.23	1430.53	1415.54		720.897	742.93	739.677
1.01	1875.64	1926.28	2074.42		451.961	562.13	425.096
1.4	1291	1579.56	1572.07		446.07	461.197	656.388		14269.1	12698.4	14063.5		4159.29	4635.22	4867.21
2.8	446.248	777.448	994.734		273.109	444.309	327.078
5.05	704.639	543.41	588.575		386.196	267.789	72.7995
1 EMB (ng/mL)	1809.37				1396.24
