# Supplementary material for: Transcription attenuation amplifies collateral vulnerabilities in rifampicin-resistant Mycobacterium tuberculosis
Source: Nat Microbiol. 2026 May 19;11(6):1696–710. doi: 10.1038/s41564-026-02357-9 (PMC13236596; doi:10.1038/s41564-026-02357-9)
Supplement: Supplementary file 12 — Statistical source data. [file 41564_2026_2357_MOESM12_ESM.xlsx]

## Sheet: Sheet1
Extended Data Figure 6B- 2^- deltaDelta Ct relative to sigA and RifS
	RifS			S450L
	Rep1	Rep2	Rep3	Rep1	Rep2	Rep3
- CLR	1.09	0.93	0.99	0.53	0.52	0.69
+ CLR	0.94	1.12	0.95	0.17	0.14	0.16
Extended Data Figure 6C- RFU/OD
	0ng/mL CLR			700ng/mL CLR			400ng/mL CLR			200ng/mL CLR			100ng/mL CLR			40ng/mL CLR			20ng/mL CLR			1ug/mL EMB
	Rep1	Rep2	Rep3	Rep1	Rep2	Rep3	Rep1	Rep2	Rep3	Rep1	Rep2	Rep3	Rep1	Rep2	Rep3	Rep1	Rep2	Rep3	Rep1	Rep2	Rep3	Rep1	Rep2	Rep3
RifS PwhiB7	380.65	296.033	296.586	3600.82	4007.22	3720.54	2848.18	3094.59	2754.59	1071.86	2306.79	1828.06	1590.38	1710.41	1809.21	1023.98	1837.14	784.457	613.398	425.806	792.683	76.2195	8.32639	41.11
S450L PwhiB7	523.098	295.918	253.019	1160.09	844.53	265.211	340.467	501.319	546.763	287.293	511.771	1377.08	402.901	420.969	414.201	291.777	402.588	179.978	124.76	142.622	291.935	0	0	0
Extended Data Figure 6D- % growth
	WT_d6			RR_d6
CLR (ng/mL)	Rep1	Rep2	Rep3	Rep1	Rep2	Rep3
700	70.0082	62.8828	67.9681	47.4522	48.0063	45.2201
422.906	75.4234	70.8581	76.8612	53.1825	54.6475	52.0123
255.5	78.719	76.5751	80.911	59.1828	58.747	58.8988
154.361	82.4274	81.2636	84.327	61.7811	61.6907	60.2007
93.2574	79.3645	82.3436	81.9626	66.5479	68.5973	66.7227
56.3417	83.8457	85.1351	84.3706	71.1166	75.181	74.0741
34.0389	85.1046	81.2562	87.6061	79.7805	77.5791	79.8558
20.5647	83.4037	90.999	87.234	89.2285	86.3333	85.3167
12.4242	89.922	91.129	91.6531	94.5026	93.0242	92.553
7.50611	95.2889	92.9028	93.2311	100.493	101.562	97.1624
4.53483	97.7851	93.6624	96.2787	102.036	99.1481	104.313
2.73973	90.7121	97.9098	100.535	98.1113	96.6398	99.2604
1.65521	101.24	101.416	98.2004	96.1478	95.2258	97.0223
1	104.819	102.589	102.669	93.8473	94.3809	92.0905
Extended Data Figure 6E- % growth
	RifS			RifR βS450L
Strep (ng/mL)	Rep1	Rep2	Rep3	Rep1	Rep2	Rep3
2000	0.299446	0.244692	0.242232	0.392211	0.3806	0.392843
1900.75	0.284474	0.339411	0.309054	0.4651	0.441226	0.553552
1801.5	0.366821	0.718289	0.409288	0.57964	0.501852	0.446413
1702.25	0.329391	1.19978	0.576345	0.57964	0.441226	0.607121
1603	0.359335	0.520957	0.82693	0.662941	0.613001	0.596407
1503.75	0.411738	0.520957	0.509522	0.610878	0.532166	0.607121
1404.5	0.441683	0.50517	3.14901	0.642116	0.522061	0.574979
1305.25	0.658781	0.449917	0.492817	0.673354	0.703941	0.574979
1206	0.441683	0.418344	0.492817	0.600465	0.54227	0.617835
1106.75	0.434197	0.568316	0.517875	0.662941	0.754463	0.660691
1007.5	0.381794	0.631463	0.927163	0.652529	0.623105	0.596407
908.25	0.38928	0.544637	0.634815	0.683767	0.63321	0.692832
809	0.524031	1.03402	0.760107	0.881608	0.613001	0.682118
709.75	0.696212	0.962981	0.902105	0.860782	0.825194	0.928538
610.5	1.1379	1.37343	1.12763	0.912846	1.02728	0.982108
511.25	1.95389	1.57866	2.16338	1.16275	1.04749	1.21781
412	42.2818	44.4392	40.4611	2.20402	2.07814	2.17135
312.75	52.2533	54.9451	55.9973	69.0535	67.7366	70.2368
213.5	64.568	65.5616	71.9345	76.9984	74.4156	76.7401
114.25	87.1762	90.015	97.3689	89.0771	83.3984	89.3718
15	93.0978	103.505	103.45	96.6575	93.1492	103.75
